# Supplementary material for: Multi-omic identification of perineurial hyperplasia and lipid-associated nerve macrophages in human polyneuropathies
Source: Nat Commun. 2025 Aug 23;16:7872. doi: 10.1038/s41467-025-62964-8 (PMC12375038; doi:10.1038/s41467-025-62964-8)
Supplement: Supplementary file 3 — Supplementary Data 1 [file 41467_2025_62964_MOESM3_ESM.xlsx]

## Sheet: patient_info
sample	center	material	sample age in months	mean number of intactly myelinated axon	mean g-ratio	mean axon diameter in µm	diagnosis	INCAT	EAN 2021 clinical	EAN 2021 level	IVIG response	disease duration in months	immunosuppressants
S01	Münster	fresh frozen	8	289.5	0.506248	5.27621	CIDP	1	distal	possible	yes	14	none
S02	Münster	fresh frozen	10	137.5	0.548107	5.78243	PPN	3	-	-	-	4	yes
S03	Münster	fresh frozen	6	113.833	0.492167	5.0071	PPN	2	-	-	-	5	none
S04	Münster	fresh frozen	3	17	0.625154	4.37788	CIAP	2	-	-	-	120	yes
S05	Münster	fresh frozen	3	5.75	0.642847	4.71458	DPN	1	-	-	-	120	none
S06	Münster	fresh frozen	2	48.5	0.563939	5.34211	CIAP	1	-	-	-	48	none
S07	Münster	fresh frozen	1	0.5	0.342333	1.38381	CIAP	1	-	-	-	33	none
S08	Münster	fresh frozen	2	2.16667	0.495769	4.06714	CIAP	2	-	-	-	11	yes
S09	Münster	fresh frozen	0	21.4444	0.555872	3.52922	CIAP	1	-	-	-	28	none
S10	Münster	fresh frozen	0	48.8333	0.609901	5.37404	CIAP	2	-	-		7	yes
S11	Essen	fresh frozen	10	15	0.470135	4.81876	CIDP	1	distal	possible	yes	36	none
S12	Essen	fresh frozen	12	716.667	0.495022	5.28411	ONIN	3	-	-	no	4	none
S13	Essen	fresh frozen	12	123.286	0.473196	4.52395	CIDP	1	sensory-predominant		yes	96	none
S14	Essen	fresh frozen	11	86	0.4927	4.54425	CIAP	1	-	-	-	72	none
S15	Essen	fresh frozen	11	66	0.466792	5.81566	ONIN	4	-	-	-	48	yes
S16	Essen	fresh frozen	11	50.5	0.450452	4.51166	OIN	1	-	-	yes	36	yes
S17	Essen	fresh frozen	14	149.75	0.511444	5.02328	CIDP	1	distal	possible	no	15	yes
S18	Essen	fresh frozen	11	74	0.529169	4.76462	CIDP	2	distal	possible	yes	12	none
S19	Essen	fresh frozen	3	133.333	0.512495	5.15289	CIDP	1	distal	CIDP	-	12	yes
S20	Essen	fresh frozen	3	48.5	0.574124	3.9945	DPN	2	distal		-	24	none
S21	Essen	fresh frozen	3	42.5	0.5836	4.35655	ONIN	2	-	-	-	4	none
S22	Essen	fresh frozen	7	438.143	0.429978	3.75623	CTRL	-	-	-	-	-	none
S23	Essen	fresh frozen	6	545.667	0.481065	4.50098	CTRL	-	-	-	-	-	none
S24	Essen	fresh frozen	3	237.8	0.470726	4.6212	CTRL	-	-	-	-	-	none
S25	Essen	fresh frozen	4	232	0.485573	4.5045	CTRL	-	-	-	-	-	none
S26	Würzburg	OCT	59	211.5	0.482304	4.32239	VN	4	-	-	-	4	none
S27	Würzburg	OCT	50	9	0.501136	2.34063	VN	4	-	-	-	6	none
S28	Würzburg	OCT	51	20.3846	0.569777	6.53298	VN	6	-	-	-	60	none
S29	Würzburg	OCT	36	1.28571	0.48654	3.12486	VN	3	-	-	-	6	none
S30	Würzburg	OCT	33	53.75	0.509695	4.67418	VN	4	-	-	-	1	none
S31	Würzburg	OCT	57	178.6	0.535594	4.28011	CIAP	4	-	-	-	24	none
S32	Würzburg	OCT	50	22.125	0.530428	3.58795	CIAP	4	-	-	-	120	yes
S33	Würzburg	OCT	50	195.25	0.48908	4.25391	CIAP	3	-	-	-	36	none
S34	Würzburg	OCT	49	133.2	0.564955	5.99805	CIAP	4	-	-	-	60	none
S35	Würzburg	OCT	77	256.444	0.472725	4.86513	CIDP	5	typical	CIDP	yes	4	none
S36	Würzburg	OCT	54	84.6	0.592996	4.85783	CIDP	4	typical	CIDP	yes	48	none
S37	Würzburg	OCT	54	12.4286	0.460643	3.36179	CIDP	3	typical	CIDP	no	12	yes
