# Supplementary material for: Multi-omic identification of perineurial hyperplasia and lipid-associated nerve macrophages in human polyneuropathies
Source: Nat Commun. 2025 Aug 23;16:7872. doi: 10.1038/s41467-025-62964-8 (PMC12375038; doi:10.1038/s41467-025-62964-8)
Supplement: Supplementary file 4 — Supplementary Data 2 [file 41467_2025_62964_MOESM4_ESM.xlsx]

## Sheet: technical_info
sample	number of nucleus before filtering	number of nucleus after filtering	median genes per nucleus
S01	18862	13818	1186
S02	15087	12389	1757
S03	12005	10405	1274
S04	13764	11695	1503
S05	15892	12983	1938
S06	24281	19396	1668
S07	10639	9117	1785
S08	9671	8120	1735
S09	13355	10388	1447
S10	15904	12646	1468.5
S11	15802	12748	1968
S12	10155	8552	1022
S13	18840	13795	1699
S14	14723	12417	1999
S15	12647	10437	1194
S16	15855	13292	1941
S17	6954	5529	884
S18	12512	10263	1177
S19	8482	7045	1430
S20	6282	5467	1234
S21	9041	7703	1163
S22	8621	7257	799
S23	8201	6772	1083
S24	15553	12585	1134
S25	8427	7118	1452
S26	9020	7715	1060
S27	8889	7710	1089.5
S28	8244	6829	1416
S29	5120	4401	1141
S30	3636	3078	1890
S31	7542	6687	1228
S32	20041	15748	1081
S33	9639	7730	1283
S34	8462	6832	1786
S35	8355	7181	1722
S36	20453	16578	930
S37	16562	13282	1754
