# Supplementary material for: Multi-omic identification of perineurial hyperplasia and lipid-associated nerve macrophages in human polyneuropathies
Source: Nat Commun. 2025 Aug 23;16:7872. doi: 10.1038/s41467-025-62964-8 (PMC12375038; doi:10.1038/s41467-025-62964-8)
Supplement: Supplementary file 5 — Supplementary Data 3 [file 41467_2025_62964_MOESM5_ESM.xlsx]

## Sheet: mySC
gene	avg_log2FC	p_val	p_val_adj	pct.1	pct.2
SLC36A2	7.76602	0	0	0.382	0.002
SLC25A48	7.57789	0	0	0.417	0.004
DRP2	7.4814	0	0	0.577	0.005
OR2AT4	7.44616	0	0	0.151	0.001
SPTBN5	7.3815	0	0	0.374	0.004
DCLK3	7.25787	0	0	0.411	0.004
MLIP	7.09496	0	0	0.897	0.045
KIF19	7.09314	0	0	0.414	0.005
MGAM2	7.07191	0	0	0.209	0.002
NCMAP	7.03169	0	0	0.414	0.005
AURKB	6.96204	0	0	0.183	0.002
PRX	6.92406	0	0	0.768	0.016
CAMK2B	6.8781	0	0	0.254	0.003
GLDC	6.80605	0	0	0.484	0.009
CDH7	6.71977	0	0	0.576	0.014
CDH1	6.59353	0	0	0.348	0.006
CNTF	6.50717	0	0	0.1	0.001
ARHGEF2-AS1	6.35165	0	0	0.114	0.002
BIRC7	6.32759	0	0	0.118	0.001
LINC02929	6.25435	0	0	0.197	0.005
FOLH1	6.19786	0	0	0.269	0.005
PLPPR1	6.0892	0	0	0.136	0.003
SEC14L5	6.08906	0	0	0.421	0.011
LINC01917	6.02851	0	0	0.362	0.011
XIRP2	6.02343	0	0	0.137	0.004
LINC01919	5.93558	0	0	0.313	0.01
BCAS1	5.7626	0	0	0.731	0.029
SV2C	5.66623	0	0	0.323	0.011
CLDN19	5.66086	0	0	0.177	0.003
SEPTIN3	5.59209	0	0	0.247	0.005
EXTL1	5.47677	0	0	0.113	0.003
TTC9	5.46974	0	0	0.129	0.003
KIF1A	5.45359	0	0	0.226	0.006
MPZ	5.39958	0	0	0.941	0.119
GLYAT	5.37078	0	0	0.158	0.008
KCNK12	5.35577	0	0	0.398	0.016
SYNDIG1	5.33867	0	0	0.361	0.015
SLC27A6	5.33037	0	0	0.328	0.012
GRIA2	5.32305	0	0	0.366	0.012
ANKRD30B	5.23869	0	0	0.543	0.022
LIPC	5.23387	0	0	0.185	0.006
GRAMD1B	5.17604	0	0	0.559	0.027
DEPDC1B	5.16902	0	0	0.205	0.007
PEX5L-AS1	5.1265	0	0	0.135	0.004
PEX5L-AS2	5.06101	0	0	0.245	0.009
PEX5L	5.03506	0	0	0.787	0.076
LINC00290	5.03444	0	0	0.169	0.005
ENTHD1	5.01081	0	0	0.275	0.01
DCC	4.93811	0	0	0.381	0.023
GLDN	4.91581	0	0	0.793	0.083
FMN2	4.8843	0	0	0.764	0.081
SERPINB9	4.86679	0	0	0.539	0.038
TTLL9	4.83977	0	0	0.253	0.012
FAM178B	4.83738	0	0	0.22	0.013
PRRG4	4.80671	0	0	0.314	0.014
LINC00609	4.77998	0	0	0.316	0.013
MAPK8IP1	4.75541	0	0	0.189	0.011
LGI1	4.7469	0	0	0.181	0.008
ADAMTS16	4.67687	0	0	0.323	0.018
MBP	4.66649	0	0	0.907	0.171
ABCC8	4.65633	0	0	0.134	0.006
PTCSC3	4.63448	0	0	0.111	0.005
MAG	4.52517	0	0	0.14	0.005
GPM6A	4.49274	0	0	0.54	0.063
UGT8	4.48416	0	0	0.498	0.031
DUSP15	4.47523	0	0	0.138	0.007
FSTL5	4.4678	0	0	0.583	0.048
SV2B	4.46754	0	0	0.337	0.024
EGR2	4.39727	0	0	0.139	0.006
AZGP1	4.37364	0	0	0.156	0.008
PGBD5	4.36747	0	0	0.126	0.008
LINC01479	4.36638	0	0	0.123	0.01
LINC01435	4.34637	0	0	0.166	0.009
CRACD	4.34488	0	0	0.35	0.024
MME	4.34157	0	0	0.579	0.088
CEP85	4.33707	0	0	0.256	0.017
IL16	4.32525	0	0	0.65	0.078
LRRC7	4.31349	0	0	0.81	0.151
SGK1	4.30027	0	0	0.535	0.053
LINC01505	4.29607	0	0	0.49	0.044
FAM169A	4.24365	0	0	0.151	0.011
ILDR2	4.23219	0	0	0.116	0.006
ARHGAP19	4.20163	0	0	0.593	0.074
MCOLN3	4.19313	0	0	0.227	0.013
KCNA2	4.16574	0	0	0.143	0.008
IFNG-AS1	4.15627	0	0	0.262	0.023
TNFRSF25	4.12141	0	0	0.328	0.026
B3GAT1	4.11431	0	0	0.118	0.006
LRRC7-AS1	4.10475	0	0	0.165	0.011
FNDC1	4.07879	0	0	0.176	0.013
LMO7DN	4.07262	0	0	0.202	0.013
HCN1	4.03342	0	0	0.774	0.129
CACNA1A	4.03065	0	0	0.347	0.038
MACIR	4.02558	0	0	0.21	0.018
FA2H	4.01499	0	0	0.422	0.029
CD22	3.99045	0	0	0.168	0.01
SLIT1	3.98559	0	0	0.113	0.008
SPTLC3	3.98486	0	0	0.506	0.078
MSH2	3.95551	0	0	0.499	0.088
VLDLR-AS1	3.9553	0	0	0.254	0.025
FRMD1	3.92954	0	0	0.19	0.018
MME-AS1	3.92677	0	0	0.232	0.025
PLEKHG7	3.90762	0	0	0.108	0.01
NEK1	3.90333	0	0	0.881	0.331
RBFOX1	3.88856	0	0	0.335	0.065
DPP4	3.88647	0	0	0.248	0.024
CEMIP2	3.88644	0	0	0.622	0.11
PALS2	3.84458	0	0	0.544	0.073
NFASC	3.84286	0	0	0.549	0.069
SEMA4C	3.84149	0	0	0.315	0.037
SECISBP2L	3.80069	0	0	0.86	0.294
FHOD3	3.78173	0	0	0.623	0.099
PTPRU	3.7763	0	0	0.251	0.028
WDR86	3.77172	0	0	0.39	0.036
STPG2-AS1	3.76188	0	0	0.154	0.015
LINC03048	3.75888	0	0	0.162	0.016
TMPRSS5	3.75708	0	0	0.439	0.042
RAP1GAP	3.74959	0	0	0.144	0.01
SH3TC2	3.73695	0	0	0.336	0.037
TENM3-AS1	3.71331	0	0	0.254	0.026
SVIP	3.7111	0	0	0.525	0.088
PRRG3	3.71065	0	0	0.117	0.012
ITM2C	3.69547	0	0	0.107	0.011
PMP22	3.69343	0	0	0.901	0.256
PLEKHG5	3.69237	0	0	0.305	0.03
KLHDC8A	3.65798	0	0	0.103	0.006
CTNNA3	3.65695	0	0	0.931	0.345
FXYD6	3.64634	0	0	0.201	0.021
LYPD6	3.58569	0	0	0.176	0.02
CYP2J2	3.57442	0	0	0.136	0.012
LPL	3.57423	0	0	0.466	0.051
FGF1	3.56725	0	0	0.479	0.08
GPR17	3.54289	0	0	0.216	0.023
CAHM	3.53991	0	0	0.21	0.024
GATM	3.53773	0	0	0.479	0.063
EXPH5	3.53594	0	0	0.214	0.019
PLEKHA7	3.51118	0	0	0.704	0.143
CDH20	3.50659	0	0	0.129	0.016
GALNT17	3.50419	0	0	0.888	0.247
RNF220	3.50182	0	0	0.516	0.084
SHC4	3.48903	0	0	0.667	0.101
LIMCH1	3.47836	0	0	0.734	0.21
TNFAIP6	3.46487	0	0	0.119	0.012
KIF3C	3.45655	0	0	0.217	0.026
LCTL	3.45141	0	0	0.109	0.01
MYH14	3.44947	0	0	0.23	0.024
EYA2	3.43699	0	0	0.65	0.135
CTNND2	3.43296	0	0	0.298	0.045
KLHL32	3.42776	0	0	0.216	0.023
SGCD	3.42406	0	0	0.686	0.159
SHROOM1	3.40723	0	0	0.12	0.014
EFR3B	3.39192	0	0	0.282	0.034
HKDC1	3.3809	0	0	0.135	0.012
GPT2	3.36974	0	0	0.226	0.025
STPG2	3.36271	0	0	0.276	0.045
NKAIN2	3.36192	0	0	0.91	0.236
B4GALNT3	3.36095	0	0	0.255	0.026
NRG3	3.35828	0	0	0.321	0.032
TRIM61	3.35189	0	0	0.105	0.01
LINC01608	3.3283	0	0	0.172	0.017
ARHGEF16	3.30672	0	0	0.119	0.011
TRPM3	3.30426	0	0	0.678	0.13
SYT17	3.30373	0	0	0.168	0.021
SEMA5A	3.28246	0	0	0.743	0.223
PMP2	3.27771	0	0	0.418	0.056
FUT8	3.27704	0	0	0.848	0.352
DOCK3	3.25555	0	0	0.462	0.08
AIF1L	3.2525	0	0	0.23	0.029
SHROOM3-AS1	3.25178	0	0	0.34	0.044
SMCO3	3.23534	0	0	0.103	0.009
KANK4	3.23219	0	0	0.749	0.157
SPTB	3.18807	0	0	0.17	0.021
MFAP3L	3.17962	0	0	0.22	0.03
MCTP2	3.17609	0	0	0.397	0.065
GSDME	3.14984	0	0	0.128	0.02
COL28A1	3.12739	0	0	0.816	0.214
STK11IP	3.11966	0	0	0.166	0.024
LRRTM3	3.11546	0	0	0.638	0.153
SEMA6C	3.11399	0	0	0.124	0.019
ARHGAP8	3.108	0	0	0.242	0.039
KIAA1549L	3.10204	0	0	0.422	0.052
LINC02798	3.06826	0	0	0.17	0.019
RBM11	3.06758	0	0	0.134	0.021
KIAA0408	3.05897	0	0	0.147	0.022
ZDHHC8	3.05769	0	0	0.21	0.039
CHEK2	3.04974	0	0	0.142	0.023
CR1	3.02692	0	0	0.207	0.017
PTPDC1	3.02498	0	0	0.496	0.119
CASKIN2	3.01152	0	0	0.16	0.03
ZNF608	2.99767	0	0	0.37	0.068
CLCN2	2.99732	0	0	0.117	0.018
PIEZO2	2.97032	0	0	0.486	0.079
LPIN1	2.94725	0	0	0.53	0.148
FBLN5	2.93844	0	0	0.376	0.069
CPXM2	2.93085	0	0	0.488	0.103
PLXDC2	2.92943	0	0	0.904	0.401
HSD17B14	2.92527	0	0	0.185	0.031
SATB1-AS1	2.92449	0	0	0.119	0.015
GAS2L3	2.91824	0	0	0.716	0.13
SLC13A3	2.91574	0	0	0.326	0.064
MAF	2.91438	0	0	0.419	0.072
RELN	2.91117	0	0	0.794	0.153
PPP1R1C	2.90097	0	0	0.352	0.056
CTXND1	2.88812	0	0	0.175	0.023
LIMS2	2.88549	0	0	0.512	0.123
WNK2	2.88287	0	0	0.201	0.033
OTUD7B	2.87817	0	0	0.632	0.214
PARD6G	2.87811	0	0	0.172	0.03
TMEM117	2.86085	0	0	0.701	0.248
C4orf45	2.84997	0	0	0.227	0.048
ART3	2.84547	0	0	0.281	0.042
GAS2	2.84249	0	0	0.469	0.092
PLLP	2.84247	0	0	0.37	0.067
NEU3	2.82534	0	0	0.169	0.035
RAB40B	2.81155	0	0	0.219	0.04
PRKCA-AS1	2.80921	0	0	0.352	0.082
QKI	2.8066	0	0	0.942	0.621
PDE7B	2.79576	0	0	0.54	0.14
LYRM9	2.79195	0	0	0.235	0.05
PLEKHA4	2.78512	0	0	0.603	0.161
FRMD8	2.77641	0	0	0.243	0.053
CUX1	2.77066	0	0	0.775	0.347
LRRN1	2.76578	0	0	0.222	0.041
PPP1R9A	2.7598	0	0	0.763	0.239
CNGA1	2.74798	0	0	0.104	0.016
ST6GALNAC1	2.7458	0	0	0.106	0.018
SERPINE2	2.73736	0	0	0.213	0.039
EML5	2.73226	0	0	0.108	0.021
BICD1	2.72804	0	0	0.818	0.339
DYNLL1	2.72555	0	0	0.277	0.072
CUBN	2.71465	0	0	0.465	0.14
NIPAL1	2.70525	0	0	0.144	0.021
ABCA13	2.69325	0	0	0.138	0.019
ADAMTS9	2.68856	0	0	0.639	0.183
PCBP4	2.68642	0	0	0.231	0.045
LINC01229	2.6842	0	0	0.165	0.031
PRKCA	2.67053	0	0	0.853	0.408
ALAD	2.6652	0	0	0.12	0.024
SLC35G1	2.66466	0	0	0.1	0.021
LINC00907	2.65102	0	0	0.171	0.039
PDE9A	2.64829	0	0	0.443	0.096
KAZN	2.63461	0	0	0.768	0.2
MEGF9	2.63435	0	0	0.623	0.168
LRRC8B	2.63266	0	0	0.496	0.112
AATK	2.62526	0	0	0.695	0.151
DHH	2.62271	0	0	0.166	0.027
PLEKHG2	2.62259	0	0	0.264	0.059
CRPPA	2.61862	0	0	0.356	0.094
BCAT2	2.61341	0	0	0.236	0.059
SRGAP2C	2.605	0	0	0.363	0.095
FAM81A	2.60215	0	0	0.199	0.044
SMTN	2.58949	0	0	0.445	0.119
SYT14	2.58027	0	0	0.169	0.025
MIA	2.57818	0	0	0.103	0.017
NAV3	2.57683	0	0	0.74	0.235
BZW2	2.57522	0	0	0.261	0.071
CRYAB	2.56402	0	0	0.297	0.063
SPRY4-AS1	2.54289	0	0	0.355	0.094
SPTBN4	2.54259	0	0	0.179	0.038
ZNF667	2.53755	0	0	0.1	0.022
SLC26A5-AS1	2.53586	0	0	0.271	0.044
CCDC171	2.53285	0	0	0.543	0.195
LIPI	2.52959	2.42302e-184	5.66138e-180	0.116	0.051
MAL	2.5286	0	0	0.403	0.064
ATP8A1	2.52222	0	0	0.649	0.205
STMN1	2.51683	0	0	0.208	0.038
TMTC2	2.51604	0	0	0.63	0.185
ARVCF	2.51128	0	0	0.117	0.023
SRGAP2B	2.50754	0	0	0.328	0.083
PPA1	2.50405	0	0	0.297	0.087
LINC00639	2.5013	0	0	0.273	0.049
ARHGAP39	2.49671	0	0	0.348	0.06
SCRN1	2.48684	0	0	0.366	0.092
LCORL	2.47916	0	0	0.54	0.186
CDKN1C	2.47882	0	0	0.138	0.039
MGAT3	2.46939	0	0	0.176	0.04
AFAP1L2	2.46918	0	0	0.57	0.187
EGFL8	2.462	0	0	0.306	0.075
PPP1CC	2.45864	0	0	0.248	0.077
NRCAM	2.4511	0	0	0.431	0.075
INPP5F	2.44956	0	0	0.469	0.155
RAD54B	2.44318	0	0	0.159	0.036
PCSK6	2.436	0	0	0.13	0.026
RAP1GDS1	2.4356	0	0	0.681	0.29
SLC9A3	2.43037	0	0	0.109	0.02
DNAJC6	2.42977	0	0	0.238	0.052
CNP	2.42267	0	0	0.261	0.059
USP46	2.42197	0	0	0.284	0.086
DTNA	2.41786	0	0	0.659	0.186
MVB12B	2.41559	0	0	0.516	0.182
TTC23L	2.41239	0	0	0.176	0.038
TMEM132C	2.40414	0	0	0.193	0.037
MAPKBP1	2.39936	0	0	0.317	0.097
CADM4	2.39898	0	0	0.217	0.036
RNF217-AS1	2.38338	0	0	0.414	0.125
PTPRE	2.37919	0	0	0.535	0.13
PPP1R9A-AS1	2.37351	0	0	0.428	0.113
FRMD3	2.37033	0	0	0.656	0.203
RGS11	2.35154	0	0	0.114	0.022
OXR1	2.33394	0	0	0.758	0.4
DNAI3	2.32765	0	0	0.202	0.034
BEST1	2.32053	0	0	0.119	0.028
ADAM10	2.31677	0	0	0.641	0.289
COL18A1	2.30327	0	0	0.548	0.175
ITPKB	2.30118	0	0	0.387	0.121
GNG2	2.29355	0	0	0.567	0.158
PDE7B-AS1	2.28534	0	0	0.334	0.091
RHOBTB3	2.27732	0	0	0.607	0.235
FAM234A	2.27351	0	0	0.201	0.059
RGCC	2.26909	0	0	0.284	0.066
SHISA9	2.26336	0	0	0.136	0.023
C5orf64	2.26144	0	0	0.112	0.019
ZNF706	2.25215	0	0	0.371	0.13
MCOLN2	2.24919	0	0	0.162	0.027
CUEDC2	2.24656	0	0	0.115	0.038
LNC-LBCS	2.24064	0	0	0.16	0.044
RASGEF1B	2.23164	0	0	0.201	0.057
DMD	2.22863	0	0	0.915	0.649
TEAD4	2.22673	0	0	0.12	0.031
GLRX	2.2257	0	0	0.364	0.124
SHROOM3	2.22225	0	0	0.421	0.111
AP1S3	2.2142	0	0	0.1	0.021
PLAAT3	2.20992	0	0	0.424	0.127
INF2	2.2081	0	0	0.368	0.114
GNAI1	2.20659	0	0	0.351	0.122
SRGAP2-AS1	2.20062	0	0	0.113	0.028
ABCA2	2.19576	0	0	0.262	0.06
PINX1	2.18875	0	0	0.184	0.055
DNAJB2	2.18544	0	0	0.151	0.044
PLEKHB1	2.17099	0	0	0.107	0.024
MAST2	2.16201	0	0	0.397	0.153
SLC25A40	2.15095	0	0	0.182	0.057
ADAT2	2.14863	0	0	0.17	0.053
STK10	2.14805	0	0	0.392	0.112
OXR1-AS1	2.14626	0	0	0.485	0.153
ATP10B	2.14501	0	0	0.355	0.067
GPR137B	2.13669	0	0	0.383	0.107
HSPA12A	2.13591	0	0	0.675	0.193
DAG1	2.13504	0	0	0.306	0.099
STON2	2.13477	0	0	0.259	0.065
TESK2	2.13434	0	0	0.253	0.079
ADAMTS9-AS1	2.10995	0	0	0.225	0.065
RMDN2-AS1	2.10274	0	0	0.153	0.043
PACS2	2.10198	0	0	0.429	0.175
PPM1F	2.09834	0	0	0.236	0.074
PRSS48	2.09708	0	0	0.323	0.114
ATP1B3	2.0967	0	0	0.415	0.148
CADM3	2.09639	0	0	0.199	0.043
EPB41L4B	2.09594	0	0	0.508	0.105
GASK1A	2.09329	0	0	0.233	0.07
CERS1	2.09005	0	0	0.108	0.022
ARFGEF3	2.08718	0	0	0.127	0.035
RPL34-DT	2.08547	0	0	0.101	0.028
SATB1	2.07895	0	0	0.286	0.092
IL1RAPL1	2.06354	0	0	0.853	0.333
SRGAP2	2.06058	0	0	0.497	0.197
DANCR	2.05896	5.86174e-295	1.36959e-290	0.107	0.035
AVEN	2.05816	0	0	0.254	0.091
NRIP2	2.04687	0	0	0.115	0.033
BBS2	2.04561	0	0	0.452	0.165
SLC5A3	2.04359	0	0	0.269	0.087
ACER3	2.04141	0	0	0.541	0.229
MTARC1	2.04091	0	0	0.16	0.046
BMP8B	2.04074	0	0	0.102	0.023
JAKMIP2	2.0377	0	0	0.454	0.132
PKP2	2.0319	0	0	0.226	0.075
PDZD2	2.03138	0	0	0.679	0.305
SLIT2	2.02951	0	0	0.682	0.244
TC2N	2.02864	0	0	0.19	0.045
TTYH2	2.02642	0	0	0.119	0.032
ZDHHC20	2.02331	0	0	0.425	0.176
SH3TC2-DT	2.02314	0	0	0.234	0.062
MYLIP	2.01815	0	0	0.214	0.076
LINC01876	2.01782	0	0	0.315	0.095
SPIRE1	2.01542	0	0	0.625	0.298
PLXNB3	2.01386	0	0	0.103	0.021
SLC36A1	2.01173	0	0	0.205	0.068
DBF4	2.00607	1.92019e-295	4.48652e-291	0.102	0.032
BORCS5	2.00318	0	0	0.319	0.126
ELOVL7	1.99217	0	0	0.291	0.065
CYB5R2	1.99213	0	0	0.163	0.035
DOCK10	1.99209	0	0	0.51	0.155
GATB	1.99172	1.35008e-242	3.15447e-238	0.101	0.036
GTF2F2	1.99081	0	0	0.394	0.163
ZNF536	1.98944	0	0	0.675	0.151
PLP1	1.98328	0	0	0.382	0.094
PFKL	1.97757	0	0	0.23	0.083
ITPRID2	1.97388	0	0	0.546	0.218
PC	1.97317	0	0	0.151	0.044
LRFN5	1.97057	0	0	0.391	0.104
AK5	1.96947	0	0	0.409	0.14
RNF103	1.96696	0	0	0.279	0.106
LURAP1	1.96565	0	0	0.101	0.028
RMND5A	1.95981	0	0	0.163	0.057
DLGAP4	1.95947	0	0	0.444	0.194
NT5DC3	1.95181	0	0	0.315	0.109
TSPAN15	1.94388	0	0	0.252	0.068
DGLUCY	1.93665	0	0	0.364	0.136
CEP152	1.93537	0	0	0.135	0.044
IGF2BP2	1.93456	0	0	0.457	0.187
NLK	1.92377	0	0	0.526	0.254
AGAP1	1.92217	0	0	0.826	0.487
RGS7	1.92095	0	0	0.254	0.056
NKD1	1.92068	0	0	0.208	0.06
PTPRN2	1.92052	4.44197e-306	1.03787e-301	0.121	0.042
FAM13B	1.91988	0	0	0.537	0.297
SELENOP	1.91798	0	0	0.309	0.117
EVI5L	1.91659	0	0	0.122	0.04
GRK4	1.91396	0	0	0.198	0.067
MAGI2	1.91377	0	0	0.857	0.558
LRRC8C-DT	1.91228	0	0	0.243	0.07
SDC3	1.91175	0	0	0.105	0.029
NDRG1	1.90971	0	0	0.516	0.243
KCNS3	1.90424	0	0	0.102	0.028
SORCS1	1.90151	0	0	0.871	0.21
SELENOI	1.90019	0	0	0.255	0.095
KLHL3	1.89834	0	0	0.269	0.094
DGKB	1.89712	0	0	0.259	0.103
ARHGAP24	1.89402	0	0	0.749	0.312
RPS6KA5	1.89192	0	0	0.451	0.178
KANK1	1.89178	0	0	0.534	0.237
FBXO38-DT	1.89035	0	0	0.244	0.08
S100B	1.88737	0	0	0.593	0.14
LRRC8D	1.88484	0	0	0.35	0.13
P3H2	1.88474	0	0	0.133	0.041
ZNF439	1.88128	0	0	0.139	0.045
FMNL3	1.87716	0	0	0.352	0.136
ELMO1	1.87624	0	0	0.817	0.535
TTC8	1.87368	0	0	0.269	0.108
TMEM123	1.87283	0	0	0.392	0.18
NTF3	1.8653	0	0	0.126	0.041
GLRA2	1.8606	0	0	0.111	0.025
SDK2	1.86056	0	0	0.19	0.051
LINC01640	1.85937	0	0	0.104	0.028
C12orf60	1.85804	0	0	0.146	0.046
USP6NL	1.85553	0	0	0.343	0.123
JAKMIP2-AS1	1.85479	0	0	0.15	0.035
ADGRG6	1.85449	0	0	0.314	0.084
LRRTM4	1.85039	0	0	0.634	0.193
GRM7	1.84326	0	0	0.114	0.034
MEIS1	1.83973	0	0	0.196	0.075
PEBP1	1.83911	0	0	0.315	0.121
FILIP1	1.83879	0	0	0.371	0.133
GIT1	1.83786	0	0	0.185	0.064
MYO1B	1.83346	0	0	0.354	0.126
RTKN	1.83263	0	0	0.18	0.056
CTNS	1.82912	0	0	0.202	0.076
SLC44A1	1.82304	0	0	0.487	0.224
CHRM5	1.82235	0	0	0.195	0.069
MRPS6	1.81488	0	0	0.277	0.105
RMDN2	1.80258	0	0	0.245	0.088
SFXN5	1.80246	0	0	0.227	0.08
GPC5	1.80105	0	0	0.162	0.052
APOO	1.79628	9.91909e-237	2.3176e-232	0.106	0.039
LDLRAD3	1.79519	0	0	0.507	0.208
SLC12A2	1.79363	0	0	0.409	0.172
ANK3	1.7929	0	0	0.868	0.263
TMEM98	1.79032	9.02725e-240	2.10922e-235	0.115	0.044
ATP1A2	1.78528	0	0	0.36	0.127
FBXL4	1.78178	0	0	0.447	0.235
GABRA2	1.78021	0	0	0.104	0.027
NES	1.77984	4.02757e-254	9.41041e-250	0.104	0.036
UBE2E3	1.7771	0	0	0.569	0.297
GRB14	1.7737	0	0	0.155	0.048
JHY	1.77177	0	0	0.151	0.053
PRKD1	1.77126	0	0	0.6	0.294
GASK1B-AS1	1.76979	0	0	0.249	0.077
HPS5	1.76541	0	0	0.249	0.1
DCLK2	1.74607	0	0	0.37	0.158
CEP78	1.74434	5.66403e-257	1.3234e-252	0.135	0.054
LNX2	1.74348	1.07003e-296	2.50011e-292	0.13	0.047
PARK7	1.74305	8.81663e-281	2.06001e-276	0.17	0.073
EMP2	1.74238	0	0	0.351	0.151
PLEKHG3	1.74209	0	0	0.229	0.081
LHPP	1.73537	2.26834e-264	5.29997e-260	0.113	0.04
TMEM120B	1.73331	0	0	0.198	0.077
CLIP4	1.73088	0	0	0.489	0.233
NBAT1	1.72979	8.37342e-320	1.95645e-315	0.126	0.043
IQGAP2	1.72837	0	0	0.409	0.11
ELMO1-AS1	1.72832	0	0	0.237	0.095
TYRO3	1.72823	0	0	0.113	0.034
TANC2	1.7142	0	0	0.59	0.263
BTBD3	1.71347	0	0	0.246	0.101
CPEB2	1.7122	0	0	0.345	0.166
SH3D19	1.69802	0	0	0.837	0.59
CTSD	1.69654	0	0	0.169	0.067
RNF10	1.69531	0	0	0.321	0.162
TOM1L2	1.69216	0	0	0.572	0.288
TEX2	1.68761	2.43999e-304	5.70103e-300	0.162	0.066
RAB20	1.68586	0	0	0.121	0.038
FN3K	1.67917	0	0	0.138	0.047
CIT	1.67889	0	0	0.194	0.052
CNNM4	1.67681	6.66007e-252	1.55612e-247	0.131	0.052
IVNS1ABP	1.67254	0	0	0.282	0.116
NR4A2	1.67075	0	0	0.246	0.098
TALDO1	1.66715	4.98254e-270	1.16417e-265	0.137	0.054
SLC20A2	1.66681	0	0	0.542	0.303
ZBED3-AS1	1.66393	1.32815e-277	3.10322e-273	0.106	0.036
WDR17	1.66383	2.15197e-249	5.02807e-245	0.115	0.043
HULC	1.64906	0	0	0.307	0.133
TXNRD3	1.64596	4.90225e-213	1.14541e-208	0.105	0.04
HSD17B3	1.64563	0	0	0.178	0.061
H2AJ	1.64516	0	0	0.197	0.077
PACRG	1.64043	0	0	0.141	0.048
B3GNT5	1.63926	0	0	0.115	0.035
VAT1L	1.63724	2.0516e-313	4.79357e-309	0.169	0.068
RBM33-DT	1.63625	5.72717e-292	1.33815e-287	0.149	0.059
TMEM144	1.63623	0	0	0.141	0.047
KIAA1755	1.6303	0	0	0.32	0.105
PPP4R2	1.62895	0	0	0.325	0.166
TSC22D4	1.62887	1.11285e-296	2.60017e-292	0.178	0.077
NEDD9	1.62796	0	0	0.409	0.17
NOL4L	1.62622	3.34241e-293	7.80954e-289	0.125	0.044
TRPV1	1.62132	4.7065e-221	1.09967e-216	0.105	0.04
SEL1L3	1.62061	0	0	0.13	0.043
UCHL3	1.61929	7.72382e-224	1.80467e-219	0.151	0.068
LMCD1-AS1	1.61369	0	0	0.537	0.266
FYN	1.6106	0	0	0.61	0.285
PCDH7	1.60689	0	0	0.229	0.067
C12orf76	1.60482	0	0	0.231	0.079
ABCA1	1.5932	0	0	0.413	0.205
SH3GLB2	1.58884	1.21041e-237	2.82813e-233	0.14	0.059
FRYL	1.57809	0	0	0.673	0.419
PARP1	1.57757	1.36658e-187	3.19301e-183	0.12	0.052
PTPN21	1.57689	0	0	0.328	0.173
ATF7IP2	1.57354	0	0	0.322	0.14
C19orf12	1.57218	2.64417e-308	6.1781e-304	0.188	0.081
SYNGR1	1.57113	7.46283e-251	1.74369e-246	0.129	0.051
OGFOD1	1.571	0	0	0.199	0.082
LRRC4C	1.5665	0	0	0.375	0.108
FTH1	1.56629	0	0	0.382	0.17
COL5A3	1.5593	0	0	0.304	0.113
NREP	1.55339	0	0	0.234	0.099
ATP1A1	1.55134	0	0	0.271	0.127
AMFR	1.54967	8.64925e-203	2.0209e-198	0.192	0.099
MED12L	1.54718	0	0	0.29	0.108
PKIA	1.54546	0	0	0.168	0.058
DTD2	1.54458	3.44461e-189	8.04834e-185	0.114	0.048
EVI5	1.54358	0	0	0.617	0.378
SHPK	1.54105	2.64623e-237	6.18292e-233	0.154	0.067
CAP1	1.54082	0	0	0.257	0.125
LAMB1	1.54082	0	0	0.684	0.32
ERO1B	1.53624	0	0	0.289	0.143
ERBB4	1.53622	0	0	0.418	0.193
NEDD1	1.53185	1.49407e-164	3.49089e-160	0.145	0.072
ABAT	1.53123	2.2412e-302	5.23657e-298	0.154	0.061
SCCPDH	1.52978	0	0	0.294	0.124
TRAK1	1.52462	0	0	0.45	0.242
RHEB	1.52364	0	0	0.294	0.154
VWA2	1.52316	1.73992e-312	4.06532e-308	0.117	0.039
SPIN1	1.52275	0	0	0.439	0.242
RAPGEF6	1.5221	0	0	0.492	0.286
MPRIP	1.51863	0	0	0.558	0.334
IGSF11	1.51844	0	0	0.259	0.085
SGK3	1.51764	0	0	0.465	0.265
TMC7	1.51433	1.46638e-221	3.4262e-217	0.108	0.041
RBM43	1.51374	4.4971e-144	1.05075e-139	0.112	0.052
ZHX2	1.51296	0	0	0.449	0.247
ACTR3B	1.5092	1.01441e-189	2.37017e-185	0.132	0.059
ACSL1	1.50885	0	0	0.185	0.06
TNNI3K	1.50819	0	0	0.314	0.157
HEATR5A-DT	1.50637	3.72929e-314	8.71348e-310	0.179	0.074
PSMF1	1.50209	0	0	0.303	0.163
RNF2	1.49926	2.87696e-184	6.72201e-180	0.138	0.064
PPIP5K2	1.49507	0	0	0.5	0.309
LINC02250	1.49005	6.12856e-292	1.43194e-287	0.119	0.042
RCAN1	1.48997	6.44026e-180	1.50477e-175	0.131	0.06
FOXD3-AS1	1.48864	0	0	0.1	0.027
MED15	1.4885	0	0	0.386	0.214
GFRA1	1.48848	0	0	0.266	0.116
SPARC	1.48184	0	0	0.509	0.292
PITHD1	1.48001	1.35601e-122	3.16832e-118	0.104	0.05
FGF13	1.47874	0	0	0.38	0.169
LAMA3	1.4783	0	0	0.477	0.201
LMO7-AS1	1.47051	1.59204e-262	3.71979e-258	0.146	0.059
CMC2	1.46997	2.2982e-231	5.36975e-227	0.146	0.063
TEAD1	1.46873	0	0	0.77	0.481
RAB4B	1.46594	1.04041e-191	2.43093e-187	0.145	0.067
LRRTM4-AS1	1.4644	4.94066e-323	1.15438e-318	0.1	0.03
SELENOW	1.46258	0	0	0.279	0.136
PELI2	1.46106	0	0	0.55	0.323
ERC1	1.45634	1.05912e-139	2.47464e-135	0.534	0.476
NEK6	1.45625	0	0	0.3	0.126
TARDBP	1.45466	2.73565e-288	6.39184e-284	0.274	0.147
CD47	1.45364	0	0	0.359	0.211
PPM1F-AS1	1.45162	6.70103e-183	1.5657e-178	0.112	0.047
STARD4-AS1	1.45139	0	0	0.285	0.124
DANT2	1.44544	0	0	0.35	0.166
NBPF14	1.4432	3.50226e-210	8.18303e-206	0.133	0.057
ATP5IF1	1.44163	5.08912e-136	1.18907e-131	0.102	0.047
PCTP	1.44127	1.08954e-255	2.5457e-251	0.178	0.081
NDUFA10	1.43925	0	0	0.361	0.203
LGR4	1.43873	0	0	0.286	0.125
ARNT2	1.43741	4.93537e-259	1.15315e-254	0.142	0.057
CFAP70	1.43666	3.18743e-285	7.44743e-281	0.179	0.077
DUSP16	1.43504	0	0	0.389	0.224
STARD3	1.43075	3.16944e-226	7.4054e-222	0.16	0.073
MBOAT1	1.43061	0	0	0.336	0.186
LRRC8A	1.42945	9.53224e-124	2.22721e-119	0.101	0.048
COL27A1	1.42942	0	0	0.316	0.133
CHST3	1.42703	2.37647e-280	5.55262e-276	0.184	0.081
TMTC4	1.42695	1.87429e-278	4.37929e-274	0.149	0.06
DCBLD1	1.42604	4.68401e-223	1.09442e-218	0.122	0.049
CDC42SE1	1.42407	4.89112e-206	1.14281e-201	0.174	0.085
MXD4	1.42146	2.73228e-200	6.38398e-196	0.172	0.085
COL9A3	1.4213	7.19282e-300	1.6806e-295	0.134	0.049
SDK1	1.42127	0	0	0.658	0.309
MB21D2	1.41854	1.12356e-156	2.62519e-152	0.14	0.07
KIFBP	1.41618	6.74269e-158	1.57543e-153	0.146	0.073
PLAT	1.41553	0	0	0.236	0.087
CEP97	1.41326	3.66429e-257	8.5616e-253	0.15	0.062
ST6GALNAC5	1.41297	0	0	0.398	0.124
P2RX7	1.41158	0	0	0.205	0.081
RASAL2	1.41102	0	0	0.749	0.487
MICAL3	1.40983	0	0	0.505	0.287
SIRT2	1.40967	6.43528e-201	1.5036e-196	0.169	0.082
CHMP3-AS1	1.40847	4.94066e-324	1.15438e-319	0.226	0.104
PIKFYVE	1.40487	6.58095e-321	1.53764e-316	0.368	0.224
LITAF	1.40029	0	0	0.264	0.12
SLC35E3	1.39984	1.37228e-262	3.20633e-258	0.236	0.121
NOTCH2NLA	1.39918	7.47848e-140	1.74735e-135	0.106	0.049
SPTAN1	1.39858	0	0	0.509	0.313
ELMOD2	1.395	2.50565e-164	5.85444e-160	0.156	0.079
FRAS1	1.39403	0	0	0.201	0.085
MAP3K11	1.39025	9.52143e-172	2.22468e-167	0.117	0.052
POMGNT1	1.39017	1.69063e-180	3.95015e-176	0.145	0.069
KRAS	1.38929	5.78212e-261	1.35099e-256	0.258	0.138
COQ8B	1.38713	1.00643e-183	2.35151e-179	0.155	0.075
SH3GL1	1.38705	1.189e-195	2.77809e-191	0.166	0.081
SNCA	1.38281	0	0	0.459	0.141
LINC00511	1.38023	0	0	0.346	0.111
ARHGEF40	1.38009	8.30836e-317	1.94125e-312	0.183	0.076
ENPP2	1.37956	0	0	0.201	0.058
CHKA	1.37888	0	0	0.295	0.149
GALNT1	1.37654	0	0	0.291	0.152
CEP76	1.37606	3.00295e-143	7.01639e-139	0.11	0.051
AP1S2	1.37507	0	0	0.295	0.117
HMGA2	1.37447	0	0	0.134	0.043
SEMA3B	1.37394	0	0	0.453	0.163
MOSPD2	1.37194	5.30702e-162	1.23999e-157	0.182	0.099
FOXN2	1.37172	0	0	0.334	0.166
PRDX6	1.36909	3.3122e-90	7.73896e-86	0.112	0.062
SCHIP1	1.36758	1.11354e-234	2.60178e-230	0.158	0.07
ABHD12	1.36663	0	0	0.266	0.131
ASPA	1.36417	0	0	0.293	0.116
POLA1	1.36233	4.91506e-280	1.1484e-275	0.346	0.211
TRIM2	1.36167	0	0	0.313	0.159
OSBPL5	1.3595	7.10067e-293	1.65907e-288	0.291	0.159
GLTP	1.35943	8.24728e-218	1.92698e-213	0.126	0.052
DCUN1D3	1.35651	3.31193e-181	7.73832e-177	0.188	0.1
NAALADL2	1.35437	0	0	0.807	0.61
PRNP	1.35325	3.51452e-188	8.21167e-184	0.147	0.069
LINC00472	1.3496	0	0	0.367	0.201
DISP1	1.34466	0	0	0.35	0.186
IDH1	1.33962	8.57182e-195	2.00281e-190	0.161	0.078
MAP3K4	1.33872	0	0	0.436	0.258
ZSWIM6	1.338	0	0	0.624	0.337
DYNLRB1	1.33353	7.63176e-140	1.78316e-135	0.159	0.087
SS18	1.33346	4.59122e-251	1.07274e-246	0.345	0.218
SLC25A17	1.33195	5.72108e-191	1.33673e-186	0.208	0.113
FBN1	1.33086	0	0	0.544	0.312
TJAP1	1.32587	5.66858e-94	1.32446e-89	0.115	0.063
LSAMP	1.32489	0	0	0.511	0.226
XKR6	1.31823	1.06088e-279	2.47875e-275	0.232	0.114
SERINC5	1.31665	0	0	0.429	0.238
CLIP2	1.31468	4.87948e-311	1.14009e-306	0.205	0.091
SLC25A29	1.31268	5.53243e-289	1.29265e-284	0.222	0.106
TMCO4	1.31032	9.21427e-172	2.15291e-167	0.184	0.099
KIF16B	1.30855	0	0	0.364	0.208
TARBP1	1.30827	1.04634e-256	2.44476e-252	0.276	0.153
GAPDH	1.30627	5.70523e-126	1.33303e-121	0.138	0.073
GTDC1	1.30561	0	0	0.546	0.303
ERBB3	1.30549	0	0	0.299	0.094
STX6	1.30175	1.817e-187	4.24541e-183	0.194	0.103
CCSER2	1.29459	0	0	0.528	0.339
OSTF1	1.29177	8.64472e-197	2.01984e-192	0.171	0.084
ALS2	1.28382	6.31377e-217	1.47521e-212	0.257	0.147
ZNF532	1.2833	0	0	0.438	0.273
HS2ST1	1.28017	4.78616e-270	1.11829e-265	0.279	0.151
BACE2	1.27928	0	0	0.389	0.194
MALRD1	1.2792	0	0	0.192	0.079
PISD	1.27653	4.2297e-168	9.88269e-164	0.181	0.097
SOX2-OT	1.2744	0	0	0.381	0.151
SGCB	1.27337	2.16178e-92	5.05101e-88	0.113	0.062
PAK1	1.27122	2.07319e-158	4.84402e-154	0.185	0.102
SIPA1L1	1.26995	0	0	0.692	0.46
CYP7B1	1.26556	0	0	0.399	0.188
FNTA	1.26402	2.13317e-216	4.98415e-212	0.289	0.173
MYO18A	1.26394	8.06398e-220	1.88415e-215	0.249	0.139
FGFR1OP2	1.25908	2.39149e-180	5.58772e-176	0.235	0.137
ST6GALNAC2	1.25899	0	0	0.364	0.111
TXNL4B	1.25836	4.65622e-124	1.08792e-119	0.104	0.05
SYN3	1.25348	0	0	0.416	0.227
FAR1	1.24653	2.3175e-296	5.41485e-292	0.451	0.319
UST	1.24597	0	0	0.563	0.281
OLFML2A	1.24577	1.30854e-99	3.05741e-95	0.131	0.074
KIF13B	1.24012	7.67758e-296	1.79387e-291	0.335	0.194
LINC01341	1.23907	3.05273e-158	7.13269e-154	0.107	0.047
PRELID3A	1.2384	9.24722e-140	2.16061e-135	0.113	0.053
CLNS1A	1.23809	1.47792e-258	3.45316e-254	0.371	0.238
METAP1D	1.2357	3.24335e-132	7.57809e-128	0.163	0.091
SSH1	1.23452	2.31435e-319	5.40748e-315	0.377	0.227
TAFA5	1.23362	0	0	0.298	0.096
TUBA1A	1.23299	0	0	0.249	0.116
WWC3	1.2322	1.54942e-156	3.62023e-152	0.203	0.116
MMP28	1.2319	0	0	0.306	0.148
OLFML2B	1.23069	3.27453e-304	7.65094e-300	0.208	0.093
TXNL4A	1.2305	1.31616e-102	3.07522e-98	0.14	0.08
NAPEPLD	1.22762	1.02249e-218	2.38905e-214	0.18	0.086
OSBPL1A	1.22735	0	0	0.437	0.27
PLEKHB2	1.22623	8.44721e-105	1.97369e-100	0.132	0.073
PTPRS	1.21991	0	0	0.44	0.229
DOCK7	1.21907	0	0	0.487	0.307
CHRDL1	1.21863	2.19839e-162	5.13653e-158	0.173	0.092
DCUN1D2	1.21833	4.87017e-132	1.13792e-127	0.149	0.08
MAPK1	1.21718	4.28558e-279	1.00133e-274	0.418	0.279
NRDC	1.21619	9.69929e-259	2.26624e-254	0.427	0.298
ITPR2	1.21501	0	0	0.536	0.302
COX19	1.21242	1.40322e-114	3.27863e-110	0.134	0.073
ALG5	1.20974	1.09843e-134	2.56647e-130	0.18	0.104
FBXL7	1.20819	0	0	0.742	0.583
CCDC59	1.20739	4.45423e-82	1.04073e-77	0.12	0.069
IP6K2	1.20738	3.23326e-120	7.55451e-116	0.212	0.134
SH3BP5	1.20409	0	0	0.37	0.216
SLC23A2	1.20403	0	0	0.415	0.26
SNTA1	1.20318	6.64199e-126	1.5519e-121	0.108	0.052
TMED10	1.20289	4.30556e-173	1.00599e-168	0.244	0.146
ATG4B	1.19843	2.53992e-162	5.93451e-158	0.219	0.127
RNF130	1.19575	0	0	0.494	0.3
TMEM245	1.19436	0	0	0.397	0.245
NRG1	1.19035	1.35544e-141	3.16699e-137	0.121	0.058
ATP6AP1L	1.18681	2.11684e-103	4.94601e-99	0.128	0.071
ATL1	1.18546	5.12553e-260	1.19758e-255	0.271	0.147
TSPAN5	1.18413	0	0	0.315	0.133
PKD2L2	1.18354	4.30517e-118	1.0059e-113	0.136	0.073
BRMS1L	1.18257	3.4171e-66	7.98405e-62	0.102	0.06
TRAPPC10	1.17987	1.33631e-221	3.12229e-217	0.297	0.179
ACAP1	1.17824	1.63107e-98	3.81099e-94	0.1	0.051
DOK6	1.17585	0	0	0.442	0.18
SBF2	1.17356	0	0	0.75	0.629
TGIF2	1.17198	8.89551e-114	2.07844e-109	0.137	0.075
HECW2	1.16575	5.30371e-266	1.23921e-261	0.197	0.09
MRPS30-DT	1.16408	2.02163e-84	4.72355e-80	0.101	0.055
PLAG1	1.16382	0	0	0.154	0.056
NRBP2	1.16314	1.37335e-300	3.20883e-296	0.294	0.157
OTUD7A	1.16183	2.51995e-136	5.88787e-132	0.161	0.088
PON2	1.15897	1.11074e-182	2.59525e-178	0.262	0.158
CRMP1	1.15728	6.68128e-240	1.56108e-235	0.255	0.137
ARHGEF37	1.15699	1.28734e-188	3.00787e-184	0.199	0.105
BCAR3	1.15649	8.40202e-262	1.96313e-257	0.355	0.219
CD99L2	1.15541	3.88663e-107	9.08111e-103	0.191	0.119
RADIL	1.15525	1.00693e-132	2.35269e-128	0.111	0.053
KLF9	1.15501	1.23356e-123	2.88221e-119	0.254	0.169
ASTN2	1.1541	0	0	0.426	0.234
CAPRIN2	1.15404	5.78344e-157	1.3513e-152	0.189	0.105
PSMG2	1.15389	1.74006e-107	4.06565e-103	0.18	0.11
ACADSB	1.15278	1.68462e-80	3.93611e-76	0.133	0.08
WBP11	1.15105	4.42063e-101	1.03288e-96	0.148	0.086
GET4	1.14847	1.80315e-88	4.21307e-84	0.117	0.065
SNRPB2	1.14786	9.55527e-66	2.23259e-61	0.101	0.059
ZFYVE28	1.14573	2.07448e-163	4.84703e-159	0.142	0.07
ZMYND8	1.14533	7.62018e-260	1.78046e-255	0.353	0.217
ARHGEF2	1.14365	1.87262e-190	4.37537e-186	0.261	0.154
EID1	1.14359	8.14921e-149	1.90406e-144	0.157	0.082
CLCN3	1.14348	1.24947e-140	2.91938e-136	0.224	0.137
CHD7	1.14257	0	0	0.273	0.126
ERBIN	1.13928	0	0	0.552	0.39
FAM53B	1.13879	1.04475e-236	2.44105e-232	0.241	0.128
FGF7	1.13849	0	0	0.353	0.172
ABCD3	1.13762	2.10034e-295	4.90743e-291	0.355	0.209
SOX10	1.13687	0	0	0.237	0.081
PREP	1.13565	2.06533e-119	4.82565e-115	0.161	0.092
ECHDC1	1.13523	8.84143e-170	2.0658e-165	0.26	0.159
EHD4	1.13377	3.07987e-234	7.19612e-230	0.16	0.071
KSR1	1.13275	9.07372e-162	2.12007e-157	0.186	0.101
SEC14L1	1.13226	0	0	0.313	0.151
BMP2K	1.12881	0	0	0.484	0.267
CPPED1	1.12641	8.56636e-229	2.00153e-224	0.158	0.07
TXNRD2	1.12579	1.99423e-70	4.65952e-66	0.127	0.078
FEZ1	1.12579	1.16216e-132	2.71538e-128	0.142	0.074
PRDM16	1.12498	0	0	0.367	0.157
GAS7	1.12411	0	0	0.615	0.266
ZC3H12C	1.119	0	0	0.332	0.182
HPS4	1.1169	4.90664e-113	1.14644e-108	0.175	0.104
P2RY12	1.11625	5.27625e-201	1.2328e-196	0.114	0.046
SNHG16	1.11565	3.02504e-172	7.068e-168	0.121	0.054
TARS3	1.11298	0	0	0.353	0.198
MPDZ	1.11143	0	0	0.464	0.308
CTNNAL1	1.10923	0	0	0.591	0.23
SNX30	1.1054	4.70323e-113	1.09891e-108	0.129	0.069
EFNB2	1.10462	2.66819e-133	6.23422e-129	0.107	0.05
PLOD3	1.10388	1.59663e-77	3.73053e-73	0.108	0.061
PRUNE2	1.10337	0	0	0.317	0.166
TOGARAM1	1.09952	1.71609e-208	4.00964e-204	0.349	0.228
GUCY2C-AS1	1.09861	6.98783e-158	1.63271e-153	0.144	0.071
FNTB	1.0942	5.7489e-132	1.34323e-127	0.222	0.138
ATP13A3	1.09398	1.69378e-278	3.95751e-274	0.396	0.252
UBA6-DT	1.09216	1.07617e-202	2.51446e-198	0.237	0.132
LIN54	1.09103	1.0782e-75	2.51922e-71	0.14	0.086
NUDT21	1.08927	8.02682e-68	1.87547e-63	0.13	0.081
MPC1	1.08781	1.52982e-76	3.57443e-72	0.137	0.084
CERS4	1.085	2.16093e-158	5.04902e-154	0.175	0.093
SPATA6	1.08375	0	0	0.573	0.379
SPCS3	1.0755	5.7045e-81	1.33286e-76	0.139	0.085
CAB39L	1.07519	0	0	0.428	0.232
QSER1	1.07167	1.29918e-135	3.03552e-131	0.26	0.168
CMTM6	1.07162	2.70599e-144	6.32254e-140	0.144	0.073
CPEB4	1.07087	9.70085e-128	2.2666e-123	0.222	0.14
PAN2	1.06875	2.47833e-67	5.79062e-63	0.125	0.077
METRN	1.06855	4.86515e-270	1.13674e-265	0.155	0.063
CLEC16A	1.06676	1.18732e-273	2.77418e-269	0.403	0.261
ABL1	1.06433	3.13227e-190	7.31854e-186	0.378	0.263
PAPSS1	1.06418	3.34313e-146	7.81123e-142	0.236	0.144
TAB1	1.06297	5.75215e-71	1.34399e-66	0.126	0.077
AGPAT4	1.05932	7.39268e-124	1.7273e-119	0.205	0.127
KLHL2	1.05696	4.97612e-145	1.16267e-140	0.184	0.103
ZBTB46	1.05534	2.67067e-221	6.24002e-217	0.272	0.154
MT2A	1.05396	7.36299e-303	1.72036e-298	0.224	0.104
BTAF1	1.05218	2.64184e-253	6.17266e-249	0.445	0.314
TJP2	1.05174	1.21546e-271	2.83992e-267	0.28	0.149
NPAS3	1.05074	0	0	0.503	0.316
ITGA2	1.05045	5.11391e-268	1.19486e-263	0.17	0.073
ZNF318	1.04823	7.53133e-79	1.7597e-74	0.12	0.07
PRDM16-DT	1.0472	1.23807e-159	2.89276e-155	0.103	0.044
CASC15	1.04549	0	0	0.49	0.254
ARSJ	1.04507	4.88425e-100	1.1412e-95	0.105	0.054
CD9	1.04294	6.40968e-225	1.49762e-220	0.33	0.204
MROH1	1.04229	4.86681e-109	1.13713e-104	0.143	0.08
MTHFD1L	1.04166	2.18243e-269	5.09925e-265	0.295	0.162
CLSTN1	1.03732	2.92609e-102	6.83681e-98	0.21	0.136
SPATA13	1.03644	2.92141e-233	6.82587e-229	0.321	0.196
NOTCH2NLC	1.0354	5.97956e-140	1.39712e-135	0.256	0.163
MCF2L2	1.03495	1.01597e-204	2.37381e-200	0.168	0.08
PRKX	1.03278	8.3338e-143	1.94719e-138	0.216	0.129
EVC	1.02964	1.9701e-165	4.60314e-161	0.228	0.132
MAN2A2	1.02912	3.6266e-204	8.47355e-200	0.204	0.105
DOCK1	1.02792	0	0	0.621	0.485
MAMLD1	1.02369	1.29248e-115	3.01988e-111	0.186	0.112
FXYD1	1.01906	1.14027e-160	2.66423e-156	0.145	0.071
SUFU	1.01797	1.67999e-111	3.9253e-107	0.195	0.12
BIRC2	1.01539	3.11623e-61	7.28107e-57	0.177	0.123
ABCG1	1.01243	1.37693e-113	3.2172e-109	0.118	0.06
KATNBL1	1.00862	2.01741e-140	4.71368e-136	0.337	0.241
PGAP1	1.00796	1.27802e-82	2.98609e-78	0.148	0.091
POGK	1.00521	1.52429e-57	3.56151e-53	0.109	0.067
CD55	1.00114	2.89525e-171	6.76476e-167	0.224	0.128
GTF2I	0.999217	7.04413e-292	1.64586e-287	0.528	0.394
MLYCD	0.994634	1.15032e-72	2.68772e-68	0.144	0.091
KIF5B	0.994603	1.78163e-133	4.16278e-129	0.309	0.215
SEC24A	0.993516	2.32999e-99	5.44402e-95	0.175	0.108
MACROH2A1	0.992645	2.42592e-123	5.66815e-119	0.261	0.173
EEFSEC	0.991884	1.48889e-109	3.4788e-105	0.213	0.136
ANKS1A	0.991051	1.42348e-241	3.32596e-237	0.455	0.326
MBOAT2	0.990536	2.68984e-273	6.28482e-269	0.267	0.138
YPEL2	0.983795	2.68115e-118	6.26452e-114	0.275	0.187
NDUFV3	0.981644	1.81241e-67	4.2347e-63	0.162	0.107
KNOP1	0.979482	1.03435e-85	2.41676e-81	0.167	0.105
DLC1	0.978387	0	0	0.815	0.543
ZNF708	0.978021	5.2458e-114	1.22568e-109	0.243	0.161
PHLPP2	0.97802	1.20836e-91	2.82332e-87	0.149	0.089
PLXND1	0.977711	9.05647e-186	2.11604e-181	0.276	0.166
LINC00174	0.97504	3.87828e-146	9.06161e-142	0.265	0.168
GANC	0.96859	1.14563e-104	2.67677e-100	0.234	0.155
POLR2F	0.967567	0	0	0.432	0.161
SWT1	0.963965	9.59689e-121	2.24231e-116	0.204	0.124
TUBB	0.963079	1.22457e-39	2.86121e-35	0.119	0.083
CSNK1G3	0.960698	2.9451e-104	6.88123e-100	0.268	0.186
SUMF1	0.960599	5.49441e-195	1.28377e-190	0.5	0.395
ACVR2A	0.957902	5.47175e-136	1.27847e-131	0.263	0.172
DLD	0.956552	2.18056e-75	5.09487e-71	0.173	0.114
TET3	0.955707	5.35908e-134	1.25215e-129	0.182	0.104
LARP1B	0.953324	8.62638e-127	2.01555e-122	0.26	0.17
HMGXB4	0.952945	1.35953e-52	3.17655e-48	0.146	0.1
RNF13	0.948522	7.79713e-177	1.8218e-172	0.458	0.359
YBX1	0.946768	5.50788e-44	1.28692e-39	0.139	0.098
PCCB	0.946105	4.10447e-49	9.5901e-45	0.104	0.066
PSMB7	0.94551	8.75985e-87	2.04674e-82	0.232	0.162
TNKS	0.945298	4.44641e-208	1.0389e-203	0.526	0.423
PRICKLE1	0.940204	0	0	0.627	0.339
SMG7	0.939818	2.53744e-126	5.92873e-122	0.301	0.206
PDCD6IP	0.939153	1.62433e-172	3.79525e-168	0.418	0.31
MIR181A1HG	0.936744	3.73766e-113	8.73304e-109	0.143	0.079
PLEKHG1	0.934538	0	0	0.299	0.146
DMXL1	0.932217	4.31253e-173	1.00762e-168	0.435	0.326
PKNOX1	0.931448	8.64082e-59	2.01893e-54	0.125	0.08
FMNL2	0.929998	0	0	0.712	0.509
HPF1	0.926611	2.09736e-55	4.90047e-51	0.123	0.079
FBXL18	0.926325	3.61697e-132	8.45104e-128	0.206	0.123
SAMD12	0.926	1.32404e-219	3.09361e-215	0.326	0.197
ZNF518A	0.922549	4.13264e-112	9.65592e-108	0.307	0.218
COL14A1	0.919455	0	0	0.473	0.244
SLAIN2	0.914634	2.17102e-80	5.07258e-76	0.249	0.179
HMGXB3	0.914268	5.10744e-107	1.19335e-102	0.246	0.165
PACS1	0.913792	1.34958e-142	3.15329e-138	0.351	0.25
ARRDC3	0.910601	9.47567e-103	2.21399e-98	0.172	0.104
EPB41L2	0.910282	0	0	0.732	0.585
AOPEP	0.908651	0	0	0.751	0.618
TNS3	0.908387	0	0	0.539	0.355
LRRC8C	0.906725	5.67321e-191	1.32555e-186	0.232	0.128
ANKRD17-DT	0.905684	3.74562e-94	8.75164e-90	0.202	0.131
SMURF1	0.90452	2.02478e-205	4.7309e-201	0.46	0.337
GNB4	0.900709	8.03184e-154	1.87664e-149	0.286	0.182
VIM	0.900289	0	0	0.686	0.495
APPBP2	0.90005	3.17242e-122	7.41235e-118	0.362	0.271
NKAIN3	0.899044	0	0	0.43	0.154
ITFG2	0.898356	5.81256e-92	1.35811e-87	0.229	0.155
CDK17	0.898177	6.00708e-202	1.40355e-197	0.356	0.231
ZMAT1	0.896934	5.62739e-133	1.31484e-128	0.282	0.187
C1GALT1	0.896347	8.59236e-45	2.0076e-40	0.128	0.087
DISC1	0.89586	0	0	0.424	0.255
MICU1	0.895697	1.04113e-163	2.4326e-159	0.399	0.29
CDK19	0.894702	3.6697e-194	8.57424e-190	0.355	0.232
NOTCH2	0.89344	1.40755e-165	3.28873e-161	0.346	0.235
SLC25A42	0.89087	9.81764e-53	2.29389e-48	0.1	0.061
TBC1D14	0.890726	4.19741e-125	9.80724e-121	0.175	0.1
LGALS1	0.889078	1.80932e-161	4.22747e-157	0.214	0.122
ZBTB37	0.887983	1.6476e-55	3.84963e-51	0.133	0.087
TOX	0.886018	0	0	0.406	0.172
AGBL3	0.883462	6.35034e-83	1.48376e-78	0.223	0.153
ADIPOR2	0.882094	3.70561e-169	8.65816e-165	0.323	0.212
ARHGAP12	0.881031	1.61238e-124	3.76733e-120	0.369	0.275
RASA2	0.880331	1.22996e-143	2.87381e-139	0.444	0.352
HIVEP3	0.879562	5.58703e-217	1.30541e-212	0.342	0.212
FYTTD1	0.879376	2.89794e-35	6.77104e-31	0.11	0.076
WWC2	0.876476	3.97696e-133	9.29218e-129	0.402	0.306
NLGN4Y	0.876	2.14903e-67	5.02122e-63	0.147	0.095
MINDY2	0.875694	8.54367e-146	1.99623e-141	0.339	0.235
HOOK3	0.875516	7.3438e-131	1.71588e-126	0.387	0.291
LINC02987	0.874095	5.16898e-81	1.20773e-76	0.108	0.06
PPM1K	0.873901	1.40606e-96	3.28527e-92	0.198	0.127
GTF2IRD1	0.872417	3.92452e-88	9.16964e-84	0.21	0.14
GPM6B	0.87202	0	0	0.568	0.193
MIR4500HG	0.870207	1.25638e-175	2.93554e-171	0.103	0.042
PIGK	0.86991	1.59351e-61	3.72323e-57	0.127	0.081
SNX24	0.867624	7.86985e-175	1.83879e-170	0.328	0.213
ZBTB38	0.867601	1.34208e-96	3.13576e-92	0.3	0.219
ANKRD36	0.865633	4.36959e-188	1.02095e-183	0.493	0.389
UTRN	0.864797	0	0	0.865	0.79
C1QTNF7-AS1	0.859892	1.00891e-190	2.35733e-186	0.362	0.24
STX18-AS1	0.854076	2.56668e-61	5.99705e-57	0.17	0.116
MAP1LC3A	0.853148	6.57467e-58	1.53617e-53	0.109	0.067
TCP11L1	0.851218	1.61383e-70	3.77072e-66	0.202	0.14
LMBR1L	0.849471	5.40076e-45	1.26189e-40	0.171	0.125
NACC2	0.848553	3.01204e-46	7.03764e-42	0.129	0.087
CTTNBP2NL	0.848191	2.36174e-156	5.5182e-152	0.252	0.152
MMADHC-DT	0.844331	1.65228e-142	3.86055e-138	0.19	0.108
PAQR3	0.84346	5.75262e-102	1.3441e-97	0.205	0.131
TTC21B	0.842087	6.36814e-98	1.48792e-93	0.335	0.254
ABHD15-AS1	0.838266	1.34172e-185	3.13493e-181	0.303	0.188
ASAH1	0.837441	1.50721e-78	3.5216e-74	0.155	0.097
HACD3	0.836556	1.88671e-51	4.40829e-47	0.145	0.098
TADA2A	0.836069	1.78793e-43	4.17749e-39	0.146	0.103
STAMBP	0.835026	2.49908e-55	5.83911e-51	0.181	0.128
RBM33	0.834896	1.03316e-117	2.41398e-113	0.444	0.365
CAPN3	0.834701	9.11993e-58	2.13087e-53	0.148	0.099
IFRD1	0.834004	1.22722e-47	2.8674e-43	0.176	0.128
BROX	0.831194	9.46584e-46	2.21169e-41	0.117	0.078
ID4	0.830283	2.67785e-80	6.2568e-76	0.121	0.07
ZDHHC14	0.830198	2.04634e-138	4.78128e-134	0.214	0.127
SBSPON	0.827799	1.61254e-149	3.7677e-145	0.274	0.171
GAN	0.826565	6.26666e-37	1.4642e-32	0.122	0.085
ANXA3	0.825976	6.40213e-84	1.49586e-79	0.125	0.071
ANGEL1	0.825109	1.59947e-47	3.73717e-43	0.109	0.07
PCMT1	0.823668	3.84941e-56	8.99415e-52	0.184	0.13
ALG6	0.823427	9.93478e-39	2.32126e-34	0.112	0.076
TOMM7	0.82294	1.26551e-49	2.95687e-45	0.11	0.07
EPM2A	0.822424	3.17504e-46	7.41849e-42	0.148	0.104
HAT1	0.822181	2.42951e-23	5.67655e-19	0.119	0.09
KCNQ1OT1	0.822094	2.15176e-246	5.0276e-242	0.419	0.273
LTN1	0.821062	4.75966e-62	1.1121e-57	0.236	0.174
CEROX1	0.819491	1.75354e-185	4.09714e-181	0.156	0.074
SRRM1	0.819092	6.60075e-122	1.54226e-117	0.397	0.304
PALS1	0.818604	2.74297e-140	6.40896e-136	0.316	0.214
RPL38	0.818394	3.40178e-87	7.94825e-83	0.154	0.094
ALDH1A1	0.817798	5.18519e-155	1.21152e-150	0.213	0.122
ADAMTSL1	0.817344	1.43676e-42	3.357e-38	0.249	0.201
DDX17	0.81693	0	0	0.818	0.739
UBXN2A	0.81668	2.74978e-112	6.42487e-108	0.274	0.186
CSGALNACT2	0.816599	4.77679e-79	1.1161e-74	0.211	0.144
SH3PXD2A	0.816537	0	0	0.536	0.351
DCUN1D1	0.813619	3.44291e-50	8.04437e-46	0.158	0.11
WASHC3	0.812811	1.30545e-62	3.05019e-58	0.219	0.159
KLHL28	0.810906	8.30796e-111	1.94116e-106	0.337	0.248
ARHGEF10	0.809305	0	0	0.548	0.364
CYREN	0.807295	1.32071e-114	3.08583e-110	0.214	0.133
SHQ1	0.80465	9.01584e-30	2.10655e-25	0.114	0.082
SEMA4B	0.804598	5.43748e-105	1.27047e-100	0.145	0.082
SRGAP3	0.8018	1.16541e-112	2.72297e-108	0.147	0.081
TMBIM6	0.798652	2.27197e-39	5.30846e-35	0.205	0.159
RAD54L2	0.796563	5.74911e-44	1.34328e-39	0.211	0.16
PNPLA7	0.794283	1.91722e-50	4.47959e-46	0.12	0.078
SOX4	0.791627	6.65262e-28	1.55438e-23	0.105	0.076
MEAF6	0.790188	2.20526e-26	5.15259e-22	0.1	0.072
PSMD11	0.788688	1.48554e-43	3.47096e-39	0.189	0.141
JMY	0.787298	1.97556e-28	4.6159e-24	0.135	0.101
N4BP1	0.787018	6.15153e-58	1.43731e-53	0.234	0.174
PTPN14	0.785937	2.09732e-110	4.90039e-106	0.347	0.256
SEC61A2	0.785921	3.339e-31	7.80158e-27	0.103	0.072
MED14	0.785827	2.44604e-56	5.71518e-52	0.223	0.165
SEMA3A	0.785773	2.62285e-275	6.1283e-271	0.201	0.09
USP38-DT	0.784495	3.66807e-97	8.57045e-93	0.171	0.104
C11orf80	0.784357	3.52333e-80	8.23226e-76	0.246	0.174
PLCB1	0.784309	0	0	0.616	0.398
SORT1	0.784011	6.46456e-214	1.51044e-209	0.376	0.241
LAMTOR5-AS1	0.781999	2.05951e-60	4.81205e-56	0.209	0.15
CAT	0.780083	4.79728e-45	1.12089e-40	0.131	0.089
PRANCR	0.776685	2.12245e-164	4.9591e-160	0.425	0.313
SUDS3	0.775586	9.26846e-49	2.16558e-44	0.178	0.128
CIBAR1	0.775014	1.55625e-55	3.63617e-51	0.152	0.102
TTC3	0.774537	1.74786e-189	4.08389e-185	0.488	0.372
ARHGAP23	0.774199	1.70113e-43	3.97469e-39	0.151	0.107
JAM3	0.773386	7.16599e-114	1.67433e-109	0.349	0.257
GPD2	0.772503	2.10197e-68	4.91126e-64	0.306	0.236
TENM3	0.772219	0	0	0.514	0.203
CDKL3	0.771374	6.52363e-59	1.52425e-54	0.168	0.115
PSAP	0.770909	9.59976e-136	2.24298e-131	0.303	0.203
PRRG1	0.769698	2.84274e-47	6.64206e-43	0.132	0.089
MTURN	0.769419	5.0593e-44	1.18211e-39	0.155	0.111
CSTF3	0.767776	5.26244e-69	1.22957e-64	0.274	0.206
PKD2L2-DT	0.767247	1.20602e-69	2.81787e-65	0.114	0.067
ANKRD23	0.764895	1.38164e-68	3.22821e-64	0.207	0.144
NPC1	0.764855	9.22264e-95	2.15487e-90	0.274	0.192
ARL3	0.764834	2.1062e-45	4.92114e-41	0.138	0.095
MBNL2	0.763321	3.73128e-183	8.71815e-179	0.582	0.492
KLHL7	0.763223	7.59363e-57	1.77425e-52	0.211	0.154
PHKA2	0.763135	3.04483e-32	7.11424e-28	0.105	0.073
C11orf54	0.76226	9.01106e-31	2.10543e-26	0.144	0.108
SEPTIN10	0.755684	1.26079e-69	2.94583e-65	0.272	0.204
TRIM66	0.755526	1.79017e-45	4.18273e-41	0.188	0.139
DLGAP4-AS1	0.755055	5.05074e-86	1.18011e-81	0.235	0.161
ZBTB1	0.754147	2.85577e-59	6.67251e-55	0.228	0.168
ITIH5	0.754142	0	0	0.311	0.155
TBCD	0.751691	2.76745e-63	6.46615e-59	0.258	0.193
GTF2I-AS1	0.750592	1.6319e-87	3.81294e-83	0.284	0.206
MAP4	0.749955	1.66212e-261	3.88354e-257	0.649	0.554
INSYN2A	0.749371	6.48462e-77	1.51513e-72	0.219	0.151
LARGE1	0.748639	0	0	0.601	0.436
MARF1	0.748434	1.21107e-56	2.82966e-52	0.241	0.181
LINC02762	0.747073	1.06595e-48	2.49059e-44	0.148	0.102
NBAS	0.745603	1.27398e-90	2.97665e-86	0.437	0.367
SEMA4D	0.745425	1.99869e-57	4.66995e-53	0.142	0.094
USP16	0.742348	1.3929e-60	3.25452e-56	0.271	0.208
FAM227B	0.741787	4.64691e-187	1.08575e-182	0.347	0.226
TM7SF3	0.741464	1.98532e-53	4.6387e-49	0.259	0.2
PIGU	0.740643	1.39116e-77	3.25043e-73	0.233	0.162
GABPB1-AS1	0.738325	1.95276e-98	4.56263e-94	0.357	0.271
UACA	0.737965	0	0	0.686	0.534
SIPA1L2	0.7364	0	0	0.328	0.155
COL12A1	0.734482	0	0	0.457	0.235
GPI	0.733532	1.1508e-76	2.68885e-72	0.244	0.174
DTD1	0.732073	8.81103e-34	2.0587e-29	0.169	0.128
LAMP1	0.731965	2.07172e-30	4.84058e-26	0.154	0.117
XRCC4	0.730432	5.07809e-33	1.18649e-28	0.129	0.093
PI4KB	0.730019	1.24293e-46	2.90411e-42	0.179	0.13
NADK2	0.72891	5.40945e-33	1.26392e-28	0.132	0.095
AGO1	0.727748	2.79676e-21	6.53464e-17	0.101	0.075
KCTD12	0.725571	4.97584e-83	1.16261e-78	0.143	0.085
CALM2	0.725068	6.8763e-131	1.60665e-126	0.396	0.295
ATXN1	0.723928	5.7126e-166	1.33475e-161	0.525	0.428
MTHFD2L	0.723117	9.44844e-30	2.20763e-25	0.155	0.118
CNTRL	0.722333	5.47778e-67	1.27988e-62	0.258	0.191
HEATR5A	0.721547	3.6534e-79	8.53616e-75	0.331	0.255
SLC35D2	0.721286	1.77018e-55	4.13603e-51	0.222	0.164
SAT1	0.72026	3.15952e-235	7.38222e-231	0.331	0.196
NDEL1	0.718044	7.93847e-57	1.85482e-52	0.245	0.185
R3HDM1	0.717558	5.3436e-68	1.24853e-63	0.314	0.244
RICTOR	0.717134	9.12506e-103	2.13207e-98	0.456	0.381
PPM1B	0.717091	1.00288e-78	2.34322e-74	0.315	0.24
ZNF736	0.715199	2.49106e-36	5.82036e-32	0.143	0.104
SND1	0.71508	1.29347e-72	3.0222e-68	0.341	0.27
RAI14	0.713492	1.06464e-252	2.48754e-248	0.475	0.321
SPEF2	0.713041	7.25066e-35	1.69412e-30	0.151	0.111
FAM76B	0.710802	1.31229e-20	3.06616e-16	0.152	0.122
FTL	0.710206	2.39969e-91	5.60687e-87	0.234	0.159
TTC21B-AS1	0.709284	2.711e-55	6.33425e-51	0.134	0.088
ST13	0.708876	2.24314e-14	5.24109e-10	0.108	0.087
RUBCN	0.708164	5.87783e-32	1.37336e-27	0.134	0.097
ELL2	0.707971	1.15898e-110	2.70795e-106	0.222	0.14
NPIPB4	0.707232	4.82751e-23	1.12795e-18	0.106	0.078
CSAD	0.706377	3.66678e-74	8.56743e-70	0.239	0.17
PCA3	0.704089	7.75069e-172	1.81095e-167	0.176	0.091
GDAP1	0.701323	7.52e-44	1.75705e-39	0.106	0.069
AASS	0.700216	3.04198e-116	7.10759e-112	0.365	0.27
DST	0.699841	0	0	0.833	0.736
ZSCAN5A	0.697518	1.02846e-24	2.40299e-20	0.108	0.079
GALNT2	0.696709	1.16667e-129	2.72593e-125	0.327	0.226
MT-ND6	0.696621	5.23197e-37	1.22245e-32	0.118	0.081
IGBP1	0.694353	9.33696e-37	2.18158e-32	0.138	0.099
GASK1B	0.692667	2.92128e-91	6.82558e-87	0.184	0.116
MARCHF1	0.692506	1.40808e-273	3.28999e-269	0.421	0.26
SP4	0.690923	4.44648e-25	1.03892e-20	0.117	0.087
TRAPPC13	0.690625	9.90547e-21	2.31441e-16	0.142	0.113
MYEF2	0.689571	1.13726e-63	2.6572e-59	0.212	0.15
CRYBG3	0.688384	7.85077e-98	1.83433e-93	0.346	0.258
SORBS1	0.684909	0	0	0.864	0.614
FNIP2	0.684533	6.10668e-52	1.42683e-47	0.294	0.236
SCGB2B2	0.683558	7.62475e-55	1.78152e-50	0.129	0.084
ZDHHC2	0.682883	5.52815e-31	1.29165e-26	0.12	0.086
IL3RA	0.682532	1.91659e-46	4.47812e-42	0.222	0.169
PTPN4	0.681477	7.35833e-57	1.71927e-52	0.189	0.133
BICRA	0.681085	5.68836e-29	1.32909e-24	0.157	0.12
STARD9	0.681044	4.08379e-148	9.54178e-144	0.48	0.369
RMC1	0.680493	2.42393e-31	5.6635e-27	0.116	0.082
TECPR1	0.68037	4.1564e-32	9.71144e-28	0.112	0.078
ARL10	0.680069	6.59482e-48	1.54088e-43	0.145	0.099
MOB1B	0.678519	5.04491e-31	1.17874e-26	0.142	0.105
UBXN4	0.67634	1.47067e-47	3.43623e-43	0.327	0.272
LAMP2	0.675939	2.15587e-26	5.03719e-22	0.171	0.135
NPRL3	0.674071	4.15038e-47	9.69737e-43	0.203	0.151
FEZ2	0.67333	2.17446e-170	5.08063e-166	0.379	0.26
HSPA2-AS1	0.673127	6.78682e-44	1.58574e-39	0.121	0.081
ZNF276	0.673022	7.65002e-23	1.78743e-18	0.106	0.079
CNPY2	0.672098	1.62638e-40	3.80003e-36	0.173	0.127
PDZD8	0.672081	2.05411e-45	4.79943e-41	0.184	0.135
MTHFD1	0.671704	5.36244e-29	1.25294e-24	0.137	0.102
PIP4K2A	0.670727	2.703e-127	6.31557e-123	0.368	0.264
BDNF-AS	0.669657	8.42623e-25	1.96879e-20	0.138	0.106
LAS1L	0.669522	1.80473e-21	4.21675e-17	0.101	0.075
CAMTA1	0.668354	5.66179e-71	1.32288e-66	0.358	0.288
SDHC	0.666905	2.63599e-20	6.15898e-16	0.125	0.097
AQP11	0.666311	2.1566e-49	5.0389e-45	0.147	0.1
AGFG1	0.662761	1.59275e-54	3.72147e-50	0.277	0.216
TPD52	0.662686	1.03971e-45	2.42928e-41	0.156	0.109
APBA1	0.660079	2.87773e-56	6.72381e-52	0.175	0.121
CREB3L2	0.65931	1.68692e-98	3.94148e-94	0.344	0.257
MRS2	0.65876	7.46514e-17	1.74423e-12	0.1	0.077
RDX	0.658063	1.23517e-190	2.88596e-186	0.549	0.44
TMEM161B-DT	0.654658	3.62233e-55	8.46358e-51	0.269	0.208
SRPK2	0.654214	1.29446e-117	3.0245e-113	0.501	0.412
RAPGEF2	0.654166	6.85566e-83	1.60183e-78	0.45	0.379
ZC3H14	0.653464	1.51837e-35	3.54766e-31	0.223	0.177
UBAP2	0.651698	5.50007e-51	1.28509e-46	0.283	0.224
ATP1A1-AS1	0.650736	1.6582e-33	3.87439e-29	0.121	0.085
SANBR	0.650262	2.64306e-31	6.17551e-27	0.14	0.103
TECPR2	0.646313	5.60132e-38	1.30875e-33	0.202	0.155
GMCL1	0.645737	5.63079e-37	1.31563e-32	0.138	0.099
OMA1	0.641842	1.75733e-42	4.10599e-38	0.218	0.167
YEATS2	0.641116	1.70179e-46	3.97623e-42	0.26	0.203
CNKSR2	0.639915	8.99218e-60	2.10102e-55	0.218	0.158
URB1	0.639374	5.76815e-30	1.34773e-25	0.116	0.083
IPP	0.639224	1.37536e-25	3.21354e-21	0.13	0.098
WIPI2	0.639148	2.89165e-25	6.75634e-21	0.137	0.104
TPM3	0.638464	9.07545e-45	2.12048e-40	0.228	0.175
S100A6	0.638177	8.6433e-102	2.01951e-97	0.375	0.282
SAMHD1	0.634741	0	0	0.562	0.312
TSC2	0.633393	1.10962e-24	2.59262e-20	0.168	0.133
PEX1	0.633386	5.58231e-29	1.30431e-24	0.18	0.14
ZNF644	0.632299	2.6701e-100	6.23869e-96	0.491	0.416
SSH2	0.631106	2.37501e-196	5.54921e-192	0.542	0.416
CELF2	0.623356	0	0	0.722	0.581
DPY19L2	0.622453	3.39741e-67	7.93806e-63	0.13	0.079
ABITRAM	0.619741	2.84852e-112	6.65556e-108	0.156	0.089
METTL25	0.617077	2.20391e-33	5.14943e-29	0.18	0.137
CPM	0.616053	8.95231e-303	2.09171e-298	0.187	0.078
GPR173	0.614643	6.48742e-35	1.51579e-30	0.188	0.143
SLC66A3	0.614342	2.41667e-23	5.64656e-19	0.137	0.105
SGCE	0.613168	1.20631e-85	2.81854e-81	0.354	0.269
NXPE3	0.611117	1.2695e-32	2.96618e-28	0.1	0.069
ATP6V1C1	0.610868	1.61347e-20	3.76987e-16	0.157	0.126
DIS3L2	0.61009	2.272e-34	5.30854e-30	0.315	0.271
RAB11FIP2	0.609317	4.03134e-15	9.41922e-11	0.154	0.128
MYH10	0.60883	1.78583e-120	4.17258e-116	0.271	0.178
MOB3B	0.607909	2.15735e-68	5.04064e-64	0.233	0.167
CRTC3	0.606068	8.05669e-48	1.88245e-43	0.332	0.275
COA8	0.6057	8.63453e-25	2.01746e-20	0.187	0.15
GSTK1	0.605569	2.01075e-20	4.69811e-16	0.185	0.152
BCL2	0.605544	9.18779e-284	2.14673e-279	0.551	0.381
TSEN15	0.604871	1.94621e-21	4.54731e-17	0.109	0.082
RNF8	0.604286	5.25695e-23	1.22829e-18	0.101	0.074
CARS1	0.603762	1.70382e-24	3.98098e-20	0.128	0.097
ATRN	0.603292	2.0661e-55	4.82745e-51	0.25	0.188
NUDT5	0.603251	2.35282e-26	5.49735e-22	0.14	0.106
TCF7L2	0.60141	1.69133e-78	3.95179e-74	0.418	0.339
PHACTR4	0.601138	2.36808e-66	5.53301e-62	0.417	0.348
ITPK1	0.600666	1.29559e-89	3.02716e-85	0.18	0.113
TRAPPC12	0.600649	3.99774e-26	9.34071e-22	0.239	0.2
NCKAP5	0.600353	4.68893e-248	1.09557e-243	0.412	0.257
KYAT3	0.600189	1.07854e-37	2.52002e-33	0.197	0.15
RHBDF1	0.600005	2.12539e-32	4.96597e-28	0.108	0.075
ERGIC2	0.599661	1.15592e-29	2.70081e-25	0.216	0.174
UFL1	0.598838	2.66452e-27	6.22566e-23	0.218	0.178
ZNF717	0.597322	6.18867e-22	1.44598e-17	0.155	0.123
IRS2	0.594902	2.53055e-32	5.91262e-28	0.106	0.074
ZCCHC17	0.593538	8.68304e-17	2.02879e-12	0.126	0.1
TTC39C	0.593506	1.24221e-60	2.90243e-56	0.163	0.109
BMT2	0.593237	1.1144e-12	2.60379e-08	0.132	0.109
RHBDD1	0.587702	9.56848e-24	2.23568e-19	0.179	0.144
MCMBP	0.587297	3.55313e-13	8.30188e-09	0.126	0.104
NLN	0.587228	5.93627e-20	1.38701e-15	0.124	0.096
DYNC1LI2	0.585555	2.93645e-34	6.86101e-30	0.302	0.255
TTL	0.584434	2.25437e-23	5.26734e-19	0.121	0.091
C1orf52	0.584416	1.02254e-17	2.38916e-13	0.137	0.11
CPHXL2	0.58377	2.18663e-25	5.10905e-21	0.102	0.073
NAV1	0.582006	1.45285e-148	3.39459e-144	0.325	0.212
BRCC3	0.58167	9.07427e-18	2.1202e-13	0.127	0.1
SLC44A2	0.581353	2.25783e-54	5.27543e-50	0.23	0.17
ADHFE1	0.57922	2.33349e-36	5.4522e-32	0.166	0.123
ACOX1	0.578538	3.23118e-19	7.54965e-15	0.123	0.096
ZNRF2	0.578279	1.99612e-73	4.66393e-69	0.243	0.173
PPFIA1	0.578147	4.49341e-32	1.04988e-27	0.286	0.241
PPP3R1	0.573956	9.13652e-44	2.13475e-39	0.291	0.236
TMEM168	0.573879	5.93269e-21	1.38617e-16	0.236	0.201
PPARA	0.573049	2.68399e-22	6.27115e-18	0.157	0.124
IL34	0.572972	8.42807e-178	1.96922e-173	0.282	0.168
PABPN1	0.5724	1.14268e-34	2.66986e-30	0.302	0.253
WBP2NL	0.571919	6.49961e-45	1.51863e-40	0.115	0.075
GOPC	0.571069	6.58126e-28	1.53771e-23	0.23	0.189
BCKDHB	0.569853	2.30907e-46	5.39514e-42	0.299	0.24
ATP6V1B2	0.569491	5.05209e-17	1.18042e-12	0.117	0.092
LGALS8	0.566296	6.16658e-31	1.44082e-26	0.138	0.101
INTS4	0.566008	2.06412e-25	4.82282e-21	0.184	0.146
WDFY2	0.565909	3.20063e-68	7.47827e-64	0.276	0.205
SSR1	0.565385	9.75791e-10	2.27994e-05	0.11	0.092
CLASP2	0.564144	7.49605e-152	1.75145e-147	0.61	0.535
ARHGAP31	0.563793	4.97841e-87	1.1632e-82	0.36	0.27
ELAVL1	0.563517	7.00195e-19	1.63601e-14	0.155	0.126
CCDC93	0.563339	1.89483e-20	4.42726e-16	0.219	0.184
NDUFAF6	0.563216	1.09763e-41	2.56462e-37	0.243	0.19
SET	0.562577	4.57965e-16	1.07004e-11	0.112	0.089
TMEM192	0.561599	1.80083e-18	4.20763e-14	0.118	0.092
GRIN2B	0.561577	1.98772e-127	4.64431e-123	0.124	0.062
DBT	0.558993	2.57859e-15	6.02488e-11	0.122	0.098
TLN2	0.558895	2.41843e-91	5.65067e-87	0.455	0.368
MAGI1	0.558581	5.07618e-312	1.18605e-307	0.595	0.417
RASSF4	0.558346	2.90772e-73	6.79389e-69	0.149	0.093
SPCS2	0.558306	1.13058e-13	2.6416e-09	0.145	0.121
SLC4A5	0.557534	2.63257e-23	6.151e-19	0.164	0.13
ANAPC1	0.556845	9.6841e-11	2.26269e-06	0.161	0.139
SF3A3	0.556029	4.31696e-16	1.00866e-11	0.105	0.082
KCNH8	0.555958	4.22313e-115	9.86733e-111	0.153	0.084
NUB1	0.55545	3.26465e-10	7.62786e-06	0.134	0.115
VAC14	0.554272	4.28248e-12	1.0006e-07	0.11	0.09
INTU	0.553541	3.11307e-40	7.27368e-36	0.185	0.138
CATSPER2	0.550715	5.60729e-14	1.31014e-09	0.108	0.086
FAM66C	0.550578	4.81325e-26	1.12462e-21	0.114	0.083
ATG4C	0.549203	3.15647e-12	7.3751e-08	0.106	0.086
FNBP1	0.548551	1.20081e-178	2.80569e-174	0.603	0.485
TMEM139-AS1	0.547415	4.65608e-23	1.08789e-18	0.117	0.088
CREM	0.547388	1.00284e-21	2.34313e-17	0.146	0.115
MAILR	0.545101	3.87522e-34	9.05446e-30	0.27	0.221
ANKRD36B	0.544896	5.42753e-21	1.26814e-16	0.182	0.149
AUTS2	0.543914	0	0	0.78	0.619
DCBLD2	0.543695	2.21777e-66	5.18183e-62	0.303	0.23
ZNF638	0.543215	2.19172e-110	5.12096e-106	0.626	0.59
MAP4K5	0.54282	4.31855e-86	1.00903e-81	0.456	0.376
ZNF516	0.542063	5.45414e-28	1.27436e-23	0.228	0.187
DCAF8	0.541247	2.2759e-22	5.31765e-18	0.273	0.236
RAB8B	0.540913	1.48538e-29	3.47058e-25	0.219	0.176
LIN52	0.540659	1.10151e-25	2.57368e-21	0.183	0.145
ANKRD13A	0.540604	2.84482e-11	6.64692e-07	0.105	0.086
CELF2-AS2	0.540167	9.11527e-59	2.12978e-54	0.151	0.1
ZKSCAN1	0.537456	1.30368e-19	3.04605e-15	0.247	0.214
DIXDC1	0.537024	8.41507e-66	1.96618e-61	0.229	0.163
CCDC122	0.536366	4.02008e-09	9.39293e-05	0.104	0.087
HAGH	0.536159	9.22999e-22	2.15659e-17	0.154	0.122
KRCC1	0.534865	1.74312e-16	4.07281e-12	0.17	0.141
MAP4K4	0.532797	1.08413e-64	2.53307e-60	0.469	0.408
NUP205	0.532417	1.25443e-15	2.93097e-11	0.146	0.12
EVA1C	0.532274	4.2015e-88	9.8168e-84	0.482	0.397
ZNF559	0.53025	1.70481e-12	3.98329e-08	0.154	0.13
SLC27A1	0.52983	7.70621e-36	1.80056e-31	0.183	0.138
PITPNA	0.52781	4.69304e-21	1.09653e-16	0.164	0.131
TFDP2	0.527352	4.10341e-50	9.58762e-46	0.339	0.277
DENND5B	0.525592	2.96373e-31	6.92476e-27	0.279	0.232
DNAJB12	0.525257	2.70835e-11	6.32806e-07	0.103	0.084
TERF2IP	0.52517	5.68027e-42	1.32719e-37	0.352	0.297
GAREM1	0.525099	9.9885e-83	2.33381e-78	0.45	0.365
TSPAN14	0.52508	1.89061e-29	4.41741e-25	0.234	0.189
KIF21A	0.524655	2.98304e-73	6.96986e-69	0.164	0.104
RGS12	0.523381	1.44548e-14	3.37737e-10	0.162	0.136
NF1	0.521457	6.2291e-82	1.45543e-77	0.566	0.514
ITFG1	0.521293	1.47696e-56	3.45091e-52	0.516	0.47
ARFIP1	0.519852	9.87894e-21	2.30821e-16	0.285	0.25
CADM1	0.519253	0	0	0.432	0.183
NAF1	0.518361	9.38322e-19	2.19239e-14	0.147	0.118
ERBB2	0.518202	7.3693e-32	1.72184e-27	0.142	0.104
ZFP14	0.516261	4.17508e-12	9.75508e-08	0.131	0.108
ZNF146	0.515835	7.86595e-12	1.83788e-07	0.146	0.124
CDC14B	0.515699	6.17145e-48	1.44196e-43	0.311	0.248
RPSA	0.515576	4.76908e-11	1.1143e-06	0.109	0.09
ANKMY2	0.515053	2.6591e-12	6.213e-08	0.106	0.086
SCYL2	0.514193	2.36888e-15	5.53489e-11	0.19	0.162
SYNE3	0.512947	7.00635e-20	1.63703e-15	0.157	0.127
ZSCAN30	0.51239	2.39411e-13	5.59385e-09	0.123	0.1
NAP1L4	0.512321	1.09174e-21	2.55084e-17	0.268	0.233
TTC28-AS1	0.511872	5.00627e-26	1.16972e-21	0.164	0.127
UBC	0.511634	1.05509e-23	2.46521e-19	0.191	0.155
PCBP1-AS1	0.511341	1.95008e-29	4.55635e-25	0.347	0.305
ZNF493	0.510888	9.57237e-10	2.23658e-05	0.129	0.11
ARHGAP18	0.510402	2.85142e-120	6.66235e-116	0.177	0.101
NAA60	0.507801	1.72253e-17	4.02469e-13	0.138	0.111
NAA25	0.507547	5.36722e-21	1.25405e-16	0.267	0.23
NPIPB5	0.507113	2.81109e-24	6.5681e-20	0.25	0.211
DNAJC7	0.50705	1.65322e-08	0.000386274	0.243	0.224
EEF1D	0.504816	1.86474e-10	4.35697e-06	0.101	0.083
EHBP1	0.50428	0	0	0.828	0.666
CLPX	0.501905	1.73428e-10	4.05216e-06	0.127	0.107
ZNF397	0.501338	7.49798e-14	1.7519e-09	0.141	0.116
ADGRA3	0.501169	4.37039e-22	1.02114e-17	0.16	0.126
RERE	0.499994	4.2332e-94	9.89088e-90	0.619	0.571
RBM28	0.499364	4.15966e-27	9.71904e-23	0.234	0.192
KIF3A	0.498085	3.69004e-20	8.62178e-16	0.12	0.092
GLUL	0.497634	4.98404e-33	1.16452e-28	0.173	0.131
SKIC3	0.49759	2.10745e-32	4.92405e-28	0.347	0.303
RYR3	0.497445	1.56067e-194	3.64651e-190	0.211	0.109
ZNF345	0.496584	4.99548e-12	1.16719e-07	0.13	0.108
ALDH7A1	0.495877	6.73602e-21	1.57387e-16	0.164	0.132
ZYG11B	0.495177	4.23265e-08	0.00098896	0.197	0.177
LINC03076	0.495161	4.73393e-32	1.10608e-27	0.315	0.268
FAM171A1	0.49455	8.36062e-66	1.95346e-61	0.197	0.134
DMGDH	0.492385	4.28483e-14	1.00115e-09	0.127	0.103
ANKRD26	0.491433	1.72461e-20	4.02954e-16	0.221	0.185
MMS22L	0.490702	1.37212e-12	3.20596e-08	0.137	0.114
PPP2R3C	0.49004	1.30885e-14	3.05812e-10	0.176	0.148
ADCY9	0.489931	7.17441e-35	1.6763e-30	0.253	0.203
BRF1	0.489673	1.0614e-06	0.0247997	0.112	0.097
CUL3	0.489625	1.53907e-23	3.59604e-19	0.389	0.359
ACSS2	0.489037	2.13429e-29	4.98676e-25	0.149	0.112
SHLD1	0.48843	7.2049e-12	1.68342e-07	0.1	0.081
TMCC1	0.48831	1.26634e-41	2.95881e-37	0.396	0.341
TRIT1	0.486641	1.51741e-09	3.54543e-05	0.12	0.101
CHD4	0.484592	9.06394e-16	2.11779e-11	0.2	0.171
BACH2	0.484373	4.97947e-110	1.16345e-105	0.358	0.257
RNF32-DT	0.484157	3.89086e-51	9.09099e-47	0.147	0.099
XPO7	0.481947	5.27222e-12	1.23185e-07	0.199	0.174
ADSS2	0.481321	4.08301e-13	9.53995e-09	0.128	0.105
TMSB10	0.480781	5.19449e-42	1.21369e-37	0.2	0.149
FHIT	0.480033	3.75557e-42	8.7749e-38	0.306	0.247
GDI1	0.478709	2.73875e-12	6.3991e-08	0.106	0.085
NFYC	0.47837	3.83612e-11	8.9631e-07	0.157	0.134
EMC3	0.47825	8.50677e-41	1.98761e-36	0.294	0.239
ARL13B	0.477497	1.04415e-22	2.43965e-18	0.214	0.176
AP4S1	0.476247	3.14088e-12	7.33866e-08	0.201	0.175
TBC1D9	0.475478	7.6794e-41	1.79429e-36	0.136	0.094
MAX	0.473251	8.85177e-07	0.0206822	0.285	0.275
AHCYL1	0.47295	1.16413e-10	2.71998e-06	0.151	0.13
GOLPH3	0.472532	6.75493e-11	1.57829e-06	0.227	0.204
RPN2	0.472447	5.02331e-08	0.0011737	0.119	0.103
C7orf50	0.470009	1.09108e-12	2.54932e-08	0.121	0.1
SERPINB6	0.469504	2.85761e-24	6.6768e-20	0.182	0.145
FDFT1	0.469111	3.00992e-14	7.03269e-10	0.172	0.145
LATS2	0.468928	2.81844e-26	6.58528e-22	0.266	0.224
FADS3	0.467179	2.21787e-38	5.18206e-34	0.166	0.121
ACO2	0.467042	3.11357e-12	7.27487e-08	0.153	0.129
DIP2B	0.464798	2.97923e-120	6.96097e-116	0.452	0.348
RPS16	0.464529	2.90766e-19	6.79374e-15	0.108	0.082
FARP2	0.460332	7.39207e-16	1.72716e-11	0.249	0.218
KIF1B	0.459526	1.84263e-35	4.3053e-31	0.455	0.415
ORC5	0.459034	2.07395e-15	4.84579e-11	0.168	0.14
PHLDA3	0.458759	1.81681e-14	4.24498e-10	0.115	0.092
NDUFV2	0.457969	1.13525e-07	0.00265252	0.15	0.132
ANKMY1	0.457719	5.54067e-18	1.29458e-13	0.138	0.109
EEF1A1	0.457646	7.03435e-62	1.64358e-57	0.333	0.259
LINC00960	0.457569	1.12734e-37	2.63403e-33	0.176	0.13
PPCDC	0.457436	3.27632e-12	7.65513e-08	0.205	0.179
AK9	0.456944	1.24734e-15	2.9144e-11	0.139	0.113
SBF2-AS1	0.456549	1.21534e-12	2.83964e-08	0.113	0.091
TAFAZZIN	0.456116	7.06793e-12	1.65142e-07	0.116	0.095
PRKN	0.455582	2.14351e-70	5.00832e-66	0.617	0.567
COPS2	0.455183	1.9895e-06	0.0464847	0.122	0.107
LRRC28	0.453709	9.85355e-15	2.30228e-10	0.178	0.15
PTBP2	0.453165	3.06591e-42	7.1635e-38	0.479	0.437
GCNT1	0.452033	2.6475e-35	6.18588e-31	0.16	0.118
FAM177A1	0.451622	1.25292e-13	2.92745e-09	0.186	0.159
PARP6	0.450806	5.71094e-09	0.000133436	0.177	0.157
PFKFB3	0.449556	4.9071e-19	1.14654e-14	0.143	0.113
ZNF490	0.449462	1.80126e-17	4.20863e-13	0.148	0.119
AKAP11	0.448228	5.87847e-07	0.013735	0.175	0.158
TNRC6C	0.447235	1.00798e-56	2.35515e-52	0.445	0.38
PDPR	0.446211	1.35583e-08	0.000316789	0.139	0.12
ME1	0.446063	2.85249e-23	6.66485e-19	0.159	0.126
TOP2B	0.445931	1.77818e-16	4.15471e-12	0.278	0.246
ZNF507	0.445289	1.85557e-07	0.00433554	0.134	0.117
RPS29	0.445011	3.96236e-25	9.25806e-21	0.143	0.11
ANXA4	0.442791	1.45578e-19	3.40143e-15	0.306	0.272
RPL7	0.441659	3.43779e-24	8.03239e-20	0.134	0.102
MFF	0.441364	2.48131e-10	5.79759e-06	0.184	0.161
FSD1L	0.441189	8.67175e-13	2.02615e-08	0.148	0.124
KDM7A	0.439573	6.78049e-33	1.58426e-28	0.213	0.167
PTEN	0.438118	3.50163e-70	8.18156e-66	0.616	0.575
MAP2K5	0.437582	4.91737e-18	1.14894e-13	0.385	0.357
RAP2A	0.436842	2.93703e-08	0.000686238	0.1	0.084
BRWD1	0.435679	1.21609e-21	2.8414e-17	0.396	0.365
MET	0.433682	9.19746e-70	2.14899e-65	0.198	0.132
CTNND1	0.4326	3.06798e-40	7.16835e-36	0.492	0.456
HECTD2	0.431561	1.83366e-35	4.28434e-31	0.266	0.216
MTHFR	0.431187	1.67931e-08	0.00039237	0.146	0.127
XPOT	0.431005	3.79265e-10	8.86153e-06	0.102	0.084
SAMD8	0.430812	4.18325e-08	0.000977416	0.16	0.141
RPS15	0.430418	4.70862e-19	1.10017e-14	0.12	0.093
PSMC1	0.430367	6.61455e-10	1.54549e-05	0.132	0.112
PRDM2	0.430352	3.67591e-18	8.58876e-14	0.299	0.266
STX19	0.429289	2.4335e-13	5.68588e-09	0.103	0.081
PTAR1	0.429255	7.18105e-12	1.67785e-07	0.194	0.169
MYO9A	0.428803	2.20441e-40	5.15061e-36	0.526	0.494
SKA2	0.428039	4.83092e-14	1.12874e-09	0.12	0.097
HIBADH	0.427282	6.79321e-20	1.58723e-15	0.257	0.219
BTBD8	0.427247	1.77255e-10	4.14156e-06	0.101	0.082
RPS13	0.427212	7.31452e-18	1.70904e-13	0.114	0.089
SIAH1	0.425702	1.07403e-10	2.50948e-06	0.158	0.136
QTRT2	0.425213	4.0828e-09	9.53945e-05	0.107	0.089
CDK5RAP1	0.42434	2.65788e-12	6.21015e-08	0.123	0.101
ZNF528	0.424217	2.47426e-08	0.000578111	0.116	0.099
GGT7	0.424092	2.7816e-17	6.4992e-13	0.12	0.094
EP400	0.42033	1.34482e-10	3.14216e-06	0.228	0.204
DIP2C	0.420122	4.39397e-45	1.02665e-40	0.521	0.478
ABTB2	0.4198	6.22323e-16	1.45406e-11	0.116	0.091
ZNF529	0.418969	7.23466e-08	0.00169038	0.135	0.117
VPS35L	0.417559	1.82557e-12	4.26545e-08	0.251	0.224
PLET1	0.417381	1.26607e-17	2.95818e-13	0.102	0.078
UBE2G2	0.416708	3.00138e-09	7.01272e-05	0.191	0.169
SAP30BP	0.416191	1.48491e-11	3.4695e-07	0.186	0.161
PTMA	0.416106	5.29627e-42	1.23747e-37	0.294	0.237
AIDA	0.412954	1.6412e-07	0.00383467	0.129	0.112
CLMAT3	0.41257	4.88775e-34	1.14202e-29	0.136	0.098
HSPG2	0.41182	2.45228e-121	5.72975e-117	0.5	0.388
MRPS5	0.411374	5.12514e-09	0.000119749	0.142	0.122
NSD2	0.410856	3.11583e-09	7.28014e-05	0.162	0.141
CHN1	0.410807	1.23019e-21	2.87434e-17	0.239	0.2
PLEKHA8	0.408849	1.39472e-06	0.0325877	0.13	0.114
ATE1	0.406136	2.96627e-12	6.93069e-08	0.274	0.247
RNF125	0.405317	2.45943e-30	5.74646e-26	0.131	0.094
SLTM	0.404973	5.98772e-14	1.39903e-09	0.322	0.296
THAP6	0.403993	1.24681e-10	2.91316e-06	0.143	0.121
ZFAND3	0.403817	1.69203e-48	3.95342e-44	0.564	0.522
GFM2	0.403225	3.70141e-15	8.64835e-11	0.112	0.089
DPYD-AS1	0.403204	7.94572e-40	1.85652e-35	0.357	0.304
ITCH	0.402251	9.7127e-21	2.26937e-16	0.44	0.415
BRI3	0.40212	1.10989e-06	0.0259325	0.154	0.138
DAZAP1	0.401686	3.32311e-07	0.00776445	0.109	0.094
PARD3	0.400381	3.13965e-101	7.3358e-97	0.656	0.581
TUBA1B-AS1	0.400327	1.91349e-08	0.000447086	0.116	0.098
TMEM232	0.399955	4.83464e-41	1.12961e-36	0.139	0.096
STON1	0.399917	5.3511e-14	1.25028e-09	0.17	0.142
CASD1	0.399895	1.92493e-10	4.4976e-06	0.186	0.163
ABCC5	0.399693	3.14858e-13	7.35665e-09	0.151	0.125
REST	0.398417	7.75075e-08	0.00181096	0.148	0.13
PRDX6-AS1	0.398319	9.13069e-17	2.13339e-12	0.176	0.145
MAPK8	0.39687	2.11665e-24	4.94555e-20	0.372	0.329
MAP4K3-DT	0.395882	3.59747e-09	8.40548e-05	0.209	0.186
AZIN1	0.394951	6.35138e-13	1.484e-08	0.195	0.168
C11orf65	0.392634	2.44815e-16	5.72011e-12	0.126	0.1
ZNF652	0.392571	2.77679e-14	6.48798e-10	0.24	0.21
MTERF1	0.391801	1.13223e-10	2.64547e-06	0.206	0.182
FPGT	0.39128	5.06237e-09	0.000118282	0.193	0.171
ARHGEF12	0.390367	1.33018e-29	3.10797e-25	0.43	0.39
PAAF1	0.389197	2.92856e-10	6.84259e-06	0.126	0.105
CCDC146	0.388373	2.13646e-12	4.99184e-08	0.294	0.268
GPHN	0.385016	4.13024e-29	9.65031e-25	0.518	0.49
CDC73	0.384491	3.91716e-09	9.15244e-05	0.289	0.268
ARHGEF9	0.384227	1.75062e-09	4.09032e-05	0.131	0.111
PHLPP1	0.384205	3.64925e-23	8.52647e-19	0.28	0.238
ARID1A	0.383586	3.15982e-10	7.38291e-06	0.264	0.24
ACSS3	0.38336	6.30426e-44	1.47299e-39	0.404	0.339
SFMBT1	0.382829	3.93128e-08	0.000918545	0.15	0.131
ZEB2	0.379252	0	0	0.651	0.432
RIF1	0.377333	1.79281e-16	4.1889e-12	0.336	0.306
GTF2H1	0.376439	1.06485e-06	0.0248801	0.161	0.143
ZDHHC21	0.376285	1.88257e-08	0.000439862	0.278	0.258
GPR107	0.376209	4.5123e-09	0.00010543	0.215	0.193
RPRD1A	0.375304	2.40895e-12	5.62851e-08	0.287	0.26
SUZ12	0.375132	6.72602e-09	0.000157154	0.167	0.147
ICE1	0.374492	4.18437e-07	0.00977679	0.244	0.226
AVL9	0.374011	7.6446e-11	1.78616e-06	0.354	0.332
ZMYND11	0.373692	1.21499e-07	0.00283882	0.284	0.267
AKAP7	0.373254	5.14636e-12	1.20245e-07	0.165	0.14
SRP14	0.371228	4.21213e-11	9.84164e-07	0.104	0.085
SPAG9	0.370908	1.71755e-24	4.01305e-20	0.474	0.449
SIL1	0.369497	1.93211e-10	4.51437e-06	0.287	0.263
DPY19L4	0.369454	4.09734e-07	0.00957344	0.14	0.124
KLHL5	0.368144	3.25363e-32	7.6021e-28	0.249	0.199
NOL7	0.368064	4.10575e-09	9.59309e-05	0.108	0.091
DMXL2	0.365467	9.83146e-28	2.29712e-23	0.188	0.148
NEURL1	0.363278	7.33061e-39	1.7128e-34	0.21	0.158
TCHP	0.362967	3.61715e-18	8.45146e-14	0.228	0.192
CCDC191	0.362731	8.96202e-07	0.0209398	0.138	0.122
VGLL4	0.360457	9.11841e-12	2.13052e-07	0.395	0.376
POGZ	0.360439	1.44145e-22	3.36795e-18	0.422	0.389
ITSN1	0.359556	1.42257e-47	3.32385e-43	0.379	0.315
FAU	0.359154	8.92279e-14	2.08481e-09	0.112	0.09
MEMO1	0.35913	1.64158e-15	3.83555e-11	0.296	0.263
PGLS-DT	0.357834	4.28177e-11	1.00044e-06	0.136	0.114
NAV2	0.35669	2.279e-139	5.32489e-135	0.457	0.331
TTC28	0.35489	5.63258e-35	1.31605e-30	0.622	0.601
ZNRF3	0.353576	3.56418e-14	8.3277e-10	0.219	0.189
NUTM2B-AS1	0.352385	1.64939e-11	3.8538e-07	0.31	0.285
LINC01089	0.351136	3.96691e-09	9.26867e-05	0.126	0.107
CTNNA1	0.349707	5.55146e-26	1.2971e-21	0.468	0.439
MARCKS	0.349591	3.13343e-19	7.32125e-15	0.148	0.118
RPL15	0.348078	6.46024e-16	1.50944e-11	0.123	0.098
ZNF462	0.347198	3.25948e-24	7.61578e-20	0.273	0.23
SESN3	0.34706	1.50409e-148	3.5143e-144	0.416	0.301
ARHGAP26	0.345841	5.87873e-84	1.37357e-79	0.481	0.385
FLNB	0.342527	3.11854e-182	7.28648e-178	0.528	0.371
MTR	0.342354	1.65604e-15	3.86933e-11	0.317	0.286
SULF1	0.341522	9.43258e-83	2.20392e-78	0.252	0.175
SEPTIN11	0.340706	4.55709e-25	1.06476e-20	0.267	0.223
OAF	0.340005	6.42454e-41	1.50109e-36	0.293	0.231
AHNAK	0.338711	1.1652e-45	2.7225e-41	0.534	0.489
TBL1X	0.338654	4.76897e-18	1.11427e-13	0.31	0.272
CCDC18-AS1	0.338378	3.18391e-25	7.4392e-21	0.477	0.444
LINC00342	0.336228	2.77384e-18	6.48107e-14	0.333	0.299
RFTN2	0.336138	9.02709e-33	2.10918e-28	0.211	0.164
EXT1	0.334385	1.39596e-65	3.26166e-61	0.554	0.486
AKAP8L	0.33206	2.1716e-10	5.07394e-06	0.248	0.222
SFSWAP	0.331415	8.79448e-07	0.0205483	0.278	0.261
MT-ND5	0.331334	3.46298e-14	8.09125e-10	0.149	0.123
INTS10	0.329989	5.57184e-11	1.30186e-06	0.211	0.185
ITGB8	0.328896	0	0	0.666	0.354
PI4KA	0.328176	2.97285e-12	6.94607e-08	0.288	0.26
RNMT	0.327362	3.18983e-11	7.45305e-07	0.243	0.215
MPV17L	0.327023	5.64698e-11	1.31942e-06	0.126	0.104
NCBP3	0.325423	1.59599e-07	0.00372902	0.196	0.177
RPL28	0.322669	1.03737e-15	2.42381e-11	0.116	0.091
NSL1	0.322075	1.54668e-06	0.0361382	0.134	0.118
RABEP1	0.319137	1.71653e-08	0.000401067	0.331	0.31
ANKRD12	0.31897	2.09226e-26	4.88857e-22	0.597	0.593
SLC16A4	0.316665	7.90309e-08	0.00184656	0.177	0.157
ZMYM2	0.314075	1.67594e-09	3.91582e-05	0.416	0.401
MYL9	0.314034	8.56532e-36	2.00129e-31	0.291	0.232
SLITRK5	0.31376	5.84996e-36	1.36684e-31	0.104	0.069
CACUL1	0.313169	2.09922e-06	0.0490483	0.221	0.203
CHCHD3	0.310913	3.42455e-07	0.00800146	0.239	0.218
KIFC3	0.308854	1.70047e-21	3.97315e-17	0.159	0.125
NUBPL	0.306947	2.00211e-07	0.00467792	0.314	0.294
FAXDC2	0.30473	9.24933e-10	2.16111e-05	0.241	0.216
FIGN	0.30269	1.40713e-205	3.28776e-201	0.455	0.297
TIMP2	0.299788	7.89808e-10	1.84539e-05	0.26	0.234
ANKRD10	0.298998	2.10299e-21	4.91364e-17	0.457	0.427
XPR1	0.295764	4.51482e-09	0.000105489	0.227	0.204
ANKRD36C	0.294042	1.02177e-13	2.38737e-09	0.346	0.318
PPDPF	0.293833	1.27984e-06	0.0299036	0.117	0.103
HSP90AB1	0.291539	1.15187e-06	0.0269135	0.122	0.107
ZZZ3	0.29143	6.3855e-09	0.000149197	0.384	0.367
CD59	0.291294	4.50214e-16	1.05192e-11	0.182	0.15
LTBP1	0.290574	1.58264e-77	3.69783e-73	0.4	0.31
MCCC1	0.289753	9.92888e-08	0.00231988	0.186	0.166
ARHGEF28	0.287881	5.85867e-49	1.36888e-44	0.522	0.438
STK32A	0.28566	5.07699e-134	1.18624e-129	0.157	0.082
TBC1D5	0.285417	1.26924e-10	2.96557e-06	0.545	0.544
AOAH	0.284614	1.9531e-243	4.56342e-239	0.176	0.078
RPL37A	0.284097	5.87223e-24	1.37205e-19	0.221	0.18
HK1	0.283987	2.18951e-08	0.000511579	0.123	0.105
ALK	0.282653	5.25599e-47	1.22806e-42	0.1	0.063
ANKH	0.280112	3.97478e-24	9.28708e-20	0.312	0.265
OMG	0.277674	1.09122e-11	2.54963e-07	0.162	0.136
SNRNP70	0.276338	4.03293e-08	0.000942294	0.393	0.378
ERCC6L2-AS1	0.276121	4.37327e-09	0.000102181	0.172	0.15
RPS14	0.276008	3.15018e-13	7.36039e-09	0.151	0.125
VOPP1	0.268993	6.74884e-18	1.57687e-13	0.197	0.163
LRCH3	0.267159	7.96998e-08	0.00186219	0.396	0.383
MDN1	0.264389	5.14587e-07	0.0120233	0.23	0.21
INSC	0.262684	2.30915e-62	5.39532e-58	0.124	0.076
EEIG1	0.261832	1.63155e-07	0.00381211	0.123	0.105
FAF1	0.259753	5.64337e-10	1.31857e-05	0.533	0.53
MTCP1	0.259055	1.19359e-10	2.78882e-06	0.146	0.123
ATM	0.258694	1.12248e-07	0.00262268	0.364	0.344
TNRC6B	0.25825	5.12434e-17	1.1973e-12	0.593	0.594
SLC35A1	0.257005	6.01774e-08	0.00140605	0.148	0.129
NUDT3	0.255266	7.10581e-20	1.66027e-15	0.356	0.316
SUPT3H	0.252666	4.27919e-18	9.99832e-14	0.385	0.347
ZNF81	0.250222	3.42199e-07	0.00799549	0.137	0.119

## Sheet: nmSC
gene	avg_log2FC	p_val	p_val_adj	pct.1	pct.2
CADM2-AS1	6.32746	0	0	0.135	0.003
PCSK2	6.10278	0	0	0.288	0.009
SORCS3	6.0997	0	0	0.395	0.011
CADM2	5.76994	0	0	0.888	0.088
C12orf56	5.75836	0	0	0.291	0.01
XKR4	5.74051	0	0	0.812	0.06
PRIMA1	5.61202	0	0	0.585	0.024
L1CAM	5.5396	0	0	0.221	0.007
FAM135B	5.4975	0	0	0.184	0.008
GRIK3	5.49699	0	0	0.633	0.029
RXRG	5.46299	0	0	0.103	0.004
AQP4-AS1	5.43878	0	0	0.103	0.006
CDH2	5.4088	0	0	0.157	0.007
CHL1-AS1	5.38595	0	0	0.266	0.009
LINC00327	5.34366	0	0	0.197	0.008
SLC35F1	5.23716	0	0	0.818	0.064
CHL1	5.21873	0	0	0.801	0.057
TMEM132B	5.20023	0	0	0.479	0.019
MIR4500HG	5.12748	0	0	0.21	0.011
NCAM1	5.12458	0	0	0.765	0.05
NRXN1	5.12248	0	0	0.978	0.183
LINC00466	5.01671	0	0	0.19	0.01
SYT10	5.00585	0	0	0.309	0.012
ARHGEF26-AS1	5.00425	0	0	0.277	0.018
RASEF	5.0037	0	0	0.102	0.006
RASGEF1C	4.97911	0	0	0.431	0.022
LRRTM4-AS1	4.97129	0	0	0.153	0.007
TSPAN8	4.92875	0	0	0.229	0.016
NRXN3	4.92579	0	0	0.86	0.111
INSC	4.87331	0	0	0.368	0.019
STK32A	4.86056	0	0	0.387	0.023
FOXD3-AS1	4.75389	0	0	0.134	0.008
TMEM176B	4.73939	0	0	0.186	0.012
KCNMB4	4.69982	0	0	0.652	0.074
ESRRG	4.69849	0	0	0.353	0.031
SCN1A-AS1	4.69342	0	0	0.575	0.057
TAFA5	4.63917	0	0	0.444	0.033
TMEM255A	4.61128	0	0	0.117	0.008
NKAIN3	4.61	0	0	0.697	0.055
SMIM5	4.58075	0	0	0.104	0.007
ADAM23	4.57805	0	0	0.562	0.071
RGS7	4.56686	0	0	0.261	0.021
SORCS1	4.56337	0	0	0.908	0.092
ERBB3	4.54544	0	0	0.45	0.03
SLC24A4	4.53906	0	0	0.213	0.014
GFRA3	4.5273	0	0	0.161	0.01
COBL	4.52368	0	0	0.396	0.035
GPM6B	4.51646	0	0	0.762	0.092
LINC02307	4.49516	0	0	0.108	0.011
RDH10-AS1	4.46876	0	0	0.367	0.034
NLGN4X	4.46777	0	0	0.435	0.052
RDH10	4.45524	0	0	0.31	0.03
STK32A-AS1	4.39611	0	0	0.12	0.009
SCN9A	4.37889	0	0	0.555	0.052
SLITRK5	4.37733	0	0	0.284	0.028
METRN	4.36847	0	0	0.266	0.026
EPB41L4B	4.31636	0	0	0.461	0.047
TMOD2	4.29762	0	0	0.564	0.077
S100B	4.2885	0	0	0.61	0.061
LRRTM4	4.28299	0	0	0.782	0.09
SAMD5	4.26285	0	0	0.234	0.022
SNCA	4.25756	0	0	0.576	0.064
ADGRB3	4.25755	0	0	0.776	0.145
ST6GALNAC2	4.24631	0	0	0.483	0.044
SHISA9	4.22966	0	0	0.103	0.01
DAB1	4.21599	0	0	0.522	0.051
FXYD7	4.19599	0	0	0.183	0.019
PLCH1	4.16255	0	0	0.14	0.016
POLR2F	4.15407	0	0	0.636	0.074
MGAT4C	4.12495	0	0	0.197	0.024
CTNNAL1	4.12204	0	0	0.708	0.146
SOX10	4.11306	0	0	0.356	0.03
SYT14	4.08781	0	0	0.119	0.01
PPP2R2B	4.05841	0	0	0.939	0.194
PCDH10	4.05221	0	0	0.106	0.01
ST6GALNAC5	4.05024	0	0	0.485	0.061
PLP1	4.0408	0	0	0.411	0.039
HMGA2	4.03129	0	0	0.174	0.02
GRB14	4.03065	0	0	0.2	0.021
NCAM2	4.02018	0	0	0.788	0.163
MAL	4.01838	0	0	0.309	0.026
NIM1K	4.00373	0	0	0.148	0.015
PTPRZ1	3.98627	0	0	0.296	0.023
NTNG1	3.98178	0	0	0.586	0.075
CADM4	3.9758	0	0	0.17	0.015
GRIN2B	3.97172	0	0	0.256	0.025
RGS9	3.95047	0	0	0.124	0.015
CIT	3.91966	0	0	0.215	0.024
SIPA1L2	3.9131	0	0	0.523	0.087
VWA1	3.89974	0	0	0.192	0.024
LYSMD2	3.85169	0	0	0.113	0.015
OPCML	3.83481	0	0	0.293	0.04
CDH19	3.83168	0	0	0.915	0.191
DNAI3	3.81431	0	0	0.139	0.019
ARHGAP39	3.79971	0	0	0.26	0.029
STARD13-AS	3.79314	0	0	0.775	0.262
ARHGEF26	3.78961	0	0	0.547	0.116
DOK6	3.78374	0	0	0.611	0.102
CYB5R2	3.75938	0	0	0.14	0.019
FXYD1	3.75604	0	0	0.25	0.038
LGI4	3.75252	0	0	0.682	0.112
ZNF536	3.74049	0	0	0.669	0.065
GRIK2	3.71815	0	0	0.633	0.141
ART3	3.71279	0	0	0.187	0.02
IL1RAPL2	3.70391	0	0	0.241	0.029
ARHGAP15-AS1	3.67651	0	0	0.217	0.029
TTYH1	3.66584	0	0	0.152	0.022
AATK	3.64672	0	0	0.593	0.08
ATP10B	3.63501	0	0	0.291	0.031
SLC26A5-AS1	3.63437	0	0	0.186	0.023
RELN	3.62976	0	0	0.662	0.071
SCN7A	3.62601	0	0	0.926	0.317
CTXND1	3.58387	0	0	0.102	0.012
HSPA12A	3.57755	0	0	0.631	0.121
PCDH9	3.56831	0	0	0.699	0.162
ANK3	3.5654	0	0	0.889	0.157
PCDH9-AS2	3.56287	0	0	0.229	0.034
GAS2L3	3.56016	0	0	0.532	0.068
GPR155	3.55977	0	0	0.493	0.101
SEMA3B	3.54556	0	0	0.549	0.095
PCDH17	3.54127	0	0	0.112	0.016
SLIT2	3.51426	0	0	0.767	0.154
SNHG16	3.49446	0	0	0.173	0.033
STS	3.49214	0	0	0.212	0.058
TOX	3.49064	0	0	0.572	0.1
SYT11	3.48535	0	0	0.169	0.028
IGSF11	3.46623	0	0	0.301	0.047
EPHA5	3.46173	0	0	0.169	0.031
PRDM16-DT	3.45738	0	0	0.156	0.024
PLAG1	3.44489	0	0	0.196	0.031
MICALL2	3.43608	0	0	0.493	0.109
PMP2	3.42856	0	0	0.255	0.028
ABCA2	3.42724	0	0	0.217	0.034
ZNF503	3.41258	0	0	0.136	0.026
DHH	3.40127	0	0	0.109	0.015
NTM	3.40092	0	0	0.544	0.086
SAMHD1	3.39185	0	0	0.784	0.226
ABITRAM	3.38373	0	0	0.238	0.061
CADM1	3.37907	0	0	0.666	0.094
RETREG1	3.35638	0	0	0.307	0.06
MARCKS	3.35617	0	0	0.325	0.077
ITGB8	3.31609	0	0	0.832	0.268
ALK	3.28993	0	0	0.171	0.042
IL1RAPL1	3.27279	0	0	0.844	0.247
CXXC5	3.2619	0	0	0.121	0.026
ADGRB3-DT	3.25592	0	0	0.136	0.024
RGCC	3.25453	0	0	0.223	0.042
FRMD5	3.25422	0	0	0.68	0.067
CNP	3.24528	0	0	0.197	0.038
TSPAN15	3.23946	0	0	0.23	0.041
LRAT	3.2382	0	0	0.117	0.016
CORO2B	3.23131	0	0	0.203	0.044
FIGN	3.2103	0	0	0.717	0.219
STARD13	3.20393	0	0	0.897	0.458
ASTN2-AS1	3.19604	0	0	0.112	0.023
LSAMP	3.19159	0	0	0.67	0.146
CYP2U1	3.17885	0	0	0.111	0.027
PTN	3.16231	0	0	0.113	0.021
KCNH8	3.15106	0	0	0.265	0.051
NRG1	3.142	0	0	0.216	0.029
ASTN2	3.13974	0	0	0.551	0.177
SDK2	3.13148	0	0	0.163	0.033
SHC4	3.1235	0	0	0.423	0.054
STOX2	3.12307	0	0	0.675	0.164
ASPA	3.11974	0	0	0.338	0.077
CRYAB	3.10316	0	0	0.202	0.042
MARCHF1	3.10141	0	0	0.647	0.188
LINC02516	3.09299	0	0	0.172	0.044
FA2H	3.08262	0	0	0.144	0.018
TMEM258	3.08083	0	0	0.104	0.025
KIAA1549L	3.08057	0	0	0.206	0.033
LRRC4C	3.06564	0	0	0.376	0.063
SEMA4B	3.06024	0	0	0.224	0.056
PKN2-AS1	3.03959	0	0	0.127	0.038
ZNF503-AS1	3.01457	0	0	0.116	0.031
LINC02018	3.01067	0	0	0.169	0.044
GLIS3	3.00517	0	0	0.525	0.174
SPATA13	3.00282	0	0	0.506	0.138
ITGA2	2.9966	0	0	0.216	0.047
TRIM9	2.99201	0	0	0.136	0.021
SHROOM3-AS1	2.99194	0	0	0.163	0.029
COL9A3	2.99034	0	0	0.154	0.031
JAKMIP2-AS1	2.99014	0	0	0.109	0.024
B4GALNT4	2.97365	0	0	0.126	0.021
RGMB	2.95312	0	0	0.12	0.032
JAKMIP2	2.95211	0	0	0.368	0.095
ATOH8	2.93884	0	0	0.153	0.037
IL34	2.93625	0	0	0.411	0.123
EPHA6	2.93407	0	0	0.105	0.03
NRCAM	2.92766	0	0	0.299	0.041
GPC4	2.92414	0	0	0.19	0.058
ITPK1	2.92073	0	0	0.306	0.076
RNF32-DT	2.91165	0	0	0.26	0.068
C1orf198	2.90536	0	0	0.21	0.053
SCRN3	2.88793	0	0	0.168	0.057
PPP1R1C	2.88426	0	0	0.183	0.04
RARRES2	2.87842	0	0	0.198	0.058
CADM3	2.85838	0	0	0.144	0.028
PDE1C	2.85347	0	0	0.509	0.128
SHMT1	2.84136	0	0	0.141	0.036
NRN1	2.82462	0	0	0.144	0.039
TENM3	2.81563	0	0	0.655	0.123
LGALS1	2.81513	0	0	0.304	0.089
PLLP	2.80157	0	0	0.206	0.048
KIF21A	2.80092	0	0	0.26	0.075
LRRC8B	2.79588	0	0	0.313	0.084
NKAIN2	2.77926	0	0	0.722	0.16
SPHK1	2.77432	0	0	0.115	0.028
LRFN5	2.77087	0	0	0.296	0.075
TUBA1A	2.76851	0	0	0.295	0.084
GAS2	2.76004	0	0	0.262	0.07
PGM2L1	2.74703	0	0	0.12	0.035
GNG2	2.74345	0	0	0.466	0.109
EHBP1-AS1	2.73852	0	0	0.691	0.319
STMN1	2.73465	0	0	0.113	0.028
SOX2-OT	2.72908	0	0	0.416	0.105
PRPSAP1	2.72882	0	0	0.252	0.079
HIBCH	2.72125	0	0	0.641	0.367
MBOAT2	2.7186	0	0	0.333	0.103
PRNP	2.70337	0	0	0.163	0.053
PKIA	2.69704	0	0	0.153	0.042
MACROD1	2.69203	0	0	0.145	0.045
MEGF9	2.68658	0	0	0.437	0.128
KIFC3	2.68502	0	0	0.264	0.098
AP1S2	2.67778	0	0	0.31	0.084
PPFIBP2	2.67324	0	0	0.285	0.095
PIEZO2	2.67078	0	0	0.256	0.057
RBMS3-AS3	2.64665	0	0	0.351	0.173
CYP7B1	2.64099	0	0	0.43	0.147
MT2A	2.63891	0	0	0.286	0.072
CNTN1	2.63006	0	0	0.548	0.154
MT1E	2.62873	0	0	0.109	0.026
C12orf76	2.6253	0	0	0.196	0.061
KHDRBS3	2.6142	0	0	0.403	0.137
VWA2	2.6054	0	0	0.105	0.028
NEDD4L	2.59416	0	0	0.263	0.084
EHBP1	2.58889	0	0	0.927	0.619
KCTD1	2.58549	0	0	0.265	0.093
GASK1B-AS1	2.58359	0	0	0.187	0.06
H2AJ	2.58061	0	0	0.182	0.06
LINC00598	2.58021	0	0	0.161	0.056
P2RY12	2.56765	0	0	0.132	0.031
CEP97	2.56667	0	0	0.145	0.048
MAN2A2	2.56568	0	0	0.242	0.081
CKB	2.56198	0	0	0.102	0.029
STEAP1B	2.56077	0	0	0.194	0.045
FRAS1	2.55828	0	0	0.193	0.067
TMPRSS5	2.55308	0	0	0.154	0.032
LINC00511	2.54385	0	0	0.339	0.073
LRRC8C-DT	2.53982	0	0	0.181	0.054
PDE9A	2.53019	0	0	0.262	0.074
ANKRD50	2.52575	0	0	0.272	0.109
CAB39L	2.52409	0	0	0.481	0.188
PRDM16	2.50661	0	0	0.408	0.113
THSD7A	2.49535	0	0	0.642	0.196
ARHGEF10	2.48016	0	0	0.65	0.313
UGT8	2.47807	0	0	0.139	0.024
ARHGAP15	2.47665	0	0	0.583	0.138
FSTL5	2.47485	0	0	0.203	0.033
GTF2H5	2.47397	0	0	0.1	0.038
BMP7	2.47136	0	0	0.13	0.034
IFITM2	2.47077	0	0	0.129	0.042
CCND1	2.46847	0	0	0.145	0.053
S100A10	2.4679	0	0	0.313	0.127
TSPAN5	2.46695	0	0	0.33	0.099
APCDD1	2.44473	0	0	0.174	0.059
MMADHC-DT	2.43453	0	0	0.224	0.087
NEK6	2.43023	0	0	0.288	0.1
GAS7	2.4209	0	0	0.668	0.197
AHR	2.41979	0	0	0.697	0.332
BIN1	2.41444	0	0	0.12	0.035
RHBDF1	2.41438	0	0	0.168	0.058
DIXDC1	2.41309	0	0	0.338	0.13
SCRN1	2.40182	0	0	0.217	0.076
HSD17B3	2.40041	0	0	0.136	0.049
EID1	2.39814	0	0	0.178	0.066
BIRC3	2.39464	0	0	0.108	0.039
VGLL3	2.38613	0	0	0.44	0.17
GPR137B	2.37813	0	0	0.263	0.085
MTSS2	2.3752	0	0	0.247	0.096
IFITM3	2.37375	0	0	0.218	0.074
GLTP	2.3737	0	0	0.113	0.042
ZC3H12C	2.37035	0	0	0.362	0.151
ARHGAP24	2.36874	0	0	0.711	0.246
PAQR8	2.36233	0	0	0.165	0.061
BBS2	2.3608	0	0	0.336	0.14
BACH2	2.35083	0	0	0.507	0.21
SCD	2.34792	0	0	0.124	0.025
C2orf88	2.32044	0	0	0.376	0.139
EEIG1	2.3123	0	0	0.221	0.083
PPP2R3B	2.2903	0	0	0.114	0.045
NEURL1	2.27878	0	0	0.311	0.129
IQGAP2	2.2775	0	0	0.355	0.07
CMTM6	2.27367	0	0	0.148	0.061
COL28A1	2.27354	0	0	0.609	0.154
UST	2.26551	0	0	0.566	0.233
TLE1	2.26105	0	0	0.469	0.216
INF2	2.25671	0	0	0.23	0.098
PEBP1	2.25505	0	0	0.237	0.104
PMP22	2.25196	0	0	0.621	0.203
ZCCHC24	2.25133	0	0	0.338	0.148
NXPE3	2.24558	0	0	0.138	0.056
RNF217-AS1	2.24456	0	0	0.247	0.11
ST3GAL6	2.24413	0	0	0.374	0.136
DUSP6	2.24378	0	0	0.121	0.037
SCCPDH	2.21789	0	0	0.25	0.104
PPP1R9A	2.21711	0	0	0.521	0.199
ITPRID2	2.21114	0	0	0.424	0.187
GATM	2.20489	0	0	0.174	0.054
MFSD12	2.20393	0	0	0.139	0.055
ADGRG6	2.20137	0	0	0.22	0.064
BCL2	2.20119	0	0	0.672	0.328
WBP2NL	2.19425	0	0	0.147	0.062
AFAP1L2	2.19411	0	0	0.396	0.157
PLAAT3	2.18787	0	0	0.272	0.107
SOD1	2.18618	0	0	0.105	0.047
RDX	2.18593	0	0	0.684	0.395
OGFOD1	2.18521	0	0	0.157	0.07
SYBU	2.18225	0	0	0.179	0.073
LINC00632	2.18113	0	0	0.118	0.045
ERBB2	2.17943	0	0	0.205	0.085
S100A11	2.17876	0	0	0.123	0.048
UBA6-DT	2.17702	0	0	0.243	0.113
PKD2L2-DT	2.17594	0	0	0.129	0.056
FRMD6	2.16952	0	0	0.383	0.174
SOX6	2.16324	0	0	0.661	0.287
PPP1R9A-AS1	2.15145	0	0	0.256	0.094
FBXL18	2.14988	0	0	0.226	0.105
PDZD2	2.14514	0	0	0.571	0.263
GPSM1	2.14225	0	0	0.107	0.039
KCTD12	2.13944	0	0	0.193	0.066
PPDPF	2.13725	0	0	0.183	0.087
PTPRJ	2.1251	0	0	0.515	0.208
ITGAV	2.12294	0	0	0.404	0.207
GALNT17	2.11998	0	0	0.619	0.192
ACP6	2.11694	0	0	0.118	0.049
CMTM7	2.11552	0	0	0.229	0.096
LINC01876	2.10818	0	0	0.203	0.08
DIP2B	2.10481	0	0	0.571	0.307
SLC27A1	2.08891	0	0	0.247	0.118
CHD7	2.08617	0	0	0.263	0.103
PAPPA	2.08563	0	0	0.244	0.088
CELF2-AS2	2.08517	0	0	0.189	0.083
FTH1	2.08343	0	0	0.333	0.144
S100A6	2.08316	0	0	0.48	0.245
ATL1	2.07673	0	0	0.262	0.128
CPPED1	2.07089	0	0	0.154	0.056
HSP90AA1	2.06642	0	0	0.389	0.206
COL5A3	2.06584	0	0	0.249	0.092
FTL	2.06195	0	0	0.301	0.133
EGFL8	2.0569	0	0	0.161	0.066
CNTNAP3	2.0504	0	0	0.103	0.043
ALDH1A1	2.0495	0	0	0.245	0.1
SCN3A	2.04685	0	0	0.12	0.059
TLE3	2.04448	0	0	0.117	0.055
CLN8	2.04374	0	0	0.12	0.049
CNKSR3	2.03362	0	0	0.333	0.153
MUSK	2.02529	0	0	0.296	0.137
IPCEF1	2.02399	0	0	0.124	0.049
NRBP2	2.02377	0	0	0.278	0.137
P2RX7	2.02047	0	0	0.178	0.066
FGF2	2.01759	0	0	0.214	0.097
PRKCA-AS1	2.01693	0	0	0.19	0.069
CLU	2.0164	0	0	0.43	0.205
TTC39C	2.0088	0	0	0.206	0.091
EIF3F	2.00698	0	0	0.133	0.074
DLGAP1	2.00254	0	0	0.206	0.114
CTSD	2.00141	0	0	0.136	0.056
KAT2B	2.00072	0	0	0.375	0.197
PCBP4	2.00021	0	0	0.101	0.04
ABCD3	1.99948	0	0	0.345	0.186
CHST3	1.99795	0	0	0.153	0.071
GEMIN8	1.99132	0	0	0.138	0.072
TSC22D4	1.986	0	0	0.139	0.067
VIM	1.98268	0	0	0.71	0.458
TMTC4	1.97803	0	0	0.121	0.05
ALDH1A2	1.97743	0	0	0.112	0.044
ALCAM	1.96655	0	0	0.375	0.184
SLC25A29	1.95894	0	0	0.192	0.092
RPL7	1.95784	0	0	0.198	0.083
SNX24	1.95513	0	0	0.347	0.19
PCTP	1.95503	0	0	0.14	0.073
LPL	1.9486	0	0	0.166	0.041
LINC00639	1.94645	0	0	0.133	0.039
ANKRD30B	1.94503	0	0	0.103	0.022
GLI3	1.94339	0	0	0.329	0.149
TANC2	1.93778	0	0	0.477	0.23
SH3BP2	1.93575	0	0	0.162	0.074
ANKRD33B	1.93518	0	0	0.259	0.124
RTKN	1.93259	0	0	0.114	0.048
PAQR3	1.92059	0	0	0.216	0.117
SLC9B1	1.91964	0	0	0.103	0.051
ZEB2	1.91785	0	0	0.79	0.367
TOM1L2	1.91581	0	0	0.465	0.261
CLIP2	1.91234	0	0	0.172	0.078
TBCB	1.90611	0	0	0.108	0.056
ADAMTS9	1.90307	0	0	0.37	0.159
WIPF1	1.90115	0	0	0.49	0.258
LINC02821	1.90031	0	0	0.107	0.052
PGLS-DT	1.89858	0	0	0.189	0.099
PTPRF	1.89787	0	0	0.214	0.102
NAPEPLD	1.89594	0	0	0.15	0.077
FADS1	1.89513	0	0	0.146	0.069
ARHGEF40	1.89162	0	0	0.143	0.066
NUDT3	1.89133	0	0	0.493	0.282
HTRA1	1.89057	0	0	0.136	0.071
LAMB1	1.8879	0	0	0.622	0.271
FAM171A1	1.88759	0	0	0.255	0.112
PUDP	1.88712	0	0	0.175	0.096
MTURN	1.88683	0	0	0.176	0.099
ATP8A1	1.88554	0	0	0.39	0.181
GTDC1	1.87492	0	0	0.496	0.272
LGR4	1.87284	0	0	0.223	0.11
CDHR3	1.86988	0	0	0.17	0.082
IRS2	1.86913	0	0	0.13	0.064
SH3PXD2A	1.86815	0	0	0.582	0.311
AGAP1	1.86697	0	0	0.732	0.449
CUBN	1.86611	0	0	0.261	0.125
ZNF462	1.85603	0	0	0.359	0.205
NTRK2	1.85242	0	0	0.459	0.214
KSR1	1.8494	0	0	0.169	0.09
USP38-DT	1.84694	0	0	0.176	0.091
RHOJ	1.84607	0	0	0.44	0.237
ENDOD1	1.84583	0	0	0.208	0.108
FREM2	1.84194	0	0	0.172	0.079
MAP4K5	1.83847	0	0	0.554	0.343
FAM78B	1.83676	0	0	0.1	0.049
TRPM3	1.83089	0	0	0.305	0.112
BICD1	1.82949	0	0	0.575	0.307
HSPG2	1.82572	0	0	0.628	0.343
TARS3	1.8135	0	0	0.32	0.178
RASSF4	1.80676	0	0	0.182	0.077
FEZ1	1.80264	0	0	0.13	0.065
ZSWIM6	1.79737	0	0	0.566	0.3
ARHGEF37	1.79467	0	0	0.177	0.094
GUCY2C-AS1	1.79091	0	0	0.116	0.065
SH3PXD2B	1.78615	0	0	0.412	0.218
RFTN2	1.78387	0	0	0.284	0.141
DOCK7	1.78088	0	0	0.471	0.28
RARB	1.78087	0	0	0.196	0.094
FADS3	1.77511	0	0	0.202	0.107
MAMLD1	1.77311	0	0	0.192	0.098
TANC1	1.77203	0	0	0.521	0.311
MIR99AHG	1.76623	0	0	0.785	0.535
SGCB	1.76532	0	0	0.103	0.056
HADH	1.76342	0	0	0.133	0.078
NR2F1-AS1	1.7624	0	0	0.424	0.232
GIT1	1.75482	0	0	0.11	0.059
DYNLRB1	1.75477	0	0	0.136	0.079
SATB1	1.74904	0	0	0.168	0.082
PLCE1	1.74654	0	0	0.48	0.282
PYGL	1.74406	0	0	0.161	0.086
ATP1A2	1.74354	0	0	0.272	0.105
PMEPA1	1.74114	0	0	0.145	0.076
IFNAR2	1.74034	0	0	0.302	0.161
BHLHE40	1.73296	0	0	0.146	0.072
FRMD3	1.73167	0	0	0.414	0.174
MYO5A	1.72972	0	0	0.4	0.197
DAG1	1.72904	0	0	0.17	0.092
ME3	1.72283	0	0	0.224	0.125
MAP1LC3A	1.72257	0	0	0.11	0.06
LINC00685	1.72241	0	0	0.12	0.067
SECISBP2L	1.71842	0	0	0.529	0.265
ZNRF2	1.71765	0	0	0.267	0.156
MALRD1	1.71742	0	0	0.126	0.073
GALK2	1.71458	0	0	0.3	0.19
TNFRSF19	1.71265	0	0	0.25	0.097
ARSG	1.70982	0	0	0.141	0.074
PPM1K	1.70065	0	0	0.196	0.116
CD9	1.70044	0	0	0.323	0.184
CLIC4	1.6977	0	0	0.568	0.359
ABAT	1.69518	0	0	0.102	0.055
FYN	1.69296	0	0	0.512	0.25
CDH6	1.69139	0	0	0.351	0.144
XPOT	1.68571	0	0	0.125	0.077
WIPI1	1.6848	0	0	0.194	0.113
GLCCI1	1.68332	0	0	0.244	0.136
FBXO38-DT	1.68162	0	0	0.125	0.076
GDAP1	1.67547	0	0	0.107	0.063
CALM2	1.66302	0	0	0.429	0.272
PRANCR	1.65921	0	0	0.438	0.292
TEAD1	1.65611	0	0	0.703	0.446
RAP1GDS1	1.65095	0	0	0.447	0.271
BMP2K	1.6482	0	0	0.465	0.234
CNPY2	1.64761	0	0	0.184	0.118
ADAMTS9-AS1	1.63909	0	0	0.11	0.061
ITGB4	1.63831	0	0	0.462	0.248
ZRANB2-DT	1.63498	0	0	0.246	0.136
TOB2	1.63354	0	0	0.125	0.075
CST3	1.63244	0	0	0.201	0.11
PIGU	1.63054	0	0	0.241	0.148
PLEKHA7	1.62765	0	0	0.293	0.13
FAM53B	1.62291	0	0	0.212	0.115
ADD3	1.62042	0	0	0.692	0.422
RTRAF	1.6188	0	0	0.139	0.084
HEATR5A-DT	1.61166	0	0	0.117	0.069
GALNT2	1.61151	0	0	0.337	0.207
NOTCH1	1.61127	0	0	0.127	0.065
ADGRL3	1.6103	0	0	0.832	0.296
BCL9	1.60762	0	0	0.145	0.086
SPIRE1	1.6075	0	0	0.436	0.281
HSP90AB1	1.60217	0	0	0.166	0.096
MINDY2	1.59491	0	0	0.341	0.217
EGFLAM	1.59354	0	0	0.112	0.056
MAPRE2	1.59307	0	0	0.278	0.157
ARPC1B	1.59027	0	0	0.219	0.129
CAPRIN2	1.58968	0	0	0.153	0.097
ST6GALNAC3	1.58734	0	0	0.434	0.175
CNN3	1.58391	0	0	0.331	0.208
UXS1	1.57862	0	0	0.109	0.064
TOMM7	1.57828	0	0	0.116	0.063
NID2	1.57673	0	0	0.265	0.145
FADS2	1.57648	0	0	0.123	0.07
NDST1	1.57236	0	0	0.154	0.097
RAP1GAP2	1.57022	0	0	0.14	0.068
UBC	1.5656	0	0	0.234	0.14
TUBA1B	1.56498	0	0	0.133	0.077
CEROX1	1.56347	0	0	0.158	0.06
RBL1	1.5627	0	0	0.122	0.074
LAMP2	1.55717	0	0	0.189	0.126
CCDC149	1.55474	0	0	0.201	0.125
FOXO1	1.55311	0	0	0.653	0.442
ASAP2	1.54864	0	0	0.391	0.225
LMCD1-AS1	1.54722	0	0	0.399	0.248
DMD	1.53401	0	0	0.871	0.613
PKNOX2	1.53363	0	0	0.203	0.115
CD59	1.5218	0	0	0.247	0.132
MIR100HG	1.52112	0	0	0.606	0.366
PRKCA	1.51968	0	0	0.725	0.359
CALM1	1.51843	0	0	0.232	0.14
TNRC6C	1.5179	0	0	0.514	0.355
KYAT3	1.50985	0	0	0.209	0.139
COL14A1	1.5077	0	0	0.428	0.214
CEP85L	1.5066	0	0	0.528	0.374
MPZ	1.50486	0	0	0.468	0.075
PCDH7	1.50461	0	0	0.137	0.058
USP6NL	1.50434	0	0	0.191	0.117
FRMD4A	1.5042	0	0	0.736	0.508
SPATA6	1.49693	0	0	0.545	0.352
FMNL2	1.49652	0	0	0.706	0.476
ERO1B	1.49616	0	0	0.195	0.138
BARD1	1.48772	0	0	0.135	0.084
TMEM245	1.48537	0	0	0.33	0.232
SBSPON	1.48184	0	0	0.274	0.154
RNF103	1.47992	4.94066e-324	1.15438e-319	0.149	0.102
MYO1E	1.47954	0	0	0.543	0.331
ADAM10	1.47926	0	0	0.429	0.272
ALG6	1.46509	1.81003e-186	4.22914e-182	0.103	0.072
NRP2	1.45935	0	0	0.509	0.292
SEMA5A	1.45622	0	0	0.421	0.199
PDC-AS1	1.45397	4.72531e-217	1.10407e-212	0.106	0.072
KITLG	1.45146	0	0	0.153	0.088
MCF2L2	1.45102	0	0	0.126	0.073
QKI	1.4509	0	0	0.824	0.59
INPP5F	1.45087	0	0	0.223	0.151
ZBTB44	1.44524	0	0	0.245	0.174
COMT	1.44013	0	0	0.167	0.11
RECK	1.43968	0	0	0.226	0.149
PSAP	1.43323	0	0	0.302	0.186
PRMT2	1.43113	0	0	0.496	0.366
BTBD3	1.43088	0	0	0.148	0.097
TMEM72-AS1	1.42789	0	0	0.173	0.108
ANKRD10	1.42788	0	0	0.529	0.408
SELENOI	1.42374	5.28817e-275	1.23558e-270	0.134	0.092
LITAF	1.42067	0	0	0.189	0.11
LRCH3	1.41764	0	0	0.486	0.363
SNTB1	1.41649	0	0	0.321	0.197
SNX30	1.41553	3.04959e-245	7.12537e-241	0.1	0.065
LPAR1	1.4118	0	0	0.595	0.353
AK5	1.41071	0	0	0.228	0.131
PLAT	1.40486	0	0	0.166	0.075
TGIF2	1.40071	1.49231e-220	3.48679e-216	0.105	0.071
TAB2	1.39756	0	0	0.331	0.23
PSMB7	1.39227	0	0	0.204	0.155
SFXN5	1.39041	1.67594e-272	3.91583e-268	0.117	0.077
SHROOM3	1.38315	0	0	0.201	0.102
ALG14	1.37563	0	0	0.175	0.125
FMN2	1.37522	0	0	0.226	0.073
NAV3	1.37506	0	0	0.411	0.215
RNF130	1.37221	0	0	0.42	0.283
HYCC1	1.37208	0	0	0.297	0.201
SLC4A5	1.37128	0	0	0.175	0.122
OTUD7B	1.36981	0	0	0.3	0.21
WWP1	1.36243	0	0	0.468	0.339
CFAP70	1.36084	2.29486e-182	5.36195e-178	0.106	0.075
PIK3R1	1.35629	0	0	0.705	0.469
NR4A2	1.35468	0	0	0.15	0.092
DLD	1.35454	2.98391e-213	6.97192e-209	0.147	0.109
RPS15	1.35117	0	0	0.15	0.082
LRRTM3	1.34889	0	0	0.279	0.143
CTNNA1	1.34677	0	0	0.537	0.42
CD81	1.34337	0	0	0.244	0.162
PTMA	1.34317	0	0	0.338	0.219
SH3RF1	1.33752	0	0	0.317	0.206
ZMAT1	1.33522	0	0	0.251	0.177
CAMK2D	1.33504	0	0	0.537	0.379
MXD4	1.33271	5.64247e-241	1.31836e-236	0.119	0.081
MBNL2	1.32661	0	0	0.61	0.472
CCND2	1.32643	2.25025e-255	5.25771e-251	0.114	0.075
ABHD12	1.32572	0	0	0.189	0.124
DST	1.32498	0	0	0.863	0.714
SKA2	1.31923	3.72573e-205	8.70517e-201	0.127	0.091
ENTPD3-AS1	1.31882	4.53952e-319	1.06066e-314	0.151	0.103
PRSS48	1.31686	0	0	0.166	0.11
DYNLL1	1.31067	1.18929e-239	2.77879e-235	0.107	0.071
SELENOP	1.31029	0	0	0.192	0.108
LGALS3	1.30593	0	0	0.244	0.171
PTPDC1	1.30303	0	0	0.172	0.12
ID4	1.29839	0	0	0.114	0.062
LARGE1	1.29566	0	0	0.577	0.413
CEP170	1.29179	0	0	0.371	0.269
VPS37B	1.29086	1.33942e-273	3.12956e-269	0.147	0.103
SPEF2	1.28866	1.26124e-244	2.9469e-240	0.146	0.105
SUPT3H	1.28592	0	0	0.451	0.327
CERS4	1.27901	3.38274e-251	7.90377e-247	0.129	0.089
APBA1	1.27893	0	0	0.169	0.113
MT-ND6	1.27728	0	0	0.132	0.072
UBE2E3	1.27677	0	0	0.379	0.289
TSIX	1.27093	0	0	0.209	0.118
MAF	1.27088	0	0	0.146	0.068
PSMG4	1.2698	1.93389e-179	4.51853e-175	0.123	0.09
WARS1	1.26197	0	0	0.133	0.078
ZSCAN30	1.26042	4.3189e-147	1.00911e-142	0.125	0.096
MPP7	1.25235	0	0	0.197	0.116
SAMD4B	1.25185	0	0	0.303	0.231
PLEKHG3	1.25136	6.70023e-299	1.56551e-294	0.12	0.077
CTNNA3	1.24863	0	0	0.593	0.313
PSMG2	1.24642	1.66846e-121	3.89837e-117	0.134	0.108
LRRC1	1.24154	0	0	0.193	0.108
COL27A1	1.24043	0	0	0.203	0.125
NMNAT3	1.24011	7.99234e-273	1.86741e-268	0.142	0.099
DNM3	1.23784	0	0	0.394	0.269
EPC1-AS1	1.23762	4.23908e-233	9.90461e-229	0.135	0.096
PRSS23	1.23533	0	0	0.392	0.23
PDGFD	1.23505	0	0	0.259	0.178
CAP1	1.2349	1.75126e-234	4.09182e-230	0.162	0.122
PTPRS	1.23229	0	0	0.334	0.214
SEPTIN10	1.23214	0	0	0.253	0.196
SRP14	1.23205	0	0	0.123	0.078
EMC3	1.22914	0	0	0.291	0.23
SLC44A2	1.22802	0	0	0.228	0.16
NAV2	1.22673	0	0	0.534	0.295
PFKL	1.22621	6.38727e-147	1.49239e-142	0.111	0.082
C11orf65	1.22454	1.87906e-154	4.39042e-150	0.126	0.095
CTDSPL	1.22382	0	0	0.502	0.366
MMP28	1.22077	0	0	0.221	0.139
RNF220	1.21971	0	0	0.135	0.088
ASXL3	1.21744	2.63427e-158	6.15496e-154	0.11	0.08
CHMP3-AS1	1.21254	1.92069e-223	4.48768e-219	0.139	0.1
MTUS1-DT	1.2088	0	0	0.17	0.118
ZNF397	1.20765	8.23367e-151	1.9238e-146	0.142	0.112
TERF1	1.20703	1.16855e-293	2.73033e-289	0.222	0.175
LINC02951	1.2053	2.41056e-199	5.63227e-195	0.117	0.083
DISC1	1.20437	0	0	0.38	0.235
ZNF608	1.20351	1.313e-318	3.06782e-314	0.111	0.068
LINC00960	1.20213	9.53093e-255	2.2269e-250	0.168	0.124
PAAF1	1.20046	1.93956e-139	4.53178e-135	0.13	0.101
LRMDA	1.19851	0	0	0.732	0.513
NPAS3	1.19167	0	0	0.415	0.302
MTR	1.18871	0	0	0.344	0.276
RPS6KA5	1.18854	0	0	0.267	0.169
TMEM161B-DT	1.18736	9.5316e-266	2.22706e-261	0.245	0.202
STON1	1.18727	2.74283e-229	6.40861e-225	0.177	0.136
CELF2	1.184	0	0	0.751	0.551
ARAP2	1.18319	0	0	0.173	0.113
SET	1.18304	1.50887e-163	3.52547e-159	0.115	0.084
NBEA	1.18026	0	0	0.452	0.341
NIBAN2	1.17985	2.35572e-264	5.50415e-260	0.155	0.112
METAP1D	1.1771	6.14491e-96	1.43576e-91	0.112	0.089
SRGAP3	1.17618	4.85486e-245	1.13434e-240	0.115	0.077
KIF13B	1.17323	0	0	0.26	0.185
NUDT4	1.17271	8.78586e-304	2.05282e-299	0.145	0.098
RMDN1	1.17215	0	0	0.265	0.216
PDE8A	1.17012	0	0	0.473	0.379
APTR	1.16963	8.32516e-105	1.94517e-100	0.122	0.098
GXYLT2	1.16912	0	0	0.157	0.106
TTC21B-AS1	1.16755	2.18578e-149	5.10707e-145	0.114	0.084
TCP11L1	1.16612	1.28138e-198	2.99394e-194	0.173	0.135
ACSS1	1.16521	9.29974e-165	2.17288e-160	0.13	0.098
KIF16B	1.16362	0	0	0.257	0.203
TMEM123	1.1598	1.81935e-296	4.25091e-292	0.224	0.177
PTAR1	1.1595	1.20006e-189	2.80395e-185	0.199	0.164
HPS5	1.15939	6.32887e-149	1.47874e-144	0.129	0.099
TMTC2	1.15794	0	0	0.309	0.174
ME2	1.15635	3.89614e-260	9.10334e-256	0.186	0.141
EDIL3-DT	1.14895	2.33748e-171	5.46151e-167	0.103	0.072
TTC28-AS1	1.14771	8.99101e-134	2.10075e-129	0.152	0.123
SERPINB6	1.14442	1.63709e-260	3.82505e-256	0.183	0.139
COL5A1	1.14154	0	0	0.381	0.254
MOSPD2	1.14108	9.37412e-88	2.19026e-83	0.12	0.098
TUBA1B-AS1	1.14049	3.11674e-156	7.28225e-152	0.124	0.093
FAU	1.13891	0	0	0.135	0.082
MBP	1.13792	0	0	0.372	0.154
PON2	1.13666	1.31864e-206	3.081e-202	0.192	0.154
PCGF5	1.13443	0	0	0.35	0.279
APLP2	1.13188	0	0	0.223	0.151
IL7	1.1294	0	0	0.351	0.268
UBXN2A	1.128	2.39998e-260	5.60755e-256	0.225	0.18
TMED10	1.12765	4.32891e-181	1.01145e-176	0.178	0.143
MAP3K4	1.12698	0	0	0.301	0.255
CHPT1	1.12458	0	0	0.267	0.205
H3-3B	1.12454	0	0	0.344	0.283
CLIP4	1.12388	0	0	0.303	0.227
CLMN	1.12272	0	0	0.391	0.231
IKZF2	1.12102	9.92822e-171	2.31973e-166	0.173	0.139
EMP2	1.12052	0	0	0.201	0.147
FHIP1A	1.1175	3.68052e-306	8.59953e-302	0.158	0.109
PLEKHA8	1.10995	9.47126e-102	2.21296e-97	0.135	0.111
PCMT1	1.10846	1.66993e-142	3.9018e-138	0.157	0.126
SPARC	1.10688	0	0	0.374	0.283
LRRC58	1.10612	1.2496e-74	2.91968e-70	0.105	0.085
MAD2L1-DT	1.10368	1.12987e-162	2.63994e-158	0.189	0.155
DPYD-AS1	1.10288	0	0	0.36	0.294
SEPTIN9	1.09955	0	0	0.305	0.239
CRADD-AS1	1.09522	2.15588e-204	5.03722e-200	0.169	0.13
NAALADL2	1.09388	0	0	0.71	0.596
SUN2	1.0938	1.5458e-148	3.61176e-144	0.12	0.09
GNPTAB	1.09173	0	0	0.279	0.229
CCDC7	1.09117	0	0	0.313	0.264
AQP11	1.09112	1.4995e-121	3.50359e-117	0.124	0.097
ZNG1E	1.08924	4.4148e-51	1.03152e-46	0.1	0.084
LATS2	1.08898	2.11661e-158	4.94546e-154	0.247	0.221
KLHL13	1.08644	8.19459e-212	1.91467e-207	0.147	0.108
ARL3	1.0864	6.99974e-115	1.63549e-110	0.118	0.092
PIGC	1.08623	2.01417e-191	4.70612e-187	0.157	0.12
LRRC8D	1.08586	1.56891e-239	3.66575e-235	0.172	0.129
RPL19	1.08505	0	0	0.141	0.09
ECE1	1.08438	0	0	0.305	0.21
MTCP1	1.08391	7.85907e-188	1.83627e-183	0.155	0.118
GASK1B	1.08385	6.81595e-291	1.59255e-286	0.156	0.11
SERTAD2	1.08101	4.55321e-176	1.06386e-171	0.167	0.131
MET	1.07853	0	0	0.197	0.121
SYNE3	1.07595	1.87579e-207	4.38278e-203	0.16	0.121
RCN2	1.07457	2.0112e-66	4.69916e-62	0.112	0.094
AHNAK	1.07363	0	0	0.575	0.473
CYP27A1	1.07279	1.63833e-255	3.82797e-251	0.178	0.133
ZC2HC1A	1.07277	0	0	0.322	0.26
FOXN2	1.07266	3.79799e-304	8.87399e-300	0.212	0.162
BCAS1	1.07237	0	0	0.114	0.034
SP4	1.07148	1.21148e-82	2.83063e-78	0.105	0.084
SUFU	1.06817	2.3562e-86	5.50526e-82	0.14	0.118
CHKA	1.06612	2.14275e-250	5.00653e-246	0.19	0.146
MATN2	1.06021	0	0	0.556	0.358
NFKBIA	1.05797	6.96085e-102	1.6264e-97	0.111	0.087
KIAA1217	1.05794	0	0	0.583	0.449
KLF9	1.05437	5.44218e-181	1.27156e-176	0.2	0.166
RALBP1	1.05437	1.33829e-87	3.1269e-83	0.144	0.122
PTEN	1.04998	0	0	0.661	0.559
H3-3A	1.04974	1.47703e-162	3.45108e-158	0.168	0.135
HHAT	1.04875	7.10893e-111	1.661e-106	0.127	0.101
CRADD	1.04789	4.00147e-305	9.34943e-301	0.282	0.234
LMBRD1	1.04634	8.21016e-270	1.9183e-265	0.285	0.245
CLSTN1	1.04206	3.71912e-135	8.68972e-131	0.163	0.133
MAP4	1.04179	0	0	0.637	0.541
MRPS28	1.04164	2.66066e-134	6.21664e-130	0.209	0.182
GAPDH	1.04044	1.805e-166	4.21737e-162	0.1	0.07
SPAG16	1.03911	3.92518e-78	9.17119e-74	0.189	0.169
WDSUB1	1.03895	1.15712e-147	2.70362e-143	0.196	0.166
ADAMTS9-AS2	1.03228	0	0	0.705	0.616
SRGAP1	1.03128	0	0	0.379	0.291
ANKRD23	1.02749	1.81813e-133	4.24806e-129	0.171	0.141
RAB30-DT	1.0266	1.42216e-142	3.32287e-138	0.217	0.188
ARFIP1	1.02654	2.39257e-233	5.59023e-229	0.28	0.246
HSPA5	1.02558	6.9461e-113	1.62296e-108	0.113	0.087
RPL28	1.02416	7.42917e-294	1.73582e-289	0.129	0.085
RPL23A	1.02014	1.01837e-223	2.37942e-219	0.128	0.089
RAB31	1.018	1.28211e-295	2.99565e-291	0.182	0.133
GGT7	1.01594	3.71713e-83	8.68508e-79	0.113	0.091
ALDH3A2	1.01312	1.80142e-112	4.20902e-108	0.155	0.128
NEGR1	1.01218	0	0	0.789	0.527
ABHD15-AS1	1.01014	1.5991e-262	3.73631e-258	0.23	0.183
RPL38	1.00706	4.5152e-277	1.05498e-272	0.132	0.088
CYREN	1.00606	1.09294e-171	2.55365e-167	0.165	0.129
TLN2	1.00566	0	0	0.437	0.357
BACH1	0.999514	3.07814e-247	7.19208e-243	0.259	0.217
DIP2C	0.99892	0	0	0.541	0.467
SLC35E3	0.998192	2.20238e-66	5.14587e-62	0.14	0.121
UMAD1	0.998028	1.50575e-108	3.51819e-104	0.269	0.253
ITGB1BP1	0.992673	8.76067e-167	2.04693e-162	0.229	0.198
KLHL29	0.992581	0	0	0.59	0.402
ZNF516	0.992381	2.0347e-245	4.75408e-241	0.225	0.18
PTPN13	0.991741	0	0	0.537	0.391
FRMD4A-AS1	0.986138	2.8179e-168	6.58403e-164	0.138	0.104
TMEM184B	0.985988	4.14865e-65	9.69331e-61	0.144	0.126
MRPS6	0.981773	5.34834e-130	1.24964e-125	0.133	0.104
RFX3-DT	0.980302	0	0	0.346	0.301
DPYD	0.978992	0	0	0.704	0.627
CREB5	0.978979	0	0	0.248	0.143
SEMA6D	0.978754	0	0	0.309	0.183
IFNGR2	0.978615	0	0	0.39	0.343
TMSB10	0.974908	0	0	0.206	0.139
STK10	0.974139	0	0	0.174	0.109
ST3GAL5	0.973739	6.80236e-283	1.58937e-278	0.148	0.102
ADHFE1	0.97086	3.21729e-103	7.51721e-99	0.146	0.12
TTLL7	0.969769	0	0	0.317	0.184
BICRA	0.968219	5.79923e-53	1.35499e-48	0.134	0.118
AASS	0.967969	0	0	0.319	0.263
CCDC146	0.967754	2.16688e-249	5.06291e-245	0.301	0.262
DUOX1	0.967147	6.10374e-86	1.42614e-81	0.142	0.119
PLXDC2	0.965323	0	0	0.667	0.364
CRYL1	0.963127	8.75554e-55	2.04573e-50	0.105	0.089
MLXIP	0.9613	4.08707e-141	9.54944e-137	0.145	0.113
AHCTF1	0.961163	1.00058e-148	2.33787e-144	0.257	0.233
SLC5A3	0.960325	4.83697e-112	1.13016e-107	0.113	0.087
ZMYM5	0.959746	3.01118e-64	7.03563e-60	0.152	0.134
IVD	0.958319	1.86027e-48	4.34653e-44	0.109	0.093
ANKRD28	0.957773	0	0	0.355	0.29
SLC16A4	0.950469	6.29555e-130	1.47095e-125	0.182	0.152
RALGPS1	0.949927	4.82434e-30	1.12721e-25	0.116	0.105
RASA3	0.9478	9.14625e-150	2.13702e-145	0.176	0.143
LIN7A	0.947369	1.70252e-152	3.97794e-148	0.115	0.084
LAMC1	0.94602	0	0	0.482	0.416
DEPTOR	0.943553	0	0	0.188	0.133
TULP3	0.940783	9.77426e-166	2.28375e-161	0.211	0.177
ATF7IP2	0.9401	1.07342e-156	2.50804e-152	0.174	0.139
NEK1	0.937827	0	0	0.449	0.324
PRKD1	0.937017	0	0	0.371	0.288
RPL30	0.933683	0	0	0.261	0.201
KCTD3	0.931773	7.66764e-118	1.79154e-113	0.241	0.219
EDIL3	0.93164	0	0	0.276	0.19
C11orf80	0.930809	3.21817e-85	7.51924e-81	0.193	0.172
RPN2	0.930375	1.00389e-45	2.34559e-41	0.115	0.101
BRCC3	0.930294	1.20069e-32	2.80542e-28	0.111	0.099
POLA1	0.930292	1.05918e-104	2.47477e-100	0.232	0.211
AGBL3	0.929431	3.79733e-42	8.87246e-38	0.166	0.153
LRP1B	0.926701	0	0	0.221	0.155
DPY19L2	0.924741	3.36264e-136	7.85681e-132	0.104	0.076
LRIG1	0.921772	2.10707e-235	4.92317e-231	0.247	0.204
INTS10	0.921107	1.75793e-75	4.10739e-71	0.2	0.183
DPY19L3	0.918883	1.93339e-29	4.51736e-25	0.123	0.112
PIK3IP1	0.911335	3.26255e-57	7.62295e-53	0.109	0.092
LINC00174	0.910827	9.4451e-54	2.20685e-49	0.183	0.168
ANKRD17-DT	0.910486	2.63505e-39	6.15679e-35	0.143	0.13
ZNF708	0.91013	3.44e-47	8.03756e-43	0.174	0.161
PPP4R2	0.908366	1.10738e-65	2.5874e-61	0.184	0.168
RPL18	0.907585	2.43912e-205	5.699e-201	0.118	0.081
RPS13	0.906627	1.26451e-139	2.95453e-135	0.114	0.085
SAT1	0.906302	0	0	0.273	0.185
RPL15	0.905571	1.56958e-198	3.66733e-194	0.13	0.093
LAMP1	0.902526	3.39309e-58	7.92796e-54	0.133	0.116
PEX5L	0.900021	0	0	0.2	0.073
RPL37A	0.897341	9.69797e-282	2.26593e-277	0.223	0.173
PLEKHA4	0.897334	0	0	0.219	0.163
FGGY	0.896712	2.35188e-118	5.49516e-114	0.233	0.208
PAXBP1	0.896072	9.07474e-147	2.12031e-142	0.273	0.25
ACSS3	0.895889	0	0	0.389	0.331
VPS35	0.894326	3.17799e-48	7.42537e-44	0.146	0.131
BCKDHB	0.893805	4.06029e-127	9.48686e-123	0.261	0.238
LINC02762	0.892912	4.88473e-30	1.14132e-25	0.113	0.101
ZNF706	0.888856	1.69277e-49	3.95516e-45	0.149	0.134
PLEKHA1	0.888464	1.98989e-123	4.64938e-119	0.234	0.209
FRS2	0.886571	1.17168e-164	2.73762e-160	0.31	0.29
ZNF236	0.883445	1.0051e-47	2.34842e-43	0.155	0.141
GPR173	0.879862	2.58187e-75	6.03254e-71	0.162	0.141
CSGALNACT2	0.876035	4.51184e-65	1.05419e-60	0.161	0.142
AZIN1	0.875925	3.22725e-55	7.54047e-51	0.181	0.166
IGF2BP2	0.875426	4.22949e-263	9.88221e-259	0.235	0.186
CYP4V2	0.874667	8.54891e-25	1.99745e-20	0.101	0.091
TCF7L1	0.872692	0	0	0.283	0.226
PREX1	0.871742	0	0	0.136	0.08
SPTBN1-AS2	0.871506	0	0	0.269	0.21
GULP1	0.871371	0	0	0.52	0.435
ITCH	0.870734	0	0	0.438	0.411
CLASP2	0.870174	0	0	0.595	0.525
GFRA1	0.868771	2.24077e-307	5.23555e-303	0.162	0.111
RPL9	0.867491	3.1463e-215	7.35134e-211	0.152	0.111
SGCE	0.86725	7.19883e-240	1.68201e-235	0.304	0.265
DHRS3	0.866694	0	0	0.43	0.301
CANX	0.865757	1.32287e-66	3.09089e-62	0.18	0.164
PLCB1	0.86523	0	0	0.547	0.375
STARD9	0.864692	0	0	0.431	0.36
PRSS23-AS1	0.863744	9.22477e-91	2.15537e-86	0.173	0.148
CSTF3	0.86342	3.30013e-26	7.71075e-22	0.209	0.207
ASPH	0.861223	0	0	0.447	0.393
ZFAND6	0.861122	8.99927e-149	2.10268e-144	0.281	0.257
NACA	0.860718	1.08953e-90	2.5457e-86	0.135	0.111
CLCN3	0.860573	5.58223e-38	1.30429e-33	0.15	0.137
RPL14	0.860519	2.34238e-91	5.47297e-87	0.135	0.111
GSE1	0.85988	0	0	0.324	0.249
GNB4	0.858325	7.53746e-206	1.76113e-201	0.219	0.178
TNNI3K	0.857376	7.37816e-61	1.72391e-56	0.175	0.158
ANXA1	0.856727	0	0	0.291	0.219
LINC00472	0.853168	7.52046e-100	1.75716e-95	0.224	0.201
CUEDC1	0.849439	2.22888e-60	5.20777e-56	0.185	0.168
CTSC	0.848536	1.1995e-196	2.80262e-192	0.122	0.085
OSMR-DT	0.848064	7.00702e-57	1.63719e-52	0.185	0.169
RPL35	0.844039	1.16366e-144	2.71889e-140	0.128	0.096
ITPR3	0.842006	2.82074e-239	6.59065e-235	0.237	0.191
MIRLET7IHG	0.841738	3.57983e-37	8.36428e-33	0.133	0.12
SLC35D2	0.835114	2.35921e-34	5.51229e-30	0.173	0.164
MVB12B	0.833668	2.08705e-184	4.87638e-180	0.223	0.185
LAMTOR5-AS1	0.832933	9.78357e-22	2.28593e-17	0.157	0.151
TTC21B	0.83268	1.28259e-106	2.99676e-102	0.269	0.253
NDRG1	0.829462	0	0	0.294	0.241
C7orf50	0.827666	5.62868e-26	1.31514e-21	0.109	0.098
CCDC18	0.823564	2.39072e-51	5.58591e-47	0.223	0.211
PTPN12	0.823284	0	0	0.431	0.391
SVIP	0.822798	1.02913e-67	2.40455e-63	0.116	0.096
MINK1	0.821932	5.23753e-23	1.22375e-18	0.137	0.129
HULC	0.82164	4.16292e-23	9.72666e-19	0.145	0.137
ERGIC2	0.817891	6.42512e-48	1.50123e-43	0.186	0.173
PXK	0.817809	9.79348e-31	2.28825e-26	0.144	0.133
AKAP7	0.816067	5.6005e-25	1.30856e-20	0.148	0.14
EEF1A1	0.814329	2.80883e-292	6.56284e-288	0.301	0.253
RAB33B-AS1	0.81343	1.01651e-72	2.37509e-68	0.214	0.195
SSH2	0.807868	0	0	0.476	0.408
BTD	0.804419	1.34419e-152	3.14069e-148	0.262	0.23
ERBIN	0.803455	0	0	0.416	0.39
TET2	0.802439	2.28186e-176	5.33157e-172	0.287	0.257
ALG5	0.801559	8.29099e-09	0.000193719	0.108	0.105
RPL22	0.799229	5.3054e-66	1.23961e-61	0.124	0.104
SRGAP2C	0.7976	8.17586e-52	1.91029e-47	0.116	0.099
SEMA6A	0.797026	6.64939e-284	1.55363e-279	0.207	0.154
RPS3A	0.796112	3.75262e-99	8.768e-95	0.151	0.124
ADIPOR2	0.79425	6.15062e-97	1.43709e-92	0.233	0.211
DUBR	0.793712	2.19775e-21	5.13503e-17	0.116	0.107
LHFPL2	0.79359	1.50961e-67	3.52721e-63	0.141	0.121
ACAT1	0.792956	8.1925e-31	1.91418e-26	0.162	0.152
RPL36	0.792866	1.68337e-155	3.93318e-151	0.124	0.091
KLF6	0.785624	3.40434e-132	7.95423e-128	0.275	0.254
CD63	0.784164	1.8867e-134	4.40827e-130	0.242	0.214
ARHGEF6	0.784122	2.30587e-72	5.38767e-68	0.162	0.142
PNRC1	0.783686	1.3897e-36	3.24704e-32	0.125	0.112
BDNF-AS	0.783643	4.07667e-10	9.52514e-06	0.111	0.106
RPLP1	0.782921	3.20485e-255	7.48813e-251	0.224	0.175
DSTYK	0.781563	4.42159e-13	1.0331e-08	0.141	0.137
NOD1	0.78114	1.10338e-47	2.57804e-43	0.169	0.154
ARHGAP5	0.780961	1.52599e-179	3.56548e-175	0.307	0.281
RPS11	0.780653	2.15177e-96	5.02761e-92	0.129	0.104
CBX5	0.777037	4.10007e-17	9.57981e-13	0.134	0.129
EPB41L2	0.775679	0	0	0.665	0.573
RPL35A	0.7749	1.20133e-135	2.80691e-131	0.125	0.095
USP11	0.774143	7.6167e-21	1.77964e-16	0.112	0.103
DICER1	0.774136	1.18305e-207	2.76419e-203	0.376	0.361
PPARA	0.771842	1.47782e-18	3.45293e-14	0.131	0.124
UBAP2	0.768617	1.74748e-26	4.08298e-22	0.226	0.225
ATXN7L1	0.766882	1.68547e-61	3.93809e-57	0.246	0.234
AAMDC	0.764672	1.38484e-41	3.23569e-37	0.226	0.219
FAM227B	0.763231	0	0	0.301	0.215
NDUFAF6	0.759815	3.1806e-28	7.43148e-24	0.197	0.191
IFNAR1	0.757972	1.05897e-15	2.47428e-11	0.15	0.146
PRELID2	0.757577	9.37902e-09	0.000219141	0.138	0.136
CBFB	0.752179	2.95894e-42	6.91357e-38	0.213	0.204
RPS14	0.751961	6.39705e-155	1.49467e-150	0.155	0.12
RPL32	0.750925	1.14635e-139	2.67845e-135	0.158	0.125
MICAL3	0.750613	1.8628e-251	4.35243e-247	0.327	0.286
BCAR3	0.748323	2.48744e-103	5.8119e-99	0.242	0.219
TMEM232	0.74697	4.27197e-25	9.98147e-21	0.106	0.096
GPC1	0.742351	3.70511e-94	8.65699e-90	0.108	0.084
ZNF644	0.740152	3.76128e-238	8.78823e-234	0.425	0.417
RPS27A	0.738514	9.93863e-164	2.32216e-159	0.159	0.122
BCL7C	0.737926	4.73677e-12	1.10675e-07	0.109	0.104
ZNF395	0.737668	6.07673e-18	1.41983e-13	0.139	0.132
LTBP4	0.735149	0	0	0.377	0.305
THRA	0.732947	1.23685e-16	2.8899e-12	0.101	0.094
RPL21	0.732791	5.24524e-78	1.22555e-73	0.172	0.15
SLC16A12	0.732691	8.29424e-122	1.93795e-117	0.181	0.149
GTF2F2	0.732225	8.6116e-15	2.0121e-10	0.172	0.169
SUMF1	0.729004	1.84291e-161	4.30596e-157	0.404	0.397
SWT1	0.7277	1.42895e-06	0.0333875	0.127	0.126
RPS10	0.723801	1.29081e-63	3.01597e-59	0.102	0.083
FHOD3	0.721149	0	0	0.158	0.104
TAOK1	0.717225	3.02327e-115	7.06387e-111	0.341	0.336
ZBTB7A	0.716172	1.12787e-26	2.63526e-22	0.176	0.169
FBXL4	0.715313	2.87401e-33	6.71512e-29	0.242	0.24
CLNS1A	0.713803	2.69031e-31	6.2859e-27	0.243	0.241
HLA-DRB1	0.712	6.08294e-196	1.42128e-191	0.129	0.09
AUH	0.711104	1.72512e-71	4.03074e-67	0.333	0.336
PPCDC	0.708906	6.99054e-25	1.63334e-20	0.186	0.179
IFT88	0.708873	4.40875e-46	1.0301e-41	0.259	0.254
ARHGEF12	0.703943	3.75967e-207	8.78446e-203	0.403	0.389
ASCC1	0.703559	7.5132e-18	1.75546e-13	0.169	0.164
EVI5	0.701809	5.35695e-196	1.25165e-191	0.396	0.382
ZNF559	0.70143	8.35229e-07	0.0195151	0.132	0.131
XIST	0.696332	0	0	0.35	0.206
CPEB3	0.694488	1.41566e-08	0.000330768	0.201	0.205
ZBTB38	0.692359	6.13687e-32	1.43388e-27	0.225	0.221
SEMA6A-AS1	0.691573	9.59342e-154	2.2415e-149	0.177	0.141
RPL3	0.689447	1.47106e-125	3.43714e-121	0.174	0.142
TRAPPC12	0.689405	2.29287e-10	5.35728e-06	0.198	0.201
ACTG1	0.688289	1.89338e-39	4.42389e-35	0.226	0.219
DCAKD	0.685148	1.17051e-07	0.0027349	0.123	0.12
NIBAN1	0.6845	0	0	0.361	0.295
CCDC191	0.683723	3.19238e-12	7.459e-08	0.126	0.122
TSBP1	0.681674	3.60864e-21	8.43159e-17	0.11	0.1
NR2F2-AS1	0.677266	0	0	0.791	0.677
MAP4K3-DT	0.674024	2.95192e-11	6.89715e-07	0.187	0.187
PCSK5	0.672175	0	0	0.285	0.216
DUSP16	0.670904	5.13531e-16	1.19986e-11	0.226	0.228
ZBTB20-AS1	0.667206	1.52285e-08	0.000355815	0.12	0.116
KATNAL1	0.665714	1.10391e-08	0.000257927	0.161	0.161
RPS6	0.665656	2.18318e-75	5.10101e-71	0.15	0.127
YEATS2	0.664881	1.62839e-08	0.000380474	0.201	0.206
STARD4-AS1	0.663161	2.7992e-36	6.54033e-32	0.14	0.126
RPL13	0.660242	3.27801e-157	7.65907e-153	0.199	0.163
EIF1	0.658803	2.58464e-30	6.03901e-26	0.234	0.231
MEG3	0.657811	0	0	0.296	0.174
FAM228B	0.657245	5.72256e-29	1.33708e-24	0.238	0.236
MTMR10	0.65461	5.97576e-09	0.000139624	0.152	0.151
NUCKS1	0.652816	2.07831e-39	4.85598e-35	0.285	0.291
NFKB1	0.651199	9.44858e-10	2.20766e-05	0.211	0.216
TET1	0.646165	7.7411e-67	1.80871e-62	0.183	0.162
ZMIZ1	0.644955	2.3582e-71	5.50994e-67	0.255	0.239
WSB1	0.643998	0	0	0.619	0.601
STXBP1	0.642526	5.12016e-11	1.19632e-06	0.152	0.148
ATP11B	0.640827	1.93852e-19	4.52934e-15	0.26	0.267
IVNS1ABP	0.639517	1.04551e-23	2.44283e-19	0.128	0.118
PDE4B	0.636935	2.18229e-71	5.09892e-67	0.101	0.081
MEG8	0.635369	0	0	0.196	0.136
ANXA5	0.63305	1.7365e-08	0.000405733	0.179	0.182
HIVEP3	0.632915	5.87705e-53	1.37317e-48	0.228	0.213
SH3D19	0.629203	0	0	0.654	0.585
RPS27	0.627027	1.91426e-66	4.47266e-62	0.202	0.181
TPST1	0.626428	5.38607e-81	1.25846e-76	0.266	0.246
NR2F1	0.624449	1.90956e-85	4.46169e-81	0.145	0.119
FAR2	0.620309	3.32264e-35	7.76334e-31	0.206	0.195
LPIN1	0.615899	5.07071e-19	1.18477e-14	0.163	0.157
DLEU1	0.613092	0	0	0.499	0.431
RPL13A	0.61261	3.79746e-51	8.87276e-47	0.15	0.132
RPLP2	0.612331	1.27011e-33	2.9676e-29	0.132	0.119
VPS13C	0.605768	3.33903e-302	7.80164e-298	0.488	0.479
MAML3	0.604969	9.29901e-200	2.17271e-195	0.47	0.458
SIK3	0.604838	4.47794e-241	1.04627e-236	0.509	0.518
SELENOW	0.602088	3.49856e-32	8.17439e-28	0.15	0.138
GSAP	0.60052	9.92986e-27	2.32011e-22	0.168	0.158
B2M	0.598535	0	0	0.444	0.338
TRABD2B	0.59817	7.65043e-89	1.78752e-84	0.18	0.153
RPS23	0.597248	1.48461e-52	3.46879e-48	0.132	0.114
CAMSAP2	0.596595	3.36409e-14	7.8602e-10	0.259	0.267
LCOR	0.596381	9.62391e-26	2.24863e-21	0.3	0.31
RPS29	0.59262	1.82255e-41	4.2584e-37	0.124	0.108
FOXJ3	0.590373	4.23301e-25	9.89042e-21	0.319	0.334
TMEM117	0.590285	2.21203e-46	5.16841e-42	0.267	0.259
RPS18	0.589791	6.07317e-90	1.419e-85	0.174	0.147
TGFBR2	0.588694	0	0	0.558	0.5
ANTXR2	0.586221	1.06936e-113	2.49855e-109	0.301	0.277
RIF1	0.582348	1.29102e-31	3.01646e-27	0.3	0.308
RPL37	0.579129	4.11169e-44	9.60695e-40	0.178	0.163
SDK1	0.578555	0	0	0.402	0.301
PLPP1	0.574645	1.17061e-171	2.73513e-167	0.417	0.402
ANGPTL7	0.574551	1.86799e-193	4.36456e-189	0.186	0.143
RPL24	0.573545	4.68602e-15	1.09489e-10	0.137	0.13
CACNA2D1	0.573253	6.46806e-65	1.51126e-60	0.343	0.337
FNDC3A	0.571565	2.71684e-46	6.3479e-42	0.404	0.432
TPT1	0.571388	8.05071e-40	1.88105e-35	0.168	0.153
RPL11	0.57061	2.03092e-33	4.74523e-29	0.166	0.153
FOXN3	0.551926	2.52754e-276	5.90559e-272	0.451	0.426
RPS4X	0.545845	2.00195e-40	4.67756e-36	0.1	0.085
C11orf58	0.544642	4.69494e-12	1.09697e-07	0.202	0.232
TERF2IP	0.54459	3.79618e-18	8.86977e-14	0.291	0.3
KIF1B	0.543633	9.40846e-75	2.19829e-70	0.404	0.418
ADK	0.542274	6.02458e-203	1.40764e-198	0.504	0.501
MAILR	0.541641	2.1166e-08	0.000494544	0.219	0.223
SGMS1	0.538922	4.58228e-31	1.07065e-26	0.324	0.335
FERMT2	0.536329	1.00183e-59	2.34078e-55	0.327	0.325
PDE4DIP	0.536265	3.46998e-10	8.1076e-06	0.178	0.175
RBMS2	0.534211	8.98749e-20	2.09993e-15	0.288	0.295
ZBTB20-AS5	0.528699	1.15008e-14	2.68717e-10	0.31	0.321
GBP2	0.527111	8.46336e-32	1.97746e-27	0.154	0.14
GNAI2	0.522733	7.6904e-09	0.000179686	0.107	0.103
ZBTB20	0.520719	0	0	0.866	0.881
ANKRD36	0.520667	9.70454e-62	2.26747e-57	0.382	0.394
CCDC18-AS1	0.52018	4.0872e-106	9.54975e-102	0.44	0.445
VGLL4	0.518123	3.46806e-33	8.10313e-29	0.362	0.379
RPS28	0.515158	1.23813e-40	2.89288e-36	0.146	0.13
FAM149B1	0.510519	3.26791e-12	7.63547e-08	0.129	0.147
PDK4	0.510509	2.37101e-24	5.53987e-20	0.114	0.103
ABCA8	0.510224	0	0	0.624	0.34
ADD1	0.508404	1.35808e-10	3.17316e-06	0.322	0.346
LONRF1	0.507605	2.11201e-33	4.93472e-29	0.227	0.217
RPS7	0.507367	1.71733e-06	0.0401253	0.112	0.109
RPL27A	0.505627	2.85053e-09	6.66026e-05	0.149	0.145
MAP3K3	0.505062	1.66103e-07	0.00388099	0.25	0.26
EIF4H	0.50326	1.26331e-07	0.00295171	0.093	0.104
ANXA2	0.500719	9.31635e-39	2.17676e-34	0.338	0.345
TMEM178B	0.500408	3.93922e-70	9.20399e-66	0.103	0.082
EFCAB13	0.497431	1.1231e-11	2.62413e-07	0.26	0.299
RPS12	0.495164	7.15909e-34	1.67272e-29	0.13	0.116
RPL34	0.491913	1.21739e-53	2.84442e-49	0.162	0.142
ZNF638	0.491817	3.84211e-182	8.97708e-178	0.56	0.597
FAXDC2	0.490798	8.09418e-09	0.000189121	0.215	0.217
MT-ND4	0.488403	5.44465e-147	1.27214e-142	0.234	0.195
GMPS	0.487447	1.07204e-10	2.50481e-06	0.109	0.123
CIR1	0.48666	6.17573e-08	0.00144296	0.19	0.214
SESN3	0.485267	0	0	0.348	0.295
CYP2U1-AS1	0.48362	3.20692e-74	7.49297e-70	0.149	0.125
SMIM8	0.480096	6.34423e-21	1.48233e-16	0.1	0.117
PWWP2A	0.475143	2.06254e-06	0.0481912	0.158	0.174
MAP4K4	0.47482	3.62352e-41	8.46636e-37	0.394	0.413
MACROD2	0.46934	9.3273e-85	2.17932e-80	0.471	0.466
AKAP12	0.467596	1.69362e-198	3.95714e-194	0.375	0.333
C11orf54	0.467009	9.20934e-13	2.15176e-08	0.098	0.111
NCOA2	0.463182	4.41782e-21	1.03222e-16	0.39	0.417
RUBCN	0.459488	1.29479e-09	3.02527e-05	0.089	0.1
MT-CYB	0.455513	1.4818e-139	3.46223e-135	0.243	0.204
MT-ND5	0.454394	3.90818e-68	9.13147e-64	0.143	0.12
PPFIBP1	0.454181	6.71862e-26	1.56981e-21	0.32	0.327
MT-ND1	0.454129	1.13434e-159	2.65038e-155	0.263	0.222
FAM168A	0.447911	1.71411e-08	0.000400501	0.203	0.227
NUDT5	0.447758	8.68135e-16	2.0284e-11	0.095	0.109
MT-ND2	0.444408	1.24808e-136	2.91615e-132	0.221	0.183
DNAJC9	0.444229	4.6532e-09	0.000108722	0.152	0.17
LRSAM1	0.442835	2.76135e-11	6.45188e-07	0.104	0.118
PIP4K2A	0.441768	3.08532e-20	7.20884e-16	0.267	0.267
RAPGEF5	0.441608	7.43363e-138	1.73687e-133	0.329	0.293
ARHGEF28	0.441339	0	0	0.505	0.428
CIBAR1	0.439372	5.76251e-12	1.34641e-07	0.093	0.105
SIL1	0.435073	3.46352e-12	8.09252e-08	0.235	0.269
YWHAB	0.434574	3.18607e-08	0.000744426	0.105	0.117
ARPP19	0.43216	5.30594e-10	1.23973e-05	0.112	0.126
PPP2R3C	0.431589	2.02224e-22	4.72497e-18	0.131	0.153
MT-CO2	0.424324	2.66808e-133	6.23398e-129	0.288	0.252
SRGAP2	0.421267	4.86242e-18	1.1361e-13	0.209	0.204
PURA	0.421224	3.79222e-19	8.86053e-15	0.131	0.152
KANK1	0.416266	8.64865e-08	0.00202076	0.242	0.245
EPM2A-DT	0.414108	4.67766e-18	1.09293e-13	0.21	0.241
CCNH	0.413941	3.30979e-08	0.000773334	0.462	0.517
TGOLN2	0.413452	2.01475e-08	0.000470746	0.091	0.101
UPF3B	0.412368	4.33454e-11	1.01277e-06	0.132	0.148
IRF2	0.412288	1.80172e-17	4.20972e-13	0.125	0.144
ATG10	0.410264	1.61713e-33	3.77843e-29	0.217	0.259
FAM177A1	0.409212	1.09826e-09	2.56609e-05	0.145	0.162
CEP44	0.407419	4.36924e-20	1.02087e-15	0.107	0.125
SUGT1	0.40554	3.11131e-13	7.26957e-09	0.097	0.111
ABCA1	0.405288	4.70225e-08	0.00109868	0.21	0.21
MT-ND3	0.40392	0	0	0.405	0.343
LAMA3	0.402178	9.02687e-204	2.10913e-199	0.253	0.2
UBOX5-AS1	0.40008	1.1414e-26	2.66689e-22	0.096	0.115
TRPS1	0.397838	2.81933e-45	6.58737e-41	0.306	0.296
EPRS1	0.397558	4.12921e-09	9.64791e-05	0.096	0.107
GRK3	0.391553	3.00143e-28	7.01284e-24	0.153	0.141
ZNF621	0.390834	3.46265e-22	8.09049e-18	0.139	0.163
DTD1	0.387776	1.28034e-21	2.9915e-17	0.113	0.132
SETDB1	0.387455	1.20988e-34	2.82689e-30	0.158	0.189
CPNE3	0.387181	2.95258e-18	6.89871e-14	0.11	0.128
MSL1	0.386886	1.74944e-12	4.08756e-08	0.131	0.149
CIITA	0.385176	2.89823e-98	6.77171e-94	0.105	0.08
ZNF274	0.383947	8.91621e-21	2.08327e-16	0.097	0.113
RHBDD1	0.38306	2.37151e-21	5.54102e-17	0.127	0.148
STAMBP	0.382117	3.94214e-27	9.21081e-23	0.112	0.133
ARL17A	0.382106	5.98524e-14	1.39845e-09	0.438	0.473
MT-ATP6	0.379471	8.3242e-141	1.94495e-136	0.301	0.263
ZXDC	0.377557	1.52117e-23	3.55421e-19	0.199	0.233
MCCC1	0.376423	4.751e-25	1.11007e-20	0.146	0.171
EIF5B	0.376338	1.79335e-45	4.19016e-41	0.181	0.221
CRMP1	0.376087	8.05923e-07	0.0188304	0.13	0.142
PHC2	0.374956	4.06994e-12	9.50941e-08	0.158	0.179
MTAP	0.374623	4.33103e-13	1.01194e-08	0.255	0.293
OMG	0.373921	1.29296e-21	3.021e-17	0.12	0.14
MT-CO3	0.372791	4.36401e-163	1.01965e-158	0.339	0.299
NAA15	0.372347	8.22065e-96	1.92076e-91	0.208	0.268
PDE5A	0.371806	3.37082e-76	7.87593e-72	0.427	0.415
TSC22D1	0.368714	3.37757e-15	7.89169e-11	0.258	0.257
SERINC1	0.367387	1.10696e-20	2.5864e-16	0.179	0.209
RGS12	0.365488	2.13213e-18	4.98173e-14	0.122	0.14
HDAC4	0.364926	1.01221e-08	0.000236503	0.251	0.283
ZCCHC17	0.364439	3.86115e-17	9.02159e-13	0.089	0.103
PRKN	0.362825	4.0103e-21	9.37007e-17	0.528	0.576
COL5A2	0.359923	9.23159e-22	2.15696e-17	0.347	0.35
NLN	0.359493	6.60789e-20	1.54393e-15	0.085	0.1
CD74	0.358336	7.86602e-296	1.8379e-291	0.216	0.154
WDR5B-DT	0.358321	2.2015e-22	5.14379e-18	0.106	0.125
RERE	0.358168	3.30781e-30	7.7287e-26	0.529	0.581
CNIH3	0.357526	2.32419e-23	5.43046e-19	0.125	0.146
KIAA0232	0.352215	1.30156e-06	0.0304111	0.26	0.293
LNCRNA-IUR	0.352011	1.39503e-85	3.25948e-81	0.248	0.224
LRRC28	0.349434	1.04739e-36	2.44723e-32	0.128	0.155
TRIM13	0.346705	2.93336e-29	6.85379e-25	0.216	0.254
LRRC8C	0.346192	1.30542e-07	0.00305012	0.135	0.129
PCGF3	0.346164	2.06215e-33	4.81822e-29	0.155	0.185
PACS2	0.345556	1.58552e-20	3.70457e-16	0.161	0.186
CEP63	0.345168	1.26035e-21	2.94482e-17	0.127	0.147
ETS1	0.343893	8.20106e-33	1.91618e-28	0.171	0.156
DYNC1LI2	0.343424	1.96077e-26	4.58134e-22	0.222	0.263
MRPL19	0.341992	1.41916e-22	3.31587e-18	0.12	0.141
DDX60	0.341967	3.76019e-33	8.78568e-29	0.107	0.128
ILKAP	0.340962	1.72359e-44	4.02716e-40	0.165	0.2
ZMYND11	0.338497	1.17338e-28	2.7416e-24	0.232	0.275
HEXIM2-AS1	0.334498	1.26709e-23	2.96056e-19	0.142	0.165
CTDSP2	0.334006	2.76232e-24	6.45415e-20	0.121	0.142
CTDSPL2	0.333836	9.12064e-77	2.13104e-72	0.256	0.322
KIDINS220	0.33356	1.32548e-12	3.09699e-08	0.306	0.355
FUT8	0.333336	6.65399e-110	1.55471e-105	0.38	0.362
NUBPL	0.332596	8.53207e-22	1.99352e-17	0.259	0.301
SERGEF	0.331105	2.34e-35	5.4674e-31	0.117	0.141
MAP4K3	0.331091	3.42071e-08	0.000799249	0.344	0.397
NCL	0.330819	1.26398e-33	2.9533e-29	0.142	0.17
FNTA	0.329529	7.08696e-33	1.65587e-28	0.151	0.181
RABEP1	0.328551	1.40481e-24	3.28235e-20	0.271	0.319
TMSB4X	0.32842	1.10965e-09	2.59269e-05	0.217	0.243
SHOC1	0.328161	7.15055e-40	1.67073e-35	0.128	0.154
RPL5	0.327164	3.77116e-30	8.81132e-26	0.141	0.167
HLA-C	0.327017	6.41542e-69	1.49896e-64	0.166	0.14
LYRM2	0.324819	6.3094e-13	1.47419e-08	0.096	0.108
ZCWPW2	0.324264	3.18471e-43	7.44107e-39	0.088	0.11
BEND7	0.323825	3.90571e-32	9.1257e-28	0.082	0.1
STRADA	0.323575	6.51217e-50	1.52157e-45	0.157	0.192
RPL10	0.321986	3.39327e-07	0.00792838	0.232	0.259
RPS8	0.320821	8.69273e-10	2.03106e-05	0.142	0.157
FAM76B	0.319802	2.21129e-32	5.16669e-28	0.105	0.126
ZNF75A	0.319141	2.13896e-25	4.99767e-21	0.086	0.102
PI4KB	0.318989	3.66815e-41	8.57062e-37	0.11	0.136
FSIP2-AS1	0.318778	8.05903e-25	1.88299e-20	0.107	0.126
LEPROT	0.318544	6.66895e-14	1.5582e-09	0.096	0.11
HLCS	0.317358	8.6728e-34	2.0264e-29	0.153	0.182
ACO1	0.315699	1.6106e-53	3.76318e-49	0.12	0.15
NPC1	0.313582	2.56883e-18	6.00207e-14	0.174	0.199
EEFSEC	0.311989	9.29738e-49	2.17233e-44	0.114	0.142
XPO6	0.310335	2.95585e-23	6.90635e-19	0.152	0.177
XYLT1	0.30987	5.08639e-08	0.00118843	0.189	0.185
GLRX	0.3084	2.66567e-13	6.22833e-09	0.117	0.132
THAP6	0.307522	5.39939e-42	1.26157e-37	0.102	0.126
GNA13	0.307355	6.22925e-14	1.45546e-09	0.09	0.102
AGA-DT	0.305261	3.26597e-44	7.63094e-40	0.085	0.107
ZNF146	0.303321	3.64357e-40	8.51321e-36	0.104	0.128
HNRNPK	0.302296	5.95371e-44	1.39108e-39	0.16	0.195
TMBIM6	0.301129	4.53533e-24	1.05968e-19	0.141	0.164
PPP4R1	0.301024	3.39481e-34	7.93197e-30	0.183	0.217
FXR1	0.300736	5.85957e-73	1.36909e-68	0.214	0.268
LIN52	0.298681	7.29375e-57	1.70419e-52	0.12	0.151
TRIM24	0.297969	2.23131e-28	5.21347e-24	0.093	0.112
KIRREL1	0.297887	2.87476e-20	6.71688e-16	0.22	0.253
CREM	0.296483	8.65931e-37	2.02325e-32	0.098	0.119
DIS3L	0.293986	4.42309e-45	1.03345e-40	0.089	0.111
ELMO1	0.293961	8.09022e-216	1.89028e-211	0.574	0.536
TAPT1-AS1	0.293756	5.03467e-27	1.17635e-22	0.132	0.155
JMY	0.293419	2.42904e-42	5.67546e-38	0.084	0.105
GALNT18	0.290863	2.54023e-21	5.93524e-17	0.184	0.171
KDM4C	0.290329	2.22057e-33	5.18836e-29	0.302	0.36
PTPRE	0.28978	1.14428e-73	2.67362e-69	0.162	0.136
POT1	0.288248	3.07861e-50	7.19317e-46	0.116	0.144
SMS	0.288043	4.53332e-21	1.05921e-16	0.098	0.115
IPO8	0.28762	2.7435e-44	6.41019e-40	0.102	0.127
AMFR	0.286795	1.88501e-32	4.40432e-28	0.086	0.105
DMXL1	0.286201	9.76158e-31	2.28079e-26	0.285	0.337
ATXN3	0.28607	6.91334e-30	1.6153e-25	0.275	0.324
DOCK5	0.285255	0	0	0.604	0.482
EGR1	0.28515	1.22409e-19	2.8601e-15	0.088	0.103
EPC2	0.283299	3.91459e-50	9.14644e-46	0.232	0.282
RAB3GAP2	0.283255	1.3212e-59	3.08699e-55	0.234	0.289
DCBLD2	0.281303	3.54566e-08	0.000828444	0.213	0.236
GRB10	0.279366	9.54248e-21	2.2296e-16	0.191	0.18
N4BP2L1	0.277829	1.24317e-41	2.90467e-37	0.118	0.144
FDPS	0.277357	4.92288e-49	1.15023e-44	0.119	0.147
SPTBN1	0.275685	1.25378e-279	2.92945e-275	0.686	0.666
CC2D2B	0.275474	6.52577e-95	1.52475e-90	0.097	0.132
ARMCX4	0.274305	1.00898e-36	2.35747e-32	0.277	0.329
NIPSNAP2	0.273985	2.99598e-51	7.00012e-47	0.146	0.179
WASHC3	0.273528	2.83194e-43	6.61683e-39	0.135	0.165
HLA-DRA	0.273301	1.34029e-65	3.1316e-61	0.124	0.101
SEC62	0.272733	3.55357e-116	8.30292e-112	0.175	0.232
MSH6	0.270622	1.27775e-30	2.98547e-26	0.086	0.104
TNRC6B	0.269978	1.05989e-06	0.0247643	0.54	0.604
NRDE2	0.268052	9.54142e-44	2.22935e-39	0.133	0.162
APP	0.267624	1.14157e-33	2.66727e-29	0.381	0.378
RRAGC-DT	0.26726	4.50978e-45	1.05371e-40	0.101	0.125
MIR181A2HG	0.266021	1.72619e-07	0.00403325	0.106	0.116
ARHGAP26	0.265154	2.70144e-37	6.31192e-33	0.389	0.387
ST3GAL4	0.265081	2.52462e-07	0.00589878	0.118	0.129
PSIP1	0.264585	4.12913e-33	9.64772e-29	0.179	0.212
LSS	0.262478	1.06886e-35	2.49739e-31	0.101	0.122
ABL2	0.261621	1.45617e-44	3.40233e-40	0.232	0.279
DNAJC7	0.261431	2.62652e-56	6.13686e-52	0.188	0.232
RAB11FIP2	0.261158	6.16834e-55	1.44123e-50	0.106	0.133
PTRH2	0.260282	1.69608e-40	3.9629e-36	0.137	0.165
PHF12	0.259873	2.38953e-35	5.58314e-31	0.088	0.108
RPP38	0.258939	1.61532e-38	3.77419e-34	0.12	0.146
CCSER2	0.258174	5.88401e-35	1.3748e-30	0.297	0.353
NAA25	0.257629	6.99086e-62	1.63341e-57	0.193	0.239
FNIP2	0.255651	5.81652e-41	1.35903e-36	0.204	0.244
XPNPEP3	0.255512	3.15452e-50	7.37053e-46	0.13	0.16
NASP	0.255327	8.21955e-20	1.9205e-15	0.133	0.153
KIAA0825	0.253885	2.76648e-76	6.46388e-72	0.17	0.214
ZFP90	0.252765	4.01531e-41	9.38177e-37	0.085	0.106
KHDRBS1	0.251106	4.89789e-51	1.14439e-46	0.216	0.263
CEP350	0.2505	2.3834e-41	5.56881e-37	0.316	0.381

## Sheet: repairSC
gene	avg_log2FC	p_val	p_val_adj	pct.1	pct.2
FGF5	7.47871	0	0	0.186	0.001
GDNF	7.36194	0	0	0.214	0.001
ADCY8	7.14822	0	0	0.173	0.002
NALCN-AS1	6.88066	0	0	0.405	0.009
ONECUT1	6.4709	0	0	0.138	0.001
GDNF-AS1	6.1931	0	0	0.217	0.003
LINC02732	6.12037	0	0	0.215	0.003
ABCB5	6.05724	0	0	0.328	0.014
PCDH20	5.86575	0	0	0.126	0.003
MDGA1	5.69278	0	0	0.492	0.018
DRAXIN	5.51098	0	0	0.174	0.004
BTC	5.44637	0	0	0.282	0.01
GAP43	5.38492	0	0	0.436	0.015
SPOCD1	5.33225	0	0	0.1	0.003
TMEM59L	5.08738	0	0	0.189	0.005
PLPP4	5.08067	0	0	0.246	0.011
CFAP299	5.02073	0	0	0.492	0.05
ARHGEF4	5.01297	0	0	0.439	0.021
TFAP2A	4.98862	0	0	0.117	0.003
SLC7A10	4.9544	0	0	0.111	0.006
RUNX2	4.83626	0	0	0.877	0.232
COL7A1	4.81773	0	0	0.29	0.016
ENTHD1	4.80049	0	0	0.308	0.012
SEMA3E	4.50022	0	0	0.415	0.039
LINC02367	4.48559	0	0	0.163	0.008
ABCB4	4.45375	0	0	0.438	0.03
GRIK4	4.44469	0	0	0.3	0.017
PFKFB4	4.4317	0	0	0.267	0.018
SESN3	4.39724	0	0	0.884	0.293
TMEM178B	4.37782	0	0	0.668	0.075
HMCN1	4.37339	0	0	0.438	0.071
ATP1B1	4.27014	0	0	0.381	0.03
KHDRBS2	4.26512	0	0	0.3	0.024
IFITM10	4.24623	0	0	0.166	0.008
KCP	4.24011	0	0	0.138	0.01
FRMD5	4.19981	0	0	0.946	0.154
LRAT	4.1522	0	0	0.428	0.025
TRIM9	4.14945	0	0	0.443	0.032
TRABD2A	4.08799	0	0	0.198	0.013
KLHL4	4.08265	0	0	0.324	0.022
CRLF1	4.05433	0	0	0.347	0.031
LNCRNA-IUR	4.05376	0	0	0.711	0.219
TENM3	4.03136	0	0	0.92	0.198
PCDH7	3.95552	0	0	0.554	0.062
LINC02930	3.91075	0	0	0.164	0.016
LINC00609	3.88189	0	0	0.263	0.016
TENM3-AS1	3.84417	0	0	0.372	0.025
DUSP10	3.8019	0	0	0.162	0.014
GFRA2	3.78943	0	0	0.195	0.015
NRCAM	3.66926	0	0	0.622	0.074
MAPK4	3.58419	0	0	0.292	0.03
GFRA1	3.56572	0	0	0.639	0.11
CCN3	3.56038	0	0	0.263	0.035
CLCF1	3.56013	0	0	0.206	0.021
LINC00511	3.52342	0	0	0.752	0.105
HKDC1	3.52093	0	0	0.167	0.012
SPP1	3.51284	0	0	0.171	0.012
FAM78B	3.49771	0	0	0.415	0.051
CLVS1	3.45511	0	0	0.1	0.013
SLC22A23	3.43178	0	0	0.507	0.099
NGFR	3.42029	0	0	0.577	0.093
IL1RAPL2	3.40324	0	0	0.409	0.058
KIF1A	3.3926	0	0	0.134	0.009
PTPRZ1	3.38477	0	0	0.576	0.059
FOLH1	3.33722	0	0	0.137	0.009
POPDC3	3.33599	0	0	0.104	0.007
TMTC4	3.28235	0	0	0.387	0.056
TEX2	3.27823	0	0	0.364	0.063
CADM1	3.25413	0	0	0.867	0.176
MMP17	3.2252	0	0	0.175	0.02
TRPV3	3.21982	0	0	0.196	0.018
CNR1	3.20416	0	0	0.214	0.027
TRAF1	3.17546	0	0	0.188	0.031
ATF3	3.16854	0	0	0.232	0.029
SOX2	3.13812	0	0	0.166	0.015
ZNF697	3.1355	0	0	0.119	0.017
PLEKHH1	3.11727	0	0	0.195	0.023
MET	3.08992	0	0	0.588	0.126
PAPPA	3.07559	0	0	0.444	0.108
SEL1L3	3.06298	0	0	0.287	0.041
LRRC4C	3.04087	0	0	0.392	0.11
STON2	3.02519	0	0	0.416	0.063
BVES	3.02233	0	0	0.117	0.012
FLRT3	3.00627	0	0	0.281	0.043
PMEPA1	2.98173	0	0	0.392	0.082
CDK18	2.9408	0	0	0.185	0.026
CARD10	2.9379	0	0	0.199	0.03
SLC27A4	2.91402	0	0	0.188	0.03
ITGB8	2.91053	0	0	0.944	0.351
SATB1-AS1	2.90624	0	0	0.128	0.016
PRUNE2	2.89239	0	0	0.571	0.162
PDLIM4	2.87634	0	0	0.225	0.034
TRIM2	2.87153	0	0	0.414	0.158
TMEM232	2.85624	0	0	0.338	0.093
TMTC2	2.8558	0	0	0.669	0.188
ATP10B	2.85561	0	0	0.521	0.066
LRRN1	2.84289	0	0	0.258	0.042
ZNF536	2.84241	0	0	0.847	0.152
RGS20	2.83908	0	0	0.171	0.03
PPP2R2B	2.82388	0	0	0.969	0.305
OSBPL3	2.81814	0	0	0.416	0.075
TRPM3	2.79246	0	0	0.544	0.137
DNM3	2.78123	0	0	0.795	0.28
ERBIN	2.76264	0	0	0.816	0.387
DCBLD2	2.74915	0	0	0.625	0.225
TNIK	2.74177	0	0	0.542	0.149
NAV3	2.74072	0	0	0.779	0.238
LINC00461	2.72625	0	0	0.106	0.011
KCNB2	2.71683	0	0	0.144	0.02
P4HA2	2.7166	0	0	0.252	0.046
HPCAL1	2.7137	0	0	0.392	0.079
ANK3	2.70064	0	0	0.94	0.267
PEX5L	2.69498	0	0	0.506	0.086
STMN1	2.69305	0	0	0.244	0.038
KIF13B	2.68968	0	0	0.651	0.189
PEX5L-AS2	2.68692	0	0	0.123	0.013
ADGRG1	2.68212	0	0	0.186	0.027
NGFR-AS1	2.67763	0	0	0.136	0.021
ADAMTSL1	2.67045	0	0	0.584	0.195
WDR86	2.66328	0	0	0.27	0.041
UXS1	2.65699	0	0	0.312	0.067
HDAC9	2.63424	0	0	0.774	0.242
SNHG4	2.6302	0	0	0.101	0.017
LINC01117	2.63018	0	0	0.314	0.101
LAYN	2.61747	0	0	0.115	0.02
DOCK3	2.59938	0	0	0.409	0.084
LSAMP	2.59521	0	0	0.758	0.224
DAB1	2.58366	0	0	0.637	0.119
ENTPD7	2.57683	0	0	0.212	0.043
SOX2-OT	2.56725	0	0	0.61	0.149
P3H2	2.55031	0	0	0.183	0.041
ATP2B2	2.53813	0	0	0.117	0.018
CAPS	2.53353	0	0	0.178	0.03
GFRA3	2.53132	0	0	0.22	0.032
CTSD	2.51763	0	0	0.307	0.065
PARD6G	2.50666	0	0	0.174	0.031
MYBL1	2.49542	0	0	0.106	0.016
GJC1	2.49138	0	0	0.251	0.042
SH3PXD2A-AS1	2.4835	0	0	0.14	0.019
SOX10	2.48007	0	0	0.492	0.077
SUPT3H	2.47788	0	0	0.697	0.341
LINC01505	2.4694	0	0	0.213	0.053
KIAA1549L	2.45179	0	0	0.328	0.057
GRIK2	2.44736	0	0	0.663	0.215
BMPER	2.44407	0	0	0.263	0.061
PCA3	2.44108	0	0	0.353	0.088
P4HA2-AS1	2.42877	0	0	0.137	0.025
HMG20B	2.42534	0	0	0.173	0.035
SYT10	2.41614	0	0	0.286	0.057
UBASH3B	2.41432	0	0	0.168	0.033
FAM53B	2.41298	0	0	0.463	0.125
IGSF21	2.40767	0	0	0.125	0.017
SOX9-AS1	2.38973	0	0	0.105	0.022
LSAMP-AS1	2.386	0	0	0.134	0.021
EGFL8	2.38063	0	0	0.343	0.076
MDK	2.37953	0	0	0.108	0.018
MFAP3L	2.37933	0	0	0.183	0.032
KIAA0513	2.37844	0	0	0.123	0.023
SOX4	2.37723	0	0	0.293	0.072
NAV2	2.36879	0	0	0.826	0.325
LNC-LBCS	2.35995	0	0	0.19	0.044
FOSL2	2.35695	0	0	0.323	0.081
ME2	2.34482	0	0	0.478	0.142
HIVEP3	2.33746	0	0	0.584	0.208
SERPINE2	2.33643	0	0	0.224	0.04
PTN	2.33189	0	0	0.178	0.034
SLC19A2	2.32625	0	0	0.218	0.051
SERINC5	2.31758	0	0	0.615	0.236
FMN1	2.29887	0	0	0.273	0.04
BIN3	2.29468	0	0	0.383	0.109
MOXD1	2.29089	0	0	0.195	0.047
ADAMTS17	2.29053	0	0	0.189	0.044
NES	2.28314	0	0	0.153	0.036
FAM53B-AS1	2.28242	0	0	0.148	0.031
NTNG1	2.24924	0	0	0.691	0.15
PLA2G4C	2.24101	0	0	0.296	0.081
ARSK	2.23953	0	0	0.138	0.03
KIF3C	2.23762	0	0	0.156	0.028
FAM20C	2.22885	0	0	0.217	0.058
GRIK1	2.22706	1.19437e-247	2.79065e-243	0.148	0.054
SEMA3B	2.21442	0	0	0.656	0.162
GALNT2	2.20637	0	0	0.635	0.221
EDIL3	2.19889	0	0	0.606	0.196
ERC2	2.19449	0	0	0.123	0.023
LINC01239	2.19021	0	0	0.144	0.038
TDP1	2.18758	0	0	0.142	0.033
CDHR3	2.18515	0	0	0.338	0.092
ITPKB	2.18039	0	0	0.405	0.123
MERTK	2.18034	0	0	0.356	0.111
GALNT17	2.17668	0	0	0.819	0.253
ABCA1	2.17389	0	0	0.569	0.203
VMP1	2.17309	0	0	0.741	0.333
DAG1	2.16322	0	0	0.328	0.1
TMC7	2.14837	0	0	0.193	0.04
NTF3	2.14456	0	0	0.166	0.041
PSMG4	2.14036	0	0	0.289	0.092
AKAP6	2.13691	0	0	0.566	0.145
ARRDC4	2.13557	0	0	0.161	0.037
SEMA4D	2.11848	0	0	0.318	0.091
RCAN1	2.11175	8.00757e-255	1.87097e-250	0.159	0.06
DAP	2.10866	0	0	0.306	0.1
ST6GALNAC2	2.10809	0	0	0.543	0.109
FHDC1	2.10657	0	0	0.132	0.025
MYO1E	2.1031	0	0	0.77	0.359
ITPK1	2.1003	0	0	0.423	0.109
PDP1	2.10025	1.41574e-298	3.30788e-294	0.112	0.031
TMPRSS5	2.0957	0	0	0.265	0.049
CNIH3	2.09494	0	0	0.402	0.137
PSAP	2.09057	0	0	0.571	0.198
SPATA13	2.09007	0	0	0.63	0.191
C1orf198	2.08806	0	0	0.315	0.075
CHD7	2.07647	0	0	0.463	0.123
ASPA	2.07139	0	0	0.457	0.114
LINC01176	2.06874	0	0	0.168	0.047
CNKSR3	2.06599	0	0	0.51	0.177
ZC3H12C	2.04944	0	0	0.552	0.179
ZNRF2	2.049	0	0	0.455	0.169
MSANTD3	2.04889	0	0	0.147	0.039
DLGAP1	2.03399	0	0	0.34	0.126
LRFN5	2.03368	0	0	0.4	0.106
ADGRG6	2.02595	0	0	0.369	0.085
PRDM16	2.02207	0	0	0.572	0.154
ACP6	2.01181	0	0	0.215	0.057
BIN1	2.00692	0	0	0.205	0.046
POLR2F	2.0049	0	0	0.674	0.158
CROT	2.00207	0	0	0.253	0.086
LINC03051	1.99896	0	0	0.147	0.032
CLSTN2	1.99792	0	0	0.401	0.098
NEDD4L	1.99641	0	0	0.386	0.109
NIM1K	1.99059	0	0	0.159	0.035
PGM2L1	1.9878	0	0	0.157	0.047
VAT1L	1.98207	0	0	0.256	0.067
ZNF608	1.97948	0	0	0.277	0.072
GPR137B	1.97928	0	0	0.415	0.109
DOT1L	1.97605	0	0	0.244	0.072
MCTP2	1.97445	0	0	0.279	0.069
INSC	1.9699	0	0	0.372	0.071
PDE4B	1.96944	0	0	0.323	0.08
EDIL3-DT	1.96841	0	0	0.272	0.074
STARD13	1.96735	0	0	0.93	0.523
NREP	1.96691	0	0	0.33	0.098
SOGA3	1.96341	0	0	0.11	0.022
JADE1	1.96283	0	0	0.349	0.124
PLAG1	1.95757	0	0	0.265	0.055
PLXNB3	1.95731	0	0	0.11	0.021
MFSD12	1.94083	0	0	0.255	0.065
HHIP	1.93977	0	0	0.167	0.046
GPC1	1.93486	0	0	0.287	0.084
ABLIM3	1.92521	0	0	0.493	0.179
STARD13-AS	1.92518	0	0	0.756	0.34
SNTB1	1.92442	0	0	0.546	0.211
JARID2	1.92384	0	0	0.502	0.242
ITGA2	1.9184	0	0	0.277	0.071
TRUB2	1.91126	0	0	0.118	0.031
SYT11	1.90734	0	0	0.217	0.048
HSD17B3	1.90679	0	0	0.226	0.061
SMYD3	1.88109	0	0	0.682	0.481
CDH4	1.8806	0	0	0.129	0.036
DIP2B	1.87863	0	0	0.742	0.344
SH3PXD2A	1.87567	0	0	0.731	0.349
GSE1	1.8714	0	0	0.57	0.256
GLI3	1.86865	0	0	0.518	0.173
PIGC	1.86713	0	0	0.334	0.122
MAF	1.86261	0	0	0.316	0.077
PLAAT3	1.85952	0	0	0.407	0.129
TGFBI	1.85896	0	0	0.291	0.118
CCDC9B	1.85414	0	0	0.131	0.036
GLDC	1.84898	0	0	0.125	0.019
CRACD	1.84844	0	0	0.141	0.03
BMP6	1.84586	0	0	0.186	0.044
CHST3	1.83583	0	0	0.273	0.081
TEK	1.83521	0	0	0.244	0.07
LINC02669	1.83441	6.35928e-267	1.48585e-262	0.1	0.028
BCAS1	1.83294	0	0	0.266	0.043
AP1S2	1.82358	0	0	0.37	0.117
SAMD4B	1.81963	0	0	0.538	0.238
TANC2	1.81786	0	0	0.645	0.264
ADAMTS7	1.81434	1.34672e-274	3.14662e-270	0.107	0.03
SAMD5	1.8111	0	0	0.24	0.054
NKAIN3	1.81102	0	0	0.657	0.152
AK5	1.80981	0	0	0.36	0.143
FBXO32	1.80296	0	0	0.387	0.16
MIR222HG	1.79887	0	0	0.18	0.059
CXXC5	1.79748	0	0	0.158	0.04
RNF150	1.79634	0	0	0.432	0.145
EHBP1	1.79087	0	0	0.953	0.665
STK32A-AS1	1.79069	0	0	0.114	0.026
KCND3	1.78833	0	0	0.127	0.035
TFAP2E	1.78713	5.15443e-247	1.20433e-242	0.1	0.029
TMPRSS11D	1.77536	0	0	0.102	0.025
SIK3	1.77485	0	0	0.826	0.51
IPCEF1	1.77412	0	0	0.199	0.059
STEAP1B	1.77164	0	0	0.265	0.066
GSN-AS1	1.76988	0	0	0.175	0.05
GCNT1	1.76876	0	0	0.309	0.116
FRMD3	1.76782	0	0	0.593	0.207
EHBP1-AS1	1.76442	0	0	0.678	0.375
STARD4-AS1	1.76426	0	0	0.343	0.124
CAPN3	1.76372	0	0	0.268	0.097
SATB1	1.76013	0	0	0.312	0.092
ID4	1.75451	0	0	0.225	0.068
RASGEF1C	1.75078	0	0	0.371	0.085
UBA6-DT	1.74577	0	0	0.368	0.131
RDX	1.74524	0	0	0.809	0.436
FEM1C	1.74499	5.08728e-309	1.18864e-304	0.172	0.06
OAF	1.73953	0	0	0.572	0.227
RND3	1.73948	0	0	0.217	0.068
WIPF1	1.73496	0	0	0.683	0.289
RAB40B	1.73393	0	0	0.149	0.043
KCNH8	1.72742	0	0	0.292	0.082
SLC2A13	1.72736	0	0	0.42	0.199
PLEKHG4	1.72616	2.02528e-263	4.73207e-259	0.1	0.028
FREM2	1.724	0	0	0.281	0.091
SWI5	1.72303	0	0	0.177	0.06
BZW2	1.71957	0	0	0.211	0.073
KIF26B	1.71948	1.04002e-237	2.43e-233	0.128	0.044
TSPAN5	1.7182	0	0	0.444	0.132
ENDOD1	1.71638	0	0	0.334	0.121
PKIA	1.71608	0	0	0.225	0.058
TPCN2	1.71502	0	0	0.187	0.065
PTCHD1-AS	1.71355	3.80286e-258	8.88538e-254	0.126	0.041
SDC3	1.71031	0	0	0.113	0.029
SFXN5	1.70647	0	0	0.257	0.08
PPP2R3A	1.70566	0	0	0.605	0.277
LOXL3	1.70346	0	0	0.13	0.035
GNPTAB	1.68911	0	0	0.533	0.232
MED15	1.68522	0	0	0.467	0.214
CDH19	1.68486	0	0	0.906	0.3
IGF2BP2	1.68403	0	0	0.488	0.188
SH3RF1	1.68281	0	0	0.525	0.219
TTYH2	1.68221	0	0	0.124	0.032
NUDT4	1.67518	0	0	0.281	0.103
B4GALNT3	1.67088	0	0	0.127	0.03
STX3	1.67046	0	0	0.246	0.063
SCD	1.6661	0	0	0.17	0.039
NTM	1.66415	0	0	0.394	0.158
ENO4	1.66293	1.8469e-275	4.31529e-271	0.203	0.084
C12orf76	1.65961	0	0	0.245	0.08
VWA1	1.65811	0	0	0.186	0.049
FMN2	1.65798	0	0	0.393	0.093
NIBAN2	1.65172	0	0	0.311	0.115
PRAG1	1.65126	6.14247e-232	1.43519e-227	0.106	0.033
SEMA6A	1.64834	0	0	0.407	0.158
SLC24A4	1.6483	0	0	0.151	0.046
KCNE4	1.64449	1.90425e-133	4.44927e-129	0.117	0.051
CTNND2	1.63895	0	0	0.168	0.049
DHH	1.633	9.23924e-292	2.15875e-287	0.106	0.029
ZNF589	1.6266	1.96363e-293	4.58803e-289	0.177	0.065
SEMA3A	1.6245	0	0	0.316	0.089
LYST	1.62276	0	0	0.673	0.324
COQ4	1.62221	0	0	0.269	0.103
CEP170	1.61481	0	0	0.581	0.28
TARS3	1.60891	0	0	0.469	0.197
GTF2IRD1	1.6082	0	0	0.345	0.138
NLN	1.60616	5.68175e-322	1.32754e-317	0.232	0.095
COL8A1	1.60529	0	0	0.681	0.352
RAB20	1.60122	5.02199e-276	1.17339e-271	0.125	0.039
WARS1	1.60035	8.84464e-184	2.06655e-179	0.184	0.085
ST3GAL6	1.59801	0	0	0.458	0.17
DGKI	1.59746	6.32961e-272	1.47891e-267	0.115	0.034
IL1RAPL1	1.59174	0	0	0.832	0.337
CHL1-AS1	1.5896	4.90935e-280	1.14707e-275	0.148	0.05
SHTN1	1.58505	0	0	0.322	0.148
ERBB3	1.56922	0	0	0.412	0.094
TMEM132B	1.56604	0	0	0.324	0.091
PLAT	1.56532	0	0	0.278	0.087
LARGE1	1.55513	0	0	0.783	0.434
ABCB9	1.55255	3.02963e-204	7.07874e-200	0.1	0.032
CTXND1	1.55089	0	0	0.104	0.025
FOXD3-AS1	1.55039	0	0	0.122	0.027
FABP5	1.54518	0	0	0.135	0.039
MROH1	1.54465	0	0	0.209	0.079
RETREG1	1.544	0	0	0.332	0.096
P2RX7	1.5422	0	0	0.267	0.081
SYNGR1	1.54034	1.00824e-307	2.35575e-303	0.154	0.051
CELF2-AS2	1.53905	0	0	0.279	0.098
PIEZO1	1.53805	0	0	0.221	0.079
GDAP1	1.52976	0	0	0.196	0.068
ATP8A1	1.52926	0	0	0.506	0.211
DNAJC6	1.52884	0	0	0.176	0.055
MT2A	1.52483	0	0	0.342	0.103
MSH4	1.52479	7.0743e-192	1.65291e-187	0.101	0.034
NALCN	1.5186	0	0	0.347	0.146
TIMP1	1.51758	6.71045e-101	1.5679e-96	0.148	0.078
CDH6	1.51748	0	0	0.447	0.173
PLP1	1.5145	0	0	0.398	0.096
FIGN	1.51248	0	0	0.72	0.294
CAPN5	1.51216	2.03473e-215	4.75414e-211	0.104	0.033
GATM	1.51079	0	0	0.226	0.071
CD109	1.50959	1.61851e-297	3.78165e-293	0.282	0.133
MTCL1	1.50805	6.00951e-242	1.40412e-237	0.113	0.036
PDE8A	1.50667	0	0	0.696	0.389
SHC4	1.50461	0	0	0.392	0.11
SLC35E4	1.5043	1.51343e-216	3.53612e-212	0.127	0.045
ST6GALNAC5	1.50149	0	0	0.421	0.126
ALK	1.49837	4.68874e-310	1.09552e-305	0.175	0.062
RUNX1	1.49503	0	0	0.627	0.276
ABL2	1.4926	0	0	0.551	0.266
NOL4L	1.49134	4.27531e-275	9.98926e-271	0.137	0.045
NRP2	1.49129	0	0	0.67	0.322
IL6R	1.49126	0	0	0.29	0.113
PKIA-AS1	1.49052	0	0	0.131	0.037
MAL	1.49043	0	0	0.26	0.069
GLTP	1.48601	1.78732e-299	4.17607e-295	0.156	0.052
LGR4	1.4822	0	0	0.329	0.125
ZMIZ1	1.48067	0	0	0.507	0.237
TRIO	1.47998	0	0	0.842	0.571
CRYL1	1.47983	3.84898e-306	8.99314e-302	0.221	0.089
BCL2	1.47963	0	0	0.76	0.378
FAM210B	1.47579	4.75568e-149	1.11117e-144	0.106	0.041
PTPRE	1.46919	0	0	0.364	0.136
ITGAV	1.46856	0	0	0.511	0.234
TLE1	1.46808	0	0	0.554	0.253
KHDRBS3	1.46606	0	0	0.432	0.176
MICALL1	1.44993	7.21909e-149	1.68674e-144	0.123	0.052
BACH1	1.44989	6.27452e-229	1.46604e-224	0.373	0.221
BICD1	1.44865	0	0	0.699	0.345
MLXIP	1.44827	0	0	0.294	0.115
CDC42SE1	1.44746	3.11442e-273	7.27685e-269	0.207	0.085
NAPEPLD	1.44729	0	0	0.224	0.086
EFNB2	1.44595	0	0	0.164	0.049
FRMD6	1.44291	0	0	0.466	0.204
FN1	1.44193	0	0	0.7	0.372
TMSB10	1.43786	0	0	0.391	0.146
PLK2	1.43394	5.79281e-219	1.35349e-214	0.144	0.055
ASL	1.43117	2.59329e-223	6.05923e-219	0.149	0.057
CDKL5	1.42615	2.36373e-295	5.52285e-291	0.24	0.103
PLEKHG1	1.4261	0	0	0.387	0.146
GSAP	1.42367	0	0	0.377	0.156
COP1-DT	1.42306	1.07812e-199	2.51902e-195	0.106	0.036
SLC20A1	1.42246	2.81894e-163	6.58646e-159	0.158	0.071
POLD4	1.42094	2.66121e-92	6.21791e-88	0.103	0.048
TOX	1.41959	0	0	0.544	0.171
TTLL4	1.41655	2.39096e-226	5.58648e-222	0.119	0.04
THBS2-AS1	1.41548	4.90536e-95	1.14614e-90	0.133	0.069
TSPAN15	1.41439	0	0	0.233	0.07
KIF16B	1.4098	0	0	0.448	0.207
PRKD1	1.40864	0	0	0.575	0.297
SLC44A1	1.40529	0	0	0.476	0.226
MACROD1	1.40368	1.28889e-289	3.0115e-285	0.167	0.059
ERO1B	1.38978	0	0	0.321	0.144
TRPV1	1.3879	1.9e-187	4.43935e-183	0.112	0.04
ARHGAP24	1.38575	0	0	0.756	0.315
AXL	1.37753	0	0	0.387	0.177
MT1E	1.37481	2.37828e-224	5.55686e-220	0.116	0.039
PTPRS	1.37477	0	0	0.501	0.229
QKI	1.37459	0	0	0.903	0.624
RGS12	1.37433	0	0	0.309	0.134
GNG2	1.374	0	0	0.49	0.163
NT5DC3	1.37291	0	0	0.277	0.111
PPFIA1	1.36994	0	0	0.43	0.239
LHFPL2	1.36827	0	0	0.307	0.121
VPS37B	1.36011	0	0	0.27	0.108
AKAP9	1.36009	0	0	0.746	0.539
OSBP2	1.3573	2.41307e-167	5.63813e-163	0.136	0.057
BICRA	1.35709	0	0	0.276	0.118
SNHG16	1.35698	5.87792e-286	1.37338e-281	0.157	0.054
PCBP4	1.35405	2.54229e-207	5.94007e-203	0.131	0.048
LINC02516	1.35253	1.1993e-253	2.80217e-249	0.167	0.063
KAT2B	1.35188	0	0	0.473	0.222
BACE2	1.35011	0	0	0.446	0.194
ABHD12	1.34732	0	0	0.319	0.131
CERS4	1.34443	0	0	0.24	0.093
MAP4K5	1.34211	0	0	0.676	0.372
PKD2L2-DT	1.33769	6.29788e-257	1.4715e-252	0.173	0.066
LINC00513	1.33702	5.81103e-228	1.35775e-223	0.613	0.475
GNG7	1.33573	1.44504e-221	3.37634e-217	0.145	0.054
SEPTIN9	1.3356	0	0	0.493	0.245
ITGA6	1.3344	0	0	0.826	0.459
ANKRD28	1.33286	0	0	0.563	0.296
MTURN	1.33194	5.25796e-214	1.22852e-209	0.228	0.11
GPM6B	1.33132	0	0	0.672	0.194
SHPK	1.31562	9.86711e-248	2.30545e-243	0.173	0.068
INPP5F	1.31496	4.61723e-295	1.07882e-290	0.321	0.16
WBP2NL	1.31429	1.44879e-313	3.38511e-309	0.198	0.074
NEK6	1.31419	0	0	0.333	0.127
DST	1.31162	0	0	0.93	0.735
CIT	1.30708	0	0	0.177	0.053
UGT8	1.30525	0	0	0.175	0.04
LAMP2	1.3048	1.92711e-317	4.5027e-313	0.291	0.133
NAV1	1.30446	0	0	0.473	0.21
RGMB	1.3041	1.42791e-187	3.33631e-183	0.121	0.045
KLHL13	1.30377	2.01644e-318	4.71141e-314	0.261	0.112
CPEB2	1.30001	0	0	0.345	0.167
IPO9-AS1	1.2975	0	0	0.315	0.141
CADM4	1.29669	2.26248e-213	5.28629e-209	0.116	0.04
STK32A	1.29586	0	0	0.262	0.08
PRDM16-DT	1.29507	2.90517e-268	6.78794e-264	0.135	0.044
SRGAP2	1.29029	0	0	0.449	0.201
LINC01876	1.28866	0	0	0.253	0.097
COL12A1	1.2872	0	0	0.564	0.235
CEP97	1.28409	2.87152e-278	6.70931e-274	0.171	0.062
PCBP3	1.28365	5.52826e-125	1.29168e-120	0.132	0.061
RNF217	1.28046	2.1976e-320	5.1347e-316	0.374	0.196
MAP4K3	1.28007	0	0	0.629	0.383
TET3	1.27605	0	0	0.26	0.103
FMNL2	1.27341	0	0	0.819	0.508
ZMYM5	1.27121	0	0	0.296	0.134
NCAM1	1.27115	0	0	0.603	0.161
SLC3A2	1.27077	7.21516e-190	1.68582e-185	0.163	0.07
DIP2C	1.26525	0	0	0.73	0.475
CIC	1.26456	4.38515e-125	1.02459e-120	0.119	0.053
NR4A2	1.2645	7.25135e-265	1.69428e-260	0.228	0.099
BCL9	1.26302	2.88428e-246	6.73913e-242	0.215	0.093
LARGE-AS1	1.26249	6.42139e-202	1.50036e-197	0.14	0.054
FBXW7	1.25942	0	0	0.535	0.291
ERBB4	1.25887	4.36763e-188	1.0205e-183	0.332	0.196
BMAL1	1.25837	6.70065e-141	1.56561e-136	0.145	0.067
BACH2	1.25733	0	0	0.551	0.254
HSPA12A	1.2542	0	0	0.545	0.199
MINDY1	1.25062	2.27222e-124	5.30905e-120	0.103	0.043
SLC35D2	1.25037	0	0	0.337	0.162
BICRA-AS1	1.24771	2.35381e-162	5.49967e-158	0.112	0.043
TOM1L2	1.2477	0	0	0.535	0.291
PLEKHA1	1.24611	0	0	0.406	0.21
GRK4	1.24596	1.50035e-204	3.50556e-200	0.164	0.068
IRS2	1.24531	5.65785e-245	1.32196e-240	0.181	0.073
MIR181A1HG	1.24517	3.69233e-300	8.62713e-296	0.203	0.078
TLE3	1.23519	2.34344e-159	5.47544e-155	0.145	0.064
CKB	1.23304	1.40312e-177	3.27839e-173	0.11	0.04
AKAP12	1.23073	0	0	0.584	0.336
HSPA5	1.23073	2.21107e-145	5.16618e-141	0.18	0.09
BTG3	1.2306	1.16026e-172	2.71096e-168	0.17	0.077
IL34	1.22891	2.53664e-195	5.92687e-191	0.299	0.169
CMTM4	1.22528	8.34111e-187	1.9489e-182	0.153	0.064
MBOAT2	1.22256	0	0	0.348	0.138
GPSM1	1.22165	1.6333e-182	3.8162e-178	0.126	0.049
POT1-AS1	1.22139	3.66845e-154	8.57134e-150	0.104	0.039
S100A11	1.2213	1.92593e-131	4.49993e-127	0.13	0.059
DLGAP4	1.21909	0	0	0.392	0.197
CCND1	1.21333	3.11068e-174	7.26811e-170	0.154	0.066
HMGXB3	1.20856	1.5713e-280	3.67133e-276	0.324	0.164
SEMA4C	1.2031	4.06026e-166	9.4868e-162	0.112	0.043
TUBA1C	1.2025	4.21015e-198	9.83701e-194	0.171	0.073
COBL	1.19788	0	0	0.27	0.092
PRKCA-AS1	1.19786	0	0	0.238	0.086
NBAT1	1.19774	1.31576e-153	3.07427e-149	0.112	0.044
CTNNA1	1.19723	0	0	0.675	0.435
ABHD6	1.19707	5.9874e-222	1.39896e-217	0.157	0.061
NDST1	1.19652	2.03503e-249	4.75485e-245	0.232	0.104
PRELID2	1.19368	3.87108e-158	9.04477e-154	0.245	0.134
CMTM7	1.18795	0	0	0.293	0.115
LINC00598	1.18765	2.04576e-196	4.77992e-192	0.168	0.072
FEZ1	1.18621	8.93045e-178	2.0866e-173	0.168	0.074
SEMA3C	1.18441	0	0	0.591	0.251
PEBP1	1.18348	1.06389e-286	2.48577e-282	0.27	0.123
SH3GL1	1.1823	3.75485e-176	8.77321e-172	0.178	0.082
RHBDF1	1.17902	2.79179e-225	6.52302e-221	0.179	0.074
SATB2	1.17782	3.90708e-202	9.12889e-198	0.158	0.064
USP38-DT	1.17691	1.50325e-244	3.51235e-240	0.229	0.103
PLLP	1.17491	4.67195e-240	1.0916e-235	0.18	0.072
CYFIP2	1.1738	3.97905e-144	9.29705e-140	0.11	0.044
BTD	1.17221	1.30266e-270	3.04367e-266	0.404	0.232
GTF2F2	1.17035	3.08791e-321	7.2149e-317	0.339	0.166
TSPAN9	1.17011	5.35911e-316	1.25216e-311	0.325	0.156
RASAL2	1.16849	0	0	0.766	0.488
FARP2	1.16611	4.94066e-323	1.15438e-318	0.402	0.215
OLMALINC	1.16476	2.40884e-124	5.62827e-120	0.112	0.048
GPX4	1.16347	2.34293e-128	5.47426e-124	0.13	0.06
SAXO1	1.16103	4.72281e-112	1.10348e-107	0.12	0.056
PLEKHO1	1.16036	9.00252e-226	2.10344e-221	0.168	0.067
N4BP2L1	1.15887	1.85139e-210	4.32578e-206	0.266	0.137
CLIP2	1.15355	3.61511e-239	8.44671e-235	0.21	0.091
OTUD7B	1.15148	0	0	0.433	0.221
C12orf40	1.151	6.11847e-192	1.42958e-187	0.215	0.104
GRAMD1B	1.14992	0	0	0.14	0.039
LINC00466	1.14855	0	0	0.133	0.038
DLG1	1.14842	1.71398e-240	4.00472e-236	0.606	0.452
PIP4K2A	1.14716	0	0	0.493	0.263
LIN7A	1.14646	1.06996e-215	2.49996e-211	0.198	0.087
ZNF440	1.14258	1.80178e-129	4.20986e-125	0.114	0.049
FRMD8	1.14121	7.75933e-125	1.81297e-120	0.125	0.056
SPRY2	1.14055	2.44493e-102	5.71259e-98	0.106	0.049
TAB2	1.13907	0	0	0.462	0.242
FAM151B-DT	1.13763	4.71312e-129	1.10122e-124	0.325	0.212
SDK2	1.13743	4.49174e-178	1.0495e-173	0.133	0.053
LINC02250	1.13389	5.66457e-118	1.32353e-113	0.101	0.042
PPP1R1C	1.12615	5.24433e-222	1.22534e-217	0.159	0.062
CEP152	1.12374	1.15748e-120	2.70446e-116	0.106	0.045
MAP3K4	1.12192	1.12732e-267	2.63397e-263	0.428	0.259
NRXN3	1.12163	0	0	0.726	0.226
ZCCHC14	1.11786	6.37504e-227	1.48953e-222	0.268	0.134
FAT1	1.11777	1.24432e-295	2.90734e-291	0.379	0.202
MYO9B	1.11761	0	0	0.453	0.223
DPY19L1	1.11074	1.43561e-157	3.35429e-153	0.162	0.074
SLC27A1	1.11044	5.02273e-282	1.17356e-277	0.29	0.137
LINC00685	1.10829	2.74197e-127	6.40661e-123	0.152	0.074
PLXNA3	1.10673	1.10175e-137	2.57425e-133	0.113	0.047
ZFYVE16	1.10505	1.38713e-215	3.24104e-211	0.401	0.249
PARP8	1.10166	0	0	0.375	0.16
PGRMC2	1.10136	1.28295e-99	2.99761e-95	0.117	0.057
GLIS3	1.10018	0	0	0.453	0.228
AGPAT4	1.09862	1.69692e-216	3.96486e-212	0.255	0.126
RORB	1.09163	4.36395e-121	1.01964e-116	0.114	0.05
SCARB2	1.08974	4.02021e-255	9.39323e-251	0.349	0.19
NEURL1	1.08936	0	0	0.33	0.156
TUBA1A	1.08903	0	0	0.283	0.116
HSPG2	1.08886	0	0	0.65	0.386
VEGFC	1.08857	5.18958e-265	1.21254e-260	0.125	0.039
ITGA3	1.08626	1.79226e-219	4.18762e-215	0.239	0.114
MTUS1-DT	1.08434	3.62902e-221	8.4792e-217	0.254	0.124
CTNS	1.08348	1.22424e-127	2.86043e-123	0.158	0.078
PBRM1	1.08297	0	0	0.554	0.347
ZNF439	1.08211	3.98132e-137	9.30235e-133	0.112	0.046
MYDGF	1.08186	1.03895e-121	2.4275e-117	0.135	0.064
CREB5	1.08005	0	0	0.405	0.156
CELF2	1.07982	0	0	0.852	0.579
MAP4K3-DT	1.07912	4.80974e-258	1.12379e-253	0.345	0.184
CNN3	1.07624	2.90125e-287	6.77877e-283	0.404	0.225
CRADD	1.07512	7.05583e-280	1.64859e-275	0.42	0.239
ANXA2	1.07484	0	0	0.557	0.339
ZSWIM6	1.07367	0	0	0.65	0.338
GAS7	1.071	0	0	0.66	0.268
CDC42EP3	1.06882	9.20749e-193	2.15133e-188	0.226	0.111
CYB5R2	1.06874	4.99664e-158	1.16747e-153	0.102	0.038
RAP1GDS1	1.06518	0	0	0.54	0.296
HMGN1	1.06499	1.98991e-145	4.64943e-141	0.184	0.092
FAM50A	1.06459	5.22836e-110	1.22161e-105	0.147	0.074
PDGFC	1.06204	5.48451e-264	1.28146e-259	0.305	0.151
CUBN	1.06124	3.65966e-288	8.55079e-284	0.304	0.145
ARRDC3	1.06031	7.07345e-198	1.65271e-193	0.218	0.104
FAM168A	1.05944	0	0	0.419	0.22
RPS6KA3	1.05461	8.97577e-216	2.09719e-211	0.376	0.223
DNAJB2	1.05316	7.54463e-101	1.7628e-96	0.101	0.045
CAPRIN2	1.05188	1.36802e-190	3.19637e-186	0.217	0.105
SLC35F1	1.05172	0	0	0.592	0.182
TECPR2	1.05126	1.52026e-234	3.55209e-230	0.298	0.153
TARS1	1.05103	8.32091e-82	1.94418e-77	0.106	0.053
MIR34AHG	1.05098	6.02719e-229	1.40825e-224	0.225	0.102
PRKCA	1.04802	0	0	0.799	0.412
SEMA6A-AS1	1.04557	2.97167e-236	6.9433e-232	0.287	0.144
ZCCHC9	1.04518	4.95133e-112	1.15688e-107	0.122	0.057
RHOBTB1	1.04473	1.25507e-175	2.93248e-171	0.2	0.097
ABTB2	1.04247	9.28715e-209	2.16994e-204	0.201	0.09
SERPINB6	1.04052	3.34674e-225	7.81966e-221	0.283	0.144
UTP20	1.0401	8.84164e-190	2.06585e-185	0.254	0.131
TRIM62	1.03733	4.649e-96	1.08624e-91	0.104	0.048
SERTAD2	1.0365	6.1256e-236	1.43125e-231	0.273	0.134
CRYAB	1.03362	9.17537e-207	2.14382e-202	0.164	0.067
AGPAT5	1.03276	1.59827e-143	3.73436e-139	0.134	0.058
CYP7B1	1.0315	0	0	0.415	0.19
ERF	1.03018	3.28993e-120	7.68693e-116	0.123	0.056
LMCD1-AS1	1.02969	0	0	0.486	0.269
LINC00534	1.02861	5.34693e-108	1.24931e-103	0.13	0.063
AGPS	1.02812	4.12112e-278	9.629e-274	0.343	0.177
SIL1	1.02704	1.17007e-281	2.73386e-277	0.44	0.26
CARM1	1.02671	3.42753e-108	8.00844e-104	0.118	0.055
LSM7	1.02545	2.16822e-82	5.06604e-78	0.1	0.049
ZNF267	1.02538	2.75844e-108	6.4451e-104	0.101	0.044
USP6NL	1.0231	8.14211e-263	1.9024e-258	0.27	0.126
DPP9	1.02256	1.83159e-159	4.27951e-155	0.204	0.102
GLRX	1.02229	6.67306e-110	1.55916e-105	0.219	0.128
SCHIP1	1.02093	1.5921e-188	3.71993e-184	0.166	0.071
DPY19L3	1.0181	1.15259e-146	2.69304e-142	0.213	0.112
DGKZ	1.01611	5.65463e-134	1.3212e-129	0.115	0.049
ZBTB44	1.01573	4.04542e-212	9.45212e-208	0.327	0.183
OTUD7A	1.01447	2.3592e-103	5.51228e-99	0.164	0.089
RNF220	1.01418	1.03891e-247	2.42741e-243	0.216	0.093
SHB	1.01414	2.34987e-95	5.49048e-91	0.11	0.052
PRELID3A	1.01343	1.49767e-122	3.49931e-118	0.12	0.054
ETS1	1.00922	0	0	0.334	0.155
SMARCD1	1.0074	9.26833e-99	2.16555e-94	0.138	0.071
SNTA1	1.00711	1.22181e-74	2.85476e-70	0.103	0.052
TTL	1.00438	7.52939e-170	1.75924e-165	0.19	0.09
CRPPA	1.00316	1.72833e-181	4.03825e-177	0.205	0.098
COL27A1	0.99926	2.49759e-141	5.83561e-137	0.243	0.136
PXK	0.999217	9.34893e-174	2.18438e-169	0.251	0.132
FOXO1	0.993958	0	0	0.679	0.473
PURB	0.993817	8.03786e-96	1.87805e-91	0.117	0.057
MEGF9	0.991659	0	0	0.418	0.175
CSGALNACT2	0.990734	4.80048e-208	1.12163e-203	0.276	0.143
CNP	0.988878	1.1789e-194	2.7545e-190	0.154	0.063
CD63	0.98526	1.70043e-192	3.97306e-188	0.361	0.216
FBXO38-DT	0.981975	3.46527e-117	8.0966e-113	0.161	0.083
FN3K	0.980915	8.15723e-94	1.90594e-89	0.104	0.049
CCDC90B	0.98077	3.08216e-102	7.20147e-98	0.134	0.067
PEPD	0.977663	7.03721e-106	1.64424e-101	0.14	0.07
EEIG1	0.975256	1.30724e-182	3.05437e-178	0.214	0.104
UPP2	0.974557	1.87284e-106	4.37589e-102	0.105	0.047
FAM234A	0.97268	3.93959e-80	9.20485e-76	0.119	0.062
C19orf12	0.969466	6.19825e-126	1.44822e-121	0.164	0.082
NRXN1	0.967243	0	0	0.808	0.306
CHL1	0.963511	0	0	0.502	0.174
RAD54L2	0.957442	1.64422e-181	3.84171e-177	0.288	0.159
LRCH3	0.955315	0	0	0.593	0.379
SLC25A29	0.955304	3.42804e-163	8.00962e-159	0.212	0.107
RHBDL2	0.955271	6.997e-103	1.63485e-98	0.128	0.063
MMADHC-DT	0.950949	9.8996e-199	2.31304e-194	0.224	0.108
MAD2L1-DT	0.949735	1.24321e-179	2.90475e-175	0.286	0.158
LAMB1	0.947741	0	0	0.621	0.324
TRIM13	0.945656	8.4492e-152	1.97416e-147	0.375	0.245
CAP1	0.945612	1.95468e-149	4.5671e-145	0.234	0.127
ANKRD50	0.942486	3.10662e-162	7.25861e-158	0.249	0.134
TMEM161B-DT	0.940367	1.32377e-192	3.093e-188	0.349	0.207
PREP	0.940283	3.88395e-128	9.07485e-124	0.179	0.092
CLN8	0.938331	4.74036e-136	1.10758e-131	0.134	0.06
RELN	0.937143	0	0	0.502	0.163
SPIRE1	0.936379	0	0	0.522	0.302
THBS2	0.93493	6.47657e-56	1.51325e-51	0.135	0.082
STPG2	0.93431	4.73374e-99	1.10604e-94	0.108	0.05
SH3PXD2B	0.933716	0	0	0.458	0.247
SPARC	0.931262	0	0	0.522	0.294
NR2F1-AS1	0.93089	0	0	0.485	0.26
PLOD3	0.929255	2.24346e-84	5.24183e-80	0.12	0.062
FHOD3	0.928066	5.42e-260	1.26638e-255	0.246	0.11
BTBD3	0.925985	1.67665e-135	3.91749e-131	0.198	0.103
MICALL2	0.924956	0	0	0.367	0.169
SEPTIN10	0.921239	1.27982e-178	2.99031e-174	0.341	0.203
NPAS3	0.920543	0	0	0.54	0.317
TBL1X	0.918698	0	0	0.476	0.269
CBFB	0.917894	4.2654e-204	9.9661e-200	0.352	0.203
ERBB2	0.917039	8.47247e-156	1.97959e-151	0.205	0.103
IGSF11	0.91429	9.7411e-243	2.27601e-238	0.207	0.087
RTKN	0.914266	3.33841e-134	7.80019e-130	0.13	0.058
WASHC2A	0.913668	2.99396e-57	6.99539e-53	0.11	0.062
CHPT1	0.91353	2.46729e-187	5.76481e-183	0.357	0.213
PTAR1	0.912208	1.55303e-180	3.62865e-176	0.299	0.167
CEP295NL	0.9115	1.81271e-89	4.2354e-85	0.106	0.051
RALBP1	0.909959	5.119e-106	1.19605e-101	0.211	0.124
BMP2K	0.909802	0	0	0.529	0.268
BRMS1L	0.907098	4.48628e-79	1.04822e-74	0.115	0.06
RRAS2	0.906384	1.20398e-94	2.81309e-90	0.238	0.149
CRTC1	0.905986	5.43315e-115	1.26945e-110	0.173	0.091
USP11	0.905708	8.05695e-101	1.88251e-96	0.184	0.103
FNTB	0.900731	2.06522e-148	4.82538e-144	0.249	0.138
PFKFB3	0.900392	9.84847e-134	2.30109e-129	0.209	0.112
CENPJ	0.899086	6.64274e-75	1.55208e-70	0.1	0.05
L1CAM	0.895303	6.5285e-202	1.52538e-197	0.119	0.041
ZBTB38	0.895136	2.073e-170	4.84357e-166	0.355	0.219
WIPI2	0.894701	7.05573e-111	1.64857e-106	0.188	0.103
NUDT3	0.894283	0	0	0.543	0.313
GPR173	0.892987	5.21889e-183	1.21939e-178	0.268	0.142
SVIP	0.890723	3.59611e-134	8.40232e-130	0.19	0.098
ADD1	0.885577	1.24855e-239	2.91723e-235	0.507	0.339
ASPHD1	0.885389	1.94823e-69	4.55204e-65	0.104	0.054
KLF3	0.885163	8.56369e-146	2.00091e-141	0.28	0.165
FRMD4A	0.884496	0	0	0.798	0.542
INPP4A	0.880664	6.44977e-188	1.50699e-183	0.299	0.165
ARHGEF10	0.880562	0	0	0.603	0.365
KIAA0319L	0.87997	2.51016e-227	5.86498e-223	0.5	0.334
VDAC1	0.87966	8.04001e-85	1.87855e-80	0.123	0.063
ATP6V1B2	0.879604	2.48637e-121	5.8094e-117	0.175	0.091
COL5A1	0.877888	3.19098e-243	7.45573e-239	0.449	0.271
MAP1LC3A	0.8767	1.28031e-85	2.99145e-81	0.129	0.067
CNNM4	0.876577	9.28617e-91	2.16971e-86	0.109	0.053
SLC23A2	0.875271	9.02617e-155	2.10897e-150	0.39	0.262
PDK1-AS1	0.874938	6.36921e-240	1.48817e-235	0.316	0.163
NPL	0.873257	1.4583e-180	3.40732e-176	0.104	0.036
BAIAP2	0.872881	4.32139e-93	1.00969e-88	0.112	0.054
PMP22	0.871412	0	0	0.597	0.266
FTL	0.871368	1.74158e-320	4.0692e-316	0.336	0.158
INSYN2A	0.870654	7.87629e-124	1.84029e-119	0.254	0.15
SCRN1	0.870144	1.2078e-168	2.82202e-164	0.201	0.098
EMC2	0.868608	4.92189e-123	1.15e-118	0.231	0.132
TWSG1	0.867115	3.30811e-125	7.7294e-121	0.233	0.133
HDAC1	0.866366	2.89739e-82	6.76976e-78	0.103	0.05
DTNA	0.864998	0	0	0.481	0.193
CSRNP2	0.863735	2.33652e-75	5.45929e-71	0.115	0.06
NMNAT3	0.862468	1.1104e-118	2.59445e-114	0.192	0.104
ZMAT3	0.862045	2.15904e-117	5.0446e-113	0.147	0.072
TALDO1	0.861197	2.5434e-69	5.94266e-65	0.105	0.055
SRGAP2B	0.86117	1.63425e-178	3.81842e-174	0.19	0.088
NEK1	0.860065	0	0	0.578	0.341
S100B	0.858207	0	0	0.444	0.147
PLPP1	0.858187	5.6305e-316	1.31557e-311	0.603	0.401
MOSPD2	0.856595	3.7016e-98	8.64879e-94	0.178	0.1
FMNL3	0.85444	7.02753e-226	1.64198e-221	0.279	0.139
VIM	0.854385	0	0	0.803	0.494
MICAL3	0.85419	6.30467e-196	1.47309e-191	0.446	0.29
BSG	0.852717	2.5476e-64	5.95247e-60	0.102	0.054
LPIN1	0.852427	8.10071e-194	1.89273e-189	0.289	0.155
RARB	0.851679	1.93933e-226	4.53125e-222	0.236	0.108
TNK2	0.850671	8.23957e-93	1.92518e-88	0.12	0.06
CYP51A1	0.848562	6.1813e-71	1.44426e-66	0.132	0.074
XKR6	0.846627	1.8134e-177	4.23701e-173	0.229	0.115
P2RX4	0.844883	8.96254e-96	2.0941e-91	0.114	0.055
PITPNM2	0.843634	2.24794e-145	5.25232e-141	0.225	0.12
ZFYVE28	0.842078	6.34962e-111	1.48359e-106	0.142	0.07
ITGB1BP1	0.842076	1.58625e-154	3.70627e-150	0.329	0.2
HSP90AA1	0.842064	8.12029e-216	1.89731e-211	0.393	0.234
UNC13B	0.841841	1.62928e-194	3.80681e-190	0.349	0.203
SPAG9	0.839748	3.48591e-255	8.14484e-251	0.607	0.447
APTR	0.837182	1.53908e-94	3.59606e-90	0.177	0.101
TSC22D1	0.836566	1.09099e-244	2.54909e-240	0.431	0.254
ATP1A1	0.834308	2.14278e-94	5.00659e-90	0.215	0.13
DNMT3A	0.832442	2.91379e-137	6.80807e-133	0.253	0.144
EPB41L3	0.831906	2.83648e-204	6.62744e-200	0.262	0.132
DOCK1	0.830573	1.94225e-283	4.53808e-279	0.648	0.485
CFAP70	0.828229	9.33375e-98	2.18083e-93	0.149	0.079
SCCPDH	0.827631	5.24275e-211	1.22497e-206	0.256	0.126
DLEU2	0.827271	0	0	0.767	0.608
MTBP	0.826629	1.8294e-59	4.27439e-55	0.136	0.081
PYGB	0.824958	3.16649e-99	7.39851e-95	0.145	0.075
ARHGEF40	0.824881	9.02505e-71	2.1087e-66	0.137	0.078
CLSTN1	0.823795	6.14216e-128	1.43512e-123	0.24	0.136
MFSD10	0.823606	4.60785e-67	1.07662e-62	0.129	0.073
UBA6	0.822438	2.84463e-151	6.64648e-147	0.309	0.185
RYBP	0.821876	4.43835e-150	1.03702e-145	0.279	0.161
HSP90B1	0.820816	6.8188e-105	1.59321e-100	0.298	0.197
MAGI3	0.819489	6.89336e-126	1.61063e-121	0.313	0.198
GEMIN8	0.819212	8.23401e-96	1.92388e-91	0.153	0.082
NAALADL2	0.818253	0	0	0.805	0.611
LRRC8B	0.818213	1.22088e-250	2.85258e-246	0.259	0.119
CORO1C	0.817869	3.26093e-116	7.61916e-112	0.316	0.208
RHOBTB3	0.817808	9.32366e-211	2.17847e-206	0.404	0.241
TMED10	0.816961	3.34151e-117	7.80743e-113	0.247	0.147
SUMF1	0.816149	2.987e-176	6.97914e-172	0.544	0.395
C21orf62-AS1	0.816041	4.35571e-81	1.01771e-76	0.136	0.074
AGK	0.815773	4.16316e-109	9.72723e-105	0.232	0.137
ZBTB37	0.812311	9.0131e-76	2.10591e-71	0.152	0.087
MAST2	0.810725	1.55099e-134	3.62389e-130	0.268	0.158
ZEB2	0.810653	0	0	0.804	0.431
LRRC75A	0.810236	1.03145e-65	2.40999e-61	0.112	0.06
EID1	0.810083	7.52262e-73	1.75766e-68	0.145	0.083
CANX	0.809057	7.2015e-115	1.68263e-110	0.267	0.165
PGLS-DT	0.80756	1.94484e-131	4.54412e-127	0.21	0.112
ANGPTL2	0.807554	3.09041e-92	7.22074e-88	0.123	0.062
MAP4	0.807084	0	0	0.745	0.553
ARHGEF12	0.806912	4.74795e-264	1.10936e-259	0.573	0.388
MACROD2	0.804844	2.72295e-285	6.36217e-281	0.667	0.463
USP13	0.804363	4.8921e-131	1.14304e-126	0.198	0.105
STAMBP	0.802255	2.59822e-112	6.07074e-108	0.222	0.127
UBE2E3	0.801851	7.41772e-225	1.73315e-220	0.469	0.301
CORO2B	0.799379	1.64551e-80	3.84473e-76	0.129	0.069
FAM184B	0.798544	3.06038e-93	7.15058e-89	0.126	0.063
OXSR1	0.798124	3.63413e-107	8.49115e-103	0.224	0.131
MEGF8	0.796345	2.50082e-74	5.84315e-70	0.112	0.058
OPCML	0.796158	2.78362e-173	6.50392e-169	0.177	0.08
RDH10-AS1	0.796125	6.56429e-142	1.53375e-137	0.178	0.087
NRG3	0.795456	2.74844e-176	6.42174e-172	0.107	0.038
SELENOW	0.79494	5.33397e-136	1.24628e-131	0.245	0.138
DUOX1	0.790172	1.91424e-103	4.47263e-99	0.209	0.121
UBXN2A	0.789139	1.65843e-157	3.87492e-153	0.314	0.185
VPS13C	0.788392	0	0	0.667	0.477
MARCHF1	0.788017	0	0	0.496	0.26
GATAD2A	0.787107	9.9392e-154	2.32229e-149	0.297	0.172
CALR	0.78482	3.50115e-74	8.18045e-70	0.147	0.084
STARD3	0.783923	1.27071e-97	2.969e-93	0.143	0.074
STARD9	0.783333	6.99147e-243	1.63356e-238	0.553	0.369
CREM	0.780867	2.40733e-91	5.62474e-87	0.194	0.114
ADAM10	0.778033	5.19796e-278	1.2145e-273	0.487	0.294
PMP2	0.776505	1.38101e-244	3.22674e-240	0.169	0.064
FBXL18	0.775256	2.35663e-132	5.50627e-128	0.224	0.123
JHY	0.774093	1.80565e-74	4.2189e-70	0.107	0.055
MLEC	0.773716	1.12338e-62	2.62478e-58	0.102	0.054
MTERF1	0.770435	9.577e-140	2.23767e-135	0.3	0.18
TIMP2	0.76714	5.30574e-177	1.23969e-172	0.377	0.232
SMS	0.766834	1.18601e-83	2.77111e-79	0.186	0.11
SLFN5	0.766609	1.76478e-113	4.12342e-109	0.179	0.096
VGLL4	0.766027	3.08703e-199	7.21285e-195	0.532	0.373
RASA3	0.764764	2.51126e-98	5.86757e-94	0.238	0.147
MAP1B	0.764426	8.57197e-264	2.00284e-259	0.541	0.345
CLIC4	0.76309	2.08543e-219	4.8726e-215	0.565	0.391
RILPL1	0.760421	5.09453e-115	1.19034e-110	0.256	0.154
ZNRF3	0.759609	7.76662e-151	1.81467e-146	0.313	0.187
KCNMA1	0.758176	8.51404e-319	1.9893e-314	0.422	0.219
RABGEF1	0.756728	5.62152e-167	1.31347e-162	0.512	0.374
DMD	0.755233	0	0	0.881	0.652
RPS6KA5	0.750791	2.01545e-211	4.7091e-207	0.333	0.182
DOCK7	0.750438	1.29377e-274	3.02289e-270	0.505	0.308
TMEM72-AS1	0.749842	1.43612e-92	3.3555e-88	0.199	0.117
PACS2	0.748848	2.35583e-123	5.5044e-119	0.292	0.18
ANKRD13A	0.746818	2.3785e-85	5.55736e-81	0.154	0.085
PKN2-AS1	0.746445	6.06763e-74	1.4177e-69	0.102	0.052
KLHL3	0.746093	1.88434e-90	4.40277e-86	0.172	0.097
MATN2	0.743382	0	0	0.628	0.386
KIF1B	0.742276	5.34484e-190	1.24882e-185	0.563	0.413
VPS26C	0.740681	7.54414e-86	1.76269e-81	0.189	0.111
NFE2L3	0.738761	8.32079e-63	1.94415e-58	0.123	0.07
DRAM1	0.73633	1.4844e-84	3.4683e-80	0.155	0.086
GET4	0.735342	1.37313e-46	3.20831e-42	0.11	0.066
SPATA6	0.733785	6.73687e-209	1.57407e-204	0.55	0.381
MTMR10	0.733617	3.16027e-127	7.38397e-123	0.256	0.149
PKNOX2	0.732016	2.08251e-88	4.86578e-84	0.211	0.128
LARP1B	0.730029	2.32318e-120	5.4281e-116	0.279	0.17
CTSC	0.729198	1.05655e-131	2.46863e-127	0.178	0.09
ZMYND8	0.728637	1.53737e-161	3.59207e-157	0.357	0.218
ARHGAP5	0.727735	1.9302e-149	4.50992e-145	0.42	0.282
LGALS1	0.727524	5.40851e-160	1.2637e-155	0.234	0.123
LGI4	0.727068	1.33053e-201	3.10879e-197	0.368	0.203
ZNF516	0.725174	2.15514e-158	5.03548e-154	0.317	0.185
MBNL2	0.724383	1.07558e-278	2.5131e-274	0.664	0.491
CCAR2	0.724325	3.83076e-57	8.95056e-53	0.127	0.075
DOP1B	0.724161	2.65537e-76	6.20428e-72	0.155	0.089
CHD1-DT	0.723902	4.04452e-52	9.45003e-48	0.129	0.079
PDAP1	0.723226	2.50583e-47	5.85486e-43	0.118	0.072
C2orf88	0.722014	1.12691e-176	2.63303e-172	0.312	0.176
MBP	0.721277	0	0	0.462	0.185
SNHG29	0.720201	5.73865e-58	1.34083e-53	0.143	0.087
TAB3	0.717904	5.7798e-46	1.35045e-41	0.108	0.064
FNIP1	0.714892	7.02991e-205	1.64254e-200	0.549	0.384
ME3	0.714737	5.86303e-96	1.3699e-91	0.229	0.14
FBXO21	0.714088	2.71013e-88	6.33222e-84	0.205	0.123
RNF217-AS1	0.713804	1.25774e-187	2.93872e-183	0.254	0.131
POLB	0.712338	7.13275e-70	1.66657e-65	0.13	0.073
TPST1	0.712282	3.61317e-182	8.44218e-178	0.401	0.247
OXR1-AS1	0.711125	5.43505e-121	1.2699e-116	0.267	0.159
VEZF1	0.710455	5.87644e-44	1.37303e-39	0.101	0.06
GNPDA1	0.710156	1.47232e-61	3.44007e-57	0.108	0.059
IFNAR1	0.709399	2.62497e-76	6.13323e-72	0.226	0.145
NRBP2	0.708946	1.42097e-118	3.3201e-114	0.264	0.159
AGBL3	0.706238	3.35635e-86	7.84211e-82	0.241	0.154
CILK1	0.70266	2.02236e-78	4.72524e-74	0.155	0.088
TUBA1B	0.701746	3.39532e-65	7.93316e-61	0.145	0.085
RAB4B	0.700496	1.79766e-45	4.20024e-41	0.113	0.069
BDNF-AS	0.698897	6.6604e-78	1.5562e-73	0.178	0.105
BNIP3L	0.698647	4.65828e-101	1.08841e-96	0.253	0.157
LATS2	0.696886	2.55005e-99	5.9582e-95	0.328	0.223
HSP90AB1	0.695524	4.26621e-68	9.968e-64	0.172	0.106
MEF2C-AS1	0.691406	2.74382e-77	6.41094e-73	0.174	0.103
OXR1	0.69124	1.75488e-220	4.10027e-216	0.572	0.406
LINC02615	0.689393	4.93511e-44	1.15309e-39	0.112	0.068
HPS5	0.688142	4.79308e-91	1.1199e-86	0.18	0.103
PFDN1	0.687983	4.52012e-81	1.05613e-76	0.259	0.171
GASK1B-AS1	0.686626	2.18469e-129	5.10453e-125	0.163	0.08
CRCP	0.686545	2.04333e-76	4.77424e-72	0.155	0.089
MAML3	0.686213	4.30434e-117	1.00571e-112	0.569	0.458
PRMT2	0.68476	1.0312e-186	2.4094e-182	0.54	0.385
SLAIN2	0.682477	2.00964e-90	4.69553e-86	0.275	0.179
MYOF	0.682253	1.34152e-225	3.13446e-221	0.463	0.281
SLC26A5-AS1	0.681393	1.49579e-88	3.49492e-84	0.104	0.049
RRAGC-DT	0.680469	4.46647e-76	1.04359e-71	0.195	0.12
CTNNAL1	0.680216	0	0	0.523	0.234
ZNF75A	0.679814	3.52112e-80	8.2271e-76	0.17	0.098
NQO2	0.679243	1.41288e-47	3.3012e-43	0.129	0.08
PPP4R2	0.679063	2.75143e-97	6.42872e-93	0.266	0.169
BTG1	0.678655	1.55964e-35	3.64409e-31	0.173	0.123
KDM7A	0.677173	9.35774e-99	2.18644e-94	0.263	0.166
ITPR3	0.675497	4.56247e-158	1.06602e-153	0.332	0.196
SPPL2A	0.675382	6.43873e-115	1.50441e-110	0.345	0.228
CYSTM1	0.674933	2.10894e-124	4.92754e-120	0.39	0.262
MTSS2	0.674106	1.26885e-44	2.96468e-40	0.176	0.12
BBS2	0.673211	2.30088e-143	5.37601e-139	0.291	0.17
TP53INP1	0.67307	4.77454e-51	1.11557e-46	0.114	0.067
HLCS	0.673047	1.71957e-108	4.01779e-104	0.28	0.175
LAMP1	0.672846	3.67205e-62	8.57974e-58	0.184	0.117
GASK1B	0.67277	9.14239e-96	2.13612e-91	0.199	0.116
HP1BP3	0.671714	3.10523e-132	7.25537e-128	0.412	0.282
RASSF4	0.671435	3.75745e-130	8.77929e-126	0.182	0.092
SYCP3	0.671358	3.63687e-63	8.49755e-59	0.11	0.06
PAXBP1	0.671288	5.77389e-120	1.34907e-115	0.372	0.251
ZZZ3	0.67036	1.08896e-146	2.54436e-142	0.498	0.365
S100A10	0.669386	1.01932e-172	2.38165e-168	0.283	0.155
SRGAP2C	0.668191	4.73725e-99	1.10686e-94	0.181	0.101
OLFML2A	0.665967	4.45213e-46	1.04024e-41	0.122	0.075
CLCN3	0.665207	5.69421e-79	1.33045e-74	0.219	0.138
CSNK1E	0.665173	7.91639e-68	1.84967e-63	0.233	0.155
PAQR3	0.664809	1.25433e-89	2.93073e-85	0.216	0.132
STK40	0.662368	8.7592e-50	2.04659e-45	0.133	0.082
PSMD2	0.662287	1.09072e-38	2.54848e-34	0.101	0.062
UQCC5	0.660147	1.71566e-73	4.00864e-69	0.199	0.124
LITAF	0.659119	2.93585e-108	6.85962e-104	0.213	0.122
CUEDC1	0.658673	4.47195e-90	1.04487e-85	0.265	0.169
FYN	0.658616	9.88131e-324	2.30877e-319	0.518	0.29
CAMK2D	0.657496	4.68668e-239	1.09504e-234	0.594	0.401
TBCB	0.65742	6.22835e-40	1.45525e-35	0.104	0.064
PLEKHA4	0.657077	1.23937e-60	2.89578e-56	0.247	0.171
SGCE	0.657064	1.25518e-142	2.93273e-138	0.409	0.269
TENT5A	0.655995	2.92053e-46	6.82382e-42	0.121	0.074
COL14A1	0.6554	3.54967e-121	8.2938e-117	0.379	0.247
GALK2	0.654893	7.03004e-124	1.64257e-119	0.324	0.206
RUBCN	0.651517	2.24532e-67	5.24619e-63	0.162	0.097
MARCKS	0.650722	6.56682e-190	1.53434e-185	0.236	0.116
ITGB1	0.650645	1.03036e-117	2.40743e-113	0.468	0.347
CYREN	0.649336	2.13841e-102	4.9964e-98	0.225	0.134
ZNF462	0.648276	4.84683e-149	1.13246e-144	0.364	0.228
DLD	0.64731	1.86682e-69	4.36183e-65	0.184	0.114
METRN	0.647168	2.35611e-143	5.50505e-139	0.144	0.064
TMEM117	0.645781	6.25074e-177	1.46049e-172	0.407	0.257
PTPN12	0.644034	1.03827e-152	2.42592e-148	0.537	0.395
MMP24	0.639248	3.81884e-73	8.92272e-69	0.19	0.117
UNK	0.638563	6.85123e-106	1.60079e-101	0.331	0.219
NCBP3	0.638365	2.08838e-83	4.87951e-79	0.268	0.176
VPS35	0.638269	2.11052e-74	4.93124e-70	0.21	0.132
PCMT1	0.638105	6.99847e-80	1.63519e-75	0.209	0.13
ADK	0.637961	2.84189e-226	6.64008e-222	0.668	0.498
ESRRG	0.636356	8.37912e-221	1.95778e-216	0.195	0.082
PPFIBP1	0.635095	6.43268e-126	1.503e-121	0.448	0.323
NXPE3	0.634766	1.00445e-83	2.34689e-79	0.13	0.068
ANXA1	0.631447	1.12457e-205	2.62755e-201	0.386	0.228
NEAT1	0.630661	3.52122e-233	8.22733e-229	0.938	0.876
INPP1	0.629275	4.49039e-69	1.04918e-64	0.151	0.088
RALGPS1	0.628071	1.02432e-52	2.39331e-48	0.164	0.105
TAFA5	0.627346	7.46468e-243	1.74412e-238	0.228	0.099
CNPY2	0.62525	2.07668e-63	4.85216e-59	0.197	0.127
MAP3K14	0.624599	2.619e-63	6.11928e-59	0.194	0.125
SLC22A15	0.622306	3.19996e-67	7.47672e-63	0.138	0.079
KIF21A	0.621976	2.72675e-117	6.37105e-113	0.193	0.104
IFRD1	0.621455	2.35992e-63	5.51396e-59	0.198	0.128
CTTNBP2NL	0.61801	2.24169e-136	5.23772e-132	0.268	0.153
PWWP2A	0.617502	4.8174e-83	1.12559e-78	0.261	0.17
ADGRL3	0.616958	0	0	0.784	0.378
ENTPD3-AS1	0.616951	2.77869e-80	6.49242e-76	0.184	0.11
WIPF2	0.616313	6.07893e-75	1.42034e-70	0.247	0.163
DKK3	0.61555	3.32949e-77	7.77937e-73	0.273	0.185
BARD1	0.614438	1.9613e-70	4.58258e-66	0.157	0.092
FTH1	0.61298	4.26355e-240	9.96178e-236	0.335	0.173
LINC00960	0.612442	3.08189e-68	7.20083e-64	0.204	0.13
ZSWIM5	0.612204	7.60362e-61	1.77659e-56	0.162	0.1
GNL3	0.611779	3.50251e-40	8.18361e-36	0.185	0.13
EEA1	0.61163	1.3997e-96	3.27039e-92	0.419	0.307
MED14	0.611424	4.09615e-69	9.57065e-65	0.246	0.165
BIRC2	0.610713	6.34104e-57	1.48158e-52	0.188	0.123
LIMS1	0.609977	1.02852e-108	2.40313e-104	0.381	0.262
ARNT2	0.609593	2.15491e-63	5.03494e-59	0.109	0.059
ANKRD10	0.607446	1.1031e-170	2.57739e-166	0.575	0.425
AK9	0.607131	6.63377e-55	1.54998e-50	0.174	0.112
TRAPPC12	0.605549	1.22882e-75	2.87114e-71	0.29	0.199
RFFL	0.605288	2.70301e-90	6.31559e-86	0.227	0.139
CPPED1	0.604326	3.90728e-108	9.12937e-104	0.144	0.071
LRP12	0.603988	1.17549e-42	2.74653e-38	0.101	0.06
MIR4435-2HG	0.603839	1.20014e-117	2.80412e-113	0.312	0.196
COX15	0.603511	2.97869e-48	6.9597e-44	0.149	0.096
RAB11FIP3	0.603437	1.12298e-63	2.62384e-59	0.213	0.14
TMEM140	0.603396	1.66296e-39	3.8855e-35	0.102	0.062
SSH2	0.603192	1.16456e-210	2.72099e-206	0.591	0.417
PRANCR	0.601467	3.18139e-91	7.43333e-87	0.42	0.314
ACADVL	0.600107	7.90302e-59	1.84654e-54	0.149	0.091
TMEM168	0.600034	9.84309e-75	2.29984e-70	0.29	0.2
LGALS3	0.599589	3.08014e-78	7.19674e-74	0.27	0.181
UBL3	0.598636	9.10303e-69	2.12692e-64	0.234	0.155
SIPA1L2	0.598349	0	0	0.342	0.156
THSD7A	0.597991	8.06403e-242	1.88416e-237	0.459	0.267
TIMP3	0.596856	3.33455e-10	7.79117e-06	0.425	0.474
TTC3	0.596063	2.3079e-133	5.3924e-129	0.511	0.373
PDIA6	0.595191	7.23804e-48	1.69117e-43	0.13	0.081
MAX	0.595179	6.22527e-71	1.45453e-66	0.365	0.274
SBNO2	0.594636	7.51779e-38	1.75653e-33	0.117	0.075
ARHGAP39	0.594114	1.0124e-116	2.36546e-112	0.14	0.066
RASSF8	0.593717	4.0763e-104	9.52428e-100	0.389	0.273
TMEM87A	0.592742	3.90847e-94	9.13213e-90	0.395	0.286
CDYL	0.590718	3.14473e-74	7.34767e-70	0.276	0.188
LRRC1	0.589836	8.76612e-103	2.0482e-98	0.21	0.121
ZCCHC17	0.587977	1.86846e-44	4.36566e-40	0.152	0.1
NSD2	0.585515	3.90767e-62	9.13027e-58	0.212	0.14
P2RY12	0.58463	5.82682e-89	1.36144e-84	0.1	0.047
SLC25A53	0.583955	7.57735e-34	1.77045e-29	0.101	0.064
CMTM6	0.583167	9.26411e-57	2.16456e-52	0.126	0.074
NCK2	0.58235	4.3445e-99	1.01509e-94	0.248	0.151
TRDMT1	0.582257	2.22878e-67	5.20754e-63	0.218	0.142
SHOC1	0.581614	8.26312e-42	1.93068e-37	0.207	0.148
KDM4B	0.581319	1.34814e-81	3.14993e-77	0.301	0.205
UBA1	0.580565	2.74399e-44	6.41133e-40	0.123	0.076
ABCA2	0.578557	6.40814e-84	1.49726e-79	0.124	0.064
IFT88	0.57707	8.05192e-87	1.88133e-82	0.358	0.253
ROBO1	0.576639	2.20589e-09	5.15406e-05	0.288	0.256
HGS	0.576492	1.15784e-44	2.7053e-40	0.132	0.083
ZNF706	0.575478	4.62689e-60	1.08107e-55	0.205	0.135
STK10	0.575416	8.7104e-139	2.03519e-134	0.221	0.118
RNF130	0.575395	1.04908e-172	2.45119e-168	0.463	0.303
FSTL5	0.5753	3.87014e-122	9.04258e-118	0.132	0.06
COX19	0.574277	5.15914e-32	1.20543e-27	0.112	0.074
KLF3-AS1	0.574177	5.4783e-39	1.28001e-34	0.166	0.114
DGUOK	0.573819	5.29376e-54	1.23689e-49	0.15	0.093
TUBB	0.57188	9.74383e-39	2.27664e-34	0.127	0.083
FSD1L	0.571094	6.00629e-81	1.40337e-76	0.202	0.123
OPHN1	0.570668	2.18763e-113	5.1114e-109	0.482	0.355
PIP5K1C	0.57044	7.34908e-49	1.71711e-44	0.116	0.069
CASC15	0.570407	5.18574e-228	1.21165e-223	0.446	0.257
RPS27L	0.568949	4.90321e-50	1.14563e-45	0.224	0.157
ZNF106	0.568924	1.91556e-56	4.47569e-52	0.236	0.164
SYNC	0.568884	6.22029e-67	1.45337e-62	0.227	0.149
NFASC	0.56875	4.58632e-127	1.07159e-122	0.163	0.08
ZNF124	0.567829	4.54035e-66	1.06085e-61	0.169	0.103
CYLD	0.564575	3.49215e-60	8.1594e-56	0.214	0.142
PLD3	0.56245	1.2521e-68	2.92554e-64	0.256	0.173
UHRF2	0.562176	5.13538e-88	1.19988e-83	0.345	0.24
TSC22D2	0.561978	1.6146e-70	3.77251e-66	0.283	0.195
PPDPF	0.561168	2.53731e-40	5.92842e-36	0.152	0.102
ASAP2	0.559656	9.87881e-158	2.30818e-153	0.399	0.25
ITPRID2	0.558888	2.00995e-120	4.69624e-116	0.346	0.224
TTC28-AS1	0.557526	9.70093e-51	2.26662e-46	0.19	0.127
DOK6	0.557511	4.93891e-298	1.15398e-293	0.372	0.183
CSNK1A1	0.557149	7.11172e-112	1.66165e-107	0.508	0.385
TMEM245	0.555446	2.18052e-99	5.09478e-95	0.36	0.247
PKN1	0.554692	9.20537e-47	2.15084e-42	0.137	0.086
EVC	0.55429	4.96954e-81	1.16113e-76	0.215	0.133
DYNC1LI2	0.553366	1.20008e-69	2.80399e-65	0.347	0.254
TRAF3IP2	0.552774	2.54649e-42	5.94987e-38	0.143	0.093
CRADD-AS1	0.551693	1.79684e-67	4.19832e-63	0.21	0.135
SANBR	0.550325	7.01637e-63	1.63937e-58	0.167	0.103
GGT7	0.550103	5.59169e-43	1.3065e-38	0.144	0.094
COL11A1	0.54883	7.81703e-84	1.82645e-79	0.263	0.17
ATP5F1E	0.54873	4.72842e-50	1.10479e-45	0.1	0.057
MTHFD1L	0.548639	1.29009e-111	3.01431e-107	0.27	0.164
ZSCAN30	0.547679	1.63143e-54	3.81184e-50	0.158	0.1
CCDC146	0.547512	1.00501e-98	2.34821e-94	0.382	0.267
TMEM184B	0.54721	1.72851e-40	4.03867e-36	0.183	0.128
ARHGAP23	0.546851	2.58508e-38	6.04005e-34	0.157	0.107
PRPSAP1	0.546821	2.22154e-97	5.19062e-93	0.188	0.106
ST3GAL3	0.545198	2.14219e-92	5.00522e-88	0.367	0.256
GTDC1	0.544885	7.54983e-169	1.76402e-164	0.468	0.306
URI1	0.544404	9.16356e-92	2.14106e-87	0.382	0.272
OSBPL10	0.542843	8.27231e-91	1.93282e-86	0.301	0.199
SWT1	0.542245	2.28591e-50	5.34102e-46	0.187	0.125
DUSP16	0.541837	7.23337e-76	1.69008e-71	0.322	0.226
PGAP1	0.54059	5.07773e-35	1.18641e-30	0.136	0.091
PTPDC1	0.539036	5.60405e-58	1.30939e-53	0.195	0.128
ZNF236	0.537831	9.45322e-64	2.20874e-59	0.216	0.142
SRGAP3	0.537731	4.09789e-31	9.57473e-27	0.122	0.082
LINC03076	0.536606	1.62901e-58	3.80619e-54	0.352	0.268
UGCG	0.536018	4.8165e-43	1.12537e-38	0.158	0.105
TRAF3IP2-AS1	0.534921	1.28986e-95	3.01376e-91	0.371	0.259
SGK1	0.534691	4.10442e-93	9.58997e-89	0.129	0.065
PDC-AS1	0.534069	2.16103e-45	5.04924e-41	0.124	0.076
HS2ST1	0.533834	9.58184e-68	2.2388e-63	0.232	0.153
KATNAL1	0.532326	1.41533e-65	3.30691e-61	0.239	0.159
LENG8	0.531164	1.2711e-81	2.96992e-77	0.378	0.274
SLC4A5	0.531036	1.79106e-32	4.1848e-28	0.179	0.13
CCDC65	0.530686	2.90891e-47	6.79668e-43	0.136	0.085
ACKR3	0.530602	2.73972e-50	6.40136e-46	0.113	0.066
NKAIN2	0.529809	0	0	0.584	0.247
ARMC9	0.529674	4.04524e-50	9.4517e-46	0.177	0.117
MYO5A	0.529309	4.66844e-202	1.09078e-197	0.394	0.228
SAP30BP	0.527232	8.90223e-51	2.08001e-46	0.229	0.16
NOD1	0.525717	8.44787e-42	1.97385e-37	0.216	0.155
PPP1R9A-AS1	0.525066	4.92841e-69	1.15152e-64	0.193	0.12
CMC2	0.524498	1.28981e-49	3.01364e-45	0.11	0.064
ACSL4	0.524114	5.31136e-67	1.241e-62	0.199	0.127
CAMTA1	0.523587	1.68379e-99	3.93418e-95	0.405	0.287
FNIP2	0.522727	6.36071e-65	1.48618e-60	0.323	0.235
ARL6IP4	0.521524	1.7043e-35	3.98209e-31	0.135	0.09
ALDH1A1	0.520867	4.82873e-80	1.12823e-75	0.202	0.123
COMT	0.519981	3.6715e-47	8.57845e-43	0.178	0.119
YJU2B	0.519899	2.47825e-49	5.79043e-45	0.169	0.111
CHD4	0.51779	9.83581e-56	2.29814e-51	0.245	0.171
PPP2R1B	0.516152	7.8108e-51	1.82499e-46	0.137	0.084
MIR99AHG	0.515511	3.67932e-282	8.59673e-278	0.76	0.573
AATK	0.515198	0	0	0.359	0.162
CLIP1	0.514985	2.85566e-79	6.67225e-75	0.385	0.28
DCTN1	0.514294	2.51461e-38	5.87539e-34	0.113	0.072
ZNF644	0.512804	5.14753e-100	1.20272e-95	0.535	0.416
EZR	0.511921	6.99393e-56	1.63413e-51	0.2	0.132
LINC00963	0.511569	2.0578e-32	4.80805e-28	0.125	0.084
SLC20A2	0.510955	2.0087e-110	4.69332e-106	0.434	0.307
SPPL2B	0.509024	6.79713e-30	1.58815e-25	0.13	0.089
GNA12	0.508624	1.85846e-58	4.34228e-54	0.194	0.126
BORCS5	0.507415	4.6649e-49	1.08995e-44	0.192	0.13
MBD2	0.507354	1.13221e-69	2.64542e-65	0.284	0.195
PPP2R3C	0.507242	7.87953e-53	1.84105e-48	0.216	0.148
CREB3L2	0.50641	2.03763e-101	4.76092e-97	0.376	0.257
TMOD2	0.506153	1.14706e-196	2.68011e-192	0.297	0.155
ANP32B	0.501519	2.71182e-34	6.33617e-30	0.136	0.091
KCTD1	0.500289	9.09842e-76	2.12585e-71	0.196	0.12
TCP11L1	0.499666	1.57913e-55	3.68963e-51	0.21	0.14
WSB2	0.498639	1.7818e-46	4.16318e-42	0.115	0.069
TOMM7	0.498445	3.28543e-31	7.6764e-27	0.108	0.071
BLTP3B	0.497605	3.56737e-70	8.33516e-66	0.254	0.169
SQSTM1	0.497158	5.34018e-58	1.24773e-53	0.291	0.209
ACTG1	0.497151	9.54207e-85	2.22951e-80	0.321	0.218
STXBP5	0.496606	2.57155e-75	6.00844e-71	0.413	0.314
EVI5	0.496394	2.20355e-107	5.1486e-103	0.508	0.382
HDAC4	0.496169	4.168e-73	9.73853e-69	0.375	0.276
MXI1	0.493297	3.23786e-48	7.56526e-44	0.24	0.171
TRIM24	0.492958	1.03887e-39	2.42733e-35	0.159	0.108
ZNF276	0.49148	7.29675e-39	1.70489e-34	0.123	0.079
FBXL20	0.49074	1.16759e-83	2.72807e-79	0.413	0.302
HIBCH	0.490536	2.98484e-111	6.97408e-107	0.531	0.41
RFTN2	0.489335	2.02156e-96	4.72338e-92	0.263	0.163
GAPDH	0.489058	1.63773e-40	3.82655e-36	0.118	0.074
ADCY6	0.488804	2.52315e-17	5.89533e-13	0.155	0.12
SORCS1	0.488212	0	0	0.679	0.219
GNA13	0.487765	1.03865e-47	2.42681e-43	0.154	0.099
SLC25A28	0.487359	1.80976e-28	4.2285e-24	0.102	0.067
TMEM120B	0.487235	2.06113e-36	4.81584e-32	0.122	0.079
ATXN7L1	0.486272	8.84682e-70	2.06706e-65	0.328	0.234
MDFIC	0.485096	1.37273e-107	3.20739e-103	0.448	0.319
RACK1	0.483961	1.0782e-45	2.51923e-41	0.169	0.113
PTOV1	0.483432	5.89484e-29	1.37733e-24	0.126	0.087
RNF32-DT	0.483004	3.15888e-75	7.38071e-71	0.169	0.099
BCAR3	0.480816	3.11502e-83	7.27826e-79	0.323	0.221
DYNLL1	0.479668	1.01711e-34	2.37648e-30	0.117	0.076
TXNDC15	0.479493	8.04103e-41	1.87879e-36	0.174	0.119
ZFYVE1	0.478959	1.17452e-32	2.74426e-28	0.117	0.077
PIGU	0.477273	1.92069e-63	4.4877e-59	0.242	0.162
DENND5B	0.476723	3.29774e-75	7.70518e-71	0.329	0.231
ARPC1B	0.476188	5.60014e-78	1.30847e-73	0.226	0.143
SPEF2	0.475724	6.07366e-36	1.41911e-31	0.16	0.111
CHKA	0.475331	1.56461e-57	3.65572e-53	0.224	0.152
GXYLT1	0.474392	3.97973e-34	9.29864e-30	0.119	0.078
ADPGK	0.472303	4.39071e-43	1.02589e-38	0.173	0.117
MAGI2	0.471853	1.97117e-149	4.60563e-145	0.714	0.563
TGIF2	0.471031	4.99271e-29	1.16655e-24	0.113	0.076
KYAT3	0.470571	1.49946e-48	3.50349e-44	0.216	0.15
KLHL28	0.469834	2.88501e-41	6.74083e-37	0.32	0.249
CRMP1	0.469133	2.3515e-52	5.49429e-48	0.207	0.139
MSI2	0.468624	1.04844e-62	2.44968e-58	0.225	0.149
ZNF708	0.468579	1.47128e-55	3.43766e-51	0.235	0.162
ABCD3	0.467375	1.79204e-76	4.18709e-72	0.305	0.211
TSHZ1	0.466813	1.56128e-34	3.64793e-30	0.119	0.078
MALAT1	0.464849	4.25846e-220	9.94988e-216	0.999	0.999
CUX1	0.463491	7.20926e-138	1.68444e-133	0.497	0.356
PSMA7	0.462895	4.89148e-16	1.14289e-11	0.101	0.075
DUBR	0.462889	7.41992e-31	1.73367e-26	0.153	0.108
JUN	0.460535	1.65505e-114	3.86703e-110	0.249	0.145
AMZ1	0.459214	2.28593e-45	5.34108e-41	0.15	0.097
EIF3E	0.459129	8.83124e-37	2.06342e-32	0.225	0.166
PYGL	0.457411	2.45708e-25	5.74097e-21	0.136	0.097
PPP3CC	0.456598	1.07727e-98	2.51704e-94	0.484	0.361
KIAA2026	0.456451	7.70153e-66	1.79946e-61	0.424	0.326
SND1	0.455726	7.69059e-56	1.79691e-51	0.358	0.271
RDH10	0.452027	1.42775e-96	3.33595e-92	0.146	0.075
SIRT2	0.451261	1.71023e-30	3.99594e-26	0.124	0.084
HMGXB4	0.450788	6.23829e-30	1.45758e-25	0.143	0.1
EIF4E	0.449091	3.13242e-36	7.3189e-32	0.154	0.105
TUBA1B-AS1	0.449064	4.19063e-30	9.79141e-26	0.141	0.098
PLEKHM1	0.448731	1.0483e-30	2.44936e-26	0.137	0.095
MTAP	0.445377	1.54555e-50	3.61117e-46	0.367	0.285
STOX2	0.443191	0	0	0.498	0.244
TTC39C	0.441583	1.09681e-75	2.5627e-71	0.183	0.109
ANKRD23	0.441092	2.0166e-54	4.71179e-50	0.214	0.144
ATL1	0.439712	1.51191e-45	3.53258e-41	0.213	0.149
CYTOR	0.439558	7.23761e-76	1.69107e-71	0.187	0.112
EXOC6B	0.437548	1.98871e-93	4.64663e-89	0.622	0.507
HK1	0.435831	4.43893e-49	1.03716e-44	0.161	0.104
CASTOR3P	0.435155	1.19019e-49	2.78089e-45	0.194	0.13
PLEKHA8	0.435149	1.4443e-30	3.37461e-26	0.16	0.114
EFCAB11	0.434977	5.01951e-29	1.17281e-24	0.106	0.07
ZNG1E	0.434815	8.18535e-23	1.91251e-18	0.121	0.086
CAPRIN1	0.432555	4.85983e-42	1.1355e-37	0.228	0.164
ANK2-AS1	0.429962	8.4679e-71	1.97852e-66	0.232	0.151
PHF10	0.429436	3.15073e-14	7.36168e-10	0.1	0.075
LINC02018	0.429386	5.68324e-35	1.32789e-30	0.102	0.064
MFSD11	0.428933	5.37278e-40	1.25535e-35	0.179	0.124
SNX30	0.4283	5.09698e-26	1.19091e-21	0.104	0.07
KCNMB4	0.428173	1.80079e-262	4.20754e-258	0.34	0.167
OGFOD1	0.427884	8.79651e-27	2.0553e-22	0.121	0.084
SNRNP35	0.427603	8.96452e-27	2.09456e-22	0.1	0.067
ZC2HC1A	0.427224	1.58558e-73	3.7047e-69	0.371	0.268
KMT2E	0.425574	1.88033e-70	4.3934e-66	0.587	0.497
NUP188	0.425266	6.71809e-36	1.56968e-31	0.126	0.082
C1QTNF7-AS1	0.423955	4.37279e-74	1.0217e-69	0.341	0.241
DCTN5	0.423045	1.13386e-21	2.64927e-17	0.119	0.085
BEX3	0.422902	1.70206e-21	3.97687e-17	0.102	0.071
NDFIP1	0.421713	4.19938e-64	9.81186e-60	0.382	0.288
RPL38	0.420228	8.23376e-59	1.92382e-54	0.154	0.094
LCORL	0.419454	2.05627e-65	4.80447e-61	0.282	0.194
SEM1	0.417885	4.81803e-28	1.12573e-23	0.231	0.179
ABCC5	0.417624	8.29125e-65	1.93725e-60	0.197	0.124
ZMYND11	0.417512	1.66978e-46	3.90144e-42	0.346	0.266
EIF2AK3	0.416098	4.58253e-31	1.07071e-26	0.169	0.121
SET	0.416058	6.21608e-27	1.45239e-22	0.127	0.089
S100A6	0.416055	6.76555e-145	1.58077e-140	0.431	0.282
EEF1A1	0.415012	1.94821e-138	4.552e-134	0.404	0.258
UBC	0.414987	1.35305e-47	3.1614e-43	0.22	0.155
IAH1	0.414849	5.69811e-37	1.33136e-32	0.155	0.105
SOGA1	0.413828	4.9542e-43	1.15755e-38	0.223	0.159
CEP85L	0.413613	3.61402e-108	8.44417e-104	0.527	0.397
TANC1	0.41261	1.10074e-33	2.57187e-29	0.405	0.344
YWHAQ	0.412376	1.10842e-43	2.58983e-39	0.233	0.167
CALM1	0.412367	1.26502e-46	2.95572e-42	0.22	0.154
NAPA	0.411588	2.0607e-26	4.81484e-22	0.114	0.078
MEAF6	0.41114	1.45915e-18	3.40931e-14	0.1	0.072
SMIM8	0.408939	1.14629e-28	2.6783e-24	0.158	0.113
UBE2R2	0.407964	2.36126e-55	5.5171e-51	0.344	0.259
ACSF3	0.404993	5.78634e-19	1.35198e-14	0.103	0.074
GBE1	0.404145	8.73399e-51	2.0407e-46	0.38	0.295
MMP28	0.403854	3.56425e-49	8.32787e-45	0.218	0.151
DNAJB4	0.403736	2.37414e-35	5.54718e-31	0.187	0.133
SSH1	0.403115	1.29842e-49	3.03375e-45	0.306	0.229
CDC14B	0.401642	5.87422e-58	1.37251e-53	0.337	0.248
CD9	0.401294	5.36714e-57	1.25403e-52	0.288	0.206
MACROH2A1	0.401137	3.87541e-58	9.05489e-54	0.252	0.174
CDKL3	0.401095	2.31056e-36	5.39863e-32	0.166	0.115
SLIT2	0.400867	0	0	0.507	0.251
SP4	0.398101	5.16499e-17	1.2068e-12	0.116	0.087
LINC00174	0.395208	6.06856e-28	1.41792e-23	0.221	0.17
CPNE8	0.394626	2.72662e-71	6.37074e-67	0.338	0.239
KRCC1	0.392373	1.9579e-28	4.57462e-24	0.191	0.141
FAM228B	0.392172	2.10216e-34	4.91169e-30	0.301	0.235
TSIX	0.391638	6.86343e-78	1.60364e-73	0.214	0.131
ACSL3	0.389726	1.20984e-28	2.82679e-24	0.241	0.186
MAP3K13	0.389583	1.64949e-32	3.85404e-28	0.184	0.132
AQP11	0.388915	9.13353e-27	2.13405e-22	0.142	0.1
MAP2K2	0.388828	9.6526e-19	2.25533e-14	0.1	0.072
LINC01619	0.388425	2.95e-22	6.89268e-18	0.199	0.156
TBCEL	0.388313	6.36955e-28	1.48825e-23	0.16	0.115
MCAM	0.387906	1.35043e-140	3.15528e-136	0.295	0.166
MMP24OS	0.387452	6.98694e-38	1.6325e-33	0.183	0.128
ARPC1A	0.386221	7.91121e-38	1.84845e-33	0.189	0.133
STX16	0.384358	6.43201e-49	1.50284e-44	0.332	0.25
DCAKD	0.384088	8.90016e-34	2.07952e-29	0.17	0.12
PSMD11	0.383535	1.89386e-36	4.42501e-32	0.197	0.141
FOXJ3	0.382956	1.05307e-48	2.46049e-44	0.415	0.33
PPP1R9A	0.382083	1.4332e-136	3.34866e-132	0.392	0.25
LRRC8C-DT	0.380726	1.58077e-35	3.69348e-31	0.116	0.074
TULP4	0.38043	4.59662e-35	1.074e-30	0.209	0.152
UBE2O	0.378081	1.92969e-24	4.50871e-20	0.117	0.082
CBX5	0.377923	8.04829e-25	1.88048e-20	0.172	0.129
RIF1	0.37733	1.14264e-39	2.66978e-35	0.381	0.305
GNPTG	0.375267	7.73836e-24	1.80807e-19	0.111	0.077
NAGK	0.373697	2.27264e-22	5.31003e-18	0.102	0.071
KCNIP4	0.373127	4.48086e-17	1.04695e-12	0.114	0.085
H2AZ2	0.37254	2.1547e-15	5.03446e-11	0.134	0.104
IQSEC1	0.371989	1.64655e-49	3.84715e-45	0.215	0.147
NFKB1	0.371705	9.23793e-34	2.15844e-29	0.278	0.214
MAN2A2	0.371202	1.54422e-42	3.60807e-38	0.161	0.107
AFF2	0.370721	2.58557e-39	6.04119e-35	0.11	0.068
USP36	0.370349	3.0825e-28	7.20227e-24	0.166	0.121
DYNLRB1	0.370344	1.91756e-20	4.48037e-16	0.121	0.088
CAPN2	0.370139	3.62656e-48	8.47346e-44	0.304	0.226
MOV10	0.369835	1.12997e-20	2.64017e-16	0.103	0.073
APBA1	0.369774	1.71087e-28	3.99744e-24	0.168	0.122
CLNS1A	0.369396	2.13146e-36	4.98016e-32	0.309	0.24
SH3BP5	0.36828	5.90318e-35	1.37928e-30	0.284	0.219
EXOC7	0.368112	1.47024e-29	3.43522e-25	0.149	0.105
ZNF397	0.367871	2.39477e-31	5.59538e-27	0.164	0.116
CIBAR1	0.367594	1.87372e-19	4.37795e-15	0.138	0.103
SCRN3	0.36723	1.17179e-29	2.73789e-25	0.112	0.074
PAAF1	0.367166	8.30231e-25	1.93984e-20	0.145	0.105
MARK3	0.366846	4.82479e-55	1.12731e-50	0.499	0.411
KDM4C	0.365567	1.09492e-40	2.55829e-36	0.425	0.349
VAPB	0.365456	1.2762e-31	2.98183e-27	0.186	0.134
CHKB	0.364392	1.25697e-17	2.9369e-13	0.106	0.077
STIM1	0.364374	1.97821e-48	4.62209e-44	0.324	0.243
TRIOBP	0.36391	6.04491e-37	1.41239e-32	0.221	0.16
FGF13	0.363773	1.35507e-37	3.16613e-33	0.234	0.174
SELENOP	0.363506	1.9844e-83	4.63654e-79	0.201	0.121
RPL7	0.363385	6.57803e-63	1.53696e-58	0.166	0.101
NUB1	0.362819	1.81195e-24	4.23361e-20	0.156	0.115
SMC5	0.361156	1.43588e-42	3.35494e-38	0.463	0.383
FGGY	0.361041	1.25579e-22	2.93416e-18	0.262	0.211
WDFY1	0.359992	1.03753e-41	2.42419e-37	0.229	0.165
CASP2	0.359624	3.69841e-18	8.64133e-14	0.104	0.075
NCAM2	0.359409	1.57255e-238	3.67426e-234	0.46	0.263
ADAMTS2	0.3586	3.18063e-59	7.43154e-55	0.188	0.12
SLC15A4	0.356426	5.09947e-28	1.19149e-23	0.117	0.079
EPM2A-DT	0.356037	1.46309e-35	3.4185e-31	0.302	0.235
HEPH	0.35598	2.22816e-22	5.2061e-18	0.112	0.079
PSMB7	0.355495	8.47918e-36	1.98116e-31	0.22	0.162
IFT122	0.355368	1.3187e-24	3.08115e-20	0.179	0.134
RPL28	0.35513	1.82968e-62	4.27505e-58	0.152	0.091
AGAP1	0.354677	1.50945e-181	3.52682e-177	0.662	0.493
GUCY2C-AS1	0.354185	6.97384e-32	1.62944e-27	0.111	0.072
LIN54	0.352712	7.68985e-31	1.79673e-26	0.128	0.087
ZNF717	0.351115	3.37279e-29	7.88053e-25	0.17	0.123
BCOR	0.349044	8.9161e-15	2.08325e-10	0.109	0.082
CYP27A1	0.348918	1.56604e-37	3.65906e-33	0.196	0.139
FAM76B	0.348632	2.38636e-21	5.57572e-17	0.161	0.122
BABAM2	0.347929	1.03748e-42	2.42406e-38	0.522	0.444
C11orf80	0.347817	3.84678e-47	8.988e-43	0.246	0.175
RGCC	0.347719	9.8763e-51	2.3076e-46	0.12	0.071
MCF2L2	0.347465	3.25905e-45	7.61476e-41	0.131	0.081
ATRN	0.345782	1.33737e-54	3.12476e-50	0.268	0.188
DLC1	0.345224	2.8969e-278	6.7686e-274	0.794	0.546
RXRA	0.344172	6.50329e-19	1.51949e-14	0.1	0.072
SRP14	0.343087	2.42984e-31	5.67732e-27	0.126	0.085
ROR1	0.342312	1.42756e-132	3.3355e-128	0.583	0.416
ERGIC2	0.342249	1.33517e-26	3.11963e-22	0.226	0.174
ZCWPW2	0.341367	4.77177e-24	1.11493e-19	0.146	0.106
IPO8	0.341252	2.01324e-24	4.70393e-20	0.165	0.122
SPIN1	0.341175	1.54884e-42	3.61886e-38	0.321	0.246
CSNK2A2	0.341121	4.11797e-20	9.62163e-16	0.123	0.09
ITCH	0.338984	4.10029e-50	9.58033e-46	0.5	0.414
SAE1	0.338856	3.91261e-29	9.14182e-25	0.122	0.083
NME7	0.338516	2.55768e-36	5.97603e-32	0.237	0.175
XRRA1	0.337454	1.75653e-23	4.10414e-19	0.316	0.259
ADGRB3	0.337278	1.59797e-108	3.73365e-104	0.375	0.248
GCLC	0.337187	4.55401e-24	1.06405e-19	0.108	0.074
BLOC1S6	0.334946	5.55348e-27	1.29757e-22	0.123	0.085
H3-3B	0.334826	5.48453e-49	1.28146e-44	0.376	0.291
IQCH	0.334792	2.72007e-31	6.35545e-27	0.121	0.081
CD81	0.333967	6.50413e-31	1.51969e-26	0.229	0.174
CHFR	0.333515	1.96265e-42	4.58573e-38	0.213	0.15
SH3KBP1	0.33252	4.16296e-64	9.72676e-60	0.29	0.201
EFL1	0.33244	6.87678e-29	1.60676e-24	0.115	0.077
HABP4	0.332126	9.55464e-39	2.23244e-34	0.176	0.121
ARID1A	0.331781	3.47642e-36	8.12265e-32	0.31	0.239
GDI1	0.331755	1.27034e-20	2.96815e-16	0.118	0.085
BEND7	0.330712	5.31027e-19	1.24075e-14	0.13	0.097
HIVEP2	0.330432	1.57434e-23	3.67844e-19	0.253	0.201
MTUS1	0.329745	8.16783e-46	1.90841e-41	0.394	0.31
CNKSR2	0.329373	1.18342e-40	2.76506e-36	0.222	0.158
FAM219A	0.329192	2.1838e-25	5.10245e-21	0.158	0.115
DNM1	0.328191	9.69961e-36	2.26631e-31	0.152	0.103
GLG1	0.326636	1.71698e-44	4.01171e-40	0.474	0.387
CAMSAP1	0.326477	4.359e-26	1.01848e-21	0.116	0.079
BRI3	0.325661	8.5755e-29	2.00367e-24	0.186	0.137
SPCS2	0.325395	1.81366e-15	4.23761e-11	0.153	0.121
DIS3L2	0.324355	1.29883e-40	3.03471e-36	0.346	0.27
AUH	0.324325	2.0134e-27	4.7043e-23	0.398	0.335
RPN2	0.324132	2.27534e-21	5.31634e-17	0.139	0.102
GULP1	0.32412	5.28164e-64	1.23405e-59	0.554	0.447
KIF13A	0.323593	1.72892e-50	4.03963e-46	0.576	0.501
ABITRAM	0.323332	7.11358e-40	1.66209e-35	0.137	0.089
ANXA5	0.322392	1.40574e-34	3.2845e-30	0.241	0.18
TGFBR2	0.320457	1.53018e-21	3.57527e-17	0.556	0.508
NEDD4	0.320231	4.43609e-34	1.03649e-29	0.206	0.15
DNMT1	0.319827	3.61442e-34	8.4451e-30	0.151	0.103
RBKS	0.319239	3.43436e-29	8.02438e-25	0.12	0.081
CSTF3	0.317579	3.38423e-32	7.90725e-28	0.269	0.206
DLEU1	0.315572	6.18614e-53	1.44539e-48	0.534	0.44
FAM3C	0.315569	2.40538e-17	5.62017e-13	0.147	0.112
CMYA5	0.314875	1.04003e-25	2.43002e-21	0.121	0.084
WDR47	0.314875	7.00576e-13	1.6369e-08	0.1	0.076
GUCY1A2	0.31485	2.73054e-110	6.3799e-106	0.171	0.089
RBL1	0.314486	3.52797e-24	8.2431e-20	0.116	0.081
MXD4	0.314295	6.95666e-15	1.62542e-10	0.114	0.087
DIXDC1	0.313802	6.57312e-40	1.53581e-35	0.228	0.163
RPS15	0.312406	9.60636e-48	2.24453e-43	0.147	0.093
PPCDC	0.312097	8.09529e-25	1.89146e-20	0.23	0.179
CD47	0.310312	9.54139e-20	2.22935e-15	0.26	0.214
XPO6	0.309978	1.95574e-37	4.5696e-33	0.235	0.172
MAPK6	0.309757	7.66805e-35	1.79164e-30	0.209	0.151
DMXL1	0.309227	2.08854e-39	4.87987e-35	0.404	0.327
GOLGA2	0.309141	4.51746e-32	1.05551e-27	0.179	0.128
HTT	0.308994	6.9326e-32	1.6198e-27	0.342	0.275
KDM4A-AS1	0.308864	6.16274e-22	1.43993e-17	0.118	0.084
GSN	0.307421	3.23441e-124	7.55719e-120	0.603	0.465
GANC	0.306939	6.13768e-19	1.43407e-14	0.198	0.157
PLEKHM2	0.305765	3.51851e-27	8.22101e-23	0.201	0.151
RPS29	0.305095	5.41557e-54	1.26535e-49	0.172	0.109
KRAS	0.30491	8.60825e-30	2.01132e-25	0.192	0.14
LRRFIP2	0.302622	2.84612e-37	6.64997e-33	0.479	0.403
ADHFE1	0.302529	6.19597e-21	1.44769e-16	0.163	0.124
RPL36	0.302285	1.49179e-44	3.48557e-40	0.149	0.096
TULP3	0.30198	3.0717e-31	7.17704e-27	0.241	0.182
TCF7	0.299943	4.01713e-30	9.38602e-26	0.143	0.099
PPP2CA	0.299536	2.46014e-27	5.74812e-23	0.167	0.121
PSMG2	0.297427	9.38746e-24	2.19338e-19	0.152	0.111
DTWD1	0.297288	5.17088e-34	1.20818e-29	0.304	0.238
PPP2R2A	0.297231	3.90063e-35	9.11383e-31	0.386	0.311
TP53BP2	0.296694	7.55468e-21	1.76515e-16	0.143	0.106
MAD1L1	0.296392	1.31894e-25	3.08171e-21	0.14	0.1
MAMLD1	0.296239	1.74543e-21	4.07821e-17	0.152	0.113
KCTD13	0.295605	2.64329e-23	6.17605e-19	0.103	0.071
CNOT6	0.295361	1.43035e-22	3.342e-18	0.132	0.095
TNKS	0.295329	7.46762e-33	1.74481e-28	0.493	0.424
TBC1D23	0.294717	1.18581e-25	2.77064e-21	0.263	0.208
DYNC1H1	0.294279	1.90245e-28	4.44508e-24	0.367	0.302
ATF7IP2	0.293016	1.77178e-19	4.13977e-15	0.185	0.144
ARHGEF26	0.29167	6.54936e-31	1.53026e-26	0.243	0.187
AKAP7	0.290762	1.81007e-27	4.22922e-23	0.189	0.14
CMSS1	0.289964	9.37137e-14	2.18962e-09	0.404	0.364
ZNF274	0.289877	4.4275e-21	1.03448e-16	0.148	0.11
REST	0.288108	4.91838e-19	1.14918e-14	0.169	0.13
BHLHE40	0.287623	2.28659e-19	5.34262e-15	0.115	0.084
SDHC	0.287433	3.14579e-13	7.35014e-09	0.125	0.097
COPS2	0.287146	5.19648e-17	1.21416e-12	0.14	0.107
ALG6	0.286419	6.89424e-20	1.61084e-15	0.107	0.077
ARFIP1	0.28636	3.7363e-29	8.72987e-25	0.314	0.25
RPL18	0.285845	1.15998e-26	2.71028e-22	0.125	0.087
PTMA	0.284332	4.90242e-98	1.14545e-93	0.357	0.236
DIP2A	0.281325	5.99627e-32	1.40103e-27	0.315	0.247
AP2A2	0.28091	1.33161e-38	3.11132e-34	0.259	0.192
SHFL	0.28069	3.63613e-17	8.49582e-13	0.111	0.082
POC1B	0.280029	7.44931e-25	1.74053e-20	0.154	0.112
IVNS1ABP	0.279856	1.76644e-34	4.1273e-30	0.171	0.119
LRRC7	0.279179	1.05385e-83	2.46232e-79	0.259	0.166
TOGARAM1	0.278847	1.34791e-26	3.1494e-22	0.289	0.23
TPT1-AS1	0.278364	1.93677e-36	4.52525e-32	0.48	0.403
PLEKHA5	0.277969	4.77805e-13	1.11639e-08	0.316	0.273
MRPL42	0.277888	3.72918e-17	8.71324e-13	0.129	0.097
NEDD1	0.277831	6.77142e-16	1.58214e-11	0.101	0.074
CCSER2	0.276641	2.53271e-38	5.91768e-34	0.422	0.342
ATP2C1	0.275101	1.78802e-26	4.17771e-22	0.29	0.231
C7orf50	0.274951	2.45393e-21	5.73362e-17	0.136	0.099
KLC1	0.274313	1.55182e-38	3.62582e-34	0.45	0.373
AGFG1	0.274096	2.47543e-35	5.78385e-31	0.285	0.217
DTD1	0.274008	1.32449e-21	3.09468e-17	0.17	0.128
PKD2L2	0.273974	1.06917e-16	2.49812e-12	0.102	0.074
ABHD15-AS1	0.273464	8.15124e-41	1.90454e-36	0.258	0.189
RPL37A	0.273204	1.11002e-54	2.59357e-50	0.26	0.18
RAPGEF6	0.272034	3.83433e-32	8.95891e-28	0.359	0.29
MRPS5	0.271994	1.16813e-10	2.72935e-06	0.149	0.122
PPM1B	0.271845	2.85685e-27	6.67504e-23	0.302	0.241
NASP	0.270243	6.93898e-36	1.62129e-31	0.207	0.148
ADAMTS9-AS2	0.268303	6.90904e-40	1.6143e-35	0.701	0.629
IFITM3	0.268085	2.40008e-31	5.6078e-27	0.141	0.097
TRMT11	0.26783	1.56678e-23	3.66078e-19	0.359	0.301
MRPS28	0.267595	1.04772e-24	2.44801e-20	0.238	0.186
RCN1	0.26726	3.53346e-14	8.25592e-10	0.115	0.088
SREBF1	0.267057	5.90627e-26	1.38e-21	0.186	0.139
BCL7C	0.265925	2.83539e-13	6.62488e-09	0.133	0.104
FERMT2	0.265342	1.82051e-40	4.25361e-36	0.407	0.323
RPS6KC1	0.264847	8.39718e-38	1.962e-33	0.375	0.296
AAK1	0.264534	8.95585e-58	2.09254e-53	0.437	0.337
ARL6IP6	0.264457	5.18893e-21	1.21239e-16	0.135	0.099
RAP1GAP2	0.264208	1.21411e-22	2.83677e-18	0.113	0.079
TAOK1	0.262792	4.47417e-32	1.04539e-27	0.407	0.335
MARK2	0.262494	3.07545e-24	7.18579e-20	0.155	0.114
PON2	0.262485	2.88523e-19	6.74134e-15	0.202	0.16
RABEP1	0.262446	7.30715e-32	1.70732e-27	0.381	0.31
RAB10	0.261587	7.27689e-30	1.70025e-25	0.365	0.297
PIGK	0.25974	1.09795e-22	2.56537e-18	0.115	0.081
DCTN2	0.259383	1.52021e-12	3.55196e-08	0.117	0.091
YWHAB	0.258948	1.93342e-10	4.51744e-06	0.14	0.115
GXYLT2	0.258259	5.79688e-17	1.35444e-12	0.148	0.114
NR2F1	0.257573	1.10651e-46	2.58537e-42	0.184	0.122
RO60	0.257546	6.07633e-13	1.41973e-08	0.165	0.133
PPM1D	0.257545	9.59828e-17	2.24264e-12	0.162	0.127
SNX13	0.25725	2.47383e-27	5.7801e-23	0.34	0.276
ZKSCAN7-AS1	0.256373	2.25508e-27	5.26899e-23	0.221	0.168
CCDC92	0.255883	4.69151e-16	1.09617e-11	0.183	0.146
SYTL2	0.255341	2.12695e-240	4.96962e-236	0.31	0.15
SH3BP2	0.255042	2.05218e-19	4.79491e-15	0.121	0.088
SPPL3	0.254803	8.95704e-29	2.09281e-24	0.395	0.326
RPSA	0.254781	3.11305e-13	7.27365e-09	0.116	0.09
PDZD8	0.254518	8.26274e-19	1.93059e-14	0.175	0.135
RPL35	0.253413	7.25182e-36	1.69439e-31	0.149	0.101
ATXN10	0.253206	2.31948e-32	5.41947e-28	0.356	0.284
GTPBP2	0.25278	1.97552e-15	4.61581e-11	0.109	0.082
DLGAP4-AS1	0.252113	2.11915e-24	4.95138e-20	0.212	0.162
DMAC2L	0.251705	1.38817e-12	3.24346e-08	0.107	0.082
XPO1	0.251499	9.72224e-37	2.2716e-32	0.376	0.3
FBXL4	0.250786	3.82888e-25	8.94617e-21	0.297	0.239
UBE2V1	0.250015	1.06313e-18	2.484e-14	0.193	0.151

## Sheet: damageSC
gene	avg_log2FC	p_val	p_val_adj	pct.1	pct.2
ABCB1	2.32127	0	0	0.244	0.065
RUNDC3B	2.24832	0	0	0.211	0.064
IL1RAPL2	1.74895	0	0	0.2	0.062
NR5A2	1.73047	5.65269e-78	1.32075e-73	0.112	0.057
EGR1	1.7217	4.38649e-114	1.0249e-109	0.181	0.099
FOS	1.69452	0	0	0.333	0.162
LINC02147	1.65077	4.46168e-170	1.04247e-165	0.148	0.061
JUNB	1.57065	6.96646e-25	1.62771e-20	0.106	0.074
PPP2R2B	1.56211	0	0	0.823	0.31
FBN2	1.55629	6.23519e-44	1.45685e-39	0.128	0.082
ITGB8	1.53978	0	0	0.636	0.357
NRXN1	1.53246	0	0	0.919	0.305
CACHD1	1.50455	3.98025e-11	9.29985e-07	0.102	0.083
JUN	1.48831	1.87191e-46	4.37372e-42	0.197	0.146
LRRTM4	1.45884	0	0	0.575	0.199
ANK3	1.40183	0	0	0.643	0.273
LINC02208	1.38102	1.90937e-123	4.46125e-119	0.102	0.041
PTGDS	1.37873	1.28002e-103	2.99077e-99	0.282	0.192
EMCN	1.37086	2.18949e-207	5.11574e-203	0.265	0.134
FRMD5	1.36174	0	0	0.421	0.165
DACH1	1.35876	9.90775e-121	2.31495e-116	0.157	0.077
TENM2	1.35457	0	0	0.72	0.354
RELN	1.34828	0	0	0.356	0.166
TENM3	1.3418	0	0	0.406	0.208
PCDH9	1.28469	0	0	0.492	0.248
PRKCA	1.24862	0	0	0.599	0.417
THSD7A	1.24761	6.62617e-183	1.54821e-178	0.405	0.268
PTCH1	1.24565	1.33881e-182	3.12812e-178	0.405	0.274
SMAD1	1.21815	2.11401e-10	4.93938e-06	0.164	0.147
ABCA10	1.20167	0	0	0.59	0.314
CYYR1	1.18895	1.9625e-86	4.58537e-82	0.165	0.092
LHFPL6	1.18631	4.08417e-243	9.54266e-239	0.601	0.487
POLR2F	1.17833	1.06673e-126	2.49241e-122	0.273	0.166
CCN1	1.17732	2.18617e-09	5.10798e-05	0.147	0.131
ADAMTSL1	1.17551	1.37587e-44	3.21472e-40	0.254	0.201
LINC00511	1.17538	3.06051e-81	7.15089e-77	0.192	0.116
P2RY14	1.1693	6.21263e-39	1.45158e-34	0.152	0.105
SESN3	1.1506	5.00368e-34	1.16911e-29	0.326	0.304
NKAIN3	1.14723	0	0	0.364	0.158
MT-CO1	1.14191	3.84186e-23	8.97651e-19	0.28	0.259
SEMA3B	1.12962	1.05192e-50	2.45781e-46	0.23	0.17
MEG3	1.11422	4.42865e-30	1.03475e-25	0.234	0.194
KAZN	1.10477	7.63498e-260	1.78391e-255	0.38	0.212
CADM1	1.0961	1.72541e-206	4.03141e-202	0.336	0.187
CHL1	1.09409	0	0	0.372	0.177
BICD1	1.09404	8.19529e-64	1.91483e-59	0.395	0.351
MCTP1	1.09023	1.0304e-254	2.40753e-250	0.469	0.295
AATK	1.08933	7.44815e-69	1.74026e-64	0.237	0.164
ABCA8	1.0716	7.91172e-319	1.84857e-314	0.578	0.385
NTM	1.07068	4.12862e-117	9.64653e-113	0.263	0.161
ARL15	1.06732	1.87605e-124	4.38339e-120	0.483	0.416
CNTN1	1.06245	2.45572e-95	5.73778e-91	0.314	0.218
COL24A1	1.05986	2.77077e-14	6.4739e-10	0.176	0.152
SORCS1	1.05506	0	0	0.589	0.222
MYRIP	1.04968	1.55767e-23	3.6395e-19	0.224	0.189
MT-ATP6	1.04831	7.27795e-18	1.70049e-13	0.284	0.269
EHBP1	1.04096	0	0	0.823	0.668
COL21A1	1.03456	8.60511e-27	2.01058e-22	0.365	0.361
XKR4	1.026	0	0	0.531	0.18
LAMA2	1.01491	0	0	0.846	0.587
TMTC2	1.00866	1.03656e-56	2.42191e-52	0.262	0.196
GALNT17	1.00827	1.66628e-181	3.89325e-177	0.402	0.261
MEG8	1.00503	6.51205e-23	1.52154e-18	0.181	0.145
CDH19	0.990907	0	0	0.628	0.306
LSAMP	0.989853	3.08593e-241	7.21027e-237	0.402	0.231
SEMA3A	0.97885	1.27456e-25	2.978e-21	0.129	0.093
SLIT2	0.974221	1.76022e-247	4.11276e-243	0.429	0.253
STOX2	0.970727	5.14033e-152	1.20104e-147	0.378	0.247
ADGRB3	0.969977	0	0	0.476	0.246
LINC00607	0.952414	5.56483e-19	1.30022e-14	0.112	0.083
SNED1	0.947106	2.07594e-149	4.85043e-145	0.478	0.374
COL14A1	0.943816	6.34108e-33	1.48159e-28	0.293	0.249
FIGN	0.941547	5.36192e-78	1.25281e-73	0.375	0.3
GPM6B	0.936638	8.83756e-193	2.0649e-188	0.35	0.201
AHR	0.923587	9.37434e-22	2.19031e-17	0.381	0.393
LAMB1	0.919666	7.4444e-53	1.73938e-48	0.376	0.329
GAB1	0.910013	2.88507e-151	6.74096e-147	0.575	0.505
QKI	0.909674	5.22855e-244	1.22165e-239	0.68	0.628
KCNT2	0.907437	6.17438e-35	1.44264e-30	0.297	0.254
TSHZ2	0.889395	2.66872e-119	6.23546e-115	0.408	0.297
FOXP2	0.887603	2.3165e-56	5.4125e-52	0.379	0.319
SPTBN1	0.877701	1.63568e-175	3.82176e-171	0.678	0.669
IL1RAPL1	0.877448	0	0	0.621	0.342
PDZRN3	0.875212	1.94367e-116	4.54138e-112	0.483	0.394
ZNF521	0.866155	2.8235e-13	6.59711e-09	0.246	0.228
GRIK2	0.85615	1.74664e-143	4.08103e-139	0.343	0.221
SLC35F1	0.853408	0	0	0.4	0.186
ABCA9	0.852685	1.32147e-224	3.08762e-220	0.445	0.279
CALCRL-AS1	0.849289	1.01237e-104	2.3654e-100	0.463	0.379
TRPM3	0.843963	4.49714e-17	1.05076e-12	0.174	0.144
TACR1	0.841777	1.33076e-12	3.10931e-08	0.152	0.128
ADGRL4	0.834377	1.00276e-112	2.34294e-108	0.241	0.141
DOK6	0.834329	9.27341e-47	2.16673e-42	0.249	0.185
TMEM132B	0.830204	1.57921e-30	3.68982e-26	0.138	0.095
CYYR1-AS1	0.827667	6.88305e-56	1.60822e-51	0.131	0.076
DLEU2	0.826086	1.85523e-45	4.33474e-41	0.556	0.612
MECOM	0.824038	6.10862e-134	1.42728e-129	0.263	0.149
ABCA6	0.821941	4.34462e-65	1.01512e-60	0.37	0.301
FSTL5	0.820617	2.24231e-41	5.23915e-37	0.103	0.061
NAALADL2	0.818069	9.11266e-129	2.12917e-124	0.64	0.614
NEGR1	0.815016	0	0	0.754	0.567
STARD13	0.814936	8.65949e-320	2.02329e-315	0.666	0.529
DYNC1I1	0.804937	1.06071e-14	2.47836e-10	0.196	0.17
PRKD1	0.800293	6.90944e-11	1.61439e-06	0.302	0.302
DLC1	0.799684	2.99475e-230	6.99722e-226	0.682	0.548
LIFR	0.799281	1.1035e-29	2.57833e-25	0.295	0.264
BICC1	0.792389	2.48393e-139	5.8037e-135	0.451	0.321
GNG2	0.78597	6.5718e-14	1.5355e-09	0.195	0.168
MT-CO3	0.780537	9.1921e-11	2.14773e-06	0.305	0.305
NTNG1	0.776685	7.89432e-81	1.84451e-76	0.247	0.159
STK32A	0.775489	9.91316e-10	2.31621e-05	0.104	0.083
ADAM23	0.774074	6.88148e-43	1.60786e-38	0.21	0.152
ZNF536	0.772202	1.73213e-110	4.04713e-106	0.271	0.163
LRRC4C	0.771855	2.81708e-44	6.58211e-40	0.169	0.114
SOX2-OT	0.76349	1.62681e-22	3.80103e-18	0.195	0.156
SOX6	0.76018	9.90643e-65	2.31464e-60	0.417	0.348
GSN	0.74408	7.75169e-13	1.81118e-08	0.421	0.468
MIR99AHG	0.740961	4.94802e-83	1.15611e-78	0.585	0.577
FMN2	0.733602	3.20479e-23	7.488e-19	0.134	0.098
TIAM1	0.732204	1.64944e-18	3.85392e-14	0.218	0.186
ERBB3	0.730219	5.99234e-12	1.40011e-07	0.124	0.099
LINC01088	0.728196	4.18765e-77	9.78444e-73	0.398	0.316
NPDC1	0.727136	1.26288e-06	0.0295071	0.089	0.116
KANK4	0.725366	9.09754e-16	2.12564e-11	0.2	0.172
DAB1	0.722393	2.56818e-34	6.00056e-30	0.179	0.128
TCF4	0.718249	2.03009e-41	4.74331e-37	0.435	0.411
PDE4D	0.707907	1.70222e-60	3.97723e-56	0.436	0.375
FAM118A	0.70569	6.96309e-13	1.62693e-08	0.081	0.118
DST	0.697826	1.3815e-179	3.22787e-175	0.732	0.739
GAS7	0.696274	1.14746e-24	2.68104e-20	0.314	0.274
UACA	0.693201	1.69205e-37	3.95347e-33	0.52	0.538
ZNF385D	0.692142	4.37386e-22	1.02195e-17	0.169	0.132
TOX	0.686008	1.6646e-48	3.88933e-44	0.243	0.177
DDX17	0.682254	5.78248e-31	1.35108e-26	0.614	0.743
VIM	0.681204	1.47558e-49	3.44769e-45	0.494	0.5
POGZ	0.68014	1.60122e-14	3.74124e-10	0.276	0.392
CADM2	0.679186	0	0	0.578	0.215
RUNX1T1	0.67866	4.35895e-52	1.01847e-47	0.535	0.533
ZBTB20	0.669805	1.70781e-286	3.99029e-282	0.899	0.879
NKAIN2	0.669733	1.4399e-278	3.36433e-274	0.45	0.25
APOD	0.667349	1.43784e-90	3.35952e-86	0.364	0.274
PTCH2	0.662512	6.51138e-07	0.0152138	0.265	0.262
ADAMTS9-AS2	0.662226	9.15139e-75	2.13822e-70	0.625	0.631
ZEB2	0.661352	6.2286e-85	1.45531e-80	0.509	0.437
AUTS2	0.659251	1.87491e-164	4.38073e-160	0.707	0.622
PDE1C	0.653672	1.10015e-06	0.025705	0.205	0.191
RABGAP1L	0.651509	2.29588e-22	5.36433e-18	0.537	0.599
ITGA6	0.65133	1.69948e-75	3.97083e-71	0.523	0.464
FMNL2	0.648264	1.18124e-24	2.75997e-20	0.488	0.515
NLGN1	0.64647	3.57553e-136	8.35422e-132	0.57	0.451
ZSWIM6	0.646234	4.86731e-07	0.0113725	0.332	0.344
ADGRL3	0.634791	1.5493e-277	3.61994e-273	0.606	0.382
MIR646HG	0.634538	5.48715e-07	0.0128207	0.227	0.216
DMD	0.63302	1.75205e-279	4.09367e-275	0.802	0.654
MAGI1	0.632005	3.25826e-20	7.61292e-16	0.413	0.421
PEX5L	0.626936	1.19866e-47	2.80067e-43	0.147	0.093
RORA	0.620405	1.41507e-90	3.3063e-86	0.617	0.575
EBF2	0.620353	5.30448e-117	1.23939e-112	0.554	0.445
HSPA12A	0.618693	9.35113e-08	0.00218489	0.22	0.205
BAZ2B	0.617404	7.09062e-07	0.0165672	0.365	0.495
PLCB1	0.616506	1.60521e-55	3.75057e-51	0.463	0.402
RBFOX2	0.615365	6.84055e-10	1.59829e-05	0.33	0.453
NCAM1	0.61436	2.015e-108	4.70804e-104	0.278	0.167
ADAMTS9	0.612995	1.98638e-07	0.00464119	0.207	0.194
GRIK3	0.612337	1.26748e-37	2.96147e-33	0.184	0.129
SNCA	0.612045	1.63926e-33	3.83013e-29	0.201	0.148
NCAM2	0.60825	2.39682e-213	5.60017e-209	0.438	0.264
NR2F1	0.604734	5.9321e-08	0.00138604	0.094	0.124
ARHGAP24	0.603527	2.67894e-77	6.25933e-73	0.409	0.322
ANO2	0.601916	4.66299e-20	1.08951e-15	0.128	0.094
TTC28	0.601591	2.85039e-10	6.65993e-06	0.522	0.603
HDAC9	0.597778	5.73882e-11	1.34088e-06	0.269	0.251
TTC3	0.592064	2.82175e-15	6.59303e-11	0.269	0.377
RBMS3	0.591368	4.09337e-230	9.56416e-226	0.863	0.801
SNTG2	0.58966	5.79914e-29	1.35497e-24	0.224	0.176
NR2F2-AS1	0.588969	4.5628e-112	1.0661e-107	0.714	0.696
OPCML	0.585014	4.72038e-16	1.10292e-11	0.11	0.082
SMYD3	0.581291	6.35065e-16	1.48383e-11	0.459	0.485
PLXDC2	0.576803	5.57988e-102	1.30374e-97	0.504	0.413
AGAP1	0.576542	2.88507e-12	6.74096e-08	0.454	0.497
LRMDA	0.568131	1.0179e-96	2.37833e-92	0.606	0.549
EGFR	0.567782	1.30041e-32	3.03841e-28	0.422	0.398
GPC6	0.566648	3.04269e-284	7.10925e-280	0.722	0.504
XKR6	0.562767	3.49069e-07	0.008156	0.09	0.117
ARHGAP15	0.559707	2.04684e-40	4.78243e-36	0.273	0.211
MAFIP	0.557468	2.03021e-25	4.7436e-21	0.088	0.146
ITPRID2	0.549184	1.25773e-12	2.93868e-08	0.168	0.227
CIRBP	0.547993	4.15017e-39	9.69686e-35	0.196	0.317
PEAK1	0.544417	5.75635e-16	1.34497e-11	0.472	0.498
FGF13	0.543536	1.69887e-06	0.0396941	0.188	0.175
CELF2	0.539179	2.7499e-21	6.42514e-17	0.542	0.585
ZNF638	0.53688	2.50907e-09	5.86244e-05	0.422	0.593
KCNMB4	0.535124	3.2456e-30	7.58334e-26	0.22	0.169
DIP2B	0.53509	7.35581e-07	0.0171869	0.274	0.352
RASGEF1C	0.535039	7.11436e-07	0.0166227	0.107	0.09
JMJD1C	0.534836	5.08757e-24	1.18871e-19	0.618	0.708
ST6GALNAC5	0.53389	7.69968e-27	1.79903e-22	0.176	0.131
ZFP36L1	0.532356	1.75946e-24	4.11098e-20	0.173	0.258
CFH	0.531795	7.13161e-11	1.6663e-06	0.331	0.326
MPZ	0.52586	1.4477e-74	3.38256e-70	0.219	0.139
ZNF518A	0.525451	4.97228e-27	1.16177e-22	0.143	0.222
MLIP	0.520483	1.06599e-40	2.49069e-36	0.109	0.066
PRIMA1	0.520303	1.40931e-25	3.29286e-21	0.16	0.117
TAFA5	0.520137	9.98886e-07	0.023339	0.118	0.101
NRXN3	0.518207	0	0	0.468	0.232
EGLN1	0.516823	2.90261e-13	6.78196e-09	0.124	0.173
MRAS	0.512563	3.97068e-07	0.00927749	0.166	0.211
ANKH	0.50431	1.79642e-22	4.19734e-18	0.183	0.268
TTTY14	0.503173	1.4411e-06	0.0336714	0.21	0.264
TJP1	0.502167	6.38893e-22	1.49277e-17	0.47	0.479
ATRX	0.497643	1.53237e-35	3.58037e-31	0.32	0.495
STIM2	0.494147	2.09185e-23	4.88761e-19	0.117	0.18
CUX1	0.49224	4.0903e-11	9.557e-07	0.267	0.36
RBM6	0.491341	1.10743e-22	2.58751e-18	0.352	0.518
PARD3	0.488123	8.14372e-10	1.90278e-05	0.521	0.584
BNC2	0.487757	2.70319e-251	6.316e-247	0.704	0.485
TPM4	0.48493	3.39131e-43	7.92379e-39	0.179	0.296
SHC4	0.482461	9.05518e-10	2.11574e-05	0.138	0.115
RFX3	0.479691	1.44928e-20	3.38623e-16	0.224	0.319
SUPT3H	0.477691	1.14368e-08	0.000267221	0.27	0.349
TOM1L2	0.476919	7.70151e-22	1.79946e-17	0.205	0.297
CTNNAL1	0.468848	3.21654e-33	7.51545e-29	0.291	0.239
RBM39	0.467871	7.00468e-38	1.63664e-33	0.333	0.529
B2M	0.465715	1.52802e-14	3.57023e-10	0.366	0.356
IMMP2L	0.464723	6.03629e-60	1.41038e-55	0.702	0.736
NKTR	0.46471	6.3157e-15	1.47566e-10	0.388	0.556
RAI14	0.462114	1.3704e-06	0.0320194	0.259	0.326
SRRM2	0.460304	2.95966e-13	6.91524e-09	0.377	0.537
JAM2	0.46003	1.47532e-08	0.000344708	0.107	0.141
THBS1	0.45887	8.62952e-12	2.01629e-07	0.136	0.184
EEPD1	0.457222	4.25682e-10	9.94605e-06	0.085	0.116
XPO1	0.455651	3.63173e-39	8.48554e-35	0.188	0.303
MARCHF1	0.454526	4.85113e-13	1.13347e-08	0.288	0.264
LAMA4	0.452849	6.29422e-34	1.47064e-29	0.554	0.552
FLRT2	0.452646	7.6111e-87	1.77833e-82	0.507	0.395
HNRNPH1	0.450971	8.85214e-47	2.0683e-42	0.216	0.356
ZCCHC7	0.450935	6.57161e-18	1.53546e-13	0.31	0.433
CALCRL	0.447738	1.57424e-07	0.00367822	0.155	0.196
ACTB	0.445987	1.41142e-37	3.29779e-33	0.161	0.262
BPTF	0.445481	1.98041e-20	4.62724e-16	0.348	0.501
BTBD9	0.44127	5.26507e-16	1.23018e-11	0.296	0.404
MAP4K5	0.440874	5.77488e-24	1.3493e-19	0.262	0.38
MAML2	0.439873	8.10944e-17	1.89477e-12	0.554	0.601
A2M	0.432982	3.03276e-13	7.08605e-09	0.154	0.209
FLG-AS1	0.432091	8.28415e-09	0.000193559	0.094	0.124
EXOC6B	0.430313	1.78763e-14	4.17679e-10	0.369	0.512
PTPRM	0.428833	9.27452e-07	0.0216699	0.381	0.405
LMCD1	0.427437	7.7392e-10	1.80826e-05	0.09	0.121
EVI5	0.426481	6.62404e-31	1.54771e-26	0.259	0.386
LDLRAD3	0.424587	4.24031e-12	9.9075e-08	0.162	0.217
PPFIBP1	0.421752	7.56169e-24	1.76679e-19	0.226	0.327
CNTN4	0.420968	1.17663e-57	2.7492e-53	0.576	0.515
DCLK2	0.419095	1.46996e-25	3.43456e-21	0.104	0.165
GULP1	0.418362	3.65278e-12	8.53471e-08	0.336	0.451
RALGAPA1	0.416606	1.29056e-35	3.0154e-31	0.302	0.462
PDE8A	0.416371	2.96785e-32	6.93439e-28	0.264	0.397
ESRRG	0.416333	4.20999e-10	9.83664e-06	0.106	0.084
PPP1R13B	0.415443	4.88919e-13	1.14236e-08	0.087	0.124
ANKRD36	0.415123	8.06376e-51	1.8841e-46	0.241	0.395
ZFAND3	0.414178	7.9037e-17	1.8467e-12	0.373	0.526
ST6GALNAC3	0.412384	3.1361e-15	7.3275e-11	0.253	0.218
EXOC4	0.411765	2.43928e-14	5.69939e-10	0.407	0.567
TGM1	0.408063	6.17462e-70	1.4427e-65	0.785	0.84
CCDC18-AS1	0.406853	1.6853e-22	3.93769e-18	0.311	0.447
NEK1	0.406325	1.13219e-07	0.00264537	0.267	0.346
FTX	0.405124	1.29763e-72	3.03192e-68	0.811	0.857
RAP1GDS1	0.400959	2.25829e-17	5.27649e-13	0.217	0.301
LTBP4	0.400462	1.1601e-22	2.71058e-18	0.221	0.319
UTRN	0.400375	2.63829e-42	6.16436e-38	0.721	0.793
LDB2	0.39865	1.16372e-31	2.71902e-27	0.419	0.385
ERCC6L2-AS1	0.398275	7.50222e-20	1.75289e-15	0.1	0.151
SNRNP70	0.397373	4.7211e-64	1.10308e-59	0.219	0.381
NGF	0.396944	2.28261e-17	5.33333e-13	0.073	0.113
DLG1	0.394503	4.48782e-23	1.04858e-18	0.317	0.457
FAM168A	0.392991	1.37664e-19	3.21652e-15	0.156	0.224
STK3	0.39105	1.05167e-19	2.45723e-15	0.355	0.505
FBXW7	0.388268	2.51435e-24	5.87477e-20	0.204	0.297
PLEKHA4	0.387947	2.33882e-11	5.46465e-07	0.128	0.173
CRADD	0.386132	2.33751e-13	5.4616e-09	0.182	0.243
SLC12A2	0.386124	1.78804e-11	4.17775e-07	0.133	0.179
TNRC6B	0.384706	8.08265e-14	1.88851e-09	0.427	0.596
NASP	0.383644	1.56203e-24	3.64968e-20	0.093	0.15
PSMA3-AS1	0.383608	8.17183e-56	1.90935e-51	0.232	0.391
COL28A1	0.383539	2.33975e-26	5.46684e-22	0.28	0.229
PTMA	0.383345	1.37431e-15	3.21108e-11	0.175	0.239
AKAP9	0.3826	5.25485e-19	1.22779e-14	0.38	0.545
TRIM5	0.381814	8.26967e-25	1.93221e-20	0.162	0.24
GTDC1	0.379471	6.20506e-13	1.44981e-08	0.235	0.31
ASH1L	0.378289	2.11565e-30	4.94321e-26	0.376	0.561
SMAD9	0.377787	9.00747e-24	2.1046e-19	0.058	0.102
SRSF11	0.375848	3.93024e-35	9.18301e-31	0.354	0.545
KLHDC10	0.37117	5.33607e-35	1.24677e-30	0.129	0.212
FBXL7	0.37073	3.30041e-14	7.71142e-10	0.552	0.588
SFPQ	0.36987	2.36043e-60	5.51513e-56	0.281	0.473
FUT8	0.365124	1.55841e-08	0.000364123	0.282	0.367
NR2F2	0.364084	1.58898e-25	3.71265e-21	0.275	0.395
TBC1D5	0.363944	1.99946e-18	4.67174e-14	0.391	0.546
THSD7B	0.363784	1.34264e-12	3.13708e-08	0.089	0.126
GPHN	0.361982	3.12859e-23	7.30996e-19	0.348	0.493
AHCYL2	0.361055	2.23768e-15	5.22835e-11	0.196	0.267
MYO9A	0.358224	5.71864e-30	1.33616e-25	0.339	0.498
OPHN1	0.357751	4.70917e-36	1.1003e-31	0.235	0.36
CCN2	0.357664	2.84967e-16	6.65826e-12	0.106	0.154
GPATCH8	0.356639	4.85405e-36	1.13415e-31	0.334	0.508
DLGAP1	0.356107	7.2638e-09	0.000169719	0.099	0.13
DLG2	0.355981	7.0231e-10	1.64095e-05	0.508	0.532
SOX5	0.355915	7.49069e-35	1.7502e-30	0.609	0.6
TRA2A	0.354182	3.15218e-66	7.36507e-62	0.218	0.381
BBS9	0.353911	1.72039e-08	0.000401968	0.414	0.541
COL16A1	0.35195	8.13412e-21	1.90054e-16	0.114	0.171
PCM1	0.350675	2.19688e-55	5.13301e-51	0.297	0.488
DISC1	0.350526	8.9507e-08	0.00209133	0.208	0.26
PKDCC	0.350046	2.51277e-26	5.8711e-22	0.077	0.129
SLC2A3	0.349528	2.21897e-16	5.18462e-12	0.081	0.122
SAT1	0.349291	1.46504e-09	3.42308e-05	0.154	0.2
SRSF5	0.348723	2.27496e-56	5.31545e-52	0.287	0.476
CDC42BPA	0.348236	1.17126e-26	2.73665e-22	0.346	0.501
RBM26	0.347056	4.78321e-67	1.1176e-62	0.241	0.417
PRH1	0.346828	3.87992e-10	9.06544e-06	0.458	0.614
FGD6	0.346606	4.37513e-21	1.02225e-16	0.128	0.189
CCNH	0.345863	3.77007e-27	8.80877e-23	0.351	0.51
UPF3A	0.343558	1.68652e-50	3.94056e-46	0.14	0.248
PHIP	0.342694	2.36201e-38	5.51884e-34	0.267	0.411
JARID2	0.342505	2.67233e-24	6.2439e-20	0.168	0.248
MAP4K3	0.341133	4.09847e-51	9.57608e-47	0.239	0.39
TTLL5	0.340763	7.85474e-38	1.83526e-33	0.15	0.243
IGF1R	0.340686	3.43236e-16	8.01972e-12	0.347	0.475
MYO6	0.340166	3.06546e-39	7.16246e-35	0.184	0.294
USP38-DT	0.339807	6.42903e-07	0.0150214	0.082	0.106
TNRC6C	0.339055	6.57961e-35	1.53733e-30	0.252	0.383
ITPR3	0.339055	1.60074e-31	3.74013e-27	0.124	0.2
MIR100HG	0.336888	1.85867e-11	4.34277e-07	0.312	0.407
OGA	0.334146	1.05423e-69	2.46321e-65	0.25	0.436
MAGI2	0.333483	7.69333e-11	1.79755e-06	0.534	0.566
NUDT3	0.331162	3.51181e-39	8.20534e-35	0.204	0.319
EEF1A1	0.329406	4.86244e-39	1.13611e-34	0.163	0.263
ARHGEF12	0.32882	1.83103e-48	4.2782e-44	0.246	0.393
PARD3B	0.328591	2.36204e-61	5.5189e-57	0.753	0.75
GMDS-DT	0.328133	2.13086e-12	4.97876e-08	0.346	0.459
FAM172A	0.327317	5.36039e-36	1.25245e-31	0.35	0.525
LHCGR	0.324107	6.46732e-07	0.0151109	0.099	0.126
GNAQ	0.323031	2.76751e-15	6.46629e-11	0.347	0.475
SH3PXD2A	0.318709	1.58972e-20	3.71438e-16	0.256	0.358
NRP2	0.317058	1.48476e-13	3.46914e-09	0.25	0.329
NUTM2B-AS1	0.316178	1.53777e-61	3.593e-57	0.16	0.288
MAP4	0.316129	1.86931e-26	4.36764e-22	0.388	0.559
CBLB	0.31501	3.01672e-11	7.04857e-07	0.342	0.452
HNRNPU	0.314725	6.28659e-73	1.46886e-68	0.211	0.378
VPS13C	0.314277	1.32002e-58	3.08422e-54	0.295	0.484
FAF1	0.314123	1.47169e-42	3.4386e-38	0.348	0.533
COL5A3	0.312741	1.28343e-07	0.00299874	0.091	0.118
HIVEP3	0.312249	1.45284e-08	0.000339457	0.171	0.216
EIF4G3	0.312073	1.46614e-42	3.42563e-38	0.289	0.449
SCN7A	0.312006	4.19772e-179	9.80797e-175	0.587	0.416
PAK3	0.311389	8.73315e-13	2.0405e-08	0.367	0.344
PAN3	0.310781	2.16024e-36	5.04741e-32	0.354	0.533
SDCCAG8	0.310724	6.8776e-50	1.60695e-45	0.242	0.391
KMT2E	0.31034	2.29217e-53	5.35566e-49	0.31	0.501
WWTR1	0.310089	3.84088e-40	8.97423e-36	0.218	0.34
PHF14	0.309965	1.09968e-45	2.56941e-41	0.264	0.419
PTPN14	0.309807	1.80851e-41	4.22559e-37	0.158	0.26
LRP1	0.309055	1.42698e-26	3.33413e-22	0.227	0.333
FOXO1	0.307718	9.14259e-07	0.0213617	0.376	0.479
GALNT10	0.306282	4.82998e-27	1.12853e-22	0.158	0.238
FBN1	0.30557	4.01694e-07	0.00938559	0.252	0.319
TUBA1A	0.305491	5.02587e-08	0.00117429	0.091	0.12
PLEKHG1	0.301929	1.79604e-07	0.00419644	0.119	0.151
ARHGAP29	0.301372	9.41401e-27	2.19958e-22	0.228	0.333
CHSY1	0.298922	1.28308e-30	2.99791e-26	0.088	0.149
TANC1	0.2972	3.71295e-26	8.6753e-22	0.241	0.347
PDS5B	0.296003	6.63339e-50	1.54989e-45	0.232	0.377
SPARC	0.295332	3.19307e-35	7.46061e-31	0.195	0.299
H3-3B	0.295193	3.08392e-43	7.20559e-39	0.183	0.295
NOS1AP	0.294483	2.27659e-16	5.31926e-12	0.08	0.12
PRELID2	0.294016	1.39243e-11	3.25341e-07	0.1	0.137
ARHGAP31	0.293875	7.59789e-21	1.77525e-16	0.195	0.274
SENP6	0.292638	9.65005e-55	2.25473e-50	0.359	0.571
GOLGA8A	0.291309	1.19145e-45	2.78381e-41	0.121	0.213
SPIDR	0.291154	1.47684e-19	3.45065e-15	0.391	0.544
HIPK3	0.290255	1.00063e-34	2.33798e-30	0.245	0.373
CHN1	0.290154	9.52783e-23	2.22618e-18	0.137	0.202
SHOC1	0.289159	1.69411e-06	0.0395829	0.12	0.15
ZMAT1	0.288913	4.23197e-40	9.88801e-36	0.11	0.191
CASC15	0.288425	1.15853e-09	2.70691e-05	0.205	0.261
NF1	0.287024	2.32713e-51	5.43735e-47	0.327	0.519
RGS6	0.286745	5.38132e-55	1.25734e-50	0.515	0.421
ARHGAP21	0.28442	5.27215e-32	1.23184e-27	0.216	0.325
LINC00882	0.283871	2.07552e-08	0.000484946	0.185	0.232
CAMK2D	0.283688	1.08155e-24	2.52704e-20	0.288	0.407
MYO15B	0.283378	5.71725e-59	1.33583e-54	0.132	0.244
GALNT2	0.282608	1.22052e-40	2.85175e-36	0.138	0.23
C2CD2	0.281518	3.32949e-36	7.77935e-32	0.087	0.155
RAD51B	0.281477	7.06016e-08	0.00164961	0.329	0.42
RUFY3	0.280822	5.1313e-54	1.19893e-49	0.245	0.402
LINC01473	0.280696	4.71772e-24	1.1023e-19	0.317	0.44
KLF12	0.280301	3.85552e-27	9.00843e-23	0.264	0.378
HIBCH	0.279904	1.18839e-08	0.000277667	0.314	0.414
UBE2E2	0.279137	6.30549e-07	0.0147328	0.571	0.625
BCAS3	0.278509	1.02926e-12	2.40487e-08	0.414	0.553
SHROOM4	0.277716	2.08606e-10	4.87407e-06	0.086	0.117
EFCAB2	0.276911	8.35696e-33	1.9526e-28	0.131	0.21
LYST	0.276034	5.28325e-25	1.23443e-20	0.23	0.332
MAP4K4	0.276016	9.19814e-52	2.14915e-47	0.253	0.412
RAPGEF2	0.275294	1.84001e-51	4.29917e-47	0.237	0.383
SPATA6	0.275257	1.79043e-26	4.18335e-22	0.269	0.385
NIPBL	0.273781	1.33431e-62	3.11762e-58	0.301	0.497
HLA-A	0.273434	4.82069e-13	1.12636e-08	0.127	0.174
SNED1-AS1	0.273362	1.25611e-08	0.000293491	0.158	0.201
SPTLC2	0.272858	2.79378e-32	6.52767e-28	0.129	0.207
ECE1	0.27246	1.22233e-31	2.85597e-27	0.145	0.227
CEP85L	0.272092	5.97438e-42	1.39591e-37	0.259	0.402
OXR1	0.270321	1.94406e-21	4.54231e-17	0.294	0.411
ZNF609	0.268907	4.2918e-42	1.00278e-37	0.219	0.345
SETD5	0.268588	2.94418e-70	6.87909e-66	0.28	0.476
NRBP2	0.268454	9.5882e-36	2.24028e-31	0.092	0.162
HERC4	0.268436	8.95281e-49	2.09182e-44	0.311	0.488
STX16	0.268013	1.27423e-74	2.97724e-70	0.127	0.253
BABAM2	0.267878	7.34837e-45	1.71695e-40	0.288	0.448
ETV1	0.266832	1.3852e-08	0.000323652	0.078	0.104
MAST4	0.266001	8.24382e-31	1.92617e-26	0.168	0.256
NBEA	0.265792	2.55909e-26	5.97931e-22	0.251	0.361
MEF2C-AS1	0.265538	1.06525e-07	0.00248897	0.08	0.105
PHF21A	0.265152	3.04912e-55	7.12426e-51	0.236	0.387
FARS2	0.264493	1.25321e-55	2.92811e-51	0.193	0.325
GALK2	0.260864	4.94948e-36	1.15645e-31	0.127	0.21
SEPTIN9	0.260177	1.58943e-41	3.7137e-37	0.153	0.251
PACS1	0.260134	2.71447e-34	6.34237e-30	0.162	0.254
TUT4	0.259923	5.25119e-63	1.22694e-58	0.255	0.426
PTPN9	0.259438	2.5637e-33	5.99008e-29	0.171	0.265
SOS1	0.259284	1.68979e-47	3.9482e-43	0.282	0.442
USP34	0.258992	1.67854e-49	3.92191e-45	0.38	0.594
FBXL17	0.258846	3.42469e-25	8.00179e-21	0.343	0.485
FOXP1	0.258334	2.24947e-10	5.25588e-06	0.427	0.56
NUTM2A-AS1	0.257984	1.44335e-74	3.3724e-70	0.155	0.294
DDX5	0.257716	4.44666e-07	0.0103896	0.525	0.693
SBF2	0.256316	6.63147e-18	1.54944e-13	0.455	0.635
RALGAPA2	0.256148	6.12098e-10	1.43017e-05	0.212	0.274
CCDC30	0.255937	7.9151e-17	1.84936e-12	0.071	0.11
SPAG16	0.253103	2.93421e-37	6.85578e-33	0.1	0.174
PLCB4	0.251695	7.77788e-12	1.8173e-07	0.45	0.435
PTPN12	0.250509	3.53739e-66	8.26511e-62	0.235	0.4
ARHGAP26	0.250264	3.30317e-17	7.71786e-13	0.29	0.389

## Sheet: Adipo
gene	avg_log2FC	p_val	p_val_adj	pct.1	pct.2
LGALS12	8.84316	0	0	0.476	0.001
PLIN1	8.76706	0	0	0.944	0.008
LINC01942	8.69236	0	0	0.189	0
PCK1	8.67257	0	0	0.341	0.001
ADIPOQ	8.48535	0	0	0.767	0.003
ADIPOQ-AS1	8.46361	0	0	0.585	0.002
PFKFB1	8.36387	0	0	0.656	0.002
LINCADL	8.10043	0	0	0.32	0.001
GPD1	8.06474	0	0	0.709	0.003
C14orf180	7.89512	0	0	0.446	0.001
TRHDE-AS1	7.85666	0	0	0.802	0.006
GPAM	7.73881	0	0	0.938	0.038
CIDEC	7.72774	0	0	0.714	0.004
G0S2	7.70301	0	0	0.761	0.008
PLIN4	7.58238	0	0	0.819	0.009
SLC19A3	7.56535	0	0	0.774	0.007
DGAT2	7.55428	0	0	0.431	0.002
SMIM36	7.47277	0	0	0.262	0.001
TRARG1	7.44147	0	0	0.349	0.001
MLXIPL	7.36071	0	0	0.778	0.006
KCNU1	7.29823	0	0	0.147	0.001
GYG2	7.26934	0	0	0.665	0.005
LEP	7.2047	0	0	0.386	0.002
KLHL31	7.10486	0	0	0.19	0.001
AQP7	7.06504	0	0	0.873	0.012
LINC01484	7.04413	0	0	0.284	0.001
LINC02607	6.96654	0	0	0.43	0.003
CIDEA	6.74175	0	0	0.394	0.003
ANKRD30A	6.71782	0	0	0.217	0.002
PTGER3	6.657	0	0	0.703	0.008
PDE3B	6.61536	0	0	0.934	0.043
LINC01230	6.60487	0	0	0.15	0.001
PRRT4	6.52984	0	0	0.122	0.001
PLIN5	6.37725	0	0	0.498	0.005
KLB	6.35301	0	0	0.587	0.006
THRSP	6.33411	0	0	0.412	0.004
MOGAT1	6.25877	0	0	0.198	0.002
DPT	6.10498	0	0	0.388	0.005
LINC02227	6.10039	0	0	0.213	0.002
LINC02237	6.06565	0	0	0.8	0.013
PNPLA3	6.03638	0	0	0.451	0.008
SPX	6.01172	0	0	0.103	0.001
RBP4	6.00153	0	0	0.315	0.003
LVRN	5.97318	0	0	0.544	0.008
KCNIP2-AS1	5.90053	0	0	0.604	0.017
HK2	5.86768	0	0	0.497	0.007
PPP1R1A	5.77602	0	0	0.255	0.003
CEBPA	5.74599	0	0	0.183	0.002
FFAR4	5.743	0	0	0.271	0.003
MYEOV	5.69201	0	0	0.204	0.003
SGCG	5.63094	0	0	0.349	0.005
LIPE	5.60589	0	0	0.697	0.017
CPAMD8	5.56663	0	0	0.42	0.016
GYS2	5.55003	0	0	0.125	0.002
GLYAT	5.52886	0	0	0.548	0.006
ADRA1A	5.50262	0	0	0.505	0.011
ABCD2	5.48233	0	0	0.622	0.017
LRRIQ3	5.46072	0	0	0.254	0.003
FASN	5.45799	0	0	0.642	0.022
C14orf39	5.4218	0	0	0.381	0.007
LINC01239	5.34104	0	0	0.774	0.033
PDE8B	5.30189	0	0	0.746	0.037
LINC02789	5.29592	0	0	0.103	0.002
PSG8	5.23775	0	0	0.143	0.003
SIX1	5.19105	0	0	0.364	0.007
RASD1	5.14173	0	0	0.299	0.005
COX14	5.04787	0	0	0.666	0.031
WDR93	5.02831	0	0	0.363	0.01
PDE11A-AS1	5.01055	0	0	0.157	0.003
TMEM132C	4.98664	0	0	0.764	0.034
RETSAT	4.9568	0	0	0.653	0.025
AGPAT2	4.95547	0	0	0.584	0.016
MGST1	4.95434	0	0	0.895	0.062
LINC02136	4.94296	0	0	0.115	0.002
DUSP4	4.92323	0	0	0.199	0.003
KCNIP2	4.90063	0	0	0.39	0.011
HSPB7	4.89802	0	0	0.442	0.012
SCD	4.87183	0	0	0.544	0.036
ACVR1C	4.86393	0	0	0.513	0.017
TRHDE	4.85507	0	0	0.486	0.016
GABRE	4.84049	0	0	0.718	0.03
AQP7B	4.81643	0	0	0.173	0.003
LINC02082	4.79694	0	0	0.179	0.003
LIPE-AS1	4.78537	0	0	0.821	0.07
PHACTR3	4.76907	0	0	0.386	0.011
FABP4	4.742	0	0	0.81	0.047
LINC02240	4.66244	0	0	0.155	0.004
PECR	4.65009	0	0	0.689	0.039
PNPLA2	4.63693	0	0	0.76	0.046
PEX11A	4.62944	0	0	0.46	0.013
CALB2	4.60643	0	0	0.162	0.003
GCOM1	4.57078	0	0	0.459	0.015
GRIA4	4.56037	0	0	0.232	0.013
SLC7A10	4.56036	0	0	0.248	0.005
CD36	4.52959	0	0	0.919	0.067
ACSL1	4.51327	0	0	0.783	0.055
PPARG	4.49837	0	0	0.917	0.114
MMD	4.47037	0	0	0.457	0.015
ANO3-AS1	4.43483	0	0	0.23	0.004
ANO3	4.42567	0	0	0.641	0.033
LPL	4.41886	0	0	0.807	0.054
PDE11A	4.36283	0	0	0.302	0.013
MDFI	4.35326	0	0	0.143	0.004
HOOK2	4.34679	0	0	0.773	0.059
PRKAR2B-AS1	4.30885	0	0	0.528	0.028
DCHS2	4.27217	0	0	0.316	0.017
MTARC1	4.20626	0	0	0.68	0.042
PCOLCE2	4.19351	0	0	0.564	0.017
TBL1Y	4.17353	0	0	0.373	0.016
MREG	4.15378	0	0	0.704	0.052
HILPDA	4.12879	0	0	0.496	0.025
ALDH1L1	4.11615	0	0	0.419	0.014
VLDLR-AS1	4.11443	0	0	0.453	0.027
MAOA	4.08732	0	0	0.699	0.058
ACACB	4.07207	0	0	0.941	0.281
CDKN2B	4.04725	0	0	0.238	0.007
MIR193BHG	4.04137	0	0	0.667	0.04
RDH5	3.95298	0	0	0.73	0.06
SPON1	3.94136	0	0	0.603	0.037
LINC02636	3.93847	0	0	0.12	0.004
MACROH2A2	3.9287	0	0	0.623	0.053
PWRN1	3.91652	0	0	0.155	0.005
MEST	3.90402	0	0	0.495	0.032
PLXNA4	3.89277	0	0	0.727	0.062
DGKI	3.87798	0	0	0.461	0.031
STEAP1	3.87042	0	0	0.196	0.006
GUCY2C	3.8395	0	0	0.143	0.006
BOK	3.82467	0	0	0.31	0.015
CES1	3.81991	0	0	0.223	0.01
GPT2	3.8197	0	0	0.527	0.025
ADAM12	3.81354	0	0	0.475	0.02
ANGPTL4	3.77146	0	0	0.485	0.032
BOK-AS1	3.76473	0	0	0.104	0.003
PCLO	3.75776	0	0	0.263	0.025
ACSS2	3.7561	0	0	0.75	0.106
PRKAR2B	3.75183	0	0	0.622	0.051
SCTR	3.7497	0	0	0.137	0.006
DPP6	3.73766	0	0	0.304	0.038
ZNF117	3.7087	0	0	0.625	0.049
AKR1C2	3.69781	0	0	0.542	0.04
HEPACAM	3.68971	0	0	0.264	0.007
ABCC6	3.68653	0	0	0.273	0.01
ERV3-1	3.68015	0	0	0.677	0.061
TMEM37	3.67035	0	0	0.106	0.004
ALDH4A1	3.66642	0	0	0.239	0.011
GRK3	3.66588	0	0	0.83	0.136
EYA1	3.66564	0	0	0.124	0.007
TTPA	3.66123	0	0	0.362	0.015
KIAA0408	3.63416	0	0	0.425	0.021
GPT	3.61576	0	0	0.117	0.004
CEACAM1	3.61123	0	0	0.362	0.026
ELMOD3	3.58704	0	0	0.81	0.123
ORMDL3	3.58566	0	0	0.187	0.009
ITGB1-DT	3.5773	0	0	0.284	0.016
TWIST2	3.57612	0	0	0.683	0.056
LY86-AS1	3.56727	0	0	0.136	0.009
TSKU-AS1	3.56644	0	0	0.179	0.008
TSKU	3.56303	0	0	0.253	0.012
MIR924HG	3.53943	0	0	0.148	0.008
FAH	3.53305	0	0	0.318	0.016
HEPN1	3.52199	0	0	0.257	0.007
C6	3.51199	0	0	0.286	0.017
IDH1	3.50112	0	0	0.645	0.074
SLC29A4	3.49633	0	0	0.101	0.004
AIFM2	3.48118	0	0	0.484	0.031
GSDMB	3.47852	0	0	0.439	0.034
LMO3	3.47616	0	0	0.519	0.036
PRXL2A	3.4656	0	0	0.682	0.064
AGBL4	3.45709	0	0	0.731	0.073
PLAAT5	3.44366	0	0	0.31	0.015
SPATA9	3.41995	0	0	0.265	0.017
APBB1IP	3.41451	0	0	0.773	0.057
SLC5A6	3.40133	0	0	0.219	0.011
NNAT	3.40093	0	0	0.149	0.01
LNCSRLR	3.40019	0	0	0.122	0.006
NPY5R	3.38565	0	0	0.119	0.005
LINC00332	3.37425	0	0	0.105	0.004
PC	3.35913	0	0	0.557	0.042
NPR3	3.33883	0	0	0.458	0.04
SLC25A18	3.32779	0	0	0.116	0.005
ACSM5	3.31425	0	0	0.267	0.012
ZBED3-AS1	3.31143	0	0	0.462	0.033
GHR	3.29537	0	0	0.927	0.3
FAM47E	3.27297	0	0	0.221	0.012
SEMA3A	3.26685	0	0	0.741	0.086
CXCL17	3.26658	0	0	0.213	0.012
CPM	3.26332	0	0	0.763	0.074
LINC02246	3.25707	0	0	0.305	0.02
LINC01301	3.25303	0	0	0.455	0.033
HACD2	3.24844	0	0	0.521	0.059
LINC01913	3.24467	0	0	0.143	0.009
LINC03007	3.21597	0	0	0.216	0.013
SLC15A5	3.1988	0	0	0.151	0.007
AKR1C1	3.18367	0	0	0.563	0.062
LINC00598	3.17141	0	0	0.623	0.068
FAM89A	3.16669	0	0	0.238	0.013
EEPD1	3.16312	0	0	0.731	0.109
ECHDC3	3.15215	0	0	0.359	0.02
FZD4	3.14358	0	0	0.701	0.078
ADH1B	3.11705	0	0	0.882	0.17
MAOB	3.11067	0	0	0.552	0.059
TPRG1	3.1005	0	0	0.856	0.154
CLCA4-AS1	3.07249	0	0	0.164	0.01
TM7SF2	3.06352	0	0	0.112	0.006
AACS	3.05784	0	0	0.385	0.045
LINC02206	3.04756	0	0	0.247	0.018
SLC66A1L	3.04632	0	0	0.465	0.033
SMIM3	3.04474	0	0	0.332	0.024
TF	3.04466	0	0	0.13	0.008
LINC02613	3.04267	0	0	0.289	0.021
ITIH5	3.04147	0	0	0.865	0.152
SLC14A2	3.03866	0	0	0.361	0.038
LINC02235	3.0324	0	0	0.142	0.007
OLFM2	3.02938	0	0	0.31	0.026
CHP1	3.02906	0	0	0.468	0.048
PLBD1-AS1	3.02176	0	0	0.119	0.007
STEAP2-AS1	3.01962	0	0	0.276	0.018
CNTFR-AS1	3.01322	0	0	0.129	0.007
AR	3.01055	0	0	0.627	0.072
LIMCH1	2.96096	0	0	0.848	0.217
CRYBG1	2.96095	0	0	0.615	0.065
ANO5	2.94559	0	0	0.159	0.012
TNFAIP8	2.93781	0	0	0.688	0.097
PRKCQ	2.93229	0	0	0.238	0.021
RFESD	2.93074	0	0	0.103	0.007
CAT	2.92417	0	0	0.655	0.084
LINC00710	2.91664	0	0	0.337	0.028
NPY1R	2.90412	0	0	0.484	0.05
FBXO27	2.90279	0	0	0.182	0.012
PFKFB3	2.90248	0	0	0.713	0.108
CLMAT3	2.89506	0	0	0.651	0.093
SH3RF2	2.8903	0	0	0.297	0.017
LRP1B	2.89004	0	0	0.743	0.16
PRR5	2.88945	0	0	0.409	0.036
APOL6	2.88596	0	0	0.467	0.044
AKR1C3	2.88586	0	0	0.356	0.035
ALDH2	2.87737	0	0	0.615	0.086
CPNE4	2.87648	0	0	0.102	0.013
SIK2	2.8673	0	0	0.854	0.277
TEX53	2.86623	0	0	0.109	0.008
UPP2	2.86369	0	0	0.344	0.045
LINC00671	2.85989	0	0	0.209	0.014
PCSK1	2.85443	0	0	0.165	0.013
UGP2	2.84793	0	0	0.755	0.171
NIPSNAP3B	2.84671	0	0	0.237	0.02
SGK2	2.84411	0	0	0.246	0.019
RMEL3	2.83739	0	0	0.258	0.024
PGD	2.83473	0	0	0.358	0.032
CFAP221	2.83323	0	0	0.129	0.008
MDH1	2.83225	0	0	0.442	0.052
VLDLR	2.81964	0	0	0.224	0.017
EHHADH	2.80558	0	0	0.288	0.023
PSMA1	2.80469	0	0	0.65	0.107
LINC02615	2.79507	0	0	0.538	0.064
DGAT1	2.79123	0	0	0.358	0.035
ME1	2.78214	0	0	0.688	0.121
PEX19	2.75707	0	0	0.204	0.016
LINC00632	2.74974	0	0	0.498	0.052
CACHD1	2.74944	0	0	0.655	0.077
PTPRF	2.73806	0	0	0.742	0.114
GOLGA8M	2.73148	0	0	0.208	0.016
ASPH	2.71885	0	0	0.919	0.397
SLC1A3-AS1	2.70978	0	0	0.151	0.01
SLC14A2-AS1	2.70851	0	0	0.214	0.024
PPARGC1B	2.69766	0	0	0.292	0.024
ACOX1	2.68103	0	0	0.563	0.092
GLIS1	2.67607	0	0	0.197	0.015
PLOD2	2.67284	0	0	0.62	0.118
CERS3-AS1	2.6709	0	0	0.142	0.01
LINC02257	2.65708	0	0	0.115	0.01
TMEM164	2.64877	0	0	0.483	0.082
CLIC6	2.64803	0	0	0.26	0.021
MAPT	2.64628	0	0	0.272	0.022
CNTFR	2.64296	0	0	0.219	0.015
PLEKHG5	2.64064	0	0	0.365	0.034
SLC1A3	2.63877	0	0	0.643	0.05
C19orf12	2.63729	0	0	0.586	0.078
HSD11B1-AS1	2.61868	0	0	0.349	0.032
SNX10	2.61088	0	0	0.278	0.02
DHDDS	2.60383	0	0	0.64	0.104
PPP2R1B	2.60137	0	0	0.489	0.081
SLC7A6OS	2.59227	0	0	0.765	0.172
NEAT1	2.59066	0	0	0.999	0.875
SCRN2	2.58911	0	0	0.265	0.024
GLCCI1	2.5877	0	0	0.738	0.148
LINC01186	2.58496	0	0	0.103	0.007
ELL2	2.57433	0	0	0.743	0.136
LINC00278	2.55849	0	0	0.683	0.2
ARHGAP20	2.55845	0	0	0.584	0.089
PLAAT3	2.55608	0	0	0.748	0.128
ITGA7	2.55422	0	0	0.857	0.2
STAT5A	2.55179	0	0	0.491	0.06
GBE1	2.55127	0	0	0.847	0.291
NRIP1	2.53985	0	0	0.808	0.228
RIDA	2.53282	0	0	0.126	0.01
ZBED3	2.52285	0	0	0.206	0.016
MT1X	2.52165	0	0	0.166	0.016
CTIF	2.51536	0	0	0.819	0.218
PRSS23	2.50893	0	0	0.842	0.25
DIRC3	2.50763	0	0	0.767	0.172
TMEM170B	2.50278	0	0	0.255	0.027
RNF150	2.4982	0	0	0.724	0.145
PGM1	2.48765	0	0	0.316	0.036
ZFHX4-AS1	2.48707	0	0	0.129	0.011
RTN4RL1	2.4825	0	0	0.165	0.014
APMAP	2.47835	0	0	0.315	0.035
PRSS23-AS1	2.47812	0	0	0.767	0.146
STOX1	2.47777	0	0	0.181	0.015
SESN2	2.47549	0	0	0.196	0.017
VKORC1L1	2.47057	0	0	0.716	0.158
PLCXD2	2.46597	0	0	0.292	0.033
BANK1	2.4586	0	0	0.407	0.035
PALM2AKAP2	2.45106	0	0	0.831	0.225
TP53I13	2.43898	0	0	0.321	0.029
ENPP1	2.43534	0	0	0.458	0.06
PLIN2	2.42427	0	0	0.295	0.031
SULT1C2	2.4232	0	0	0.141	0.016
WDPCP	2.42297	0	0	0.873	0.39
COQ8A	2.41996	0	0	0.478	0.068
AOC3	2.41991	0	0	0.372	0.035
TWIST1	2.41985	0	0	0.289	0.031
MIR22HG	2.41521	0	0	0.439	0.051
PRKCD	2.40752	0	0	0.289	0.029
SLC16A7	2.40677	0	0	0.654	0.136
ECHDC1	2.39057	0	0	0.659	0.156
LDHB	2.38028	0	0	0.381	0.051
LINC02649	2.37806	0	0	0.289	0.037
BLCAP	2.374	0	0	0.571	0.098
KLHL25	2.37071	0	0	0.194	0.017
CD38	2.36627	0	0	0.146	0.015
ELOVL5	2.3662	0	0	0.723	0.202
ITSN1	2.36184	0	0	0.853	0.311
EPB41	2.3582	0	0	0.689	0.12
INHBB	2.35553	0	0	0.111	0.01
CEBPB	2.35522	0	0	0.298	0.038
DCXR	2.34823	0	0	0.113	0.011
TMEM268	2.34213	0	0	0.269	0.029
PXDN	2.33904	0	0	0.617	0.107
TLCD2	2.33844	0	0	0.2	0.019
LINC02202	2.33451	0	0	0.359	0.038
FRMD4A-AS1	2.33277	0	0	0.622	0.104
MAST4	2.33149	0	0	0.841	0.249
PTPRQ	2.31979	0	0	0.438	0.054
SPON1-AS1	2.31892	0	0	0.122	0.011
PYGL	2.30528	0	0	0.603	0.093
DHDDS-AS1	2.3052	0	0	0.191	0.019
FZD4-DT	2.30193	0	0	0.253	0.026
INSIG1	2.29761	0	0	0.245	0.035
GPX4	2.29645	0	0	0.457	0.057
TLCD4	2.29323	0	0	0.324	0.033
ACADS	2.28632	0	0	0.18	0.017
RWDD3-DT	2.28468	0	0	0.328	0.038
AZGP1	2.28433	0	0	0.153	0.01
SLC25A1	2.27872	0	0	0.137	0.013
KCNB1	2.27706	0	0	0.377	0.047
RTN3	2.26922	0	0	0.668	0.141
SMAD6	2.26724	0	0	0.529	0.079
ABHD5	2.26491	0	0	0.387	0.055
SLC7A6	2.25001	0	0	0.785	0.193
PLEKHG6	2.24976	0	0	0.233	0.026
STX11	2.24638	0	0	0.138	0.013
ATP1A2	2.24618	0	0	0.639	0.128
LINC02412	2.24322	0	0	0.151	0.016
LINC00968	2.24026	0	0	0.2	0.023
IHO1	2.23182	0	0	0.286	0.035
ADRA2A	2.22783	0	0	0.166	0.014
ABHD12B	2.2229	0	0	0.231	0.023
TREH	2.20993	0	0	0.16	0.017
MAP7	2.20539	0	0	0.251	0.028
APOE	2.20485	0	0	0.178	0.014
YWHAG	2.20177	0	0	0.509	0.09
SPRY4-AS1	2.20109	0	0	0.561	0.096
PDXK	2.19705	0	0	0.73	0.154
LRRC34	2.19596	0	0	0.282	0.032
ABCC3	2.19578	0	0	0.151	0.015
LINC02006	2.1957	0	0	0.28	0.04
ADAMTS12	2.19557	0	0	0.658	0.135
SLC25A33	2.17947	0	0	0.327	0.046
HEBP2	2.17814	0	0	0.4	0.052
LINC02334	2.17615	0	0	0.148	0.016
PENK-AS1	2.17271	0	0	0.168	0.018
CRLS1	2.16942	0	0	0.51	0.097
TYRO3	2.16725	0	0	0.343	0.033
EBF1	2.16599	0	0	0.968	0.516
GLRX	2.16465	0	0	0.603	0.125
ACO1	2.14628	0	0	0.671	0.139
TMEM135	2.14243	0	0	0.795	0.278
FGF1	2.1424	0	0	0.494	0.086
ARHGEF6	2.14062	0	0	0.619	0.14
ACOT2	2.11888	0	0	0.232	0.027
ZNF827	2.10611	0	0	0.379	0.056
RGN	2.10191	0	0	0.117	0.011
C2CD2	2.10027	0	0	0.646	0.149
DLAT	2.09675	0	0	0.232	0.034
SOX5-AS1	2.09294	0	0	0.524	0.078
HOGA1	2.08383	0	0	0.121	0.013
BHLHE41	2.08254	0	0	0.28	0.036
KCND2	2.07946	0	0	0.19	0.026
MRAP	2.0788	0	0	0.138	0.014
PSMD8	2.06544	0	0	0.347	0.048
IRS2	2.06156	0	0	0.471	0.07
BMPER	2.05628	0	0	0.408	0.061
GDAP1L1	2.05039	0	0	0.283	0.041
LIMA1	2.04915	0	0	0.936	0.461
IRAK2	2.04882	0	0	0.254	0.032
ZNF436-AS1	2.04776	0	0	0.162	0.02
SRPX2	2.04652	0	0	0.676	0.15
CSAD	2.04012	0	0	0.694	0.166
WASF3-AS1	2.03343	0	0	0.159	0.019
CRY2	2.02913	0	0	0.584	0.122
EFNA5	2.02685	0	0	0.772	0.167
TNFRSF25	2.02681	0	0	0.286	0.031
SYTL3	2.02675	0	0	0.268	0.026
DOCK11	2.02489	0	0	0.712	0.184
PRKCH-AS1	2.01799	0	0	0.333	0.065
PRICKLE2-AS3	2.01366	0	0	0.228	0.029
DSEL	2.01216	0	0	0.262	0.037
LRRC9	2.0082	0	0	0.18	0.024
CPEB4	2.00691	0	0	0.606	0.137
ASS1	2.00635	0	0	0.246	0.031
COPG2IT1	2.00167	0	0	0.488	0.076
DAB2IP	1.99363	0	0	0.477	0.098
CACNA2D1-AS1	1.99341	0	0	0.146	0.021
ARID3A	1.99304	0	0	0.386	0.053
CDH20	1.98793	0	0	0.161	0.017
TLN2	1.98408	0	0	0.874	0.365
MKX	1.98254	0	0	0.171	0.02
ATOSA	1.97903	0	0	0.806	0.274
ATP13A3-DT	1.97001	0	0	0.178	0.022
CCDC170	1.96813	0	0	0.36	0.048
ATP9A	1.96354	0	0	0.653	0.149
SMIM18	1.96088	0	0	0.186	0.024
TNIP1	1.95613	0	0	0.423	0.075
CD96	1.94991	0	0	0.132	0.02
TMEM64	1.94415	0	0	0.28	0.05
MPST	1.94357	0	0	0.149	0.015
ITGB5-AS1	1.93094	0	0	0.275	0.036
DHFR	1.92915	0	0	0.161	0.021
SVEP1	1.92904	0	0	0.814	0.206
ADCY5	1.92896	0	0	0.589	0.119
FADS3	1.92154	0	0	0.589	0.118
MAP7D1	1.91656	0	0	0.326	0.05
HSPB8	1.90857	0	0	0.143	0.016
SLC22A5	1.90615	0	0	0.26	0.04
LOXL2	1.90378	0	0	0.398	0.068
KCNE1	1.90335	0	0	0.105	0.013
FTCDNL1	1.89814	0	0	0.201	0.025
VEGFA	1.89773	0	0	0.273	0.038
ADH4	1.89662	0	0	0.301	0.046
BCL6	1.89481	0	0	0.713	0.167
THRB	1.89133	0	0	0.68	0.151
ADAMTS5	1.88982	0	0	0.25	0.027
ADCY6	1.88903	0	0	0.584	0.116
SELENBP1	1.88785	0	0	0.308	0.046
ACAA2	1.8865	0	0	0.222	0.034
GPR137C	1.88075	0	0	0.153	0.02
FHL1	1.88	0	0	0.658	0.193
GPATCH11	1.87992	0	0	0.384	0.067
ADAMTS15	1.87813	0	0	0.199	0.026
RHBDL2	1.87675	0	0	0.375	0.061
SUB1	1.86553	0	0	0.473	0.098
EMP1	1.86347	0	0	0.743	0.223
PEMT	1.86052	0	0	0.209	0.034
GCLC	1.85918	0	0	0.398	0.072
ESR1	1.85869	0	0	0.646	0.138
CYP2R1	1.84768	0	0	0.252	0.043
EPB41L1	1.84558	0	0	0.472	0.087
CCNYL1	1.84475	0	0	0.418	0.091
MAN1A1	1.84473	0	0	0.731	0.214
SYT17	1.81941	0	0	0.177	0.023
GSS	1.8119	0	0	0.173	0.027
RTN1	1.81108	0	0	0.461	0.078
CSRP2	1.8083	0	0	0.265	0.048
GARIN1A	1.8008	0	0	0.156	0.021
HLX-AS1	1.80021	0	0	0.137	0.029
IFFO2	1.79807	0	0	0.175	0.026
ATP5MC3	1.79755	0	0	0.183	0.028
GRIP1	1.79056	0	0	0.234	0.031
AOX1	1.79056	0	0	0.49	0.08
AGFG1	1.79016	0	0	0.709	0.213
STEAP2	1.78919	0	0	0.353	0.051
SLC22A4	1.78769	0	0	0.339	0.056
ACSF2	1.78747	0	0	0.254	0.045
RHOXF1-AS1	1.78627	0	0	0.215	0.03
TULP4	1.78437	0	0	0.562	0.149
APCDD1	1.77887	0	0	0.46	0.074
NR2F6	1.77321	0	0	0.115	0.017
AKT2	1.77303	0	0	0.489	0.101
DCUN1D3	1.76955	0	0	0.476	0.099
HSDL2-AS1	1.76677	0	0	0.524	0.105
LINC02877	1.76655	0	0	0.11	0.012
ST8SIA4	1.76462	0	0	0.376	0.085
SOS1	1.76385	0	0	0.846	0.435
CCDC69	1.76121	0	0	0.289	0.044
FAM107B	1.76034	0	0	0.495	0.093
FRG1-DT	1.75802	0	0	0.288	0.047
BHMT2	1.75548	0	0	0.417	0.071
LINC01252	1.7532	0	0	0.281	0.042
KCNK15-AS1	1.75105	0	0	0.213	0.032
GREB1L	1.74693	0	0	0.533	0.113
HADH	1.74588	0	0	0.476	0.083
ADH6	1.74582	0	0	0.121	0.018
ALPK3	1.7449	0	0	0.199	0.036
LINC00571	1.73896	0	0	0.263	0.041
LINC02391	1.73661	0	0	0.147	0.02
SLC24A3	1.73622	0	0	0.524	0.087
LRP1	1.73622	0	0	0.846	0.326
MAPK10-AS1	1.73497	0	0	0.367	0.069
REXO5	1.73258	0	0	0.105	0.014
PDGFC	1.73113	0	0	0.651	0.148
PRICKLE2	1.73003	0	0	0.714	0.216
SNX21	1.72864	0	0	0.414	0.073
SLC9C1	1.72136	0	0	0.174	0.031
ESRRA	1.72073	0	0	0.22	0.035
THSD7B	1.72051	0	0	0.558	0.121
SHC1	1.72008	0	0	0.339	0.064
PTGR1	1.71618	0	0	0.468	0.096
RORB	1.71141	0	0	0.332	0.048
ADM	1.70892	0	0	0.151	0.022
RAB7B	1.70504	0	0	0.145	0.018
TKT	1.70189	0	0	0.4	0.083
MYO1C	1.69878	0	0	0.685	0.208
MIR3936HG	1.69789	0	0	0.475	0.089
CCDC107	1.69498	0	0	0.336	0.054
SPARC	1.68903	0	0	0.824	0.292
KRT8	1.68849	0	0	0.129	0.016
CYB5A	1.68481	0	0	0.47	0.112
TMEM178A	1.68457	0	0	0.102	0.014
CLVS1	1.68369	0	0	0.115	0.014
FAM13A	1.68248	0	0	0.801	0.338
LOXL2-AS1	1.67594	0	0	0.108	0.014
ABCA5	1.67579	0	0	0.781	0.24
PIM3	1.67563	0	0	0.29	0.045
KLHDC8B	1.67392	0	0	0.147	0.021
ANGPT1	1.67268	0	0	0.651	0.145
PALMD	1.6723	0	0	0.795	0.229
SEPTIN11	1.67076	0	0	0.717	0.219
ITGB1	1.66809	0	0	0.819	0.344
ERBB4	1.66588	9.25262e-292	2.16187e-287	0.434	0.196
WASF3	1.66208	0	0	0.403	0.078
ITGB5	1.65882	0	0	0.553	0.143
RHOBTB3	1.65582	0	0	0.76	0.239
DIRC3-AS1	1.65115	0	0	0.136	0.022
FITM2	1.64827	0	0	0.124	0.017
C3orf62	1.64119	0	0	0.181	0.036
CLMP	1.64015	0	0	0.755	0.222
SAT1	1.63515	0	0	0.685	0.195
SLC1A5	1.63132	0	0	0.165	0.028
HDAC4-AS1	1.62867	0	0	0.12	0.016
NMT2	1.62862	0	0	0.534	0.136
FAM219B	1.62639	0	0	0.286	0.05
CS	1.62624	0	0	0.404	0.084
IQSEC1	1.62437	0	0	0.562	0.144
GJA9	1.62435	0	0	0.138	0.018
PRDX6	1.62376	0	0	0.307	0.061
CLUH	1.62373	0	0	0.148	0.026
CEPT1	1.61906	0	0	0.528	0.131
LINC01277	1.61531	0	0	0.128	0.019
GNAI1	1.61476	0	0	0.529	0.123
RBM20	1.61208	0	0	0.199	0.034
HSDL2	1.60974	0	0	0.652	0.165
MARCHF3	1.60655	0	0	0.369	0.068
ZNF664	1.60524	0	0	0.36	0.072
SYT2	1.60486	0	0	0.341	0.065
TTTY10	1.60334	0	0	0.515	0.143
BTG1-DT	1.59855	0	0	0.202	0.033
VEGFB	1.59604	0	0	0.321	0.062
IL17RE	1.59125	0	0	0.213	0.033
NABP1	1.59052	0	0	0.37	0.07
PDE4DIP	1.5905	0	0	0.679	0.17
MYH14	1.58965	0	0	0.239	0.027
HNMT	1.58862	0	0	0.35	0.061
RNFT1	1.58791	0	0	0.288	0.05
HPSE2	1.5864	0	0	0.269	0.045
SYNE3	1.58465	0	0	0.532	0.123
TK2	1.58284	0	0	0.482	0.11
MDFIC	1.58236	0	0	0.811	0.316
AMOTL2	1.57653	0	0	0.418	0.091
SHMT1	1.57562	0	0	0.342	0.05
NCK1-DT	1.57417	0	0	0.361	0.064
NHLRC3	1.57392	0	0	0.572	0.151
SLC35G2	1.57113	0	0	0.39	0.072
MAP2K1	1.57024	0	0	0.518	0.127
SLC25A51	1.56548	0	0	0.321	0.06
ALK	1.56492	0	0	0.354	0.061
DOCK8-AS2	1.56268	0	0	0.106	0.015
LURAP1L	1.55965	0	0	0.46	0.098
TNS1	1.5584	0	0	0.915	0.482
MAP3K20	1.55814	0	0	0.658	0.183
ADHFE1	1.55537	0	0	0.544	0.12
SLC19A2	1.55368	0	0	0.301	0.051
SOX5	1.54984	0	0	0.952	0.597
RIGI	1.54677	0	0	0.609	0.209
GLRA1	1.53573	0	0	0.122	0.018
SMOC1	1.53388	0	0	0.17	0.022
NTRK2	1.53194	0	0	0.768	0.249
TYSND1	1.53136	0	0	0.181	0.028
MIR29B2CHG	1.53133	0	0	0.707	0.231
PPP2R5A	1.5297	0	0	0.638	0.192
MCCC1	1.52807	0	0	0.603	0.162
BEAN1	1.52465	0	0	0.321	0.066
CCDC90B-AS1	1.52307	0	0	0.109	0.018
GLYCTK	1.52264	0	0	0.104	0.017
EPHX1	1.51893	0	0	0.416	0.095
PEDS1	1.51745	0	0	0.191	0.035
L3HYPDH	1.5169	0	0	0.251	0.046
LAIR1	1.51673	0	0	0.133	0.015
IRS1	1.51666	0	0	0.289	0.066
LYPLAL1-AS1	1.51453	0	0	0.22	0.04
CALCRL	1.51381	0	0	0.667	0.191
ANGPTL2	1.51343	0	0	0.313	0.06
MAP3K20-AS1	1.51301	0	0	0.489	0.098
TBC1D24	1.50262	0	0	0.129	0.02
ADAMTS2	1.49891	0	0	0.467	0.117
TOM1	1.49575	0	0	0.298	0.055
NPR1	1.49548	0	0	0.114	0.018
SMAD7	1.49534	0	0	0.222	0.044
RNF111	1.48969	0	0	0.791	0.352
SULT1A1	1.48672	0	0	0.302	0.051
BCL2L13	1.48585	0	0	0.574	0.151
RTN4	1.48536	0	0	0.822	0.382
SLC25A16	1.48184	0	0	0.483	0.119
GYPC	1.48181	0	0	0.231	0.042
TAFA1	1.47746	0	0	0.121	0.021
BRIP1	1.4731	0	0	0.107	0.018
BAG4	1.47108	0	0	0.298	0.056
RPP38	1.46937	0	0	0.513	0.137
BCL7A	1.46915	0	0	0.14	0.022
BPHL	1.46379	0	0	0.245	0.046
BCL2	1.46284	0	0	0.875	0.38
SDHAF4	1.46251	0	0	0.185	0.033
SLC29A1	1.45943	0	0	0.329	0.063
MYCBP2-AS1	1.45921	0	0	0.698	0.277
OIP5	1.45787	0	0	0.166	0.032
SLC39A11	1.4578	0	0	0.735	0.274
PALM	1.45568	0	0	0.356	0.073
PRKAG2	1.45213	0	0	0.645	0.194
RANBP3L	1.45187	0	0	0.287	0.049
DDR2	1.44956	0	0	0.716	0.226
SUOX	1.44723	2.27215e-305	5.30888e-301	0.102	0.018
PGRMC2	1.44606	0	0	0.273	0.055
ZNF503-AS1	1.44503	0	0	0.274	0.043
FHIT	1.44475	0	0	0.736	0.244
LGR4	1.4413	0	0	0.554	0.124
TSGA10	1.43944	0	0	0.297	0.062
ZNF330	1.43723	0	0	0.271	0.051
CACNA2D1	1.43646	0	0	0.805	0.333
TBC1D2B	1.43554	0	0	0.606	0.18
CYRIB	1.4345	0	0	0.632	0.135
BNIP3L	1.43349	0	0	0.583	0.154
SPSB1	1.42821	0	0	0.316	0.068
DDIT3	1.42397	0	0	0.228	0.041
HSD17B4	1.42181	0	0	0.538	0.149
MIX23	1.41991	0	0	0.177	0.035
CUTC	1.41612	0	0	0.34	0.07
CHKA	1.4122	0	0	0.561	0.149
ARHGEF35-AS1	1.41035	0	0	0.331	0.067
SH3KBP1	1.40899	0	0	0.629	0.198
SLC4A4	1.40574	0	0	0.372	0.082
PEPD	1.40519	0	0	0.272	0.069
DOK1	1.40476	0	0	0.132	0.017
EFEMP1	1.40274	0	0	0.462	0.076
LSS	1.40162	0	0	0.461	0.115
GCNT2	1.40023	0	0	0.181	0.028
CXCR5	1.39961	0	0	0.267	0.055
PCED1B	1.39887	0	0	0.704	0.206
LURAP1L-AS1	1.39675	0	0	0.465	0.109
ALDH9A1	1.39406	0	0	0.21	0.04
OR2A1-AS1	1.39397	0	0	0.154	0.028
ZNF680	1.38989	0	0	0.427	0.101
LINC01128	1.389	0	0	0.192	0.036
SLTM	1.38691	0	0	0.73	0.292
CD164	1.38633	0	0	0.442	0.118
QDPR	1.38593	0	0	0.286	0.053
TMEM120A	1.38588	0	0	0.135	0.025
B4GALT6	1.38246	0	0	0.13	0.025
EYS	1.37813	0	0	0.692	0.215
CSF2RA	1.37795	0	0	0.279	0.035
PPP1R36	1.37742	0	0	0.108	0.018
KANK1	1.37325	0	0	0.742	0.24
LMCD1	1.37175	0	0	0.47	0.117
NUPR1	1.37096	0	0	0.242	0.05
PDP2	1.36636	0	0	0.124	0.023
MED8	1.36547	0	0	0.157	0.026
ERI2	1.36497	0	0	0.148	0.025
SESTD1	1.36419	0	0	0.748	0.289
TENM3-AS1	1.3639	0	0	0.25	0.029
RCL1	1.36364	0	0	0.467	0.122
PXMP2	1.36193	2.18474e-251	5.10464e-247	0.102	0.021
DYNLT2	1.36129	4.28979e-264	1.00231e-259	0.123	0.027
HULC	1.3601	0	0	0.541	0.134
LINC00472	1.3601	0	0	0.677	0.2
TAF8	1.35987	0	0	0.317	0.066
GALNT13	1.3586	0	0	0.181	0.025
USP33	1.35738	0	0	0.789	0.349
PRKACB-DT	1.35661	0	0	0.108	0.017
ZNF19	1.35453	0	0	0.17	0.037
ABHD15-AS1	1.34902	0	0	0.621	0.186
AK4	1.34749	0	0	0.195	0.04
POR	1.34228	0	0	0.422	0.099
CFD	1.34136	0	0	0.617	0.122
EPM2A	1.33889	0	0	0.419	0.101
PIGZ	1.33846	0	0	0.206	0.039
RILPL2	1.33809	0	0	0.259	0.052
MMP19	1.33493	0	0	0.197	0.037
TALDO1	1.3292	0	0	0.303	0.053
LPGAT1	1.32723	0	0	0.563	0.165
PLCXD1	1.32262	0	0	0.133	0.025
RRAS2	1.32233	0	0	0.514	0.147
TMEM266	1.3222	0	0	0.308	0.077
F11R	1.32187	0	0	0.143	0.026
SPTBN1-AS2	1.31997	0	0	0.62	0.215
LINC00467	1.31736	0	0	0.252	0.051
NQO1	1.31603	9.72784e-316	2.27291e-311	0.141	0.03
NFIX	1.31329	0	0	0.54	0.148
RASGEF1B	1.31288	0	0	0.258	0.058
HYCC2	1.3103	0	0	0.583	0.189
GTF2E2	1.30934	0	0	0.466	0.118
BNIP3	1.30701	0	0	0.208	0.041
ANXA1	1.30502	0	0	0.601	0.227
YWHAZ	1.30403	0	0	0.669	0.248
MBNL3	1.30266	0	0	0.373	0.087
NRBF2	1.30224	0	0	0.147	0.029
KLF15	1.30124	0	0	0.15	0.021
RRAGC-DT	1.30051	0	0	0.463	0.118
AFF3	1.29865	0	0	0.718	0.34
SNX16	1.29845	0	0	0.193	0.041
SUCLG1	1.29792	0	0	0.337	0.083
AIG1	1.29593	0	0	0.585	0.174
CCN5	1.29413	0	0	0.248	0.052
STK35	1.29365	0	0	0.244	0.052
ADIPOR2	1.2891	0	0	0.62	0.21
TMEM131L	1.28679	0	0	0.624	0.191
FGF2	1.28581	0	0	0.444	0.113
TTC38	1.28496	0	0	0.238	0.053
PLA2G15	1.28471	0	0	0.121	0.021
MPP3	1.28322	0	0	0.195	0.038
CRYAB	1.28064	0	0	0.359	0.066
RNF41	1.27954	0	0	0.293	0.064
MACIR	1.27909	0	0	0.139	0.022
PHLDB1	1.27807	0	0	0.8	0.353
PCDH18	1.27759	0	0	0.145	0.029
TBC1D16	1.27755	0	0	0.502	0.127
GSE1	1.27319	0	0	0.732	0.257
SMARCA2	1.27236	0	0	0.68	0.257
AFF2	1.27162	0	0	0.305	0.066
CD72	1.27076	0	0	0.138	0.024
POLI	1.2689	0	0	0.355	0.081
FSTL3	1.26845	0	0	0.364	0.069
EIF4EBP2	1.26744	0	0	0.333	0.087
CATSPERG	1.26728	0	0	0.219	0.056
PDHX	1.26657	0	0	0.531	0.15
USP30	1.2658	0	0	0.238	0.049
LAMA4-AS1	1.26502	0	0	0.591	0.184
SPESP1	1.26435	0	0	0.152	0.029
MYCBP	1.26352	0	0	0.247	0.05
UBTD1	1.26319	0	0	0.184	0.037
LACTB2	1.26016	0	0	0.164	0.034
RNLS	1.25792	0	0	0.553	0.163
EEA1	1.25762	0	0	0.714	0.305
PMEPA1	1.25694	0	0	0.399	0.084
LIMS1	1.25619	0	0	0.697	0.259
MOCOS	1.25602	3.95944e-320	9.25124e-316	0.118	0.022
MSH3	1.2553	0	0	0.649	0.224
DIAPH2-AS1	1.25502	0	0	0.571	0.191
COPG2	1.255	0	0	0.396	0.1
DCDC1	1.25415	1.86964e-137	4.36841e-133	0.103	0.031
CRNDE	1.25382	0	0	0.153	0.032
WEE2-AS1	1.25184	2.91786e-225	6.81758e-221	0.138	0.037
TENM4	1.25042	0	0	0.571	0.17
SH3GLB1	1.24938	0	0	0.634	0.219
MID1	1.24904	0	0	0.592	0.189
DMGDH	1.24622	0	0	0.433	0.1
ACACA	1.24265	0	0	0.61	0.27
ARV1	1.24239	8.52386e-284	1.9916e-279	0.101	0.019
SC5D	1.24203	0	0	0.178	0.042
PHKG1	1.24011	0	0	0.228	0.053
HOXA10	1.23978	8.95313e-280	2.0919e-275	0.106	0.02
MANEA-DT	1.23813	0	0	0.194	0.044
PDZD2	1.236	0	0	0.764	0.31
IDH2	1.2327	0	0	0.196	0.039
AGL	1.23023	0	0	0.394	0.101
VSIG10	1.22923	0	0	0.39	0.096
SLC51A	1.22858	0	0	0.253	0.055
MYCBP2	1.22773	0	0	0.87	0.504
AMPD3	1.22506	0	0	0.136	0.023
SPAG17	1.22489	0	0	0.149	0.03
ACSM6	1.2238	0	0	0.145	0.028
RGS11	1.22316	0	0	0.168	0.023
ATP8B4	1.22287	0	0	0.454	0.075
KLHL21	1.22146	0	0	0.22	0.045
SNHG22	1.21961	0	0	0.349	0.082
USP9Y	1.21874	0	0	0.567	0.246
SKI	1.21579	0	0	0.547	0.183
PCYOX1	1.21512	0	0	0.298	0.072
MTHFD1	1.21461	0	0	0.423	0.1
NOL3	1.21356	0	0	0.283	0.055
ZNF429	1.21296	0	0	0.374	0.091
IPO9-AS1	1.21296	0	0	0.456	0.141
MAP2K6	1.21275	0	0	0.369	0.094
PTPRS	1.21235	0	0	0.708	0.229
LNPEP	1.21203	0	0	0.581	0.193
RAB29	1.21093	0	0	0.116	0.021
GRINA	1.20748	0	0	0.188	0.04
PSMD14-DT	1.20706	0	0	0.132	0.026
NQO2	1.20611	0	0	0.344	0.078
TMEM241	1.20333	0	0	0.634	0.213
POLR2E	1.20298	0	0	0.165	0.034
MAFB	1.20272	0	0	0.113	0.02
ACER3	1.20165	0	0	0.66	0.232
UVRAG	1.19982	0	0	0.8	0.374
DSEL-AS1	1.19655	4.12782e-250	9.64465e-246	0.125	0.029
DHCR24	1.19434	0	0	0.15	0.029
ZNF273	1.19393	8.95933e-272	2.09335e-267	0.182	0.051
USP24	1.19285	0	0	0.722	0.335
TSC22D2	1.19232	0	0	0.569	0.193
CFLAR-AS1	1.19204	0	0	0.535	0.156
DTD2	1.19153	0	0	0.247	0.048
SNX8	1.19084	0	0	0.28	0.065
ARHGAP8	1.1905	0	0	0.194	0.043
SLC46A3	1.18932	0	0	0.143	0.028
LRGUK	1.18904	3.93008e-272	9.18263e-268	0.113	0.023
LINC00667	1.18694	0	0	0.28	0.065
RNF141	1.18684	0	0	0.213	0.047
PBX1	1.18549	0	0	0.747	0.275
MSRB2	1.18437	1.30398e-317	3.04676e-313	0.147	0.032
SERPINF1	1.18072	0	0	0.379	0.078
TEX14	1.18015	1.93325e-202	4.51704e-198	0.118	0.03
TMEM120B	1.17993	0	0	0.28	0.078
TTC3-AS1	1.17938	2.10162e-239	4.91044e-235	0.1	0.021
FREM1	1.1785	0	0	0.52	0.114
CD46	1.17734	0	0	0.777	0.372
CEBPG	1.17639	0	0	0.148	0.03
SLC35G1	1.17637	0	0	0.119	0.022
DDI2	1.17623	0	0	0.463	0.13
GM2A	1.17507	4.29392e-250	1.00327e-245	0.109	0.023
BET1-AS1	1.17245	8.44013e-266	1.97204e-261	0.125	0.028
MTHFS	1.17158	0	0	0.16	0.036
LINC00663	1.17011	1.18883e-301	2.7777e-297	0.118	0.023
NADK	1.16914	0	0	0.24	0.051
ABHD3	1.16771	0	0	0.312	0.068
FNDC3B	1.16579	0	0	0.89	0.568
ECHDC2	1.16425	0	0	0.821	0.332
NNT	1.16361	0	0	0.533	0.169
PPP3R1	1.15984	0	0	0.631	0.233
MYRFL	1.15836	0	0	0.151	0.026
TXNDC16	1.15423	0	0	0.359	0.092
NECAB1	1.15346	5.62622e-305	1.31457e-300	0.215	0.062
COX7A1	1.15192	5.44453e-284	1.27211e-279	0.113	0.022
HDHD3	1.14898	0	0	0.151	0.031
GYS1	1.14864	0	0	0.3	0.072
HYI	1.14745	0	0	0.192	0.043
LINC02981	1.14477	0	0	0.148	0.028
HEATR5A-DT	1.14342	0	0	0.322	0.074
URB2	1.14153	2.01337e-278	4.70425e-274	0.103	0.019
LINC00534	1.13815	0	0	0.278	0.062
LACTB2-AS1	1.13524	3.59495e-316	8.39959e-312	0.128	0.026
NUDT7	1.13358	0	0	0.137	0.027
ELOVL6	1.13209	5.16717e-274	1.20731e-269	0.192	0.054
SUCLA2	1.12803	0	0	0.598	0.208
CAV1	1.12803	0	0	0.648	0.237
CAP2	1.12646	0	0	0.402	0.098
MBD2	1.12184	0	0	0.571	0.193
ILRUN	1.12066	0	0	0.482	0.146
SYN2	1.1189	0	0	0.125	0.023
ATP2B4	1.11628	0	0	0.67	0.291
TBX15	1.11463	0	0	0.471	0.136
HSD11B1	1.11456	0	0	0.297	0.057
ST7-AS2	1.11353	0	0	0.318	0.089
ST3GAL6	1.11189	0	0	0.637	0.171
MAP4K3-DT	1.11165	0	0	0.537	0.183
UCHL1	1.11164	0	0	0.118	0.021
TMPRSS9	1.10965	0	0	0.214	0.05
ADGRG2	1.1084	0	0	0.425	0.128
TMEM254-AS1	1.10606	0	0	0.116	0.02
HFM1	1.10561	0	0	0.174	0.037
ESYT1	1.10444	0	0	0.235	0.052
SREBF1	1.10395	0	0	0.438	0.137
CD248	1.1036	0	0	0.116	0.021
ZNF608	1.10196	0	0	0.335	0.073
DECR1	1.0985	0	0	0.585	0.214
MCCC2	1.09809	0	0	0.431	0.12
MPC2	1.09799	2.26936e-239	5.30237e-235	0.114	0.026
CELF2-AS2	1.09756	0	0	0.4	0.098
MOCS1	1.09619	0	0	0.187	0.044
MLYCD	1.09561	0	0	0.353	0.089
ACKR4	1.09546	0	0	0.31	0.077
CDKN2B-AS1	1.09538	0	0	0.141	0.024
DTX1	1.09405	0	0	0.208	0.033
NBPF11	1.09357	0	0	0.313	0.079
PISD	1.09351	0	0	0.384	0.096
PCCA-AS1	1.09318	0	0	0.215	0.051
NGF-AS1	1.09298	0	0	0.312	0.074
GPR180	1.0922	0	0	0.263	0.063
MDM2	1.0922	0	0	0.561	0.2
IRAK3	1.09122	0	0	0.49	0.135
MLX	1.0877	0	0	0.253	0.06
C9orf24	1.08575	4.80388e-213	1.12243e-208	0.105	0.024
BORCS8	1.08544	0	0	0.172	0.035
ETFA	1.08313	0	0	0.602	0.213
SUCLG2-DT	1.08298	0	0	0.314	0.072
MKNK2	1.0809	0	0	0.178	0.041
SPAG1	1.08023	0	0	0.417	0.126
SNTA1	1.08018	0	0	0.228	0.051
DCUN1D5	1.08004	0	0	0.33	0.086
PPM1L	1.07918	0	0	0.488	0.142
BTBD6	1.07833	0	0	0.167	0.034
SNHG10	1.07811	1.3375e-258	3.12508e-254	0.14	0.034
PWWP3A	1.07537	0	0	0.428	0.132
NOTCH2NLC	1.07422	0	0	0.53	0.162
PRDX6-AS1	1.07327	0	0	0.484	0.142
BCAP31	1.07225	0	0	0.194	0.043
OXCT1	1.07199	0	0	0.415	0.146
IL12RB2	1.07027	3.88516e-246	9.07768e-242	0.119	0.027
ANXA6	1.06874	0	0	0.424	0.118
BCL9L	1.0686	0	0	0.186	0.04
PCSK5	1.06843	0	0	0.639	0.223
MALAT1	1.06818	0	0	1	0.999
ERMAP	1.06748	0	0	0.268	0.058
SPDYE21	1.06679	0	0	0.22	0.047
KATNAL2	1.06644	0	0	0.372	0.096
FMO2	1.06514	0	0	0.228	0.059
ATP6AP1L	1.06377	0	0	0.298	0.07
TSPAN3	1.06377	0	0	0.357	0.095
DAPK2	1.06363	0	0	0.615	0.163
NNT-AS1	1.06285	0	0	0.189	0.047
UQCRH	1.06229	0	0	0.223	0.05
GCSH	1.06179	0	0	0.211	0.05
GTF2I-AS1	1.06166	0	0	0.583	0.204
TLE3	1.06105	0	0	0.289	0.063
DIPK1A	1.06082	0	0	0.457	0.138
GALNT1	1.05987	0	0	0.471	0.152
ST3GAL1	1.05816	0	0	0.456	0.128
FBXO17	1.05737	0	0	0.36	0.09
CLSTN2	1.05685	0	0	0.43	0.101
RAD23B	1.05554	0	0	0.581	0.203
MPC1	1.05443	0	0	0.309	0.083
SURF4	1.0516	0	0	0.262	0.067
ZNF704	1.05086	0	0	0.698	0.256
CFLAR	1.0496	0	0	0.795	0.35
FOXO1	1.0495	0	0	0.846	0.473
RAB2A	1.04893	0	0	0.708	0.34
OLMALINC	1.04881	0	0	0.206	0.048
XXYLT1	1.04855	0	0	0.305	0.079
REN	1.04816	2.36808e-169	5.53301e-165	0.123	0.036
INPP5K	1.04401	0	0	0.242	0.052
TJP2	1.04357	0	0	0.541	0.149
MKRN2OS	1.04352	0	0	0.366	0.107
AXIN2	1.0434	3.19902e-279	7.4745e-275	0.13	0.029
KIAA0040	1.04297	9.14407e-267	2.13651e-262	0.175	0.048
HOXA-AS2	1.04294	2.33834e-232	5.46352e-228	0.137	0.035
CITED2	1.04256	2.86044e-274	6.68342e-270	0.123	0.027
H1-10-AS1	1.04198	1.66701e-208	3.89496e-204	0.102	0.023
PGM3	1.04154	0	0	0.356	0.1
AKIRIN2	1.04115	0	0	0.221	0.052
WDR41	1.03967	0	0	0.511	0.175
PCNX4-DT	1.03937	0	0	0.159	0.035
NEDD4L	1.03875	0	0	0.458	0.11
KCTD21-AS1	1.03845	3.03476e-241	7.09071e-237	0.118	0.027
TCF7L2	1.03811	0	0	0.751	0.337
TMED5	1.03643	0	0	0.358	0.094
ACSS3	1.03512	0	0	0.74	0.337
CMTM3	1.03405	1.19922e-272	2.80197e-268	0.112	0.023
ZFY-AS1	1.03274	6.97054e-271	1.62867e-266	0.142	0.034
C4orf19	1.03274	0	0	0.345	0.083
BTD	1.03175	0	0	0.668	0.231
C1QTNF7	1.03072	0	0	0.301	0.1
ACAA1	1.0305	0	0	0.241	0.058
ECHS1	1.02923	0	0	0.153	0.032
DNAH1	1.02901	0	0	0.166	0.039
CDHR3	1.0287	0	0	0.394	0.093
PIEZO1	1.02798	0	0	0.336	0.079
RCOR1	1.02711	0	0	0.436	0.125
FAM186A	1.02653	1.24898e-222	2.91824e-218	0.128	0.032
PHYH	1.023	0	0	0.168	0.037
CCDC125	1.02198	0	0	0.305	0.079
LOXL3	1.02068	0	0	0.178	0.035
MYOT	1.01841	0	0	0.145	0.027
BCL2L2	1.01729	0	0	0.193	0.045
CCDC92	1.01401	0	0	0.459	0.143
CABLES1	1.01338	0	0	0.547	0.161
TMEM237	1.01298	6.37857e-301	1.49035e-296	0.154	0.036
RHBDD3	1.01222	0	0	0.17	0.033
ASAH1	1.01214	0	0	0.377	0.095
EML3	1.0117	0	0	0.203	0.046
SERPINH1	1.01102	0	0	0.188	0.046
MAGI2-AS3	1.01004	0	0	0.58	0.198
NOTCH2NLA	1.00967	0	0	0.202	0.049
NBPF19	1.00959	0	0	0.19	0.043
ANOS1	1.00948	0	0	0.283	0.071
YAP1	1.00915	0	0	0.765	0.387
FAM76A	1.00895	0	0	0.35	0.101
TRPS1	1.00799	0	0	0.756	0.293
AMMECR1	1.00646	1.11879e-295	2.61405e-291	0.263	0.085
TTC7A	1.00642	0	0	0.545	0.182
SEC31B	1.00609	0	0	0.307	0.078
ARMT1	1.00527	1.7557e-228	4.10219e-224	0.117	0.027
UAP1	1.00481	0	0	0.299	0.075
METTL7A	1.00378	0	0	0.29	0.081
IFRD1	1.00357	0	0	0.414	0.126
PTPN3	1.00172	0	0	0.298	0.059
TANK	1.00147	0	0	0.688	0.282
MYLIP	0.999545	0	0	0.287	0.077
PTGR2	0.996434	0	0	0.205	0.048
AZI2	0.996278	0	0	0.441	0.139
GLI4	0.995818	8.10331e-310	1.89334e-305	0.131	0.027
CDYL2	0.995095	2.75233e-304	6.43082e-300	0.134	0.028
DRAM2	0.992234	0	0	0.3	0.08
PEX14	0.991977	0	0	0.462	0.135
APIP	0.991856	0	0	0.387	0.112
TNKS1BP1	0.990872	0	0	0.286	0.079
ECM2	0.99082	0	0	0.687	0.254
COL4A1	0.990627	0	0	0.799	0.42
EMC3	0.990453	0	0	0.657	0.236
SLC16A1	0.989837	6.11286e-212	1.42827e-207	0.101	0.023
RNPC3-DT	0.987187	6.90954e-255	1.61441e-250	0.112	0.024
PYGB	0.986196	0	0	0.292	0.074
SMAD3	0.985178	0	0	0.556	0.198
ZDHHC18	0.984858	7.14419e-321	1.66924e-316	0.154	0.035
OIP5-AS1	0.983492	0	0	0.493	0.165
AHCYL1	0.982521	0	0	0.412	0.128
ZFTRAF1	0.981751	0	0	0.19	0.043
CREG1	0.980928	0	0	0.171	0.037
TEAD1	0.979527	0	0	0.882	0.484
PPP1R15B	0.979515	1.13864e-186	2.66044e-182	0.117	0.031
ADAM22	0.978476	0	0	0.273	0.063
ZFAND6	0.978011	0	0	0.656	0.257
POLR2L	0.977909	0	0	0.156	0.034
C5orf34	0.977378	5.00022e-162	1.1683e-157	0.108	0.03
ACADL	0.977016	0	0	0.626	0.204
GNS	0.97693	0	0	0.335	0.094
TXNRD1	0.972866	0	0	0.456	0.154
TACC2	0.972859	0	0	0.582	0.196
SPRY4	0.971676	0	0	0.206	0.039
ZBED5-AS1	0.969995	1.25165e-308	2.92449e-304	0.147	0.033
IDH3A	0.969613	0	0	0.203	0.049
MTARC2	0.968637	0	0	0.283	0.072
MIS18BP1	0.967744	0	0	0.515	0.16
NNMT	0.967407	0	0	0.358	0.107
CDNF	0.966588	3.21715e-285	7.51687e-281	0.126	0.027
ARL6IP5	0.96425	0	0	0.319	0.088
LRIG1	0.962072	0	0	0.541	0.207
TENM3	0.961889	0	0	0.819	0.205
JADE1	0.961807	0	0	0.431	0.125
GPR34	0.9614	1.55054e-257	3.62283e-253	0.114	0.025
F3	0.959377	0	0	0.304	0.07
NPLOC4	0.958262	0	0	0.511	0.167
COL4A2-AS2	0.956897	3.78312e-255	8.83926e-251	0.127	0.029
TRIM35	0.954636	8.1131e-195	1.89563e-190	0.104	0.025
HOXA-AS3	0.953914	1.59435e-299	3.7252e-295	0.152	0.035
LINC00240	0.952307	0	0	0.178	0.042
PKD2L2-DT	0.951291	0	0	0.297	0.066
MGST3	0.950943	0	0	0.536	0.183
ACER2	0.950153	0	0	0.19	0.045
FHOD1	0.94909	3.41802e-254	7.9862e-250	0.154	0.04
KIAA1958	0.948861	0	0	0.297	0.081
PTPMT1	0.948754	6.75738e-246	1.57886e-241	0.132	0.032
FADS1	0.948745	2.07848e-215	4.85636e-211	0.227	0.08
MYO16	0.946892	0	0	0.339	0.066
JDP2	0.94588	0	0	0.258	0.062
NFIC	0.941127	0	0	0.667	0.277
ALDH3A2	0.941005	0	0	0.436	0.13
TMEM254	0.940656	0	0	0.173	0.037
PLEKHM3	0.940547	0	0	0.488	0.156
ARHGAP11A-DT	0.939831	5.6632e-240	1.32321e-235	0.159	0.043
ADH5	0.93924	0	0	0.363	0.109
PNPLA7	0.935983	0	0	0.297	0.077
PHKA2	0.935723	0	0	0.275	0.072
INO80C	0.934793	0	0	0.165	0.038
ZNF189	0.934134	1.86609e-320	4.36011e-316	0.193	0.05
EXPH5	0.933265	6.76549e-319	1.58076e-314	0.119	0.023
TBC1D4	0.933217	0	0	0.522	0.183
LINC01091	0.931986	4.76957e-286	1.11441e-281	0.143	0.033
ANXA2	0.928486	0	0	0.728	0.339
EOGT	0.927323	0	0	0.386	0.108
PDHA1	0.925283	1.55998e-302	3.6449e-298	0.18	0.046
TTC39C	0.922747	0	0	0.42	0.107
MSH5	0.920367	0	0	0.228	0.056
TGFBR3	0.919681	0	0	0.715	0.311
CETN3	0.91896	7.84099e-163	1.83205e-158	0.112	0.031
SYCP2	0.917138	2.95159e-218	6.89638e-214	0.124	0.031
SYCE2	0.914675	1.33543e-165	3.12024e-161	0.109	0.03
RNF19A	0.91176	0	0	0.711	0.317
ACADVL	0.911559	0	0	0.312	0.09
MTCH2	0.91004	0	0	0.406	0.12
GPLD1	0.908233	0	0	0.199	0.046
CCDC80	0.906813	0	0	0.458	0.123
SYNM	0.905828	0	0	0.226	0.051
AGAP3	0.905475	0	0	0.237	0.061
LINC01950	0.905083	1.5363e-240	3.58957e-236	0.112	0.025
RAB5IF	0.905005	5.80643e-193	1.35667e-188	0.102	0.025
CNTN3	0.904668	0	0	0.262	0.058
CCDC196	0.90429	0	0	0.244	0.066
NME9	0.904028	0	0	0.378	0.114
ZNF133	0.902732	0	0	0.34	0.091
EPB41L5	0.902106	0	0	0.471	0.152
NTM	0.901803	0	0	0.601	0.158
NINJ2	0.901256	0	0	0.175	0.04
NCOA4	0.901158	0	0	0.223	0.058
APEX1	0.900936	0	0	0.199	0.051
THSD7A	0.900475	0	0	0.73	0.266
LYPLAL1-DT	0.899956	9.48346e-213	2.21581e-208	0.105	0.024
MTIF3	0.8979	0	0	0.392	0.117
C2CD6	0.896212	0	0	0.186	0.046
PSMD7-DT	0.895515	1.26809e-306	2.96289e-302	0.149	0.034
TMEM218	0.895166	6.72848e-216	1.57211e-211	0.117	0.028
NEO1	0.894225	0	0	0.57	0.211
RRAGC	0.892862	1.41061e-261	3.29588e-257	0.137	0.033
CCND2-AS1	0.892249	1.80957e-299	4.22806e-295	0.125	0.026
BMP1	0.890142	0	0	0.254	0.067
METTL2B	0.890121	0	0	0.316	0.097
CFAP70	0.889944	0	0	0.316	0.078
UQCRQ	0.888919	5.47434e-218	1.27908e-213	0.134	0.035
FERMT2	0.887212	0	0	0.704	0.321
NMRK1	0.887113	0	0	0.274	0.073
GLRX2	0.886813	2.2973e-273	5.36765e-269	0.129	0.029
RAB9A	0.886682	0	0	0.272	0.067
COL4A2	0.884888	0	0	0.864	0.539
ZNF521	0.881487	0	0	0.709	0.223
TOB2	0.880361	0	0	0.314	0.081
ANO6	0.880058	0	0	0.663	0.275
GLDN	0.880039	0	0	0.461	0.098
PJVK	0.878883	9.84765e-275	2.3009e-270	0.144	0.034
HSPA2-AS1	0.877757	0	0	0.283	0.08
GCDH	0.876806	5.26261e-210	1.22961e-205	0.131	0.034
SPTBN1-AS1	0.876111	0	0	0.532	0.202
DIAPH2	0.874409	0	0	0.824	0.473
LONRF1	0.87359	0	0	0.571	0.215
LYRM1	0.872974	6.88708e-294	1.60917e-289	0.176	0.045
TRIM8	0.872727	0	0	0.335	0.101
TBC1D31	0.872648	8.77929e-214	2.05128e-209	0.117	0.028
C1QTNF7-AS1	0.870959	0	0	0.566	0.24
LAMA4	0.870407	0	0	0.906	0.548
STARD7	0.870392	0	0	0.228	0.059
TXLNG	0.86934	0	0	0.29	0.09
TMEM44-AS1	0.869214	6.0276e-321	1.40835e-316	0.152	0.034
DTWD2	0.867058	0	0	0.272	0.074
MIEF1	0.866124	1.89006e-247	4.41612e-243	0.131	0.031
LARP6	0.864495	1.63577e-194	3.82198e-190	0.118	0.031
ABCC9	0.864476	0	0	0.328	0.068
COPZ2	0.863772	5.99079e-173	1.39975e-168	0.109	0.029
LOXL1	0.861642	1.41862e-253	3.3146e-249	0.133	0.032
MNAT1	0.861531	0	0	0.742	0.364
BPNT2	0.860359	0	0	0.241	0.065
RGS17	0.858561	2.62442e-191	6.13196e-187	0.132	0.037
WDR88	0.857433	6.02376e-277	1.40745e-272	0.154	0.038
DEGS1	0.855934	5.1425e-267	1.20155e-262	0.151	0.038
NOTCH2	0.853952	0	0	0.613	0.234
PFDN1	0.852147	0	0	0.475	0.17
MAP2K3	0.852116	5.02299e-238	1.17362e-233	0.146	0.038
SETMAR	0.851506	7.2769e-307	1.70025e-302	0.21	0.058
EPHX2	0.851112	0	0	0.237	0.062
SORBS1	0.850858	0	0	0.945	0.617
NRG4	0.846812	2.47555e-242	5.78412e-238	0.184	0.055
MYO1H	0.846604	0	0	0.233	0.066
CDKN1C	0.845826	0	0	0.17	0.04
LMCD1-AS1	0.845243	0	0	0.685	0.268
ZHX1	0.843787	0	0	0.276	0.076
PTER	0.84287	0	0	0.234	0.062
RBM28	0.842799	0	0	0.529	0.189
MICA	0.842439	1.33368e-256	3.11615e-252	0.173	0.048
STPG2	0.842353	1.20904e-303	2.82491e-299	0.188	0.05
TBL1XR1	0.84182	0	0	0.78	0.402
BAG5	0.841713	1.9648e-245	4.59076e-241	0.148	0.038
TMEM80	0.841653	5.07612e-239	1.18604e-234	0.141	0.036
ABCA1	0.84137	0	0	0.559	0.206
SQSTM1	0.841346	0	0	0.505	0.207
PDE4A	0.841174	2.86578e-225	6.6959e-221	0.116	0.027
SCGB2B2	0.840891	0	0	0.297	0.083
NUDT5	0.839949	0	0	0.357	0.104
OPTN	0.838521	0	0	0.512	0.192
UBQLN1	0.837968	0	0	0.469	0.158
ZBTB25	0.837061	0	0	0.292	0.093
GOLGA8B	0.836833	0	0	0.603	0.22
SEC22B	0.836171	0	0	0.325	0.105
COL5A3	0.835486	0	0	0.404	0.115
SAMM50	0.83538	4.6556e-313	1.08778e-308	0.187	0.048
MYO16-AS1	0.835286	0	0	0.246	0.068
EPDR1	0.8345	0	0	0.233	0.061
COLQ	0.83401	0	0	0.261	0.067
BCKDHB	0.832508	0	0	0.594	0.238
SPDYE3	0.832476	0	0	0.452	0.147
ATF4	0.83116	0	0	0.432	0.146
PRKAR2A	0.830869	0	0	0.561	0.205
SLC31A1	0.830525	5.60264e-248	1.30906e-243	0.144	0.036
TRIM52	0.830149	0	0	0.293	0.078
OSER1	0.82945	8.16806e-272	1.90847e-267	0.181	0.05
ZFX	0.829224	0	0	0.429	0.152
NAGLU	0.829082	0	0	0.249	0.067
EPB41L3	0.829029	0	0	0.441	0.131
WDR77	0.827913	5.64135e-203	1.3181e-198	0.115	0.029
CERT1	0.825402	0	0	0.593	0.237
TMLHE-AS1	0.824243	0	0	0.497	0.174
PFDN2	0.824214	2.03302e-250	4.75014e-246	0.156	0.041
SEMA3C	0.824182	0	0	0.645	0.253
PRDX2	0.823791	6.32194e-241	1.47712e-236	0.157	0.043
AP2S1	0.823302	4.90412e-133	1.14585e-128	0.102	0.03
FAM199X	0.822064	2.19912e-297	5.13825e-293	0.251	0.078
NEK7	0.822052	2.14383e-299	5.00906e-295	0.714	0.379
FRMD4A	0.821572	0	0	0.903	0.543
LENG8-AS1	0.819325	1.49115e-302	3.48407e-298	0.172	0.043
LINC01476	0.817561	6.86402e-209	1.60378e-204	0.122	0.031
C19orf18	0.816298	3.91984e-274	9.1587e-270	0.15	0.036
ITGAE	0.815678	7.22933e-219	1.68913e-214	0.122	0.03
STRBP	0.815293	0	0	0.234	0.061
MVD	0.814914	1.25921e-124	2.94214e-120	0.1	0.031
MIDEAS-AS1	0.814636	2.34254e-198	5.47336e-194	0.102	0.024
MCAM	0.814067	0	0	0.619	0.164
NDFIP1	0.812413	0	0	0.65	0.286
SOCS7	0.811958	0	0	0.273	0.076
NAA50	0.811362	0	0	0.437	0.146
TSHR	0.810374	1.59088e-203	3.7171e-199	0.172	0.054
EPHB1	0.809341	1.60508e-290	3.75026e-286	0.179	0.047
DHRS7B	0.809234	0	0	0.368	0.103
ERAP1	0.808808	0	0	0.519	0.194
RAP2C	0.807492	3.18956e-191	7.45242e-187	0.141	0.041
ZFHX4	0.807435	0	0	0.579	0.198
PLAC9	0.806862	0	0	0.339	0.109
EIF2B3	0.806504	0	0	0.54	0.192
NDUFV3	0.80608	0	0	0.333	0.106
LSM6	0.805966	3.22514e-316	7.53553e-312	0.288	0.093
RGPD8	0.805783	1.94215e-204	4.53784e-200	0.113	0.028
GATD1-DT	0.80558	1.11644e-319	2.60856e-315	0.182	0.045
ARF4	0.805257	0	0	0.383	0.134
MAST3	0.80521	3.09516e-271	7.23183e-267	0.144	0.034
COL5A2	0.804542	0	0	0.718	0.346
SYDE2	0.804112	0	0	0.151	0.031
FAAP20	0.803915	1.14989e-289	2.68672e-285	0.236	0.072
ARHGEF40	0.803878	0	0	0.325	0.076
TSSK3	0.801125	1.44098e-169	3.36684e-165	0.11	0.03
SH3BP5	0.800872	0	0	0.565	0.216
SSB	0.800557	0	0	0.327	0.102
PBLD	0.799516	4.39268e-305	1.02635e-300	0.18	0.046
TNK2	0.796362	0	0	0.24	0.059
AKR7A2	0.796143	4.39937e-190	1.02791e-185	0.118	0.031
CMPK1	0.796087	0	0	0.329	0.102
KDM4A-AS1	0.795991	0	0	0.28	0.082
CEMIP2	0.795212	0	0	0.397	0.12
PCYT1A	0.795157	0	0	0.422	0.136
CDO1	0.794308	9.14708e-266	2.13722e-261	0.167	0.044
CEP126	0.793133	0	0	0.483	0.162
NOTCH2NLR	0.792589	4.78962e-189	1.11909e-184	0.101	0.024
CDC37L1	0.791808	0	0	0.347	0.109
LINC02821	0.790543	5.24864e-287	1.22635e-282	0.207	0.059
PIR	0.790233	0	0	0.387	0.121
ANXA5	0.789949	0	0	0.479	0.178
TNRC6A	0.78983	0	0	0.868	0.556
MAPK10	0.789454	0	0	0.717	0.339
MTERF2	0.789296	0	0	0.21	0.056
ATL2	0.786582	0	0	0.43	0.153
MRPS26	0.786317	5.95264e-206	1.39083e-201	0.127	0.033
LINC03036	0.786268	2.49309e-299	5.8251e-295	0.102	0.018
SCPEP1	0.785213	6.64068e-294	1.55159e-289	0.219	0.063
GFPT1	0.784081	0	0	0.472	0.167
ADGRA3	0.782622	0	0	0.407	0.124
ETFB	0.782298	7.14542e-242	1.66953e-237	0.132	0.032
ASPSCR1	0.782062	0	0	0.205	0.052
LINC02951	0.782024	0	0	0.286	0.086
RPLP2	0.78182	0	0	0.429	0.118
RNF217	0.780284	0	0	0.518	0.196
L2HGDH	0.780273	0	0	0.252	0.071
CFTR	0.77975	4.41239e-160	1.03096e-155	0.127	0.038
SFXN1	0.779374	0	0	0.321	0.098
PITX1-AS1	0.778957	8.1394e-244	1.90177e-239	0.167	0.047
SLC1A4	0.778701	3.06042e-236	7.15068e-232	0.135	0.034
BTF3L4	0.777405	0	0	0.363	0.117
ORMDL1	0.776736	0	0	0.477	0.167
HACL1	0.775906	0	0	0.355	0.118
TMEM72-AS1	0.773901	0	0	0.398	0.116
DEPP1	0.773133	2.31732e-225	5.41443e-221	0.153	0.042
GKAP1	0.772904	0	0	0.272	0.073
HDHD5	0.772361	6.94975e-150	1.62381e-145	0.127	0.04
PHOSPHO2	0.77207	1.90475e-280	4.45045e-276	0.166	0.042
C9orf72	0.771934	1.44195e-304	3.36911e-300	0.251	0.077
FBXO4	0.770745	1.41303e-321	3.30154e-317	0.229	0.065
LINC00486	0.769705	3.49971e-165	8.17708e-161	0.769	0.49
HSPA14	0.769239	2.96817e-184	6.93513e-180	0.144	0.043
PLA2G4A	0.76871	0	0	0.23	0.06
PSMD14	0.768058	0	0	0.334	0.106
TBX3	0.767123	1.34636e-165	3.14576e-161	0.111	0.031
CFAP69	0.766383	0	0	0.359	0.111
UBE2G2	0.765192	0	0	0.468	0.166
C1orf52	0.764865	0	0	0.357	0.108
RHOQ-AS1	0.763889	0	0	0.4	0.126
AKAP12	0.763516	0	0	0.695	0.336
KLHL8	0.763266	0	0	0.261	0.076
SNHG7	0.763189	0	0	0.289	0.077
RHOBTB1	0.763141	0	0	0.312	0.096
RREB1	0.762671	0	0	0.579	0.235
PXDC1	0.762252	3.50971e-302	8.20044e-298	0.23	0.068
DCC	0.761791	0	0	0.146	0.031
LYPLAL1	0.760459	0	0	0.619	0.267
TAF13	0.76044	1.13883e-170	2.66087e-166	0.112	0.03
FAM98A	0.759725	5.20018e-256	1.21502e-251	0.166	0.045
ACSL4	0.759626	0	0	0.36	0.125
LNC-LBCS	0.75919	3.40867e-251	7.96435e-247	0.166	0.046
C5orf64	0.759042	0	0	0.135	0.02
UBXN8	0.758597	3.81901e-262	8.92313e-258	0.187	0.053
SAR1A	0.758478	0	0	0.325	0.103
NDUFB5	0.757186	8.43013e-178	1.9697e-173	0.104	0.027
CCNI	0.756443	1.16802e-295	2.72909e-291	0.492	0.209
PLEKHM1	0.756409	0	0	0.316	0.093
HELZ	0.756283	0	0	0.679	0.31
CDV3	0.755594	1.45862e-318	3.40805e-314	0.274	0.086
ACAD11	0.754713	0	0	0.521	0.203
THRAP3	0.754673	0	0	0.64	0.288
HMCES	0.754397	4.94066e-323	1.15438e-318	0.207	0.055
HDGFL2	0.753711	3.90654e-89	9.12762e-85	0.105	0.039
COX7B	0.753522	2.20527e-170	5.15262e-166	0.129	0.038
MFSD4B	0.753322	0	0	0.706	0.338
CYB5B	0.753173	0	0	0.349	0.113
EYA2	0.75308	0	0	0.533	0.144
SPTBN4	0.752327	0	0	0.176	0.04
FLAD1	0.749029	4.6488e-232	1.08619e-227	0.12	0.028
HSF4	0.748029	4.27719e-306	9.99366e-302	0.162	0.039
VCP	0.747996	0	0	0.371	0.126
NCKAP5L	0.747228	0	0	0.35	0.107
DNAJC25	0.746238	3.23653e-262	7.56216e-258	0.163	0.043
GCLM	0.745604	0	0	0.311	0.089
FAM200B	0.745265	5.14282e-298	1.20162e-293	0.192	0.051
LINC02256	0.744805	0	0	0.473	0.149
AAAS	0.744702	3.88836e-219	9.08515e-215	0.134	0.035
TMEM138	0.744661	1.10721e-294	2.587e-290	0.219	0.063
BLOC1S1	0.74464	1.94865e-307	4.55302e-303	0.178	0.045
POLN	0.744638	3.51824e-297	8.22038e-293	0.189	0.05
PTPRM	0.743702	0	0	0.843	0.4
DCAF10	0.743207	0	0	0.638	0.28
RNF144B	0.742637	0	0	0.249	0.051
SMYD2	0.742635	1.07282e-237	2.50663e-233	0.137	0.034
PCCA	0.742265	4.35272e-320	1.01701e-315	0.742	0.389
LDHA	0.742225	4.19862e-278	9.81007e-274	0.24	0.075
TSEN15	0.741486	0	0	0.282	0.081
BET1	0.740581	8.05491e-307	1.88203e-302	0.214	0.059
DNAH9	0.738739	1.58344e-302	3.6997e-298	0.245	0.075
LIX1-AS1	0.738603	0	0	0.241	0.068
SHOC2	0.73797	0	0	0.559	0.233
C8orf76	0.736954	4.23768e-317	9.90133e-313	0.234	0.067
TRAPPC3	0.736724	3.37714e-203	7.8907e-199	0.137	0.038
MAP3K13	0.736227	0	0	0.382	0.131
FAM50A	0.73561	4.39068e-310	1.02588e-305	0.247	0.074
STK40	0.734599	0	0	0.287	0.081
METTL5	0.734464	3.079e-240	7.19409e-236	0.187	0.056
GPR135	0.733604	0	0	0.265	0.07
LINC01138	0.733086	0	0	0.276	0.079
CALCOCO1	0.732057	0	0	0.45	0.15
KMT2E-AS1	0.731711	0	0	0.248	0.072
SLC13A4	0.731502	1.44855e-195	3.38453e-191	0.191	0.065
FAM204A	0.731139	0	0	0.407	0.145
AGBL3	0.730496	0	0	0.423	0.152
ACVR1B	0.730296	0	0	0.281	0.088
WDR19	0.72963	0	0	0.361	0.12
SSR3	0.729488	4.42567e-217	1.03406e-212	0.205	0.068
PPP1R15B-AS1	0.729314	5.86812e-246	1.37109e-241	0.186	0.055
SLC25A42	0.729102	2.61599e-273	6.11227e-269	0.207	0.061
USP3-AS1	0.728637	0	0	0.539	0.202
NLRX1	0.727731	2.98231e-165	6.96816e-161	0.114	0.032
CYREN	0.725921	0	0	0.422	0.132
ATP5MK	0.724704	5.86304e-242	1.3699e-237	0.172	0.049
ARHGAP21	0.724396	0	0	0.718	0.32
ETFDH	0.7234	0	0	0.536	0.205
ZNF43	0.722015	0	0	0.365	0.128
ZFY	0.71859	5.63761e-267	1.31723e-262	0.26	0.087
ADGRL1	0.71686	5.70173e-250	1.33221e-245	0.173	0.049
FBXO36	0.716098	9.65059e-234	2.25486e-229	0.159	0.044
KLRD1	0.714182	3.09804e-211	7.23858e-207	0.12	0.03
PMM1	0.713914	4.63895e-192	1.08389e-187	0.114	0.029
AAMP	0.712589	6.5386e-257	1.52774e-252	0.18	0.051
POP1	0.712354	1.30728e-233	3.05446e-229	0.131	0.032
CDC14B	0.711787	0	0	0.588	0.246
SLC38A7	0.711592	3.0819e-161	7.20086e-157	0.113	0.032
RABL3	0.711209	2.34485e-313	5.47875e-309	0.227	0.065
SNX9-AS1	0.710375	7.88092e-137	1.84138e-132	0.119	0.038
FHIP2A	0.710275	0	0	0.41	0.135
ADPGK	0.710101	0	0	0.36	0.115
TFDP2	0.708881	0	0	0.645	0.274
CCNG1	0.708253	6.2569e-217	1.46193e-212	0.176	0.054
LZTS2	0.707888	8.50907e-198	1.98814e-193	0.148	0.044
CARS1	0.707122	0	0	0.297	0.095
RPAIN	0.706656	0	0	0.274	0.082
ETF1	0.706299	0	0	0.266	0.08
RRM1	0.706043	4.87124e-208	1.13817e-203	0.156	0.046
RHOT1	0.705112	0	0	0.528	0.199
ABHD14B	0.703708	3.24335e-236	7.5781e-232	0.151	0.04
PTP4A2	0.703439	0	0	0.44	0.155
BLVRB	0.701033	2.16323e-313	5.0544e-309	0.257	0.078
CRK	0.700997	0	0	0.419	0.144
DCUN1D1	0.69953	0	0	0.337	0.109
TRIP10	0.699206	0	0	0.323	0.106
GPRC5D-AS1	0.69813	2.14266e-166	5.00634e-162	0.134	0.041
GTPBP2	0.697156	0	0	0.269	0.08
DUS1L	0.696969	0	0	0.303	0.095
PNO1	0.69639	3.65961e-160	8.55068e-156	0.123	0.037
ADGRL2	0.695955	0	0	0.531	0.202
ANP32A	0.695384	0	0	0.27	0.076
ANKDD1A	0.693911	0	0	0.566	0.235
AP3S2	0.69351	0	0	0.478	0.168
PDK4	0.692837	0	0	0.314	0.103
ADAMTS9-AS1	0.692242	0	0	0.292	0.067
SNHG18	0.691264	1.2694e-192	2.96595e-188	0.1	0.024
KCND3	0.689906	4.34898e-209	1.01614e-204	0.133	0.036
MAPRE3	0.688223	1.34608e-224	3.14511e-220	0.173	0.051
DDX24	0.688158	0	0	0.606	0.264
DDIT4	0.687622	1.73117e-242	4.04487e-238	0.2	0.061
SKP2	0.68742	5.54747e-274	1.29617e-269	0.145	0.035
COPA	0.686618	0	0	0.611	0.272
LINC01376	0.686324	0	0	0.503	0.188
LINC02884	0.685332	0	0	0.42	0.141
HYMAI	0.682974	8.60205e-240	2.00987e-235	0.136	0.034
NAT9	0.68143	2.64909e-275	6.18961e-271	0.204	0.059
LARP1	0.679293	0	0	0.551	0.211
CRTC3	0.679131	0	0	0.614	0.273
CYTOR	0.678946	1.63042e-322	3.80947e-318	0.328	0.112
ACYP2	0.678186	0	0	0.763	0.389
ACSL3	0.676687	0	0	0.466	0.184
MARK1	0.676456	0	0	0.556	0.205
MROH8	0.676355	1.02392e-271	2.39239e-267	0.195	0.055
DMXL1-DT	0.676138	1.23948e-264	2.89605e-260	0.122	0.027
OGA	0.676025	4.76331e-223	1.11295e-218	0.735	0.43
FTL	0.675891	0	0	0.47	0.158
CCDC50	0.675344	0	0	0.48	0.187
TIMM10B	0.675301	4.62132e-196	1.07977e-191	0.109	0.027
PDK4-AS1	0.675064	4.50469e-291	1.05252e-286	0.209	0.059
PNKD	0.674183	9.0084e-257	2.10481e-252	0.249	0.083
CEP20	0.672944	7.62793e-172	1.78227e-167	0.144	0.045
ATP13A3	0.671153	0	0	0.602	0.252
MECR	0.670874	0	0	0.216	0.057
HIF1A-AS3	0.669082	2.47964e-301	5.79367e-297	0.343	0.124
PIK3CB	0.669051	0	0	0.496	0.193
TMLHE	0.668404	0	0	0.419	0.148
ITGB1BP1	0.667731	0	0	0.52	0.199
SLC2A4RG	0.666616	5.53923e-246	1.29424e-241	0.213	0.067
ZNF592	0.66568	0	0	0.389	0.129
LETM1	0.663036	1.78695e-215	4.17521e-211	0.138	0.037
ASMTL-AS1	0.662715	9.93935e-192	2.32233e-187	0.159	0.049
ADCK1	0.661233	3.37411e-192	7.88362e-188	0.122	0.032
ZSCAN2-AS1	0.659883	6.09292e-262	1.42361e-257	0.183	0.051
DESI2	0.659684	3.9751e-251	9.28783e-247	0.263	0.091
ZNF605	0.659465	9.88131e-324	2.30877e-319	0.281	0.087
NINJ2-AS1	0.65939	6.97015e-276	1.62858e-271	0.128	0.028
LINC00623	0.65872	2.38611e-158	5.57515e-154	0.102	0.028
LINC00863	0.658676	8.55355e-230	1.99854e-225	0.149	0.04
PPM1B	0.65837	0	0	0.583	0.239
MTURN	0.658267	0	0	0.356	0.109
RAP2C-AS1	0.6567	0	0	0.441	0.159
TATDN1	0.65537	0	0	0.362	0.121
NIT2	0.655031	2.80993e-310	6.56539e-306	0.249	0.075
SORT1	0.654267	0	0	0.643	0.24
COQ9	0.654252	9.73187e-183	2.27385e-178	0.109	0.028
RNF146	0.654252	6.06927e-314	1.41809e-309	0.342	0.119
ERMARD	0.652802	1.2688e-260	2.96454e-256	0.285	0.1
LINC02987	0.652739	0	0	0.222	0.06
NSMCE4A	0.651969	4.94066e-324	1.15438e-319	0.268	0.081
PRKCH	0.651808	0	0	0.561	0.185
MYNN	0.651426	1.92472e-140	4.49712e-136	0.127	0.041
LRP11	0.651055	3.06853e-255	7.16961e-251	0.229	0.073
RGS22	0.65046	0	0	0.224	0.05
ACSM3	0.650435	2.10866e-198	4.92688e-194	0.145	0.042
UQCC5	0.650107	0	0	0.359	0.123
VTI1B	0.649632	3.79119e-266	8.85811e-262	0.247	0.08
SELENOO	0.649448	0	0	0.361	0.119
PTPN4	0.64781	0	0	0.413	0.132
SLC38A6	0.647613	0	0	0.439	0.167
FOXN2	0.64745	0	0	0.471	0.167
SH2B1	0.647392	0	0	0.305	0.098
LRIG2-DT	0.64609	0	0	0.338	0.112
RAB40C	0.646024	2.08941e-293	4.8819e-289	0.193	0.052
NCK1	0.645384	0	0	0.414	0.147
CRTAP	0.643779	1.29139e-271	3.01733e-267	0.271	0.09
HIVEP3	0.643519	0	0	0.564	0.212
DNAAF10	0.642796	1.06646e-267	2.49179e-263	0.214	0.065
AKNA	0.642655	0	0	0.238	0.066
JHY	0.642503	0	0	0.216	0.054
AKAP1	0.642371	3.5353e-207	8.26024e-203	0.199	0.066
UBFD1	0.641626	1.14413e-201	2.67326e-197	0.14	0.039
SFRP1	0.641407	1.34706e-130	3.14739e-126	0.1	0.03
ENPP2	0.63979	0	0	0.263	0.06
CCDC158	0.63974	2.33253e-221	5.44995e-217	0.107	0.024
MAP7D3	0.639317	5.34536e-311	1.24894e-306	0.305	0.101
TSEN2	0.639172	0	0	0.43	0.16
CSF1	0.638124	7.91462e-175	1.84925e-170	0.149	0.047
CALCRL-AS1	0.637726	2.56074e-320	5.98317e-316	0.723	0.377
INTS3	0.637283	6.85047e-249	1.60061e-244	0.326	0.124
DAAM1	0.637063	2.9427e-304	6.87561e-300	0.673	0.332
ATPSCKMT	0.636953	3.12699e-255	7.30622e-251	0.162	0.043
ADAMTS7	0.636931	2.78356e-162	6.50378e-158	0.111	0.031
DLEC1	0.635969	1.19174e-227	2.78451e-223	0.162	0.046
NDFIP2	0.635534	4.0712e-267	9.51235e-263	0.226	0.07
SPIN3	0.634565	7.46102e-164	1.74327e-159	0.166	0.057
NARS1	0.632602	9.75678e-290	2.27967e-285	0.293	0.099
C5orf15	0.632408	1.8254e-227	4.26504e-223	0.205	0.066
IDH3B	0.631589	1.40609e-180	3.28532e-176	0.154	0.048
SH3BP5-AS1	0.631434	5.54898e-213	1.29652e-208	0.184	0.058
DPP7	0.630779	4.61158e-281	1.0775e-276	0.17	0.044
SEC14L2	0.629611	1.12604e-242	2.63099e-238	0.28	0.101
CD200	0.629533	4.94903e-259	1.15634e-254	0.147	0.037
SNHG6	0.628826	6.32602e-292	1.47807e-287	0.269	0.086
ENO4	0.627802	3.17205e-295	7.41149e-291	0.264	0.084
GTF3A	0.625521	4.14358e-229	9.68148e-225	0.187	0.057
PARN	0.624759	3.6848e-308	8.60953e-304	0.551	0.236
KCNMB3	0.624489	4.23992e-224	9.90657e-220	0.186	0.057
STOM	0.622886	5.82959e-316	1.36208e-311	0.349	0.123
TUBB6	0.622485	2.56648e-286	5.99659e-282	0.54	0.24
COA6-AS1	0.621558	1.12043e-225	2.61789e-221	0.152	0.042
GIPC1	0.621302	0	0	0.365	0.123
TMCO4	0.619612	7.60943e-300	1.77794e-295	0.296	0.099
STEEP1	0.619586	2.7377e-156	6.39664e-152	0.128	0.04
TAPT1-AS1	0.617478	0	0	0.408	0.149
RBBP5	0.617437	7.77998e-278	1.81779e-273	0.216	0.064
CYP46A1	0.617362	4.62714e-246	1.08113e-241	0.155	0.041
ZCWPW2	0.61707	7.11402e-305	1.66219e-300	0.309	0.104
SYTL4	0.617069	0	0	0.365	0.122
GPD1L	0.616794	4.94334e-175	1.15501e-170	0.152	0.048
KLF10	0.616133	5.39885e-116	1.26144e-111	0.102	0.033
PLA2G6	0.615436	0	0	0.227	0.063
DCUN1D4	0.615239	0	0	0.468	0.184
SLC38A4	0.614806	4.23694e-175	9.89962e-171	0.156	0.051
PIKFYVE	0.614347	1.1672e-317	2.72715e-313	0.532	0.225
KCNQ1OT1	0.613904	1.77477e-288	4.14674e-284	0.579	0.274
NDUFC2	0.613882	7.96661e-186	1.8614e-181	0.14	0.041
NDUFS5	0.613838	2.42162e-177	5.65811e-173	0.146	0.045
PRRG1	0.613354	0	0	0.284	0.089
GGNBP2	0.613177	0	0	0.562	0.235
AKAP7	0.612436	0	0	0.413	0.138
DHTKD1	0.611035	5.65804e-320	1.322e-315	0.249	0.073
PTPN11	0.61033	0	0	0.452	0.17
EXTL2	0.610163	4.75817e-177	1.11175e-172	0.147	0.045
UQCRFS1	0.61005	1.15888e-168	2.70773e-164	0.117	0.033
SERBP1	0.609304	7.81871e-237	1.82684e-232	0.389	0.162
SDR39U1	0.609105	1.9943e-296	4.65968e-292	0.205	0.057
TCTA	0.608924	4.43302e-205	1.03578e-200	0.137	0.038
PIGS	0.608435	1.961e-229	4.58187e-225	0.157	0.044
RBM26-AS1	0.608139	6.1756e-156	1.44293e-151	0.102	0.028
COQ5	0.608063	4.56773e-189	1.06725e-184	0.131	0.037
CLINT1	0.607909	0	0	0.516	0.207
LINC02250	0.607106	5.72892e-114	1.33856e-109	0.12	0.043
RRP1B	0.606769	2.89263e-267	6.75863e-263	0.257	0.084
FAM200A	0.606133	2.82505e-146	6.60072e-142	0.114	0.034
MRPL45	0.606039	2.85971e-166	6.68171e-162	0.156	0.051
GTF2I	0.605988	7.51935e-281	1.7569e-276	0.735	0.394
TRUB1	0.605495	6.49093e-190	1.51661e-185	0.134	0.038
ZNF746	0.604802	6.96792e-198	1.62805e-193	0.119	0.031
SNAPC1	0.604499	1.89872e-151	4.43636e-147	0.133	0.042
FADS2	0.6034	1.94258e-219	4.53883e-215	0.225	0.077
ADAM32	0.603368	1.30784e-248	3.05576e-244	0.155	0.041
TANGO2	0.60301	1.47759e-260	3.45239e-256	0.212	0.064
PLCD1	0.602885	4.60762e-198	1.07657e-193	0.17	0.054
DGKD	0.602017	0	0	0.302	0.094
CAST	0.60175	3.79159e-232	8.85906e-228	0.743	0.422
AZIN1	0.60151	0	0	0.44	0.166
CYSTM1	0.601485	0	0	0.62	0.261
PAXIP1-DT	0.600646	4.72478e-187	1.10394e-182	0.115	0.03
IDI1	0.600635	3.49236e-212	8.15989e-208	0.172	0.052
PCBP3	0.600011	0	0	0.226	0.061
TMEM208	0.599852	3.33432e-144	7.79063e-140	0.105	0.03
PBRM1	0.599326	1.66344e-283	3.88663e-279	0.688	0.347
YPEL2	0.599048	3.59557e-271	8.40106e-267	0.445	0.187
POLM	0.598694	4.36598e-251	1.02011e-246	0.178	0.05
FBLN2	0.598618	0	0	0.313	0.099
DNAH6	0.598294	1.36705e-152	3.19411e-148	0.138	0.045
LINC02245	0.596351	3.60382e-212	8.42032e-208	0.177	0.055
UBXN1	0.595087	1.32149e-246	3.08765e-242	0.209	0.064
GART	0.59488	9.8783e-293	2.30806e-288	0.317	0.11
RGPD5	0.594849	1.66248e-157	3.88439e-153	0.111	0.032
LIAS	0.594817	9.63876e-179	2.2521e-174	0.152	0.048
GSTM2	0.594631	4.00129e-298	9.34902e-294	0.282	0.091
ST7	0.594512	5.76375e-298	1.3467e-293	0.529	0.229
FAIM	0.590469	4.01455e-224	9.37999e-220	0.136	0.035
REST	0.589521	7.42776e-282	1.7355e-277	0.348	0.128
ATP6V1E1	0.587965	9.30067e-250	2.1731e-245	0.273	0.096
ARID3B	0.587737	4.44595e-195	1.0388e-190	0.137	0.039
OSBPL6	0.587574	2.03529e-157	4.75546e-153	0.122	0.036
ELP6	0.58751	3.84623e-183	8.98673e-179	0.165	0.053
RBM15	0.587321	2.3385e-175	5.46392e-171	0.144	0.045
DBI	0.586277	1.73432e-247	4.05224e-243	0.112	0.024
PRMT7	0.585257	0	0	0.342	0.113
CRTC3-AS1	0.584667	1.80345e-300	4.21376e-296	0.247	0.075
MIS12	0.584271	1.95186e-134	4.56051e-130	0.106	0.032
ULK4	0.584133	1.13635e-322	2.65508e-318	0.526	0.218
ZNF483	0.583067	8.88197e-257	2.07527e-252	0.325	0.122
TMBIM1	0.582883	3.27951e-220	7.66258e-216	0.214	0.071
PSMA2	0.582372	4.00778e-184	9.36417e-180	0.156	0.048
STMP1	0.581729	1.59313e-256	3.72235e-252	0.26	0.088
VWA8	0.581568	2.98777e-269	6.98091e-265	0.667	0.335
SMIM8	0.57976	8.6934e-288	2.03121e-283	0.319	0.112
POLA2	0.579575	5.03216e-137	1.17576e-132	0.141	0.049
STX12	0.57936	1.66115e-309	3.88129e-305	0.506	0.211
COX15	0.579177	1.33738e-272	3.12478e-268	0.279	0.095
TRMT44	0.578676	4.08328e-193	9.54057e-189	0.183	0.06
CLPTM1L	0.577999	4.19153e-189	9.79352e-185	0.134	0.038
RNPC3	0.576567	8.73806e-254	2.04165e-249	0.661	0.339
LRRN3	0.576357	0	0	0.365	0.124
B4GALT5	0.576246	4.0221e-307	9.39765e-303	0.409	0.155
MPPED2	0.57554	3.43044e-236	8.01523e-232	0.197	0.061
ANKRD40	0.573634	1.57067e-203	3.66987e-199	0.163	0.049
RENO1	0.573544	1.32837e-176	3.10375e-172	0.149	0.047
TMEM144	0.572769	0	0	0.191	0.048
NSD2	0.571806	0	0	0.409	0.139
EMC2	0.570884	2.14919e-321	5.02157e-317	0.371	0.132
UBR3	0.569367	5.5327e-225	1.29271e-220	0.786	0.492
SNX5	0.569226	2.4675e-235	5.76531e-231	0.22	0.071
TRAM2-AS1	0.56851	2.53679e-163	5.9272e-159	0.113	0.032
ALDH18A1	0.568484	1.67058e-159	3.9033e-155	0.136	0.043
XYLT1	0.568319	1.62337e-316	3.79301e-312	0.461	0.183
NBR2	0.568221	4.4246e-231	1.03381e-226	0.203	0.064
PDCD6	0.567935	4.38413e-291	1.02435e-286	0.317	0.109
AKIRIN1	0.567619	4.49625e-196	1.05055e-191	0.175	0.056
ARMC8	0.567578	2.71278e-276	6.33842e-272	0.555	0.251
ANKRD28	0.566483	1.31279e-295	3.06734e-291	0.636	0.298
LENG9	0.565842	2.80053e-195	6.54343e-191	0.212	0.075
SHISA6	0.565802	2.67262e-149	6.24458e-145	0.395	0.2
ZNF253	0.565286	1.80766e-214	4.22361e-210	0.191	0.061
IDE	0.565258	7.09478e-321	1.6577e-316	0.345	0.119
EGLN2	0.565021	2.16558e-132	5.05989e-128	0.129	0.044
AAMDC	0.56453	0	0	0.546	0.217
RWDD3	0.563277	5.07065e-236	1.18476e-231	0.225	0.074
MAVS	0.56327	0	0	0.343	0.113
SEPSECS-AS1	0.563141	8.64044e-266	2.01884e-261	0.202	0.059
RAD23A	0.562453	1.71885e-275	4.0161e-271	0.235	0.073
CCT5	0.560496	2.14027e-232	5.00075e-228	0.17	0.049
KIF9-AS1	0.560332	0	0	0.299	0.096
GLB1	0.560132	1.79889e-291	4.2031e-287	0.339	0.122
SLC22A23	0.559498	0	0	0.356	0.104
PPTC7	0.559096	2.17938e-275	5.09213e-271	0.215	0.064
NEIL1	0.557909	1.84717e-208	4.31592e-204	0.167	0.051
REV3L	0.557588	4.07461e-301	9.52034e-297	0.764	0.409
MNT	0.557192	4.79145e-168	1.11952e-163	0.125	0.036
FAM221A	0.556611	7.06963e-168	1.65182e-163	0.123	0.036
AGMO	0.556308	3.49184e-299	8.15867e-295	0.5	0.214
WFS1	0.555469	1.02476e-175	2.39436e-171	0.114	0.031
FOXN3	0.555446	0	0	0.8	0.426
HMGCS1	0.554144	5.48152e-212	1.28076e-207	0.237	0.084
PALS1	0.553503	0	0	0.528	0.213
TBC1D9	0.552304	0	0	0.299	0.093
C1GALT1	0.551437	2.31319e-294	5.40476e-290	0.27	0.087
OBSL1	0.551309	5.64093e-276	1.318e-271	0.204	0.059
USP40	0.54897	0	0	0.527	0.216
AIMP2	0.548541	4.14364e-254	9.68161e-250	0.182	0.051
IFT27	0.547522	8.11653e-199	1.89643e-194	0.154	0.046
TAF5L	0.54745	1.66798e-250	3.89724e-246	0.201	0.06
ASH2L	0.547316	9.25296e-296	2.16196e-291	0.307	0.104
DICER1-AS1	0.546676	1.12372e-185	2.62558e-181	0.124	0.034
NBPF12	0.545731	0	0	0.327	0.108
DNM3OS	0.544709	2.27674e-251	5.31959e-247	0.259	0.088
HTR2B	0.544044	3.01684e-206	7.04886e-202	0.165	0.05
E2F6	0.543385	5.35307e-185	1.25075e-180	0.137	0.04
TAFA2	0.542798	4.72685e-283	1.10443e-278	0.3	0.105
CEP57L1	0.542717	2.84304e-299	6.64276e-295	0.336	0.118
RER1	0.542687	1.91782e-241	4.481e-237	0.258	0.089
TSPAN15	0.541941	0	0	0.317	0.07
GNAL	0.541162	6.65493e-289	1.55492e-284	0.284	0.094
AVPI1	0.540654	3.12433e-170	7.3e-166	0.11	0.03
ZNF770	0.54	1.92859e-171	4.50614e-167	0.138	0.042
ATP6V1G1	0.539613	6.99921e-149	1.63537e-144	0.144	0.048
ADAL	0.539458	3.04784e-186	7.12128e-182	0.136	0.039
NMT1	0.539326	9.5039e-286	2.22059e-281	0.467	0.191
TMEM165	0.539196	3.76638e-241	8.80014e-237	0.673	0.35
SAT2	0.539151	2.60288e-307	6.08162e-303	0.221	0.062
SFT2D1	0.538956	7.96492e-237	1.861e-232	0.208	0.066
RAB1A	0.537732	1.2334e-232	2.88185e-228	0.721	0.394
ZNF407-AS1	0.536359	3.98099e-221	9.30158e-217	0.178	0.054
SNCG	0.535743	4.19569e-217	9.80323e-213	0.174	0.053
ATG10	0.535339	2.42312e-294	5.66163e-290	0.559	0.249
TGDS	0.535185	6.42501e-192	1.5012e-187	0.147	0.043
KIF21A	0.534978	0	0	0.37	0.103
KLHL24	0.534349	8.90072e-285	2.07965e-280	0.494	0.208
FOXRED1	0.534148	1.44781e-240	3.38281e-236	0.202	0.062
GOLT1B	0.534079	1.04462e-257	2.44075e-253	0.245	0.08
NUDT6	0.532947	1.44584e-247	3.37821e-243	0.183	0.053
PCDH9-AS2	0.532541	0	0	0.243	0.064
DENND10	0.532458	4.91279e-228	1.14787e-223	0.193	0.06
BAHCC1	0.532023	9.32095e-157	2.17784e-152	0.155	0.052
SLC25A24	0.532021	2.71732e-252	6.34901e-248	0.379	0.152
CSPG4	0.531975	0	0	0.249	0.072
HECTD3	0.53195	1.37931e-175	3.22277e-171	0.139	0.042
SAR1B	0.53163	1.6044e-236	3.74867e-232	0.252	0.087
SNTB2	0.531265	4.0216e-284	9.39647e-280	0.538	0.238
TTTY14	0.531222	2.05319e-269	4.79729e-265	0.558	0.26
UHMK1	0.531078	1.14413e-250	2.67326e-246	0.262	0.089
KRCC1	0.529859	0	0	0.392	0.139
NIPSNAP3A	0.52948	5.93142e-169	1.38588e-164	0.135	0.041
ACOX2	0.529411	3.7121e-273	8.67332e-269	0.181	0.049
AK2	0.528648	2.69956e-294	6.30752e-290	0.263	0.083
COBLL1	0.528587	1.12558e-231	2.62991e-227	0.836	0.54
RBM48	0.52765	2.33658e-156	5.45943e-152	0.129	0.04
DNAH14	0.527632	1.02316e-263	2.39062e-259	0.236	0.075
SRP14-DT	0.527616	1.28241e-166	2.99634e-162	0.103	0.027
ZBTB1	0.527593	3.90502e-305	9.12408e-301	0.432	0.167
ZNF510	0.526446	3.85218e-97	9.00062e-93	0.103	0.036
NUF2	0.525509	1.40359e-189	3.27949e-185	0.202	0.071
CTNNBIP1	0.525041	1.02525e-270	2.39551e-266	0.233	0.072
YPEL5	0.523286	1.59087e-209	3.71707e-205	0.205	0.068
DOCK8	0.523019	0	0	0.509	0.124
C4orf45	0.52251	5.78288e-225	1.35117e-220	0.173	0.051
PGR	0.521748	1.53238e-284	3.58042e-280	0.217	0.063
C2orf88	0.521299	6.79391e-294	1.5874e-289	0.436	0.176
SLC16A4	0.521189	4.69287e-290	1.09649e-285	0.399	0.155
ATXN1L	0.519778	4.15883e-183	9.71711e-179	0.18	0.06
FPGS	0.519049	7.18593e-194	1.67899e-189	0.226	0.082
FNIP1	0.518847	1.34137e-238	3.13411e-234	0.706	0.383
NBPF14	0.518786	1.00297e-246	2.34344e-242	0.194	0.058
SLC38A10	0.518421	1.62388e-254	3.79421e-250	0.269	0.093
SURF6	0.518002	1.64402e-160	3.84126e-156	0.145	0.047
PCNX1	0.517383	1.16024e-219	2.7109e-215	0.641	0.336
CIAPIN1	0.516952	2.82014e-195	6.58925e-191	0.139	0.039
ERMP1	0.516101	4.08488e-253	9.54433e-249	0.274	0.095
PRR5L	0.514796	3.13061e-119	7.31467e-115	0.114	0.038
SQOR	0.514702	7.15109e-242	1.67085e-237	0.21	0.066
HEBP1	0.512705	2.83853e-136	6.63224e-132	0.105	0.031
MAFIP	0.512075	7.23715e-313	1.69096e-308	0.39	0.143
TMEM63A	0.511318	0	0	0.386	0.138
PHYKPL	0.511094	2.21896e-260	5.18461e-256	0.564	0.262
MPZL1	0.511007	0	0	0.401	0.143
USPL1	0.510913	8.41845e-274	1.96697e-269	0.364	0.137
LATS2-AS1	0.510891	4.18504e-243	9.77834e-239	0.189	0.056
MYH10	0.509087	0	0	0.484	0.178
BAG3	0.50868	3.64858e-169	8.52491e-165	0.128	0.038
ME3	0.508114	0	0	0.419	0.139
TP53INP1	0.50733	3.11268e-213	7.27279e-209	0.202	0.067
DHODH	0.506255	2.33272e-125	5.45041e-121	0.117	0.039
COA8	0.5055	0	0	0.41	0.148
PSME3	0.505119	2.46889e-119	5.76856e-115	0.101	0.032
ARID5B	0.504659	2.53049e-283	5.91248e-279	0.641	0.308
ZNF451-AS1	0.504381	2.24408e-301	5.2433e-297	0.486	0.2
SZT2	0.504152	2.24775e-283	5.25187e-279	0.363	0.135
ING5	0.503939	9.67431e-284	2.2604e-279	0.339	0.122
GNL3	0.503792	5.89851e-285	1.37819e-280	0.351	0.129
PTPRG-AS1	0.503677	0	0	0.418	0.155
ZDHHC3	0.503231	8.03178e-256	1.87663e-251	0.253	0.084
MTHFSD	0.502769	1.51603e-164	3.54221e-160	0.137	0.042
ANKRD42-DT	0.502324	2.38122e-220	5.56372e-216	0.218	0.072
WASF1	0.502209	4.77496e-155	1.11567e-150	0.138	0.044
USP49	0.50206	1.06984e-226	2.49967e-222	0.233	0.079
NOCT	0.501762	9.77791e-180	2.28461e-175	0.178	0.06
STUB1	0.501444	8.95792e-170	2.09302e-165	0.121	0.034
ALDH5A1	0.501312	2.26593e-229	5.29435e-225	0.159	0.044
RPS4Y1	0.500781	6.48248e-209	1.51463e-204	0.232	0.082
LINC01550	0.500079	1.69302e-261	3.95574e-257	0.176	0.048
NDUFAF6	0.498853	1.41186e-293	3.29882e-289	0.463	0.189
ERRFI1	0.49866	9.50934e-196	2.22186e-191	0.168	0.052
ABHD10	0.498346	6.9521e-164	1.62436e-159	0.129	0.039
RARRES2	0.497992	0	0	0.285	0.08
STPG4	0.497962	1.03148e-299	2.41006e-295	0.22	0.063
PSMD1	0.497098	3.35428e-274	7.83727e-270	0.492	0.209
EPM2A-DT	0.496396	2.69148e-286	6.28864e-282	0.534	0.233
KLC4	0.496344	2.63712e-201	6.16164e-197	0.2	0.067
SEC11A	0.495387	1.63938e-312	3.8304e-308	0.394	0.145
TRPC4AP	0.494127	3.19685e-264	7.46943e-260	0.623	0.297
PPP1R12B	0.493513	1.15803e-312	2.70574e-308	0.869	0.506
RING1	0.493365	2.36709e-168	5.5307e-164	0.151	0.049
MAMLD1	0.492946	4.11937e-318	9.62491e-314	0.328	0.112
DENND5B	0.491807	2.60339e-300	6.08282e-296	0.536	0.23
COMMD9	0.491789	2.26256e-133	5.28648e-129	0.108	0.033
INSL6	0.491634	2.29377e-212	5.3594e-208	0.22	0.076
PSMB2	0.49136	2.06338e-185	4.82109e-181	0.201	0.07
SPRY1	0.49119	5.33437e-218	1.24638e-213	0.196	0.063
TMEM143	0.49051	1.64283e-183	3.83847e-179	0.132	0.038
PGK1	0.490318	2.98221e-200	6.96793e-196	0.274	0.106
SNRNP27	0.489615	6.09615e-140	1.42437e-135	0.164	0.06
MGME1	0.489555	1.38943e-201	3.2464e-197	0.153	0.045
PLAGL1	0.489347	0	0	0.566	0.217
SPSB3	0.48866	8.63539e-285	2.01766e-280	0.272	0.089
CCT6B	0.488492	1.99051e-204	4.65083e-200	0.165	0.05
NFIA	0.487298	3.63819e-231	8.50062e-227	0.89	0.619
TNS2-AS1	0.486851	1.38338e-322	3.23228e-318	0.52	0.211
DCTN4	0.486719	1.65512e-321	3.86719e-317	0.445	0.169
IFT43	0.486504	2.01237e-313	4.70191e-309	0.342	0.118
CERS6	0.486324	8.5604e-261	2.00014e-256	0.535	0.242
PIK3IP1-DT	0.48602	1.6853e-235	3.93771e-231	0.174	0.05
MALRD1	0.485559	8.27402e-255	1.93322e-250	0.243	0.08
SLC30A6	0.485423	5.4715e-297	1.27841e-292	0.335	0.117
CHRDL1	0.485126	1.44744e-286	3.38195e-282	0.279	0.092
INTS10	0.48498	8.13662e-304	1.90112e-299	0.46	0.183
PLEKHO2	0.484765	2.26413e-123	5.29014e-119	0.111	0.036
H6PD	0.483465	1.04886e-261	2.45067e-257	0.287	0.1
SPEN	0.483204	5.78633e-249	1.35198e-244	0.549	0.253
CTSL	0.48301	5.42347e-216	1.26719e-211	0.247	0.088
STK39	0.482471	7.62579e-278	1.78177e-273	0.557	0.25
GOLGA4	0.482093	9.93543e-198	2.32141e-193	0.761	0.46
EHBP1-AS1	0.481921	0	0	0.749	0.377
CKB	0.480766	1.00406e-247	2.34599e-243	0.152	0.04
JKAMP	0.479547	7.79391e-227	1.82105e-222	0.223	0.074
TECR	0.478839	7.26056e-184	1.69643e-179	0.165	0.053
CCDC28A	0.47719	4.93808e-186	1.15378e-181	0.19	0.065
AP5Z1	0.477091	3.91634e-252	9.15053e-248	0.203	0.061
USP19	0.476497	1.01039e-112	2.36077e-108	0.11	0.037
ATP6V1D	0.476405	9.58283e-295	2.23903e-290	0.438	0.173
ERCC6L	0.47537	1.15264e-109	2.69314e-105	0.12	0.043
RIOK3	0.47513	7.66345e-254	1.79056e-249	0.47	0.202
CGGBP1	0.474848	1.1202e-258	2.61735e-254	0.582	0.274
PSMD11	0.474774	1.85964e-302	4.34506e-298	0.38	0.139
NEK5	0.474645	1.62779e-128	3.80334e-124	0.133	0.047
FAHD2A	0.474603	4.30956e-128	1.00693e-123	0.147	0.053
RHOQ	0.474504	4.83896e-275	1.13062e-270	0.503	0.214
DCAF1	0.474363	6.57173e-276	1.53548e-271	0.329	0.118
ACLY	0.47408	3.50934e-87	8.19958e-83	0.148	0.064
EPHA6	0.473963	7.3658e-143	1.72102e-138	0.127	0.041
TMEM259	0.472437	2.0173e-300	4.71342e-296	0.486	0.199
TNS2	0.472409	4.37076e-283	1.02123e-278	0.496	0.208
TFB2M	0.471908	3.95039e-156	9.23009e-152	0.128	0.039
ANXA7	0.471671	4.81752e-274	1.12561e-269	0.36	0.134
TAPT1	0.471004	1.10856e-262	2.59014e-258	0.373	0.144
LPIN1	0.469812	8.65031e-268	2.02115e-263	0.39	0.155
RPLP0	0.469689	9.18514e-307	2.14611e-302	0.311	0.104
NFIB	0.469418	4.28665e-258	1.00158e-253	0.86	0.523
NFU1	0.469231	8.01645e-180	1.87304e-175	0.217	0.08
TENT4A	0.468184	3.03105e-281	7.08205e-277	0.358	0.133
SMYD4	0.468061	1.70731e-259	3.98912e-255	0.217	0.066
GABARAPL1	0.467699	6.77814e-164	1.58371e-159	0.165	0.056
TUFM	0.467588	9.34384e-112	2.18319e-107	0.112	0.038
INTS6-AS1	0.466804	2.95948e-189	6.91483e-185	0.11	0.028
KLHL22	0.465089	0	0	0.386	0.138
DDX5	0.464893	3.3377e-175	7.79854e-171	0.882	0.688
EIF4B	0.464711	7.42372e-204	1.73455e-199	0.423	0.19
SAMD4A	0.464671	4.07284e-185	9.51618e-181	0.647	0.382
MAGI1-AS1	0.463792	1.6417e-287	3.83584e-283	0.223	0.066
IFNGR1	0.463247	0	0	0.463	0.173
PCF11	0.462866	1.51049e-261	3.52927e-257	0.435	0.179
ACAP1	0.462788	9.9114e-218	2.3158e-213	0.171	0.051
ZNF18	0.462728	2.69657e-130	6.30054e-126	0.105	0.032
POLR3GL	0.462603	2.0317e-123	4.74708e-119	0.103	0.032
PSMC6	0.462374	1.24256e-239	2.90324e-235	0.354	0.139
C21orf58	0.46217	1.97695e-163	4.61914e-159	0.115	0.032
WHAMM	0.461414	6.26375e-256	1.46352e-251	0.25	0.083
DNHD1	0.460961	0	0	0.556	0.235
ACAT1	0.460946	1.4822e-323	3.46315e-319	0.409	0.151
PRXL2C	0.46048	3.86211e-144	9.02382e-140	0.11	0.032
CYP3A5	0.459245	4.4269e-188	1.03434e-183	0.131	0.037
RMDN3	0.459232	4.03832e-191	9.43554e-187	0.179	0.059
SIAE	0.459166	2.21157e-126	5.16734e-122	0.137	0.049
RPUSD4	0.459041	1.45185e-155	3.39226e-151	0.119	0.035
TIGD7	0.458708	5.8836e-132	1.3747e-127	0.105	0.032
PCCB	0.45865	1.31693e-210	3.077e-206	0.2	0.066
SMARCD1	0.458278	1.50572e-235	3.51812e-231	0.218	0.07
ARSD	0.456228	6.42011e-125	1.50006e-120	0.131	0.046
ZNF106	0.45601	1.22613e-274	2.86486e-270	0.41	0.163
ASCC2	0.455837	6.43088e-292	1.50258e-287	0.279	0.091
PSME4	0.455704	2.43235e-270	5.68319e-266	0.532	0.233
PILRB	0.455622	5.85705e-284	1.3685e-279	0.487	0.204
ZNF814	0.455291	3.56485e-265	8.32928e-261	0.293	0.102
MOGS	0.45516	3.39227e-287	7.92604e-283	0.255	0.08
BCKDHA	0.455046	1.54272e-135	3.60456e-131	0.118	0.038
DCTN6	0.452948	1.41412e-207	3.30409e-203	0.236	0.084
ADNP2	0.452899	2.75748e-216	6.44285e-212	0.259	0.094
ID2	0.451303	1.04325e-247	2.43754e-243	0.167	0.046
PHF7	0.451122	2.56522e-191	5.99365e-187	0.144	0.042
SLBP	0.450047	1.08447e-107	2.53386e-103	0.105	0.035
TMA16	0.449995	2.81022e-237	6.56609e-233	0.25	0.085
ZNF35	0.4495	7.22675e-112	1.68853e-107	0.106	0.035
ZBTB41	0.449154	5.81328e-197	1.35827e-192	0.185	0.06
SESN1	0.448964	9.56011e-313	2.23372e-308	0.439	0.17
PCMTD1	0.448673	2.65437e-219	6.20193e-215	0.615	0.306
ZFPM2	0.448671	3.80264e-261	8.88488e-257	0.784	0.431
SLC25A44	0.448487	1.24086e-130	2.89927e-126	0.1	0.03
BTBD8	0.448134	2.20599e-207	5.15429e-203	0.23	0.081
BLTP3A	0.447624	2.15646e-296	5.03856e-292	0.415	0.159
GLS	0.447507	3.4548e-76	8.07214e-72	0.66	0.464
CCNO-DT	0.447497	2.89085e-285	6.75446e-281	0.281	0.093
ZNF155	0.447254	1.75519e-146	4.10101e-142	0.12	0.037
CDON	0.446572	5.59927e-274	1.30827e-269	0.263	0.086
CCN1	0.446451	3.53721e-195	8.2647e-191	0.309	0.129
CHCHD3	0.444601	6.84321e-280	1.59892e-275	0.506	0.216
CDYL	0.443839	1.14233e-265	2.66906e-261	0.449	0.187
ATG14	0.443718	6.76312e-278	1.5802e-273	0.449	0.183
HEXD	0.443501	1.74184e-289	4.0698e-285	0.27	0.087
GNPTG	0.443005	6.26181e-195	1.46307e-190	0.216	0.076
DPH5	0.442862	5.34663e-151	1.24924e-146	0.137	0.044
BMPR1A	0.441777	6.85225e-240	1.60103e-235	0.67	0.337
DYNC2H1	0.441773	3.92011e-191	9.15934e-187	0.617	0.331
SLC25A36	0.440749	8.202e-248	1.9164e-243	0.569	0.264
PPP1R3B	0.440026	6.95792e-152	1.62572e-147	0.129	0.041
FNIP2	0.437888	3.82568e-291	8.93871e-287	0.54	0.234
MIR23AHG	0.437224	9.25212e-271	2.16176e-266	0.28	0.095
PLEKHH2	0.436969	2.61805e-320	6.11708e-316	0.692	0.317
THNSL2	0.436959	1.69819e-189	3.96782e-185	0.126	0.034
ITPRIPL2	0.43664	2.17185e-170	5.07453e-166	0.189	0.067
SNX19	0.436601	6.40455e-249	1.49642e-244	0.379	0.15
FAM174A	0.436556	6.33028e-149	1.47907e-144	0.142	0.047
CRADD-AS1	0.435598	5.92879e-323	1.38526e-318	0.374	0.134
RETREG1	0.435444	0	0	0.359	0.098
PKDCC	0.435288	0	0	0.365	0.126
TMEM167A	0.433968	1.78032e-202	4.15973e-198	0.222	0.078
CCDC192	0.43371	3.03858e-108	7.09965e-104	0.126	0.046
PDCD1LG2	0.433651	2.0423e-139	4.77185e-135	0.147	0.052
LINC00907	0.433324	4.63469e-167	1.08289e-162	0.135	0.041
PTRH1	0.433198	9.72691e-134	2.27269e-129	0.133	0.045
TRMO	0.432774	8.24761e-207	1.92705e-202	0.178	0.056
ZNF395	0.432773	1.8126e-220	4.23515e-216	0.33	0.131
NBPF26	0.432736	1.31899e-152	3.08183e-148	0.154	0.053
FSTL1	0.430973	5.67712e-283	1.32646e-278	0.575	0.26
ALDH6A1	0.430416	6.23915e-123	1.45778e-118	0.132	0.047
KCTD10	0.429837	1.72337e-181	4.02665e-177	0.207	0.074
ZBTB44	0.429238	1.85375e-264	4.33128e-260	0.441	0.183
ERVK13-1	0.429199	1.04092e-206	2.4321e-202	0.208	0.07
VPS39-DT	0.428734	8.63136e-122	2.01672e-117	0.124	0.043
ZNF438	0.428603	3.5779e-277	8.35977e-273	0.572	0.258
NGF	0.42807	3.86366e-252	9.02744e-248	0.302	0.11
SLC25A46	0.427504	4.94084e-244	1.15443e-239	0.372	0.148
ATP6V1H	0.42595	2.21436e-281	5.17385e-277	0.378	0.142
CARMN	0.42583	0	0	0.815	0.259
ACO2	0.425306	3.35344e-247	7.83532e-243	0.336	0.127
PTPRG	0.425213	9.12824e-234	2.13281e-229	0.895	0.562
GSPT1	0.424765	7.56829e-271	1.76833e-266	0.389	0.15
KIAA1586	0.424658	3.85443e-135	9.00587e-131	0.14	0.048
CSKMT	0.42414	5.46864e-137	1.27775e-132	0.128	0.042
CIBAR1	0.422443	4.6017e-245	1.07519e-240	0.284	0.101
ZNF546	0.420736	1.85578e-122	4.33602e-118	0.163	0.063
PXDNL	0.420389	1.13499e-133	2.65191e-129	0.122	0.04
ZMYM4-AS1	0.42029	3.02047e-160	7.05734e-156	0.164	0.056
MMUT	0.420155	9.09696e-182	2.1255e-177	0.201	0.071
FAM138D	0.420137	2.27142e-267	5.30718e-263	0.425	0.171
PYROXD1	0.420078	1.91128e-224	4.46571e-220	0.265	0.095
CELF2	0.419711	1.722e-232	4.02344e-228	0.874	0.581
USP45	0.419679	1.79447e-204	4.19278e-200	0.465	0.216
SCP2	0.419503	2.44115e-214	5.70374e-210	0.438	0.195
PARP2	0.419426	2.05932e-252	4.81161e-248	0.255	0.086
SPOPL-DT	0.419403	6.23404e-203	1.45658e-198	0.2	0.067
GSN	0.41938	4.10338e-147	9.58756e-143	0.749	0.464
UFL1-AS1	0.419183	1.54231e-195	3.60361e-191	0.186	0.062
NSUN5	0.419078	1.86905e-170	4.36704e-166	0.162	0.053
DMXL1	0.419052	5.74445e-203	1.34219e-198	0.627	0.326
SATB2	0.418669	7.4929e-200	1.75072e-195	0.194	0.065
GTF2IRD1	0.418278	2.11357e-287	4.93835e-283	0.373	0.14
SLC25A26	0.417776	1.42792e-204	3.33634e-200	0.409	0.18
USP3	0.417593	4.64916e-243	1.08628e-238	0.598	0.285
SRGAP1	0.417575	2.47902e-263	5.79222e-259	0.627	0.302
C2orf92	0.417373	4.93305e-118	1.15261e-113	0.106	0.034
ZNF69	0.417067	2.23075e-187	5.21214e-183	0.162	0.051
PAIP1	0.416849	1.61585e-183	3.77543e-179	0.215	0.078
POMZP3	0.416798	8.04473e-238	1.87965e-233	0.321	0.122
GEMIN2	0.416753	7.60312e-105	1.77647e-100	0.104	0.036
SRPX	0.41645	1.72691e-164	4.03492e-160	0.165	0.056
PDK1	0.415734	2.42525e-121	5.66661e-117	0.119	0.04
LMAN2L	0.415531	5.92318e-185	1.38395e-180	0.16	0.05
SHPK	0.415195	1.24894e-221	2.91816e-217	0.209	0.068
IPO11	0.415049	4.33832e-255	1.01365e-250	0.49	0.212
GTPBP4	0.414778	3.46427e-206	8.09426e-202	0.204	0.068
OAZ1	0.414619	5.34163e-248	1.24807e-243	0.206	0.063
IER2	0.414561	9.14969e-141	2.13782e-136	0.21	0.085
UGDH-AS1	0.413967	3.63999e-196	8.50484e-192	0.308	0.126
MRPL32	0.413393	2.33045e-177	5.4451e-173	0.162	0.052
CCNJ	0.413206	1.22141e-104	2.85383e-100	0.106	0.037
SSH2	0.41312	5.1618e-287	1.20605e-282	0.771	0.416
LDLRAD3	0.413094	0	0	0.537	0.213
CEP63	0.413073	2.67496e-309	6.25005e-305	0.388	0.141
SETD7	0.412595	5.11915e-219	1.19609e-214	0.316	0.124
ZBTB16	0.411453	2.01912e-216	4.71769e-212	0.79	0.476
PHF3	0.411349	2.31109e-203	5.39986e-199	0.673	0.36
AP1M1	0.411261	7.38152e-197	1.72469e-192	0.202	0.069
LRMDA	0.411177	1.53172e-296	3.57887e-292	0.876	0.546
USF3	0.411087	7.56447e-218	1.76744e-213	0.266	0.097
ZNF839	0.410898	2.05242e-181	4.79547e-177	0.171	0.056
HNRNPAB	0.410887	5.03576e-154	1.17661e-149	0.157	0.053
WDR20	0.410709	5.16544e-285	1.20691e-280	0.489	0.202
SP1	0.410548	8.57406e-209	2.00333e-204	0.31	0.123
WDR26	0.410391	3.31126e-215	7.73677e-211	0.484	0.222
PDCD4	0.409336	1.12725e-257	2.63381e-253	0.454	0.193
LUZP1	0.409321	9.36816e-242	2.18887e-237	0.395	0.161
FSIP2	0.408672	1.26309e-298	2.95121e-294	0.377	0.141
CC2D2B	0.408136	7.00735e-189	1.63727e-184	0.299	0.124
CD58	0.407609	6.6347e-251	1.5502e-246	0.29	0.103
TBCA	0.407181	4.82406e-242	1.12714e-237	0.518	0.234
MAP4K3	0.406122	1.73428e-171	4.05215e-167	0.674	0.385
MPV17L	0.405299	6.36864e-226	1.48803e-221	0.28	0.103
GNL2	0.405254	5.37797e-146	1.25656e-141	0.135	0.044
PLEKHH1	0.405182	5.69612e-205	1.3309e-200	0.107	0.025
ZNF682	0.405179	5.76803e-174	1.3477e-169	0.161	0.052
FAM20C	0.404721	3.99788e-190	9.34104e-186	0.181	0.06
DBT	0.404311	4.97479e-230	1.16236e-225	0.269	0.097
ALG8	0.404104	2.49348e-228	5.82602e-224	0.24	0.082
C8orf33	0.403935	2.52795e-158	5.90656e-154	0.183	0.066
ZNF552	0.403647	1.05103e-137	2.45572e-133	0.18	0.069
STK38L	0.403357	0	0	0.517	0.198
EIF2AK1	0.403045	5.73727e-235	1.34051e-230	0.268	0.095
TBP	0.402608	2.85598e-163	6.673e-159	0.204	0.076
DRG1	0.402577	4.14435e-186	9.68327e-182	0.205	0.072
GABPB1-IT1	0.400883	1.84516e-150	4.31123e-146	0.14	0.046
TOMM70	0.40074	1.28065e-238	2.99223e-234	0.298	0.109
NCOA7-AS1	0.399674	1.66166e-103	3.88247e-99	0.109	0.038
NUTM2B-AS1	0.399594	1.40396e-213	3.28036e-209	0.574	0.283
GALNT16-AS1	0.399167	8.78947e-152	2.05366e-147	0.151	0.051
AMY2B	0.398988	5.63767e-164	1.31724e-159	0.147	0.047
DHX29	0.398903	2.01165e-267	4.70023e-263	0.412	0.164
SLFN5	0.398891	5.25224e-259	1.22719e-254	0.277	0.095
PPP3CA	0.398763	4.51077e-199	1.05394e-194	0.76	0.443
MED6	0.398391	5.19418e-214	1.21362e-209	0.26	0.095
NAV3	0.397207	0	0	0.606	0.244
RAB30-DT	0.396799	1.64513e-276	3.84384e-272	0.462	0.19
SUPV3L1	0.396769	6.66425e-177	1.5571e-172	0.237	0.091
CHKB	0.396721	6.47478e-194	1.51283e-189	0.216	0.076
CCNC	0.396339	6.67966e-262	1.5607e-257	0.498	0.216
GOLGA1	0.396045	9.85546e-243	2.30273e-238	0.382	0.153
IL17RC	0.396002	6.6355e-118	1.55038e-113	0.122	0.042
ULK1	0.395963	1.32526e-197	3.09647e-193	0.262	0.1
UCHL5	0.395914	7.03114e-225	1.64283e-220	0.268	0.097
SNHG8	0.395897	3.72509e-159	8.70368e-155	0.154	0.051
CIPC	0.395635	6.86236e-154	1.60339e-149	0.115	0.034
OXNAD1	0.39542	1.77182e-274	4.13985e-270	0.409	0.161
SCML1	0.39425	3.7281e-251	8.71071e-247	0.386	0.154
TSTD3	0.393595	9.93006e-269	2.32016e-264	0.524	0.227
[truncated: 487 more rows]

## Sheet: endoC
gene	avg_log2FC	p_val	p_val_adj	pct.1	pct.2
PODNL1	5.90993	0	0	0.284	0.007
FGFR2	5.44895	0	0	0.395	0.018
PAMR1	5.37506	0	0	0.448	0.019
DTX1	5.25059	0	0	0.273	0.01
AGBL1	5.10256	0	0	0.335	0.022
KCNK2	4.90926	0	0	0.347	0.014
LINC02624	4.79453	0	0	0.104	0.005
LINC00607	4.72013	0	0	0.472	0.042
RMEL3	4.63827	0	0	0.178	0.01
RGS22	4.615	0	0	0.345	0.02
LINC00377	4.59575	0	0	0.5	0.033
OSR2	4.57186	0	0	0.176	0.01
RNF157-AS1	4.45151	0	0	0.101	0.004
ABCA13	4.37843	0	0	0.14	0.01
SLC6A20	4.27674	0	0	0.126	0.009
SHANK2	4.1741	0	0	0.193	0.015
TIAM1	4.03427	0	0	0.815	0.12
CC2D1A	4.01826	0	0	0.46	0.058
SPRY4	3.90429	0	0	0.212	0.023
SLC66A1L	3.88422	0	0	0.217	0.019
ABCA9	3.88356	0	0	0.932	0.212
SLC1A2	3.86179	0	0	0.135	0.011
KCNG3	3.86069	0	0	0.203	0.019
SEMA3A	3.83846	0	0	0.513	0.049
SLC14A1	3.83465	0	0	0.176	0.015
LINC02580	3.80095	0	0	0.157	0.013
PWWP3B	3.77862	0	0	0.105	0.01
HAS2	3.76778	0	0	0.157	0.013
RNF157	3.74083	0	0	0.373	0.032
AJAP1	3.6674	0	0	0.104	0.01
CSMD3	3.63471	0	0	0.213	0.023
PLOD1	3.57569	0	0	0.241	0.033
DYNC1I1	3.56928	0	0	0.703	0.114
CRACR2A	3.55873	0	0	0.263	0.032
SPAAR	3.55184	0	0	0.229	0.023
ABCA10	3.52825	0	0	0.965	0.25
DIO3OS	3.51473	0	0	0.261	0.028
KAZN-AS1	3.50102	0	0	0.185	0.015
HOMER2	3.45602	0	0	0.26	0.034
LZTS1	3.45191	0	0	0.282	0.03
NPAS2	3.44707	0	0	0.305	0.039
ETV1	3.43694	0	0	0.466	0.065
ELOVL2	3.41235	0	0	0.157	0.018
KIAA1755	3.38015	0	0	0.488	0.07
FBN2	3.3781	0	0	0.352	0.055
APOD	3.37793	0	0	0.864	0.213
LINC01237	3.37758	0	0	0.394	0.054
NEK10	3.36502	0	0	0.159	0.022
PRTFDC1	3.36024	0	0	0.145	0.016
CRISPLD2	3.34756	0	0	0.567	0.094
SLCO1C1	3.30219	0	0	0.23	0.03
KCNB1	3.29727	0	0	0.231	0.031
SNTG2-AS1	3.28344	0	0	0.119	0.015
TENM4	3.27445	0	0	0.659	0.123
PLXDC1	3.23666	0	0	0.303	0.044
LINC02664	3.23204	0	0	0.474	0.1
LINC00683	3.22852	0	0	0.105	0.013
L1TD1	3.18378	0	0	0.1	0.013
SOX8	3.18315	0	0	0.112	0.012
SCARA5	3.17124	0	0	0.377	0.041
SNED1	3.17091	0	0	0.903	0.32
TNIK	3.15905	0	0	0.638	0.105
COL15A1	3.15549	0	0	0.703	0.141
CEROX1	3.14416	0	0	0.357	0.046
ENTPD2	3.12245	0	0	0.115	0.015
ABTB3	3.08249	0	0	0.101	0.014
KAZN	3.07474	0	0	0.739	0.159
EPHA7	3.04735	0	0	0.117	0.018
KANK4	3.03998	0	0	0.612	0.126
FREM1	3.03073	0	0	0.423	0.085
LAMA2	3.02968	0	0	0.993	0.549
TNFRSF19	3.02696	0	0	0.544	0.078
MROH9	3.01698	0	0	0.11	0.013
ALDH1A3	3.01373	0	0	0.248	0.035
FMO2	3.00214	0	0	0.25	0.041
MLPH	2.99714	0	0	0.258	0.043
PTCH1	2.99193	0	0	0.829	0.217
ADAMTS19	2.98935	0	0	0.223	0.021
RFLNA	2.98746	0	0	0.104	0.015
PID1	2.9532	0	0	0.799	0.147
LRP4	2.93728	0	0	0.267	0.043
HAS2-AS1	2.92631	0	0	0.113	0.017
DIO2	2.8995	0	0	0.139	0.023
LINC02328	2.88019	0	0	0.413	0.084
FAM171B	2.87747	0	0	0.171	0.03
MEG3	2.872	0	0	0.725	0.138
EGFR	2.86222	0	0	0.912	0.344
P2RY14	2.86112	0	0	0.466	0.067
PI16	2.85991	0	0	0.187	0.026
PHGDH	2.84733	0	0	0.109	0.017
CRISPLD1	2.83378	0	0	0.203	0.035
RASSF2	2.8331	0	0	0.337	0.059
LSP1	2.82058	0	0	0.219	0.036
ABCA8	2.80447	0	0	0.943	0.329
RNF212	2.803	0	0	0.127	0.023
NR1H3	2.80052	0	0	0.158	0.034
ANOS1	2.78447	0	0	0.279	0.051
COLGALT2	2.78191	0	0	0.138	0.024
RAMP2-AS1	2.77547	0	0	0.122	0.023
CDKN2B-AS1	2.77474	0	0	0.108	0.017
ABCA9-AS1	2.77415	0	0	0.554	0.141
RIMS1	2.76387	0	0	0.12	0.018
IL17RD	2.76015	0	0	0.171	0.032
SPAG17	2.75121	0	0	0.114	0.022
ABCA6	2.74661	0	0	0.864	0.243
KCNT2	2.74198	0	0	0.769	0.2
COX7A2L	2.7388	0	0	0.328	0.089
FGD6	2.71594	0	0	0.535	0.151
CTNND2	2.6948	0	0	0.233	0.032
SRPX	2.68772	0	0	0.221	0.04
BICC1	2.68388	0	0	0.906	0.262
WFDC1	2.67171	0	0	0.105	0.019
MEG8	2.65317	0	0	0.55	0.103
LINC02934	2.64711	0	0	0.301	0.068
FGF13	2.6438	0	0	0.511	0.139
CMYA5	2.61564	0	0	0.299	0.062
ARHGAP20	2.60813	0	0	0.349	0.068
REPS2	2.59899	0	0	0.244	0.047
FAP	2.59609	0	0	0.202	0.036
SPRY2	2.5722	0	0	0.168	0.037
AMD1	2.55259	0	0	0.365	0.097
LUM	2.54627	0	0	0.214	0.041
CNTN3	2.54019	0	0	0.211	0.044
FAM110B	2.52202	0	0	0.472	0.119
PTGDS	2.51998	0	0	0.614	0.149
LINC01482	2.5151	0	0	0.327	0.073
MTCL1	2.50794	0	0	0.122	0.028
DCLK1	2.50694	0	0	0.759	0.184
PGR-AS1	2.50582	0	0	0.177	0.035
SLC6A1	2.4934	0	0	0.34	0.082
LIMD1	2.49335	0	0	0.538	0.17
COL24A1	2.49192	0	0	0.461	0.119
C3orf70	2.48498	0	0	0.244	0.048
SPRY4-AS1	2.47826	0	0	0.332	0.077
USP54	2.47568	0	0	0.747	0.254
ANGPTL7	2.47408	0	0	0.461	0.117
CFH	2.47164	0	0	0.805	0.276
LZTS1-AS1	2.46653	0	0	0.125	0.018
SLC41A2	2.46509	0	0	0.278	0.07
GRIA3	2.46505	0	0	0.14	0.026
CLCN5	2.46163	0	0	0.278	0.07
GMPR	2.45333	0	0	0.157	0.037
SPRED2	2.45076	0	0	0.55	0.186
NHSL1	2.44988	0	0	0.488	0.141
SRPX2	2.44871	0	0	0.492	0.12
GK5	2.42763	0	0	0.486	0.151
PDZRN3	2.41272	0	0	0.869	0.346
ADGRD1	2.40548	0	0	0.633	0.176
BMP7	2.39323	0	0	0.213	0.033
EPS8L2	2.38555	0	0	0.124	0.032
HORMAD1	2.37944	0	0	0.13	0.028
RBFOX1	2.37702	0	0	0.22	0.057
LRP1B	2.36514	0	0	0.493	0.132
CSMD2	2.35279	0	0	0.124	0.024
BHMT2	2.34628	0	0	0.236	0.058
SLC13A3	2.33478	0	0	0.232	0.054
ESYT3	2.33283	0	0	0.112	0.027
NLGN4Y	2.32518	0	0	0.277	0.077
SERPINF1	2.32467	0	0	0.253	0.063
SYTL4	2.32228	0	0	0.365	0.099
TRIM62	2.32043	0	0	0.148	0.039
FAM20A	2.30164	0	0	0.463	0.122
VIT	2.29159	0	0	0.787	0.223
SPART-AS1	2.29063	0	0	0.107	0.025
COL6A3	2.28991	0	0	0.708	0.181
FBLN2	2.26274	0	0	0.322	0.078
MMP2	2.26012	0	0	0.226	0.053
ARHGAP21	2.24463	0	0	0.717	0.282
LCNL1	2.24398	0	0	0.147	0.032
LHFPL6	2.23925	0	0	0.863	0.449
GPC3	2.23677	0	0	0.401	0.109
MRAS	2.23448	0	0	0.541	0.175
ZDHHC9	2.22201	0	0	0.151	0.04
KCNS3	2.2134	0	0	0.102	0.022
ANKDD1B	2.20208	0	0	0.244	0.065
ADCY1	2.19595	0	0	0.139	0.034
AGBL4	2.19245	0	0	0.23	0.064
SUSD1	2.18917	0	0	0.252	0.068
CIBAR1-DT	2.18287	0	0	0.124	0.03
DAAM2	2.18281	0	0	0.637	0.234
UNC5C	2.17426	0	0	0.569	0.17
SLC4A7	2.16483	0	0	0.621	0.228
JADE3	2.15577	0	0	0.178	0.051
MMP16	2.14101	0	0	0.168	0.039
FN1	2.13673	0	0	0.784	0.335
LRP4-AS1	2.12292	0	0	0.132	0.028
LDLRAD3	2.1212	0	0	0.556	0.18
SLC4A4	2.10725	0	0	0.236	0.069
NGF	2.09907	0	0	0.309	0.091
TMEM98	2.09659	0	0	0.13	0.037
RGMA	2.08773	0	0	0.272	0.08
SPON2	2.08141	0	0	0.23	0.063
SOBP	2.07965	0	0	0.465	0.134
CDK15	2.05984	0	0	0.109	0.023
SNED1-AS1	2.04539	0	0	0.483	0.171
HMGCR	2.04453	0	0	0.138	0.046
GALNT10	2.03629	0	0	0.531	0.206
ALDH1A3-AS1	2.02852	0	0	0.13	0.03
EBF2	2.02558	0	0	0.923	0.396
MAP2K6	2.01194	0	0	0.268	0.078
PALS2	2.00737	0	0	0.284	0.064
GLT8D2	1.99422	0	0	0.278	0.086
LRRIQ1	1.99401	0	0	0.139	0.041
DENND2A	1.98504	0	0	0.559	0.192
MCF2L2	1.98178	0	0	0.273	0.062
CECR2	1.98165	0	0	0.115	0.029
GALNT7	1.97942	0	0	0.287	0.097
ETV4	1.96464	0	0	0.112	0.028
ZEB1-AS1	1.95725	0	0	0.379	0.138
FOXP2	1.95216	0	0	0.781	0.272
LINC02802	1.95192	0	0	0.12	0.032
RND3	1.95095	0	0	0.197	0.057
AGPS	1.94587	0	0	0.415	0.155
DLC1	1.94445	0	0	0.928	0.51
NID1	1.93405	0	0	0.699	0.313
B4GALNT4	1.91354	0	0	0.132	0.029
SLC12A2	1.90993	0	0	0.416	0.153
RNF24	1.90824	0	0	0.393	0.135
CPED1	1.90014	0	0	0.673	0.253
MYO6	1.89555	0	0	0.589	0.261
PDE10A	1.88493	0	0	0.281	0.072
ACLY	1.8826	0	0	0.145	0.056
GALNT16	1.88044	0	0	0.137	0.037
TYRO3	1.87437	0	0	0.11	0.028
PGR	1.87322	0	0	0.186	0.052
DANT2	1.8716	0	0	0.445	0.141
PEBP4	1.87058	0	0	0.115	0.037
BMPER	1.86711	0	0	0.156	0.055
EPHA3	1.86086	0	0	0.521	0.152
ATP13A2	1.8586	0	0	0.18	0.062
TBX18	1.85781	0	0	0.455	0.162
TRIO	1.83943	0	0	0.859	0.546
SLC2A10	1.83079	0	0	0.102	0.034
TBC1D16	1.82528	0	0	0.303	0.113
ARHGAP32	1.81903	0	0	0.495	0.209
CREB3L2	1.81264	0	0	0.541	0.23
MEGF8	1.81096	0	0	0.13	0.052
MCC	1.80808	0	0	0.675	0.282
LINC01341	1.80496	0	0	0.135	0.039
THSD1	1.80481	0	0	0.164	0.054
AUTS2	1.80029	0	0	0.953	0.588
C1S	1.79627	0	0	0.463	0.171
GLI1	1.79585	0	0	0.168	0.056
POMT2	1.79507	0	0	0.103	0.036
CNTN1	1.79061	0	0	0.651	0.174
PDGFRA	1.79053	0	0	0.453	0.146
RPH3AL	1.78781	0	0	0.16	0.051
MED12L	1.78146	0	0	0.305	0.092
DISP1	1.78132	0	0	0.437	0.164
GBP1	1.77938	0	0	0.123	0.068
DNM1	1.77274	0	0	0.276	0.085
ADAM33	1.77128	0	0	0.302	0.112
FAM184A	1.76918	0	0	0.223	0.079
SYCP2L	1.76501	0	0	0.229	0.087
EVC	1.76253	0	0	0.308	0.116
L3MBTL4	1.762	0	0	0.637	0.278
SMO	1.76127	0	0	0.119	0.04
VCAN	1.76058	0	0	0.36	0.1
CDRT4	1.74776	0	0	0.121	0.043
LPCAT2	1.7465	0	0	0.39	0.131
COL21A1	1.74399	0	0	0.67	0.328
ALDH5A1	1.73805	0	0	0.106	0.039
DMGDH	1.72516	0	0	0.252	0.088
PDGFRL	1.72501	0	0	0.3	0.101
NTRK3	1.71696	0	0	0.476	0.205
PRKX	1.71577	0	0	0.304	0.112
RTKN	1.71413	0	0	0.171	0.047
ADH1B	1.7105	0	0	0.43	0.151
RHOU	1.69677	0	0	0.125	0.039
TENM2	1.69296	0	0	0.906	0.302
AHDC1	1.67888	0	0	0.287	0.121
LEF1	1.67792	0	0	0.126	0.035
LY75	1.67682	0	0	0.116	0.039
SMARCD2	1.66999	0	0	0.154	0.061
ENTPD6	1.6677	0	0	0.111	0.048
CLMP	1.66178	0	0	0.528	0.196
CORO7	1.65911	0	0	0.188	0.071
MXRA8	1.65503	0	0	0.357	0.151
LINC01088	1.65387	0	0	0.735	0.273
CGNL1	1.65006	0	0	0.277	0.096
BCR	1.64816	0	0	0.412	0.174
COL1A1	1.64437	0	0	0.663	0.272
ERCC6L2-AS1	1.64213	0	0	0.318	0.133
PRKCA	1.6418	0	0	0.834	0.376
PCOLCE	1.6397	0	0	0.221	0.085
NOVA1	1.63904	0	0	0.547	0.183
SLF2	1.63805	0	0	0.503	0.248
EZR	1.63696	0	0	0.292	0.117
EBF3	1.6367	0	0	0.419	0.174
GPLD1	1.63601	0	0	0.109	0.041
NALCN	1.63429	0	0	0.352	0.128
LONRF1	1.63316	0	0	0.451	0.194
FGFR1	1.63057	0	0	0.543	0.24
ANKRD6	1.62581	0	0	0.325	0.137
DDX31	1.62434	0	0	0.311	0.132
PLPP3	1.62142	0	0	0.542	0.253
ZNF521	1.61838	0	0	0.583	0.191
ANPEP	1.61815	0	0	0.125	0.048
MCTP1	1.6167	0	0	0.722	0.253
TRABD2B	1.61285	0	0	0.379	0.134
SLC25A45	1.61261	0	0	0.105	0.038
RFTN2	1.61031	0	0	0.391	0.141
SNTG2	1.60028	0	0	0.522	0.14
COL28A1	1.59635	0	0	0.676	0.182
ADGRA2	1.59621	0	0	0.172	0.071
GLCE	1.58215	0	0	0.189	0.076
PTPRD	1.58077	0	0	0.19	0.067
GFPT2	1.57708	0	0	0.158	0.048
F3	1.57388	0	0	0.173	0.061
NCOR2	1.57261	0	0	0.644	0.339
GREB1L	1.57002	0	0	0.252	0.103
LONRF3	1.56871	0	0	0.137	0.059
ABCA5	1.56453	0	0	0.484	0.22
PKNOX2	1.56399	0	0	0.304	0.111
TCF4	1.56371	0	0	0.786	0.371
EPB41L1	1.55411	0	0	0.196	0.079
DCN	1.55294	0	0	0.831	0.322
XAF1	1.55271	0	0	0.304	0.146
LRRK1	1.55188	0	0	0.269	0.106
VPS13B	1.54904	0	0	0.839	0.553
PPP3CB-AS1	1.54415	0	0	0.207	0.074
NIPAL2	1.54331	0	0	0.267	0.114
SCARA3	1.54318	0	0	0.197	0.082
ANKH	1.54257	0	0	0.468	0.245
NINL	1.53642	0	0	0.19	0.078
FOSB	1.53612	0	0	0.127	0.052
TENT5A	1.53436	0	0	0.164	0.065
SMAD9	1.53156	0	0	0.221	0.088
ADAMTS12	1.52601	0	0	0.319	0.121
LINC02147	1.52585	0	0	0.193	0.049
BNIP3L	1.52327	0	0	0.311	0.143
RSPH3	1.51705	0	0	0.217	0.095
CHODL	1.51038	0	0	0.137	0.056
TENM2-AS1	1.50674	0	0	0.144	0.047
PDLIM7	1.50636	0	0	0.365	0.155
PEAK1	1.50566	0	0	0.79	0.467
SULT1A1	1.50502	0	0	0.113	0.047
CSRNP3	1.50223	0	0	0.259	0.085
RABGAP1L	1.49491	0	0	0.862	0.57
CBLB	1.49394	0	0	0.775	0.416
MX2	1.49302	0	0	0.18	0.075
GOLGA2	1.48916	0	0	0.238	0.117
DZIP1	1.48888	0	0	0.218	0.092
GABBR1	1.48854	0	0	0.29	0.14
STK39	1.48758	0	0	0.496	0.227
SEC24D	1.48729	0	0	0.408	0.191
FAM162B	1.48672	0	0	0.105	0.031
PLCG1	1.48553	0	0	0.277	0.131
NAV1	1.48467	0	0	0.423	0.193
LINC02884	1.48173	0	0	0.307	0.127
FBN1	1.4806	0	0	0.643	0.284
COL5A1	1.47714	0	0	0.55	0.246
LIMD1-AS1	1.4753	0	0	0.111	0.041
RMDN2	1.47217	0	0	0.192	0.081
DCLRE1C	1.47091	0	0	0.189	0.085
ERCC6L2	1.47062	0	0	0.515	0.283
PRRT2	1.46977	0	0	0.186	0.069
OCLN	1.46226	0	0	0.127	0.054
CDK19	1.45872	0	0	0.456	0.212
PDE7B	1.45814	0	0	0.368	0.127
MCTP2	1.45663	0	0	0.215	0.058
TBC1D32	1.45412	0	0	0.413	0.191
CYP1B1	1.45392	0	0	0.386	0.156
ST3GAL4	1.45349	0	0	0.261	0.113
SLC44A1	1.44865	0	0	0.447	0.208
VPS13B-DT	1.44649	0	0	0.185	0.081
SLC16A1-AS1	1.44363	0	0	0.433	0.206
EYA2	1.43739	0	0	0.392	0.123
TRANK1	1.43357	0	0	0.215	0.098
NAB1	1.43016	0	0	0.251	0.123
PC	1.42862	0	0	0.108	0.041
MTERF4	1.42811	0	0	0.319	0.165
CHSY1	1.42658	0	0	0.28	0.134
CEP126	1.42504	0	0	0.323	0.148
PTBP3	1.42444	0	0	0.396	0.196
C1RL-AS1	1.42232	0	0	0.101	0.046
TRERF1	1.4192	0	0	0.344	0.147
ZNF516	1.4192	0	0	0.395	0.166
GFPT1	1.41895	0	0	0.329	0.153
DCBLD2	1.41865	0	0	0.46	0.208
GPSM1	1.41693	0	0	0.115	0.043
MOK	1.41154	0	0	0.188	0.088
PLEKHA5	1.41015	0	0	0.53	0.246
GOLIM4	1.40328	0	0	0.296	0.148
NLGN1	1.40026	0	0	0.839	0.412
DNM3OS	1.39824	0	0	0.196	0.079
PODN	1.39487	0	0	0.433	0.178
DTNB	1.39434	0	0	0.348	0.159
PTPN9	1.39236	0	0	0.488	0.24
ADAMTS6	1.38831	0	0	0.299	0.096
KIAA0040	1.38819	0	0	0.102	0.043
DNAH7	1.38592	0	0	0.12	0.053
ENTPD4	1.38496	0	0	0.22	0.111
RUNX1T1	1.3795	0	0	0.842	0.501
LRP1	1.37484	0	0	0.62	0.301
ROBO1	1.37364	0	0	0.487	0.233
LINC01389	1.37094	0	0	0.12	0.054
SCARF2	1.37061	0	0	0.113	0.055
TVP23C	1.36547	0	0	0.374	0.188
PTGFR	1.3647	0	0	0.352	0.126
FAM114A1	1.36414	0	0	0.485	0.243
EXOSC10	1.35722	0	0	0.31	0.172
CDK14	1.35587	0	0	0.692	0.348
SIN3B	1.35552	0	0	0.32	0.176
MAN2A1	1.35485	0	0	0.536	0.304
ODF2L	1.34324	0	0	0.389	0.199
TWIST2	1.33491	0	0	0.15	0.053
PAGR1	1.32804	0	0	0.13	0.061
IFI44L	1.32454	0	0	0.267	0.128
KLHL13	1.32451	0	0	0.246	0.101
RPGRIP1L	1.32256	0	0	0.1	0.047
ATP1A2	1.32152	0	0	0.285	0.117
ARHGAP10	1.32041	0	0	0.887	0.529
STK3	1.31918	0	0	0.754	0.476
HLF	1.31902	0	0	0.222	0.102
KIAA1671	1.3158	0	0	0.551	0.304
SH3D19	1.31461	0	0	0.867	0.568
TUSC3	1.31436	0	0	0.221	0.096
TBX15	1.31078	0	0	0.282	0.124
DENND2B	1.30913	0	0	0.567	0.286
C1R	1.30639	0	0	0.294	0.127
TSHZ3	1.30293	0	0	0.414	0.186
PDS5B	1.2908	0	0	0.601	0.351
NGF-AS1	1.28421	0	0	0.168	0.067
COPG1	1.28327	0	0	0.135	0.071
LRRC49	1.28293	0	0	0.205	0.105
OPHN1	1.28258	0	0	0.597	0.332
RUFY3	1.27778	0	0	0.64	0.374
FBXO32	1.27072	0	0	0.313	0.148
ZC3H12B	1.27028	0	0	0.182	0.087
LINC00882	1.27021	0	0	0.443	0.209
GOLPH3L	1.26962	0	0	0.198	0.101
NEGR1	1.26763	0	0	0.923	0.533
SLC16A2	1.26661	0	0	0.137	0.066
FGF1	1.26624	0	0	0.205	0.078
GPC5	1.25878	0	0	0.113	0.049
PLCG1-AS1	1.25247	0	0	0.161	0.081
SERINC5	1.25189	0	0	0.457	0.221
GSN	1.24595	0	0	0.741	0.438
POU6F1	1.24286	0	0	0.168	0.091
PIR	1.23884	0	0	0.225	0.113
MEIS2	1.23883	0	0	0.328	0.153
ACAP3	1.23805	2.46539e-321	5.76038e-317	0.123	0.068
GRAMD2B	1.23575	0	0	0.405	0.198
AFAP1	1.2344	0	0	0.38	0.195
SCD5	1.23316	0	0	0.242	0.114
FKBP10	1.2331	0	0	0.115	0.058
TSGA10	1.23282	0	0	0.121	0.058
RBMS3	1.23246	0	0	0.97	0.784
NCKAP5L	1.22948	0	0	0.19	0.101
CCDC192	1.22392	0	0	0.1	0.042
SPART	1.22276	0	0	0.384	0.214
CCDC57	1.22015	0	0	0.303	0.165
MTA3	1.21809	0	0	0.435	0.245
KREMEN1	1.21502	0	0	0.102	0.05
AHI1-DT	1.21407	0	0	0.156	0.078
CCDC170	1.21098	0	0	0.11	0.045
LAMB1	1.2073	0	0	0.598	0.301
EFCAB6	1.2062	0	0	0.144	0.07
GDPD5	1.20338	0	0	0.163	0.081
TPRG1	1.20283	0	0	0.328	0.144
HMOX2	1.20268	0	0	0.127	0.062
COL1A2	1.20109	0	0	0.818	0.437
SUCLG2-DT	1.19824	0	0	0.139	0.068
LDLR	1.19748	0	0	0.165	0.091
PLD1	1.19489	0	0	0.372	0.196
MAPK10	1.19433	0	0	0.622	0.313
CALU	1.1942	0	0	0.305	0.163
EGR1	1.19011	0	0	0.184	0.092
BCL6	1.18983	0	0	0.293	0.16
GLI2	1.18954	0	0	0.24	0.111
SMOC2	1.18947	0	0	0.428	0.218
JUN	1.18724	0	0	0.251	0.136
NBEA	1.18401	0	0	0.583	0.336
SETDB2	1.18332	0	0	0.201	0.108
CFAP91	1.18265	0	0	0.116	0.058
RGS6	1.18051	0	0	0.783	0.385
TTC8	1.18025	0	0	0.203	0.102
GOLGA3	1.17837	0	0	0.198	0.111
PKDCC	1.17665	0	0	0.234	0.117
PRDM5	1.17559	0	0	0.331	0.175
SPTBN1	1.1726	0	0	0.906	0.644
TPD52	1.17078	0	0	0.213	0.1
PTPRS	1.17037	0	0	0.431	0.213
TTC3	1.16892	0	0	0.57	0.355
SVIL	1.16222	0	0	0.66	0.369
PLAC9	1.16162	0	0	0.212	0.1
MINDY4	1.16008	0	0	0.238	0.125
KDELR2	1.15946	0	0	0.249	0.142
TSHZ3-AS1	1.15738	0	0	0.169	0.078
WIPI1	1.15679	0	0	0.249	0.114
ECE1	1.14698	0	0	0.412	0.206
C1RL	1.14679	0	0	0.34	0.186
KCNQ1OT1	1.14511	0	0	0.463	0.257
IQCN	1.14179	0	0	0.146	0.08
PPME1	1.1413	0	0	0.263	0.144
SMARCA1	1.13875	0	0	0.321	0.173
CTBP1	1.13787	3.49638e-232	8.16928e-228	0.122	0.075
CCDC180	1.13716	9.26623e-263	2.16505e-258	0.105	0.059
RBFOX2	1.13359	0	0	0.684	0.426
XYLT1	1.13223	0	0	0.351	0.168
OAF	1.13123	0	0	0.424	0.213
ITGA10	1.13084	0	0	0.149	0.077
GOLGB1	1.12719	0	0	0.512	0.337
GAK	1.12249	0	0	0.249	0.152
PHLDB1	1.12217	0	0	0.588	0.333
SLCO2B1	1.11904	0	0	0.206	0.061
MGA	1.11128	0	0	0.275	0.158
ADGRA3	1.11109	0	0	0.222	0.117
PTCH2	1.10959	0	0	0.56	0.231
ANK2	1.10862	0	0	0.72	0.389
DCDC2C	1.10853	0	0	0.245	0.109
RUSF1	1.10842	7.66816e-211	1.79166e-206	0.107	0.064
PTPN11	1.10522	0	0	0.266	0.163
SETD7	1.10513	0	0	0.21	0.117
NCKAP5	1.10474	0	0	0.555	0.23
HEPH	1.10466	0	0	0.144	0.072
EFCAB2	1.10392	0	0	0.341	0.195
FSD1L	1.10179	0	0	0.209	0.115
FAM171A1	1.10113	0	0	0.292	0.119
PNPLA7	1.10075	9.58999e-270	2.2407e-265	0.126	0.074
STIM2	1.10065	0	0	0.318	0.165
SSPN	1.0999	0	0	0.163	0.083
IFFO1	1.09901	5.6406e-209	1.31793e-204	0.101	0.06
TMEM200A	1.09874	0	0	0.1	0.049
SAP30L-AS1	1.09743	0	0	0.227	0.121
MGAT5	1.09593	0	0	0.481	0.268
NDRG1	1.09509	0	0	0.429	0.231
HMGCS1	1.0944	4.05265e-221	9.46902e-217	0.129	0.081
GXYLT2	1.08798	0	0	0.22	0.103
ACVR1	1.08633	0	0	0.234	0.132
LINC00924	1.08487	0	0	0.649	0.356
TAGAP-AS1	1.08405	0	0	0.164	0.088
ACADL	1.08371	0	0	0.373	0.191
MPZL1	1.08352	0	0	0.242	0.136
FAM193B	1.08265	0	0	0.325	0.192
NAAA	1.07903	2.00462e-305	4.6838e-301	0.109	0.058
SHROOM3	1.07835	0	0	0.23	0.107
TLE4	1.07784	0	0	0.336	0.186
SFXN1	1.0741	0	0	0.169	0.093
SMARCB1	1.0728	0	0	0.152	0.086
MAPK8IP3	1.07205	0	0	0.285	0.173
CENPP	1.06958	0	0	0.442	0.269
MYO15B	1.06709	0	0	0.384	0.228
PYGB	1.06505	1.07866e-195	2.52028e-191	0.116	0.072
TAPT1-AS1	1.06061	0	0	0.252	0.141
CEP112	1.05943	0	0	0.627	0.373
MAILR	1.05901	0	0	0.363	0.207
ZC4H2	1.05866	0	0	0.153	0.085
SPATA6	1.0579	0	0	0.629	0.358
APP	1.05692	0	0	0.618	0.353
TCTN1	1.05359	1.27932e-274	2.98912e-270	0.117	0.066
SCCPDH	1.05166	0	0	0.258	0.114
MOB1B	1.05143	0	0	0.179	0.099
LPIN3	1.05083	2.21845e-243	5.18341e-239	0.105	0.06
STAT5B	1.04659	0	0	0.392	0.235
DDR2	1.04513	0	0	0.406	0.212
HMGCLL1	1.04475	0	0	0.106	0.05
DDHD1	1.04193	0	0	0.338	0.195
SEC31A	1.04163	0	0	0.633	0.408
EBF1	1.0408	0	0	0.885	0.482
TRIB2	1.03975	0	0	0.16	0.086
COQ8A	1.03948	2.73765e-247	6.39651e-243	0.115	0.068
KCNIP1	1.03568	0	0	0.151	0.069
ECHDC2	1.03277	0	0	0.566	0.313
KANK1	1.03248	0	0	0.414	0.227
CYTH3	1.03221	0	0	0.451	0.262
KCTD9	1.031	0	0	0.459	0.269
ACCS	1.03083	2.60081e-240	6.07679e-236	0.132	0.081
TP53BP1	1.03026	0	0	0.244	0.147
FAXDC2	1.02966	0	0	0.356	0.202
ARMH4	1.02896	0	0	0.102	0.051
C2CD3	1.02829	0	0	0.198	0.112
ZBTB1	1.02794	0	0	0.265	0.16
SCARB1	1.02712	0	0	0.161	0.079
TMEM63A	1.02459	0	0	0.226	0.132
ARFGAP1	1.01948	5.35681e-178	1.25162e-173	0.106	0.066
COL6A2	1.01469	0	0	0.527	0.266
PSD3	1.01363	0	0	0.529	0.297
AHI1	1.01307	0	0	0.633	0.42
ATP11A	1.01234	0	0	0.348	0.201
CDC14A	1.00898	0	0	0.322	0.174
KDM5B	1.00766	0	0	0.207	0.122
PCGF3-AS1	1.00629	0	0	0.255	0.158
GAS7	1.00582	0	0	0.619	0.239
RAB30	1.00464	0	0	0.287	0.167
CREB5	1.00435	0	0	0.322	0.143
PRTG	1.00334	7.02902e-311	1.64233e-306	0.112	0.06
TMED8	1.00239	0	0	0.139	0.075
TNXB	1.00089	0	0	0.521	0.285
CHD3	0.998453	0	0	0.242	0.148
HDAC4	0.998189	0	0	0.438	0.261
PHC1	0.996162	6.83177e-206	1.59624e-201	0.123	0.077
RTN1	0.995109	0	0	0.188	0.071
EPHX2	0.99475	1.38035e-228	3.22518e-224	0.104	0.06
TEF	0.992899	0	0	0.171	0.099
MALRD1	0.98981	0	0	0.158	0.074
CEP290	0.989566	0	0	0.301	0.194
PPARA	0.989523	0	0	0.205	0.117
DZIP3	0.984672	0	0	0.225	0.132
SLC12A2-DT	0.984382	0	0	0.47	0.293
BCL2L1	0.983367	0	0	0.346	0.216
HIBADH	0.977853	0	0	0.346	0.207
ECM2	0.976927	0	0	0.43	0.24
ZDHHC21	0.9761	0	0	0.394	0.244
HHAT	0.9741	0	0	0.18	0.098
MBOAT1	0.973699	0	0	0.32	0.176
TPD52L1	0.973619	0	0	0.171	0.095
EPDR1	0.973584	1.68326e-283	3.93295e-279	0.106	0.058
EVC2	0.972878	0	0	0.214	0.118
RORA	0.971562	0	0	0.783	0.554
AGMO	0.971531	0	0	0.373	0.201
LMF1	0.970583	0	0	0.215	0.137
KCTD10	0.969326	2.00838e-177	4.69258e-173	0.112	0.071
CEP164	0.969012	0	0	0.24	0.152
DLEU7	0.968557	0	0	0.41	0.195
STAT2	0.967711	0	0	0.369	0.265
IQSEC1	0.966484	0	0	0.227	0.14
TSHZ1	0.965552	1.89297e-228	4.42292e-224	0.122	0.074
KLF12	0.962134	0	0	0.596	0.353
ZFYVE16	0.959088	0	0	0.369	0.24
PPFIBP1	0.958344	0	0	0.534	0.304
ACADVL	0.957879	3.74657e-207	8.75386e-203	0.136	0.087
PER2	0.954112	5.86061e-306	1.36933e-301	0.182	0.116
PLXNC1	0.954028	0	0	0.154	0.071
SRSF6	0.950615	1.24715e-259	2.91397e-255	0.172	0.112
ARMC2	0.949516	0	0	0.201	0.12
INTU	0.949398	0	0	0.215	0.131
YTHDC2	0.949343	0	0	0.443	0.294
TRAM2	0.949087	0	0	0.207	0.122
GOLGA8A	0.948771	0	0	0.308	0.201
CHD9	0.94793	0	0	0.803	0.584
NUMBL	0.947219	0	0	0.171	0.096
FARP1	0.946991	0	0	0.361	0.204
TTC21B	0.945041	0	0	0.398	0.241
RHOJ	0.944649	0	0	0.503	0.246
COL3A1	0.936994	0	0	0.557	0.301
SPEF2	0.936769	0	0	0.191	0.104
FLCN	0.934983	2.57092e-259	6.00695e-255	0.136	0.082
MIRLET7IHG	0.933991	0	0	0.203	0.114
SESTD1	0.933755	0	0	0.444	0.278
SEC16A	0.930232	3.07206e-183	7.17786e-179	0.142	0.095
EEIG2	0.928417	0	0	0.241	0.137
LINC00265	0.928008	2.61319e-186	6.10571e-182	0.103	0.063
TMEM67	0.92767	3.17127e-293	7.40967e-289	0.147	0.088
GPD2	0.926183	0	0	0.361	0.225
PDE4D	0.92227	0	0	0.647	0.347
WNT5B	0.921875	1.28898e-241	3.01171e-237	0.116	0.068
ICA1L	0.921723	0	0	0.314	0.19
HECW2	0.920574	0	0	0.158	0.086
ACSS1	0.919535	0	0	0.177	0.095
XYLB	0.918558	2.92094e-261	6.82478e-257	0.133	0.08
MKLN1	0.916848	0	0	0.798	0.594
PCED1A	0.914356	7.47024e-158	1.74542e-153	0.106	0.068
MCEE	0.912543	0	0	0.164	0.098
C21orf62-AS1	0.906962	1.21541e-280	2.8398e-276	0.122	0.07
LINC00910	0.903921	1.20317e-252	2.81122e-248	0.107	0.06
ARHGEF40	0.903752	0	0	0.143	0.072
TFG	0.901828	0	0	0.271	0.172
SOX6	0.90025	0	0	0.663	0.316
USO1	0.898421	0	0	0.43	0.284
PDXK	0.897858	0	0	0.257	0.15
MIDEAS	0.896327	0	0	0.225	0.15
USP47	0.8961	0	0	0.604	0.418
ZNF318	0.896044	2.2681e-211	5.29941e-207	0.111	0.067
USP11	0.894493	0	0	0.165	0.099
TRIOBP	0.891098	0	0	0.241	0.153
CCN1	0.889154	2.80384e-305	6.55118e-301	0.193	0.125
ANKRD36C	0.888793	0	0	0.436	0.306
PPA1	0.888568	1.37094e-317	3.2032e-313	0.148	0.087
COX10-DT	0.886694	0	0	0.19	0.111
CUL4B	0.886018	1.57169e-244	3.67226e-240	0.151	0.096
FAS	0.88582	8.34815e-270	1.95055e-265	0.128	0.075
EFHD1	0.88565	0	0	0.172	0.09
CDK5RAP3	0.88509	9.23248e-137	2.15717e-132	0.131	0.091
RNASEH2B	0.88378	0	0	0.247	0.154
NHSL2	0.88279	0	0	0.425	0.237
LRCH1	0.880207	0	0	0.426	0.241
LTBP3	0.879402	0	0	0.231	0.153
MYLIP	0.878962	1.5839e-269	3.70078e-265	0.127	0.074
TACC2	0.878098	0	0	0.303	0.189
CSTPP1	0.878065	0	0	0.439	0.272
PRKAR1A	0.877678	0	0	0.238	0.153
CASTOR3P	0.876816	0	0	0.202	0.124
TMEM263	0.875558	0	0	0.195	0.12
NCOA1	0.872692	0	0	0.713	0.517
PARD3	0.871995	0	0	0.805	0.559
ABL1	0.871994	0	0	0.405	0.251
NFE2L2	0.870668	0	0	0.446	0.299
AR	0.869815	1.4822e-323	3.46315e-319	0.13	0.073
TUG1	0.869056	1.25303e-264	2.9277e-260	0.225	0.158
MTMR1	0.868308	0	0	0.253	0.163
SPECC1L	0.866565	0	0	0.49	0.324
NRP2	0.864016	0	0	0.544	0.305
RC3H1	0.861766	0	0	0.476	0.32
KIAA0753	0.861576	1.80411e-173	4.2153e-169	0.128	0.085
CPNE8	0.860281	0	0	0.399	0.224
CREBBP	0.857904	0	0	0.526	0.368
MRPS6	0.85596	0	0	0.187	0.101
HPS3	0.855669	3.39446e-231	7.93116e-227	0.134	0.083
DVL3	0.85443	2.60851e-156	6.09478e-152	0.138	0.095
EXOC7	0.850818	3.41572e-215	7.98083e-211	0.153	0.101
TSPAN4	0.849653	2.97198e-265	6.94403e-261	0.198	0.133
TET1	0.849003	0	0	0.262	0.155
NQO2	0.84798	3.27262e-132	7.64647e-128	0.114	0.077
KLHL22	0.847557	5.68128e-305	1.32743e-300	0.204	0.134
PPL	0.846477	1.05818e-252	2.47244e-248	0.166	0.108
CPSF4	0.845676	1.19971e-142	2.80313e-138	0.101	0.065
ARHGAP35	0.843231	0	0	0.332	0.221
NAPB	0.841103	9.46436e-185	2.21135e-180	0.114	0.072
EVL	0.840948	0	0	0.275	0.165
OLFML2B	0.840501	3.22443e-280	7.53389e-276	0.149	0.091
PRRC1	0.838035	4.17937e-188	9.7651e-184	0.119	0.075
FDFT1	0.837942	0	0	0.214	0.138
CERT1	0.837786	0	0	0.352	0.229
DTNBP1	0.836781	0	0	0.18	0.108
IFT172	0.835968	4.92317e-240	1.1503e-235	0.169	0.111
LINC00886	0.834787	6.28285e-164	1.46799e-159	0.101	0.063
SEPTIN9	0.833595	0	0	0.375	0.237
KIF9-AS1	0.833375	8.34377e-224	1.94952e-219	0.145	0.093
EFHC1	0.832552	0	0	0.284	0.177
DYNC2H1	0.83241	0	0	0.487	0.318
FBXW8	0.831704	0	0	0.264	0.166
GRK5	0.831646	0	0	0.523	0.339
TRIM22	0.831608	0	0	0.322	0.206
WSB2	0.831311	3.03758e-123	7.0973e-119	0.1	0.067
ZNF580	0.829889	3.71456e-116	8.67907e-112	0.104	0.071
DDX42	0.828838	2.95072e-276	6.89436e-272	0.25	0.178
TFPI	0.828736	0	0	0.465	0.252
STK38	0.828233	0	0	0.452	0.276
CCNL2	0.82789	0	0	0.337	0.24
GPR135	0.827445	3.77099e-152	8.81092e-148	0.105	0.068
TSC22D3	0.826118	0	0	0.229	0.151
VPS36	0.823072	0	0	0.382	0.258
CBFA2T2	0.82252	0	0	0.395	0.259
GTF2IRD1	0.822311	0	0	0.211	0.135
CPQ	0.822244	0	0	0.703	0.493
TPT1-AS1	0.822242	0	0	0.553	0.388
ACSS3	0.821189	0	0	0.529	0.321
PDGFD	0.818486	0	0	0.333	0.177
ACACA	0.818373	0	0	0.392	0.261
ZEB1	0.816836	0	0	0.767	0.502
EPHX1	0.81594	2.42269e-189	5.66062e-185	0.141	0.093
COL8A1	0.81284	0	0	0.594	0.333
CNIH3	0.812689	0	0	0.216	0.134
ILF3	0.811096	6.49833e-219	1.51833e-214	0.213	0.152
PTPRA	0.810653	0	0	0.521	0.378
WRN	0.809806	0	0	0.437	0.306
SEC24A	0.809627	4.66251e-215	1.08939e-210	0.158	0.105
KHDC1-AS1	0.809482	2.27658e-220	5.31923e-216	0.108	0.063
ACBD3	0.8088	0	0	0.267	0.174
ANTXR2	0.808644	0	0	0.453	0.262
RRBP1	0.808438	0	0	0.298	0.2
MAP1B	0.8076	0	0	0.518	0.331
AXL	0.806743	0	0	0.272	0.171
TBC1D19	0.805457	0	0	0.281	0.187
KIF27	0.805145	3.1609e-171	7.38545e-167	0.141	0.096
WDR35	0.804791	2.10256e-313	4.91263e-309	0.183	0.115
USP13	0.804571	0	0	0.168	0.1
EDA	0.804454	0	0	0.298	0.181
SREBF1	0.803572	5.88962e-300	1.37611e-295	0.204	0.134
ZSWIM5	0.802996	0	0	0.16	0.095
VSTM4	0.801774	0	0	0.176	0.107
UACA	0.801498	0	0	0.76	0.514
GGA1	0.801219	7.49879e-230	1.75209e-225	0.157	0.102
DNMBP	0.798861	0	0	0.229	0.151
AKAP17A	0.798542	1.99717e-85	4.66638e-81	0.104	0.075
FAM66C	0.797039	2.56007e-241	5.9816e-237	0.13	0.079
NBPF15	0.794394	6.10256e-209	1.42586e-204	0.152	0.1
N4BP2	0.794008	3.05643e-131	7.14135e-127	0.105	0.07
GARNL3	0.793893	0	0	0.325	0.189
SPPL2B	0.790537	1.14231e-107	2.669e-103	0.121	0.087
SLFN11	0.790183	1.71699e-135	4.01175e-131	0.101	0.066
PRICKLE2	0.788731	0	0	0.331	0.21
PAN2	0.788263	5.80292e-102	1.35585e-97	0.107	0.075
EIF2AK3	0.786338	6.5125e-306	1.52164e-301	0.182	0.115
VAV2	0.786085	2.57098e-184	6.00709e-180	0.145	0.097
ZNF618	0.785338	0	0	0.229	0.144
GIGYF1	0.784269	8.16163e-177	1.90696e-172	0.178	0.127
RHOBTB3	0.783048	0	0	0.398	0.228
TUT4	0.782081	0	0	0.568	0.408
BBOF1	0.779981	1.70288e-289	3.97879e-285	0.143	0.085
D2HGDH	0.779837	8.67326e-198	2.02651e-193	0.172	0.119
ME1	0.776741	0	0	0.218	0.117
HLTF	0.776487	7.12042e-243	1.66369e-238	0.158	0.102
KIAA0232	0.775905	0	0	0.398	0.276
RAB4A	0.775835	1.45433e-245	3.39803e-241	0.121	0.071
CHD6	0.775796	0	0	0.512	0.372
CHN1	0.77477	0	0	0.34	0.187
CNTN4	0.774705	0	0	0.787	0.487
OMD	0.774273	0	0	0.173	0.102
RAI1	0.773046	5.49184e-210	1.28317e-205	0.168	0.114
MIPEP	0.772601	4.46129e-265	1.04238e-260	0.193	0.129
IPO9-AS1	0.77194	0	0	0.231	0.135
GSTA4	0.771433	3.1327e-179	7.31956e-175	0.112	0.07
FAM106A	0.770968	7.78041e-142	1.81789e-137	0.13	0.09
POGZ	0.770854	0	0	0.523	0.376
SPATS2L	0.770816	0	0	0.426	0.278
LHFPL2	0.77009	0	0	0.205	0.116
IPO5	0.768946	1.53295e-147	3.58175e-143	0.126	0.086
IFI44	0.768838	0	0	0.279	0.179
COPB1	0.768336	1.08842e-289	2.54308e-285	0.245	0.171
RHOT2	0.765053	2.81672e-88	6.58127e-84	0.109	0.079
TMF1	0.764559	4.12393e-250	9.63556e-246	0.212	0.147
BRD2	0.762731	4.20281e-174	9.81986e-170	0.187	0.135
ABHD2	0.761779	0	0	0.285	0.181
TMEM72-AS1	0.759952	0	0	0.186	0.111
RIC8B	0.759178	5.92879e-323	1.38526e-318	0.231	0.155
COL6A1	0.757945	0	0	0.472	0.285
ARMC9	0.757778	8.08045e-275	1.888e-270	0.175	0.112
ASB3	0.757211	0	0	0.323	0.224
ENOSF1	0.756054	0	0	0.374	0.258
SCFD1	0.754872	0	0	0.513	0.364
RASSF8-AS1	0.754084	1.82618e-303	4.26688e-299	0.191	0.123
CIRBP	0.751496	0	0	0.405	0.306
UPF3A	0.749908	0	0	0.345	0.236
TIMM23B	0.749616	2.55123e-166	5.96095e-162	0.219	0.165
KIF3A	0.749152	1.7464e-170	4.08046e-166	0.132	0.088
SLC5A3	0.749032	0	0	0.15	0.085
ZNF783	0.748188	2.48063e-111	5.796e-107	0.129	0.093
LRP6	0.74646	0	0	0.325	0.217
PLEKHA2	0.745524	0	0	0.433	0.266
SS18	0.744647	0	0	0.309	0.212
SEC63	0.743299	0	0	0.377	0.267
ANKRD26	0.742425	1.61034e-255	3.76256e-251	0.248	0.179
MIR34AHG	0.742369	0	0	0.165	0.098
SLC36A1	0.741164	9.28419e-216	2.16925e-211	0.113	0.067
RIMKLB	0.739998	0	0	0.365	0.247
CRTC1	0.737407	2.42202e-160	5.65904e-156	0.131	0.088
IFT57	0.736792	4.65824e-125	1.0884e-120	0.105	0.071
GTF2I	0.735884	0	0	0.537	0.383
CFAP44	0.73529	2.14924e-231	5.0217e-227	0.212	0.149
USP46	0.73056	9.53849e-215	2.22867e-210	0.137	0.086
SPATA7	0.728369	1.13606e-212	2.65441e-208	0.172	0.117
KLHDC10	0.727988	0	0	0.292	0.202
LINC00342	0.72441	0	0	0.384	0.291
FRMD6	0.723653	0	0	0.367	0.192
FAM118A	0.722525	1.97483e-198	4.61419e-194	0.165	0.113
CILK1	0.72196	2.35899e-117	5.51178e-113	0.122	0.086
TNFAIP2	0.721293	0	0	0.199	0.111
DNAI4	0.721261	1.34648e-208	3.14606e-204	0.152	0.1
AMT	0.721243	1.06213e-128	2.48167e-124	0.12	0.082
WDR19	0.720962	1.039e-218	2.42762e-214	0.173	0.117
AMBRA1	0.72083	0	0	0.367	0.261
CEP83	0.720598	6.43968e-308	1.50463e-303	0.225	0.151
GORASP2	0.720204	7.27646e-115	1.70014e-110	0.119	0.084
YEATS2	0.718539	0	0	0.295	0.195
ZNF532	0.718279	0	0	0.386	0.265
SEC24C	0.717713	3.58421e-110	8.3745e-106	0.117	0.083
EPS15L1	0.717359	2.37389e-295	5.54659e-291	0.239	0.165
XXYLT1	0.717242	5.63874e-139	1.31749e-134	0.115	0.078
COG3	0.716807	1.74324e-199	4.07307e-195	0.183	0.128
SF3B1	0.716781	0	0	0.497	0.377
MTCH1	0.714116	3.18585e-305	7.44374e-301	0.291	0.21
TXNDC15	0.713332	4.22041e-208	9.86098e-204	0.17	0.115
AASS	0.711537	0	0	0.392	0.259
CEP43	0.710619	1.27734e-248	2.9845e-244	0.198	0.134
COX6C	0.710334	5.62398e-188	1.31404e-183	0.114	0.071
ZBTB46	0.70938	5.43229e-259	1.26926e-254	0.219	0.151
TTC12	0.708855	2.45631e-201	5.73916e-197	0.147	0.096
TMEM167A	0.707468	9.0932e-130	2.12463e-125	0.112	0.076
CARMIL1	0.707336	0	0	0.558	0.344
NFIC	0.707182	0	0	0.372	0.272
RBBP6	0.706795	2.34004e-236	5.4675e-232	0.273	0.203
DPP9	0.706734	8.13224e-134	1.9001e-129	0.141	0.1
BCL7C	0.70671	2.60355e-125	6.0832e-121	0.14	0.101
BTBD3	0.706603	0	0	0.174	0.098
WARS2	0.706165	1.822e-246	4.2571e-242	0.192	0.129
PRPF40B	0.706137	0	0	0.236	0.158
C6orf89	0.705619	5.38156e-186	1.2574e-181	0.173	0.121
PARP14	0.705579	9.83623e-225	2.29824e-220	0.338	0.261
KMT5B	0.70256	0	0	0.349	0.247
TMTC2	0.701451	0	0	0.388	0.176
SRSF3	0.701437	2.26473e-183	5.29154e-179	0.216	0.159
CALCOCO2	0.699129	0	0	0.351	0.251
HDLBP	0.699049	6.42195e-301	1.50049e-296	0.283	0.204
CCS	0.698627	7.18415e-92	1.67858e-87	0.109	0.078
FNDC3B	0.698002	0	0	0.732	0.554
COG7	0.697583	2.05449e-205	4.80031e-201	0.193	0.135
MAN2C1	0.697496	8.3932e-141	1.96107e-136	0.18	0.133
MGRN1	0.69497	1.70175e-192	3.97614e-188	0.174	0.121
FHIP2A	0.693536	5.21836e-169	1.21927e-164	0.184	0.133
NSD1	0.693388	0	0	0.458	0.337
IGF1R	0.692003	0	0	0.641	0.456
ZNF333	0.691841	1.15156e-123	2.69063e-119	0.135	0.097
DPY19L3	0.691363	7.61366e-239	1.77893e-234	0.167	0.109
PLA2R1	0.691214	0	0	0.418	0.26
ERCC1	0.690285	3.64034e-129	8.50565e-125	0.125	0.087
PAK3	0.690232	0	0	0.653	0.311
OGN	0.689981	1.15641e-274	2.70194e-270	0.133	0.078
INTS9	0.689672	1.05319e-225	2.46077e-221	0.177	0.119
GOLM2	0.689575	0	0	0.367	0.271
ANKRD17-DT	0.688457	2.37814e-313	5.55652e-309	0.196	0.126
TMEM91	0.688413	4.69547e-94	1.0971e-89	0.12	0.087
OSBPL10	0.687291	0	0	0.31	0.19
FSTL3	0.686981	6.44162e-151	1.50508e-146	0.106	0.069
STAM2	0.68669	2.67954e-262	6.26075e-258	0.239	0.169
ESR1	0.686609	0	0	0.254	0.132
TRIP11	0.686207	5.29147e-250	1.23635e-245	0.291	0.22
HPS5	0.685421	4.14384e-238	9.68208e-234	0.155	0.099
ARCN1	0.684734	1.18394e-130	2.76627e-126	0.147	0.106
P4HB	0.684504	5.9764e-124	1.39639e-119	0.14	0.1
FBXO17	0.682498	2.49419e-167	5.82768e-163	0.133	0.088
TNS2	0.682184	1.70195e-276	3.9766e-272	0.28	0.203
DET1	0.682096	4.47648e-172	1.04593e-167	0.143	0.097
PRDM10	0.681058	5.05588e-120	1.18131e-115	0.118	0.082
NFIX	0.680371	1.5617e-283	3.64892e-279	0.216	0.145
ITPR3	0.678554	0	0	0.287	0.189
CROCC	0.678203	3.41626e-142	7.98209e-138	0.138	0.096
CEP128	0.677978	4.38742e-250	1.02512e-245	0.209	0.144
BBS5	0.677276	1.1643e-173	2.72039e-169	0.154	0.105
PIGN	0.677196	4.37053e-233	1.02118e-228	0.253	0.186
GTF2IRD2	0.677168	1.59273e-261	3.72142e-257	0.23	0.16
CFAP69	0.673545	1.48531e-199	3.47042e-195	0.161	0.109
ZC3H7B	0.673206	6.41776e-164	1.49951e-159	0.173	0.124
GOLGA5	0.672738	4.27203e-130	9.9816e-126	0.132	0.093
LINC00511	0.671399	0	0	0.249	0.103
ZNF594-DT	0.670273	8.79069e-121	2.05394e-116	0.118	0.082
SH3YL1	0.669214	1.05403e-142	2.46273e-138	0.149	0.106
P4HA1	0.667522	9.8748e-246	2.30725e-241	0.215	0.149
MIR646HG	0.666785	0	0	0.34	0.203
NAP1L1	0.666022	0	0	0.374	0.268
NIN	0.665551	1.3688e-265	3.19819e-261	0.224	0.155
WLS	0.664605	0	0	0.305	0.205
ARAP2	0.664402	0	0	0.213	0.113
GMCL1	0.664282	2.4246e-163	5.66507e-159	0.14	0.095
EZH1	0.663034	6.17582e-322	1.44298e-317	0.331	0.244
DUT	0.661354	1.71665e-65	4.01095e-61	0.123	0.096
MLH3	0.659959	2.17159e-234	5.07393e-230	0.25	0.182
TPST1	0.659588	0	0	0.361	0.238
STXBP1	0.659027	1.17818e-298	2.75283e-294	0.214	0.142
TBC1D23	0.658841	9.01465e-313	2.10627e-308	0.282	0.201
PEAR1	0.658559	1.80585e-182	4.21936e-178	0.201	0.145
SLC25A27	0.65746	1.39399e-252	3.25705e-248	0.22	0.152
SGMS1	0.65685	0	0	0.463	0.319
CRYBG3	0.656375	0	0	0.364	0.249
TOR1AIP1	0.653555	8.00656e-148	1.87073e-143	0.159	0.114
IBTK	0.65355	0	0	0.335	0.247
LUC7L	0.653119	2.19266e-254	5.12314e-250	0.306	0.232
CCDC200	0.65308	6.12998e-137	1.43227e-132	0.121	0.082
TGFBR3	0.65281	0	0	0.482	0.297
UBE2O	0.651822	7.12816e-96	1.66549e-91	0.11	0.079
KIZ	0.650925	7.55542e-257	1.76532e-252	0.247	0.176
CNTNAP3B	0.649834	0	0	0.178	0.089
UVSSA	0.649783	8.01934e-124	1.87372e-119	0.139	0.099
SCP2	0.649524	2.5017e-275	5.84522e-271	0.265	0.19
GDI1	0.649337	9.61283e-72	2.24604e-67	0.111	0.083
ZMYM2	0.64898	0	0	0.522	0.389
CCDC144A	0.64895	1.34064e-248	3.1324e-244	0.292	0.219
TNNI3K	0.6476	0	0	0.233	0.153
SSBP4	0.64691	2.27762e-118	5.32165e-114	0.138	0.099
PHF11	0.646661	2.034e-195	4.75244e-191	0.184	0.128
PGM3	0.646154	9.18278e-135	2.14556e-130	0.14	0.099
IARS1	0.645444	2.26136e-231	5.28366e-227	0.267	0.198
KIAA0319L	0.644033	0	0	0.442	0.326
DLEU2	0.642077	0	0	0.757	0.596
AHCYL2	0.641918	0	0	0.373	0.255
ATF7	0.641846	0	0	0.389	0.289
MTA1	0.640482	5.71434e-90	1.33515e-85	0.14	0.107
MIB1	0.640323	0	0	0.334	0.241
SDC2	0.640204	0	0	0.331	0.209
CD47	0.638338	0	0	0.295	0.206
UNKL	0.636867	3.0571e-110	7.14291e-106	0.131	0.095
RPAP3	0.636533	4.20064e-75	9.8148e-71	0.105	0.077
CEP89	0.636262	1.87183e-152	4.37352e-148	0.173	0.125
PXDN	0.636008	7.04852e-135	1.64689e-130	0.151	0.109
NPAS3	0.635979	0	0	0.48	0.304
ABCC5	0.635176	1.16877e-242	2.73082e-238	0.181	0.12
PKD1	0.634132	1.56584e-143	3.65858e-139	0.22	0.169
SCAI	0.633749	2.69777e-226	6.30334e-222	0.223	0.159
MARK4	0.633003	3.28423e-137	7.67361e-133	0.148	0.106
USP9Y	0.632849	0	0	0.332	0.24
ATP6V0A1	0.632337	2.38157e-312	5.56454e-308	0.292	0.209
TNPO2	0.632268	3.07991e-82	7.19621e-78	0.137	0.105
BCLAF1	0.632216	0	0	0.382	0.292
TAF7	0.631884	3.41698e-154	7.98377e-150	0.178	0.129
XPO1	0.63164	0	0	0.39	0.292
FBRSL1	0.630832	5.50646e-76	1.28658e-71	0.111	0.082
NEK11	0.630831	1.32835e-239	3.10369e-235	0.195	0.132
USP38-DT	0.630703	1.38033e-299	3.22514e-295	0.163	0.099
UNK	0.630606	2.25046e-281	5.25821e-277	0.292	0.213
CASK	0.629862	0	0	0.454	0.325
KLHDC1	0.628995	2.13379e-299	4.98559e-295	0.294	0.212
WARS2-AS1	0.628564	1.66717e-297	3.89533e-293	0.268	0.19
FANCM	0.628033	1.13242e-70	2.6459e-66	0.107	0.08
IGFBP5	0.626886	0	0	0.442	0.226
HCG18	0.626766	1.51551e-243	3.54099e-239	0.273	0.201
GOLT1B	0.625367	1.77987e-86	4.15867e-82	0.109	0.079
LMAN1	0.625323	9.81128e-153	2.29241e-148	0.191	0.142
CLASP1	0.62529	0	0	0.545	0.414
REV1	0.624797	3.34673e-284	7.81964e-280	0.325	0.244
TMEM117	0.624771	0	0	0.399	0.246
COLEC12	0.62473	0	0	0.243	0.118
LRIG2-DT	0.624561	0	0	0.178	0.108
ACSL3	0.624326	2.54623e-198	5.94927e-194	0.242	0.181
DHX8	0.624227	3.14247e-137	7.34237e-133	0.16	0.116
FSIP2-AS1	0.623733	1.19429e-258	2.79046e-254	0.179	0.117
SORL1	0.623643	0	0	0.155	0.071
EIF4G1	0.623173	4.72242e-57	1.10339e-52	0.113	0.089
ZNF75D	0.622213	2.06869e-105	4.8335e-101	0.162	0.123
TRMT11	0.622025	0	0	0.393	0.293
MAN1A1	0.622019	0	0	0.358	0.205
NR2C1	0.621088	9.01621e-213	2.10664e-208	0.266	0.201
C6orf62	0.620497	3.94409e-146	9.21536e-142	0.197	0.148
DYNC2LI1	0.619447	3.2347e-282	7.55787e-278	0.24	0.166
KHNYN	0.619111	7.57718e-64	1.77041e-59	0.102	0.077
ZFAT	0.619068	6.40388e-83	1.49627e-78	0.1	0.072
OSBPL5	0.618228	2.81041e-208	6.56653e-204	0.218	0.156
MBTPS1	0.617402	1.35788e-205	3.17268e-201	0.263	0.198
NPHP1	0.616633	3.88118e-97	9.06838e-93	0.115	0.083
BOD1L1	0.616585	1.36228e-264	3.18298e-260	0.379	0.3
NR2F2-AS1	0.616178	0	0	0.887	0.676
PCBP1-AS1	0.615727	0	0	0.403	0.296
SPG21	0.614832	1.25547e-169	2.93341e-165	0.153	0.105
CELF2	0.614761	0	0	0.782	0.563
TPCN1	0.614708	1.54879e-240	3.61875e-236	0.251	0.181
DDX60L	0.6143	2.66516e-153	6.22714e-149	0.194	0.142
KIAA1328	0.614251	0	0	0.506	0.383
RIF1	0.612832	0	0	0.388	0.298
BBS9	0.612215	0	0	0.691	0.523
THBS3	0.612009	2.39206e-62	5.58904e-58	0.102	0.077
DEAF1	0.610025	2.14229e-114	5.00547e-110	0.14	0.101
DCAF6	0.608364	0	0	0.467	0.341
ADH5	0.608206	3.2342e-119	7.5567e-115	0.147	0.108
WASHC1	0.607632	2.4382e-43	5.69685e-39	0.142	0.119
APPL2	0.607615	0	0	0.393	0.288
GTF3C1	0.60727	1.04799e-106	2.44864e-102	0.156	0.118
PDPR	0.60725	1.04786e-87	2.44833e-83	0.152	0.117
XIST	0.603905	0	0	0.316	0.221
AP3D1	0.603229	2.31674e-91	5.41307e-87	0.158	0.122
DENND1A	0.602983	0	0	0.458	0.32
DNAJC1	0.602349	0	0	0.316	0.224
ZNF519	0.602138	5.9525e-82	1.3908e-77	0.109	0.08
NAA38	0.601931	7.68015e-159	1.79447e-154	0.158	0.111
LRRC41	0.601651	3.00541e-107	7.02215e-103	0.145	0.108
SON	0.601536	0	0	0.64	0.513
BDH2	0.601355	2.31469e-116	5.40828e-112	0.156	0.115
CAPN3	0.600245	1.70926e-110	3.99369e-106	0.134	0.097
ENOX2	0.599688	7.60466e-227	1.77683e-222	0.214	0.151
SASH1	0.599509	0	0	0.529	0.332
COG6	0.599471	3.29207e-189	7.69193e-185	0.23	0.17
SREK1	0.599031	2.0489e-278	4.78725e-274	0.365	0.283
AGPAT4	0.597621	6.55618e-155	1.53185e-150	0.173	0.124
PRKCA-AS1	0.596639	0	0	0.163	0.081
NAPG	0.596041	5.46518e-167	1.27694e-162	0.175	0.125
ANKS3	0.594613	9.71306e-101	2.26946e-96	0.123	0.089
COPA	0.59453	2.38078e-297	5.56269e-293	0.351	0.267
FOS	0.594197	3.60346e-219	8.41949e-215	0.223	0.159
ANKRD11	0.593435	0	0	0.514	0.406
UAP1	0.592273	2.03342e-174	4.75109e-170	0.115	0.073
ABCA1	0.591839	0	0	0.322	0.198
VSIG10	0.591035	6.35731e-132	1.48539e-127	0.136	0.095
YBX3	0.590767	0	0	0.321	0.234
PACRGL	0.590152	2.60852e-163	6.0948e-159	0.195	0.143
TTC28	0.587393	0	0	0.748	0.586
SETD2	0.58725	0	0	0.502	0.385
FAT1	0.58714	0	0	0.288	0.197
IQCH-AS1	0.58674	2.61138e-169	6.10148e-165	0.125	0.081
LINC01278	0.586521	0	0	0.431	0.308
FRA10AC1	0.586435	1.55663e-174	3.63706e-170	0.199	0.144
MXRA7	0.586156	6.1558e-94	1.4383e-89	0.139	0.105
ALOX12-AS1	0.586114	1.44198e-151	3.36918e-147	0.2	0.15
ARHGAP19	0.585719	0	0	0.148	0.081
ZBTB8A	0.584499	3.05466e-106	7.13722e-102	0.159	0.121
BCLAF3	0.58063	2.09302e-147	4.89033e-143	0.207	0.156
HDAC3	0.579966	8.49874e-76	1.98573e-71	0.101	0.074
MTOR	0.578907	1.23844e-174	2.89362e-170	0.232	0.175
WWC2	0.578676	0	0	0.398	0.299
PRRC2A	0.578121	1.10061e-52	2.57157e-48	0.102	0.08
KMT2B	0.577748	1.4584e-35	3.40755e-31	0.101	0.083
PLSCR1	0.576821	1.99901e-284	4.6707e-280	0.289	0.208
CYP27A1	0.57584	8.81095e-296	2.05868e-291	0.205	0.134
DNMT3A	0.575677	2.13506e-169	4.98858e-165	0.195	0.141
CLIP4	0.57504	0	0	0.358	0.227
BLTP1	0.57415	0	0	0.6	0.474
PER1	0.573807	2.14957e-196	5.02247e-192	0.31	0.243
SRSF11	0.573175	0	0	0.652	0.531
AEBP2	0.573081	0	0	0.493	0.368
ATG13	0.57254	5.54206e-119	1.2949e-114	0.169	0.127
CMTM8	0.57185	5.65225e-190	1.32065e-185	0.123	0.077
PSMD11	0.571777	4.48928e-108	1.04892e-103	0.179	0.138
ZC3H7A	0.57167	3.70345e-176	8.6531e-172	0.26	0.2
FADS2	0.571564	4.43384e-160	1.03597e-155	0.116	0.075
CADPS2	0.571387	0	0	0.455	0.292
TIAL1	0.571271	1.31503e-171	3.07256e-167	0.247	0.189
TCF12-DT	0.570626	3.28622e-123	7.67826e-119	0.152	0.111
PRPF3	0.569025	6.14378e-146	1.43549e-141	0.237	0.183
CLUAP1	0.568822	7.32055e-90	1.71045e-85	0.115	0.084
TTLL3	0.568743	6.6105e-178	1.54454e-173	0.273	0.211
MSRA	0.568325	8.49744e-233	1.98543e-228	0.197	0.134
LARP1	0.567797	1.06278e-162	2.48319e-158	0.266	0.209
TTC14	0.567334	1.12639e-297	2.63182e-293	0.377	0.291
WDTC1	0.566137	1.4184e-79	3.31409e-75	0.117	0.087
PRKAA1	0.565641	5.70438e-132	1.33283e-127	0.192	0.145
KPNA3	0.565505	2.94389e-201	6.8784e-197	0.264	0.2
AKAP8	0.564511	1.54745e-117	3.61562e-113	0.173	0.13
NECTIN3	0.56441	7.39274e-222	1.72731e-217	0.203	0.141
CP	0.56313	7.3838e-173	1.72523e-168	0.101	0.062
NAALAD2	0.562904	7.64631e-109	1.78656e-104	0.108	0.074
NFXL1	0.56188	6.30801e-82	1.47387e-77	0.11	0.081
PMF1	0.561859	9.87096e-86	2.30635e-81	0.129	0.097
CARS2	0.561204	7.69872e-166	1.79881e-161	0.242	0.185
CAMKK2	0.560833	2.10182e-71	4.91089e-67	0.108	0.081
GTF2IRD2B	0.5608	1.246e-133	2.91128e-129	0.193	0.146
NMRAL1	0.559765	2.81257e-81	6.57158e-77	0.1	0.072
FSTL1	0.558732	0	0	0.367	0.252
ZBED5	0.55818	1.4993e-120	3.50312e-116	0.18	0.136
RBM25	0.557105	0	0	0.546	0.445
ARFGAP3	0.557012	7.41475e-206	1.73246e-201	0.251	0.186
ELP1	0.556504	1.00933e-94	2.3583e-90	0.151	0.115
STX5	0.555953	8.0052e-99	1.87042e-94	0.16	0.122
COPB2	0.555795	2.8243e-112	6.59897e-108	0.187	0.145
DLG5	0.555758	4.5548e-152	1.06423e-147	0.184	0.134
C1orf21	0.554765	0	0	0.471	0.327
GABPB1-AS1	0.553817	1.29993e-264	3.03729e-260	0.346	0.266
PRKACB	0.553643	5.24957e-255	1.22656e-250	0.249	0.177
PER3	0.553557	0	0	0.524	0.422
PFKL	0.553083	1.60671e-95	3.75409e-91	0.116	0.084
ANKMY2	0.552763	2.45186e-92	5.72876e-88	0.115	0.084
SMYD3	0.551932	0	0	0.595	0.473
SLC25A36	0.551701	7.48795e-251	1.74956e-246	0.336	0.259
ACOX3	0.550978	8.24274e-58	1.92592e-53	0.108	0.083
NSD3	0.550728	0	0	0.434	0.334
DCAF16	0.550439	4.79166e-100	1.11957e-95	0.15	0.113
PIK3CA	0.549709	1.15241e-306	2.6926e-302	0.361	0.275
ANAPC5	0.549422	2.83082e-236	6.61422e-232	0.35	0.275
DDX55	0.549315	6.98106e-45	1.63113e-40	0.109	0.087
IFT122	0.548853	4.59082e-104	1.07265e-99	0.171	0.131
SCAP	0.548023	1.41689e-74	3.31056e-70	0.129	0.099
TRAF3IP1	0.547031	1.3059e-67	3.05124e-63	0.114	0.087
GPR107	0.546523	1.11604e-170	2.60763e-166	0.246	0.188
LRIG2	0.545964	4.12979e-152	9.64926e-148	0.229	0.175
INPP1	0.543311	7.73991e-99	1.80843e-94	0.119	0.086
SOCS5	0.541696	8.53148e-185	1.99338e-180	0.226	0.167
APRG1	0.541562	3.34177e-57	7.80805e-53	0.102	0.078
CLINT1	0.541483	1.50338e-187	3.51264e-183	0.266	0.204
RHBDF1	0.541356	1.6541e-184	3.86481e-180	0.115	0.072
LMO4	0.539926	6.36964e-302	1.48827e-297	0.251	0.172
PANK2	0.539876	4.01941e-118	9.39135e-114	0.205	0.16
ERCC5	0.539861	5.68945e-75	1.32934e-70	0.166	0.133
IMMP2L	0.539575	0	0	0.843	0.725
CDC73	0.539319	1.42595e-289	3.33172e-285	0.344	0.261
SUCO	0.538332	7.31985e-132	1.71028e-127	0.197	0.15
AGO2	0.538108	3.13047e-176	7.31434e-172	0.254	0.194
ENSA	0.537634	1.15231e-197	2.69238e-193	0.291	0.225
XIAP	0.537605	6.00857e-135	1.4039e-130	0.219	0.169
MAPK8	0.536208	0	0	0.42	0.321
ZCCHC24	0.536206	0	0	0.277	0.169
CLK1	0.536172	3.91819e-139	9.15486e-135	0.285	0.231
DUS1L	0.535767	7.55446e-38	1.7651e-33	0.116	0.095
KDM5C	0.5346	1.68995e-75	3.94857e-71	0.151	0.119
SUGP2	0.533769	4.44842e-178	1.03937e-173	0.287	0.225
TRIM2	0.533733	0	0	0.24	0.155
MCCC1	0.533718	9.03491e-174	2.11101e-169	0.218	0.161
KRBOX5	0.532357	5.01183e-55	1.17101e-50	0.108	0.084
ADIPOR2	0.531559	0	0	0.298	0.206
KIRREL1	0.53036	0	0	0.334	0.238
RBM28	0.530251	6.16894e-122	1.44137e-117	0.237	0.188
RBSN	0.528995	2.79161e-60	6.5226e-56	0.117	0.091
SPRED1	0.528985	0	0	0.378	0.253
YAF2	0.528902	3.54369e-190	8.27982e-186	0.258	0.195
TRPS1	0.528389	0	0	0.45	0.281
MTMR8	0.527752	3.17133e-79	7.40982e-75	0.117	0.087
MON2	0.527716	0	0	0.606	0.483
LINC02614	0.527223	1.01381e-102	2.36877e-98	0.122	0.088
ZFP90	0.526853	1.15966e-77	2.70954e-73	0.13	0.1
PXN	0.526648	2.38121e-216	5.5637e-212	0.254	0.185
GALC	0.52651	5.44382e-87	1.27195e-82	0.103	0.074
TYK2	0.526052	7.4267e-62	1.73525e-57	0.109	0.084
SACM1L	0.52598	2.64364e-108	6.17686e-104	0.174	0.133
EWSR1	0.525972	8.31363e-187	1.94248e-182	0.297	0.232
SACS	0.525024	1.12275e-55	2.62332e-51	0.112	0.088
NISCH	0.524952	9.38578e-126	2.19299e-121	0.239	0.19
RBM5	0.524525	0	0	0.5	0.408
TSPYL2	0.524328	5.23879e-100	1.22404e-95	0.196	0.154
RBM10	0.523978	1.19127e-34	2.78341e-30	0.105	0.086
SEC23A	0.523959	1.61263e-188	3.76791e-184	0.261	0.199
PHF3	0.522532	0	0	0.449	0.354
SNRNP70	0.522487	8.04903e-304	1.88066e-299	0.46	0.37
MAEA	0.522318	9.81131e-44	2.29241e-39	0.113	0.091
ZHX3	0.522196	0	0	0.411	0.313
NTN1	0.521748	0	0	0.248	0.165
ASMTL	0.521731	9.92574e-88	2.31915e-83	0.135	0.101
CHPT1	0.521165	0	0	0.308	0.206
SNHG22	0.521124	4.14696e-75	9.68938e-71	0.11	0.082
ATP8B2	0.520321	9.41563e-70	2.19996e-65	0.124	0.095
BTG2	0.519667	1.94947e-73	4.55493e-69	0.105	0.078
ARHGAP44	0.518901	1.19245e-176	2.78617e-172	0.12	0.076
IFT74	0.518655	1.08334e-121	2.53121e-117	0.186	0.141
GOPC	0.518565	2.79648e-163	6.53398e-159	0.241	0.184
WWTR1	0.518344	0	0	0.445	0.327
CAPS2	0.517884	1.50434e-234	3.51488e-230	0.269	0.198
TXNL1	0.516967	4.13394e-90	9.65896e-86	0.145	0.111
UBE2Q2	0.51657	7.28969e-155	1.70324e-150	0.229	0.174
BCAP29	0.51653	4.35564e-118	1.0177e-113	0.19	0.145
PRKAG1	0.516011	2.39169e-82	5.58819e-78	0.136	0.104
BLZF1	0.514459	4.08251e-114	9.53879e-110	0.172	0.13
POU2F1	0.514044	0	0	0.502	0.391
TIPARP	0.513995	8.39341e-118	1.96112e-113	0.106	0.072
G2E3	0.513846	1.31746e-106	3.07825e-102	0.194	0.152
FAM111A	0.513307	2.15027e-46	5.02412e-42	0.111	0.089
LAMA4	0.513036	0	0	0.767	0.529
GPATCH8	0.512727	0	0	0.614	0.494
UBR3	0.512354	0	0	0.607	0.484
ZNF708	0.512353	5.25989e-243	1.22897e-238	0.225	0.157
CCDC18-AS1	0.51144	0	0	0.572	0.431
SETD5	0.51131	0	0	0.577	0.462
NOTCH2	0.511022	0	0	0.323	0.229
DYNC2I1	0.510961	1.00173e-245	2.34055e-241	0.377	0.298
MZF1	0.509934	5.56348e-65	1.29991e-60	0.13	0.102
NR1D2	0.509768	5.9869e-198	1.39884e-193	0.296	0.229
CIBAR1	0.509323	5.52249e-144	1.29033e-139	0.143	0.099
TCERG1	0.508221	3.61834e-173	8.45425e-169	0.32	0.257
PRANCR	0.508102	0	0	0.419	0.305
DHX57	0.507641	3.51331e-112	8.20886e-108	0.18	0.138
PHF21A	0.506657	0	0	0.488	0.374
ACAD11	0.50597	4.6987e-169	1.09785e-164	0.26	0.201
CHCHD6	0.504931	1.24591e-142	2.91107e-138	0.155	0.11
DDX17	0.504158	0	0	0.842	0.73
ADCY9	0.503074	7.72568e-179	1.80511e-174	0.26	0.198
MTFMT	0.502822	1.14774e-80	2.68169e-76	0.139	0.107
COQ4	0.502253	3.58806e-67	8.3835e-63	0.133	0.104
SFPQ	0.501219	0	0	0.569	0.459
DCAF8	0.501105	8.12809e-170	1.89913e-165	0.292	0.231
IGF1	0.500063	0	0	0.106	0.047
TTTY14	0.500049	1.86029e-261	4.34656e-257	0.334	0.255
TNFRSF14	0.500041	1.25089e-82	2.92272e-78	0.122	0.091
GOSR2	0.499735	2.62552e-70	6.13452e-66	0.149	0.118
EIF3B	0.498289	1.48109e-54	3.46056e-50	0.14	0.113
SRRT	0.497793	6.41039e-32	1.49779e-27	0.11	0.092
EDEM3	0.496938	1.27579e-78	2.98088e-74	0.146	0.114
CTDSP2	0.496407	4.78449e-100	1.1179e-95	0.174	0.134
ZHX2	0.495839	9.21816e-286	2.15382e-281	0.329	0.244
USP42	0.495372	3.62725e-67	8.47508e-63	0.142	0.112
DENND5A	0.495283	1.47053e-177	3.43589e-173	0.297	0.234
RUFY1	0.495171	2.0542e-157	4.79965e-153	0.261	0.203
ZNF559	0.493849	4.52355e-125	1.05693e-120	0.171	0.127
TCF20	0.4938	9.7272e-89	2.27276e-84	0.155	0.119
ZMYM4	0.493724	1.89184e-290	4.42028e-286	0.411	0.325
TTN-AS1	0.493516	1.28052e-111	2.99194e-107	0.186	0.143
TTC27	0.493089	1.21605e-131	2.84129e-127	0.221	0.171
OSBP	0.491103	2.32116e-72	5.4234e-68	0.154	0.122
CRPPA	0.490535	1.21884e-158	2.84782e-154	0.141	0.096
GBF1	0.489767	2.58448e-238	6.03863e-234	0.353	0.276
ADD3	0.489382	0	0	0.663	0.446
GTF2H1	0.489374	1.03195e-78	2.41116e-74	0.175	0.14
SCN7A	0.489252	0	0	0.834	0.375
ARRDC3	0.487979	3.68398e-160	8.60762e-156	0.148	0.102
YAP1	0.487713	0	0	0.509	0.379
EPB41L2	0.487552	0	0	0.761	0.57
SIMC1	0.487421	3.28178e-72	7.66789e-68	0.125	0.096
SHISA6	0.487371	0	0	0.32	0.19
ATP10D	0.486594	9.69155e-183	2.26443e-178	0.253	0.191
CASP8AP2	0.486419	1.83531e-43	4.2882e-39	0.133	0.11
SLC30A9	0.485784	1.06496e-213	2.48828e-209	0.33	0.259
TERF2IP	0.485554	4.43427e-259	1.03607e-254	0.371	0.291
NT5C2	0.485531	0	0	0.432	0.326
PLAGL1	0.484884	0	0	0.314	0.211
EFCAB7	0.484883	1.22921e-76	2.87205e-72	0.104	0.076
IFT80	0.48469	2.84692e-93	6.65182e-89	0.154	0.118
TBC1D2B	0.484317	3.95685e-211	9.24517e-207	0.244	0.178
EIF4G3	0.484091	0	0	0.566	0.434
SENP6	0.484073	0	0	0.676	0.556
PAPSS1	0.484072	2.07868e-157	4.85683e-153	0.194	0.142
RNF170	0.483754	3.76944e-118	8.80729e-114	0.199	0.154
CXCL12	0.483611	0	0	0.153	0.073
ZRANB1	0.483574	1.8221e-56	4.25735e-52	0.133	0.107
PPP2R3A	0.48318	0	0	0.394	0.272
MLXIP	0.483151	8.82399e-191	2.06173e-186	0.167	0.113
CEP162	0.482945	2.41538e-81	5.64353e-77	0.176	0.141
SCUBE3	0.482184	2.9222e-134	6.82773e-130	0.125	0.085
RAD23B	0.482057	1.94287e-164	4.53952e-160	0.26	0.201
GOLGA4	0.48182	0	0	0.553	0.453
LRRK2	0.481774	2.48314e-258	5.80187e-254	0.26	0.186
MDC1	0.480934	1.14051e-36	2.66481e-32	0.106	0.086
AKAP12	0.478928	0	0	0.468	0.327
RALGPS2	0.478848	1.85697e-287	4.3388e-283	0.237	0.16
ZNF76	0.478014	2.398e-45	5.60293e-41	0.113	0.091
SLC39A9	0.477789	1.36519e-64	3.18978e-60	0.124	0.097
OGT	0.477181	1.4297e-268	3.3405e-264	0.424	0.339
SMAD3	0.477157	9.14759e-205	2.13733e-200	0.262	0.196
KAT6B	0.476927	5.04033e-272	1.17767e-267	0.391	0.307
SFXN5	0.476271	6.78761e-171	1.58593e-166	0.123	0.079
TRAF3	0.47587	6.37645e-108	1.48986e-103	0.15	0.111
CLK4	0.47549	1.02393e-83	2.39242e-79	0.177	0.141
SAMD9L	0.474892	2.52054e-22	5.88924e-18	0.11	0.095
ZC3H11A	0.474874	1.54036e-152	3.59904e-148	0.332	0.274
GDI2	0.47435	1.04971e-122	2.45266e-118	0.22	0.172
DGCR8	0.474162	4.93534e-43	1.15314e-38	0.109	0.087
GLO1	0.473603	9.51409e-52	2.22297e-47	0.117	0.092
GPR173	0.472759	1.01568e-222	2.37313e-218	0.202	0.138
PARP4	0.471694	2.50418e-282	5.85102e-278	0.367	0.281
EFL1	0.471331	2.93227e-73	6.85124e-69	0.102	0.075
LSS	0.471258	2.12123e-72	4.95625e-68	0.148	0.116
KDM2A	0.471023	0	0	0.494	0.397
CCDC30	0.470701	6.94798e-101	1.62339e-96	0.142	0.106
MTAP	0.470315	7.5309e-219	1.75959e-214	0.353	0.279
PPM1L	0.470295	2.46756e-217	5.76544e-213	0.202	0.14
SMC5	0.469773	7.85842e-301	1.83612e-296	0.466	0.376
PLEKHH2	0.469761	0	0	0.47	0.306
ZFX	0.469716	4.65795e-93	1.08833e-88	0.191	0.151
BRD1	0.469483	9.53371e-77	2.22755e-72	0.179	0.144
DYNC1H1	0.469462	1.58333e-170	3.69945e-166	0.362	0.297
MEIS1	0.469358	3.08493e-74	7.20793e-70	0.103	0.076
DROSHA	0.467587	4.10637e-74	9.59453e-70	0.172	0.138
ZNF655	0.4674	1.47483e-84	3.44593e-80	0.191	0.153
KDM4B	0.467381	1.89737e-99	4.43321e-95	0.248	0.203
SQSTM1	0.467361	1.38579e-171	3.2379e-167	0.265	0.205
ST8SIA6-AS1	0.466441	7.03317e-238	1.6433e-233	0.106	0.06
CNN3	0.466013	0	0	0.316	0.219
TMEM14B	0.465784	1.12963e-191	2.63939e-187	0.327	0.261
FBLN5	0.465334	8.72319e-210	2.03817e-205	0.12	0.073
FNBP4	0.463874	0	0	0.515	0.422
CCDC171	0.462475	1.74468e-257	4.07645e-253	0.272	0.196
IP6K2	0.461904	8.46131e-82	1.97699e-77	0.168	0.132
TMTC3	0.461303	1.45909e-42	3.40917e-38	0.104	0.083
ADAM19	0.461141	1.43487e-135	3.35256e-131	0.194	0.145
SAR1A	0.461017	1.01029e-47	2.36053e-43	0.127	0.103
TASOR2	0.460251	8.97378e-223	2.09672e-218	0.343	0.268
SRRM1	0.460088	2.34737e-134	5.48463e-130	0.357	0.301
MAU2	0.459552	1.26762e-86	2.9618e-82	0.212	0.172
ADCY3	0.458315	2.06465e-275	4.82405e-271	0.281	0.199
LYPLAL1	0.458166	2.81946e-217	6.58767e-213	0.336	0.263
ITPKC	0.457947	6.40252e-63	1.49595e-58	0.11	0.084
TMCO3	0.45772	2.03859e-69	4.76317e-65	0.152	0.12
EBLN3P	0.457338	3.17107e-23	7.4092e-19	0.102	0.087
SMARCA5	0.457167	4.62703e-104	1.0811e-99	0.247	0.202
CSNK1G1	0.45656	1.1626e-151	2.71641e-147	0.276	0.218
RCOR1	0.455854	1.58091e-72	3.6938e-68	0.157	0.125
ERLEC1	0.45336	1.01304e-55	2.36697e-51	0.107	0.083
CHD1L	0.453294	6.89704e-56	1.61149e-51	0.101	0.077
B9D1	0.452961	3.50132e-61	8.18083e-57	0.102	0.077
NSMAF	0.452719	4.77487e-142	1.11565e-137	0.236	0.183
GDAP2	0.452698	2.02184e-68	4.72402e-64	0.133	0.104
SPICE1	0.451311	3.75495e-60	8.77345e-56	0.137	0.109
USP32	0.451281	1.30898e-303	3.05844e-299	0.373	0.284
DDX39B	0.449646	1.35885e-108	3.17495e-104	0.291	0.241
PTBP1	0.449091	8.74677e-28	2.04368e-23	0.107	0.09
SLC35B3	0.44905	1.6838e-54	3.93419e-50	0.131	0.105
TLN2	0.449005	0	0	0.467	0.36
TMEM259	0.448915	4.12462e-47	9.63717e-43	0.228	0.199
PKP2	0.448247	1.23786e-96	2.89225e-92	0.108	0.076
NPDC1	0.448226	4.52849e-168	1.05808e-163	0.161	0.111
APPBP2	0.447916	1.89657e-195	4.43134e-191	0.336	0.266
HERC6	0.447838	1.3499e-44	3.15405e-40	0.117	0.095
SMARCD3	0.447478	6.82273e-164	1.59413e-159	0.129	0.085
PI4KB	0.447287	1.55709e-94	3.63814e-90	0.166	0.128
HUWE1	0.446475	7.59384e-161	1.7743e-156	0.343	0.282
SF1	0.446259	2.30065e-186	5.37548e-182	0.405	0.336
NOL8	0.445947	6.4586e-26	1.50905e-21	0.11	0.093
SEPTIN2	0.44591	1.88125e-208	4.39554e-204	0.396	0.324
LAMC1	0.445573	0	0	0.531	0.416
NR2F1	0.445486	3.37176e-205	7.87812e-201	0.175	0.118
ZSCAN5A	0.445187	5.92071e-55	1.38337e-50	0.101	0.078
ZNF280D	0.44495	6.14044e-289	1.43471e-284	0.447	0.359
DCP1B	0.444724	5.6523e-79	1.32066e-74	0.139	0.107
FAM168A	0.44417	2.60856e-260	6.0949e-256	0.295	0.216
NNT	0.444075	6.83674e-109	1.59741e-104	0.214	0.169
MAVS	0.443573	3.70782e-42	8.66332e-38	0.137	0.114
RAPGEF6	0.443563	0	0	0.377	0.282
TTC23	0.442986	1.24399e-60	2.90658e-56	0.149	0.12
LINC01004	0.442938	1.27096e-173	2.9696e-169	0.314	0.25
KLF3-AS1	0.442714	3.09636e-70	7.23465e-66	0.143	0.112
TSC2	0.442369	1.13059e-53	2.64162e-49	0.159	0.131
ZCWPW2	0.44233	1.04043e-73	2.43096e-69	0.134	0.104
THADA	0.442202	1.33472e-282	3.11858e-278	0.419	0.332
IDS	0.442023	5.70405e-106	1.33275e-101	0.203	0.159
RNF115	0.441596	7.44344e-302	1.73916e-297	0.461	0.37
SLC17A5	0.441577	3.40856e-50	7.96409e-46	0.1	0.078
LENG8	0.441524	6.03411e-113	1.40987e-108	0.322	0.271
BAZ1B	0.441317	1.95248e-76	4.56197e-72	0.238	0.2
AKT2	0.441161	4.26472e-65	9.96452e-61	0.131	0.103
STX18-AS1	0.441002	1.89801e-64	4.43469e-60	0.144	0.114
DDHD2	0.439961	4.75739e-98	1.11156e-93	0.22	0.177
SETBP1	0.439901	0	0	0.509	0.32
GCN1	0.439531	1.42524e-42	3.33008e-38	0.133	0.109
KIFAP3	0.43899	3.54591e-257	8.28503e-253	0.369	0.286
ZNF621	0.438086	2.84869e-83	6.65596e-79	0.193	0.155
FBH1	0.437685	9.96306e-34	2.32787e-29	0.129	0.109
RBCK1	0.437647	8.59624e-35	2.00851e-30	0.115	0.095
STAT3	0.437538	5.17011e-283	1.208e-278	0.447	0.359
PHC2	0.437446	9.49894e-110	2.21943e-105	0.216	0.171
BRD4	0.436758	1.89727e-127	4.43297e-123	0.316	0.262
DUBR	0.436398	4.01242e-141	9.37502e-137	0.149	0.105
XRN1	0.436376	3.66056e-273	8.5529e-269	0.5	0.414
UBR5	0.435686	0	0	0.517	0.423
GALNT11	0.435248	5.35045e-136	1.25013e-131	0.216	0.166
OGFR	0.434946	5.38726e-35	1.25873e-30	0.112	0.092
APBB2	0.43436	0	0	0.85	0.613
CRAMP1	0.433964	2.17138e-43	5.07342e-39	0.122	0.099
FAM76A	0.433818	2.52217e-53	5.89304e-49	0.127	0.101
ANKAR	0.43277	3.68573e-235	8.61171e-231	0.384	0.305
PANK3	0.432129	6.02321e-43	1.40732e-38	0.127	0.105
MLLT6	0.43189	1.21587e-63	2.84087e-59	0.183	0.15
UBE3C	0.43163	8.93656e-205	2.08803e-200	0.385	0.312
SDHD	0.431337	6.91326e-26	1.61528e-21	0.104	0.088
SHROOM4	0.431122	9.46775e-247	2.21214e-242	0.173	0.111
HDHD2	0.430969	9.83568e-57	2.29811e-52	0.126	0.1
MIGA1	0.430813	1.07788e-134	2.51846e-130	0.284	0.229
TFB1M	0.430364	2.99435e-72	6.99631e-68	0.137	0.106
RBM39	0.429875	0	0	0.621	0.516
JAZF1	0.429544	7.96605e-314	1.86127e-309	0.362	0.271
SMARCAD1	0.429461	5.00371e-100	1.16912e-95	0.222	0.179
FPGT	0.429306	4.12531e-86	9.63878e-82	0.208	0.168
PMS1	0.428646	5.26765e-82	1.23079e-77	0.173	0.137
LARGE1	0.428567	0	0	0.568	0.427
FAM13A	0.428533	0	0	0.451	0.331
EXT2	0.428236	3.73104e-84	8.71758e-80	0.193	0.155
PARP11	0.426899	9.5396e-63	2.22893e-58	0.141	0.112
CSNK1E	0.426277	6.06892e-54	1.418e-49	0.184	0.154
RABEPK	0.42567	6.99616e-30	1.63465e-25	0.111	0.093
ZMYM1	0.424788	1.63294e-28	3.81537e-24	0.1	0.084
FOCAD	0.424297	2.16625e-110	5.06144e-106	0.22	0.174
PRMT7	0.42335	1.22678e-44	2.86638e-40	0.137	0.113
MAP3K4	0.422689	0	0	0.346	0.254
THRB	0.421201	1.39308e-282	3.25493e-278	0.225	0.15
KCTD7	0.42117	8.12899e-65	1.89934e-60	0.115	0.088
ZBTB8OS	0.420728	2.00521e-55	4.68518e-51	0.192	0.162
CAPN1	0.420249	1.30393e-36	3.04663e-32	0.104	0.084
FBXO9	0.419739	1.70215e-96	3.97707e-92	0.214	0.172
PNISR	0.419681	0	0	0.686	0.588
HMGN2	0.419437	1.77099e-51	4.13793e-47	0.153	0.126
PPP1CC	0.419195	1.84815e-49	4.31819e-45	0.101	0.079
NUP153	0.417997	4.95988e-78	1.15888e-73	0.249	0.211
LINC01473	0.417874	0	0	0.548	0.427
SPIN1	0.417697	7.75491e-178	1.81194e-173	0.306	0.241
PMM2	0.417416	7.69975e-143	1.79905e-138	0.259	0.204
TMEM50B	0.417058	3.24463e-109	7.58107e-105	0.226	0.179
UBE3B	0.416606	3.47629e-33	8.12235e-29	0.119	0.1
COPG2	0.416569	5.8912e-82	1.37648e-77	0.132	0.1
RELL1	0.416329	5.91193e-144	1.38132e-139	0.164	0.118
TIA1	0.416001	8.35119e-106	1.95126e-101	0.323	0.274
NUP42	0.415737	5.71909e-53	1.33627e-48	0.13	0.104
CHD2	0.415318	9.14654e-306	2.13709e-301	0.531	0.442
USP22	0.415286	4.74659e-60	1.10904e-55	0.184	0.152
VPS51	0.415054	8.46558e-24	1.97798e-19	0.107	0.091
ESYT2	0.415025	0	0	0.58	0.451
ARNT	0.414853	5.79641e-94	1.35433e-89	0.24	0.196
CHIC1	0.414271	1.54036e-63	3.59904e-59	0.154	0.124
RNGTT	0.414228	7.72707e-139	1.80543e-134	0.277	0.221
DCUN1D1	0.414219	4.28419e-50	1.001e-45	0.135	0.109
BBX	0.413906	1.04887e-206	2.45067e-202	0.395	0.322
SLC25A37	0.413754	3.98391e-81	9.30841e-77	0.164	0.129
GPBP1	0.41315	5.6887e-222	1.32917e-217	0.45	0.374
MKNK1	0.41296	6.05169e-95	1.41398e-90	0.179	0.139
NREP	0.412651	6.65246e-123	1.55435e-118	0.139	0.099
EDRF1	0.412567	4.68328e-60	1.09425e-55	0.172	0.142
ERCC3	0.411739	4.7336e-36	1.10601e-31	0.136	0.115
ZNF652	0.411412	8.22427e-152	1.9216e-147	0.263	0.205
CIZ1	0.410721	2.3206e-48	5.42208e-44	0.113	0.09
PHLPP2	0.410692	6.66656e-56	1.55764e-51	0.113	0.088
AP2A1	0.410163	7.69525e-39	1.798e-34	0.117	0.096
CDADC1	0.41015	1.5744e-51	3.67859e-47	0.113	0.089
NF2	0.409684	7.71101e-33	1.80168e-28	0.1	0.082
ZNF84	0.409352	1.551e-41	3.62391e-37	0.133	0.11
IQCK	0.409154	1.46785e-136	3.42963e-132	0.2	0.15
RIPK2-DT	0.409075	6.6819e-170	1.56122e-165	0.31	0.247
SMC6	0.408807	1.30486e-79	3.0488e-75	0.191	0.154
ELMO1	0.408284	0	0	0.771	0.518
IREB2	0.407997	9.44212e-107	2.20615e-102	0.254	0.207
GRSF1	0.406567	5.85665e-29	1.36841e-24	0.103	0.086
ST7	0.405737	5.42922e-146	1.26854e-141	0.284	0.226
MAML2	0.405185	0	0	0.703	0.589
NPHP3	0.405089	1.45652e-128	3.40316e-124	0.328	0.272
FIP1L1	0.404678	4.44081e-84	1.03759e-79	0.22	0.18
PDE7B-AS1	0.404063	0	0	0.168	0.089
KIAA0825	0.404043	1.75701e-145	4.10526e-141	0.257	0.201
YLPM1	0.403636	1.07581e-138	2.51363e-134	0.318	0.26
TMEM135	0.403625	1.28189e-297	2.99513e-293	0.367	0.274
BAZ2B	0.402185	0	0	0.591	0.482
CPNE1	0.400909	1.7186e-38	4.01552e-34	0.147	0.124
MSH3	0.400626	5.67544e-131	1.32607e-126	0.277	0.223
ADGRL2	0.400335	1.40945e-282	3.29319e-278	0.28	0.197
ZBTB4	0.400274	5.5396e-43	1.29433e-38	0.156	0.131
SGPL1	0.399234	2.1653e-55	5.05923e-51	0.127	0.101
CASD1	0.39923	4.73215e-111	1.10567e-106	0.204	0.159
USP7	0.398688	4.82814e-34	1.12809e-29	0.153	0.131
SMPD4	0.398572	6.99475e-19	1.63432e-14	0.119	0.105
ATXN2	0.398244	5.41278e-289	1.2647e-284	0.525	0.438
EP400	0.398075	5.29287e-91	1.23668e-86	0.244	0.201
STXBP4	0.397926	1.62864e-152	3.80532e-148	0.26	0.202
PGAP1	0.397742	3.39483e-62	7.93202e-58	0.117	0.09
TNRC6C	0.39713	0	0	0.496	0.369
TM9SF4	0.396947	9.74804e-50	2.27763e-45	0.161	0.134
PARP6	0.396434	5.09748e-85	1.19103e-80	0.192	0.154
MEOX2	0.396333	0	0	0.614	0.412
ZNF605	0.396236	9.67165e-41	2.25978e-36	0.108	0.088
PDK3	0.396106	2.02004e-136	4.71984e-132	0.196	0.146
PRKRIP1	0.395768	3.74911e-143	8.75979e-139	0.329	0.27
MCTS1	0.395499	3.36829e-79	7.87001e-75	0.155	0.121
MDN1	0.395464	4.67329e-56	1.09191e-51	0.24	0.207
RANBP2	0.395266	2.80316e-70	6.54958e-66	0.243	0.207
BAZ2A	0.394442	1.27716e-50	2.98407e-46	0.229	0.199
KMT2D	0.39385	1.76376e-28	4.12103e-24	0.129	0.111
CENPC	0.393573	1.51378e-138	3.53695e-134	0.343	0.284
GON4L	0.392823	8.6514e-115	2.0214e-110	0.292	0.241
SAFB2	0.392245	2.07971e-39	4.85924e-35	0.176	0.151
ING5	0.391665	3.15196e-59	7.36455e-55	0.151	0.121
EPS8	0.391573	0	0	0.599	0.416
ATXN10	0.39157	9.89551e-175	2.31209e-170	0.345	0.279
NUP160	0.391515	6.05996e-147	1.41591e-142	0.305	0.245
TENT4A	0.391098	5.65113e-53	1.32039e-48	0.16	0.132
LTBP4	0.390269	0	0	0.425	0.306
GLMN	0.390018	1.5085e-63	3.5246e-59	0.16	0.129
ATN1	0.389501	7.68378e-34	1.79531e-29	0.138	0.117
DTWD1	0.389246	5.9378e-181	1.38737e-176	0.298	0.232
LINC-PINT	0.388637	0	0	0.762	0.643
TBL1XR1	0.388438	9.68523e-306	2.26295e-301	0.492	0.397
DMTF1	0.388075	9.98715e-141	2.3335e-136	0.352	0.294
PTPN13	0.387751	0	0	0.588	0.397
EIF2AK2	0.387583	1.4943e-96	3.49143e-92	0.283	0.237
H6PD	0.387487	3.04774e-38	7.12105e-34	0.121	0.1
PHF2	0.387205	5.42285e-30	1.26705e-25	0.114	0.096
CRMP1	0.387132	6.97626e-188	1.63e-183	0.193	0.135
KHDRBS3	0.386583	0	0	0.282	0.17
ANAPC4	0.386363	7.25436e-48	1.69498e-43	0.172	0.145
LTN1	0.386086	1.49548e-48	3.49418e-44	0.201	0.173
DHX30	0.385405	5.74175e-35	1.34156e-30	0.141	0.12
KDM5A	0.385039	2.7781e-107	6.49104e-103	0.324	0.273
LMBR1L	0.385036	2.31047e-44	5.3984e-40	0.148	0.123
PHYKPL	0.384603	1.01232e-134	2.36529e-130	0.318	0.26
KDM7A	0.384268	2.19602e-139	5.131e-135	0.215	0.163
NAA11	0.383194	0	0	0.242	0.128
TEX9	0.38272	9.89886e-52	2.31287e-47	0.117	0.093
IWS1	0.382269	2.15694e-54	5.03968e-50	0.191	0.161
NEK9	0.380975	3.84567e-55	8.9854e-51	0.191	0.16
RILPL1	0.380031	1.13036e-65	2.64108e-61	0.186	0.152
SP1	0.37997	1.30226e-38	3.04272e-34	0.146	0.123
LATS1	0.379822	1.20652e-100	2.81902e-96	0.248	0.202
FLG-AS1	0.379739	3.25552e-70	7.60652e-66	0.153	0.12
KATNIP	0.378849	1.57386e-44	3.67733e-40	0.134	0.11
SEMA3D	0.378245	4.39988e-71	1.02803e-66	0.118	0.089
TPP2	0.377997	1.93054e-128	4.51071e-124	0.31	0.255
MXD4	0.377646	2.88325e-54	6.73672e-50	0.109	0.085
SPATS2	0.377069	2.92405e-77	6.83203e-73	0.182	0.146
CCNL1	0.375844	5.30666e-137	1.2399e-132	0.331	0.273
PI4KA	0.375748	4.27218e-95	9.98195e-91	0.303	0.256
GOSR1	0.375539	6.29509e-75	1.47085e-70	0.242	0.203
GATAD1	0.375255	2.51537e-83	5.87717e-79	0.298	0.255
NSUN6	0.375075	5.3306e-100	1.2455e-95	0.231	0.186
JUND	0.374671	5.78033e-09	0.000135057	0.125	0.116
EIF2B3	0.37465	2.35413e-85	5.50043e-81	0.233	0.191
MMS19	0.374463	1.6721e-121	3.90687e-117	0.241	0.19
INTS10	0.374255	3.96534e-128	9.26502e-124	0.232	0.181
PHF20L1	0.374112	1.10489e-98	2.58158e-94	0.296	0.249
GABPB2	0.373974	1.21457e-45	2.83784e-41	0.172	0.145
ZBTB20	0.373848	0	0	0.933	0.873
POM121C	0.373524	1.37387e-34	3.21004e-30	0.13	0.109
ACYP2	0.372938	2.57775e-266	6.02291e-262	0.472	0.384
MSC-AS1	0.372796	2.89254e-281	6.75842e-277	0.285	0.2
CBR3	0.372543	3.47846e-64	8.12743e-60	0.1	0.074
IST1	0.372509	5.54878e-41	1.29647e-36	0.199	0.173
THOC2	0.372337	5.1372e-161	1.20031e-156	0.397	0.332
RBM6	0.37221	3.75117e-305	8.7646e-301	0.597	0.506
ALS2	0.372119	5.32149e-72	1.24337e-67	0.181	0.146
NOTCH2NLC	0.371867	2.47691e-147	5.78729e-143	0.215	0.161
MAP3K7	0.371836	4.70051e-60	1.09827e-55	0.196	0.164
HM13	0.37175	2.67585e-84	6.25213e-80	0.217	0.177
U2SURP	0.37162	7.00997e-113	1.63788e-108	0.393	0.34
KDM5D	0.3707	1.38457e-45	3.23505e-41	0.16	0.134
MPC1	0.370548	1.6019e-30	3.74285e-26	0.101	0.084
ZFP64	0.370425	1.84434e-50	4.3093e-46	0.147	0.121
PACS2	0.370373	3.80123e-76	8.88157e-72	0.216	0.178
YTHDC1	0.370216	1.35771e-125	3.17229e-121	0.332	0.275
APLF	0.370036	2.30735e-67	5.39113e-63	0.126	0.098
SEC22B	0.369968	3.70218e-42	8.65014e-38	0.128	0.105
ALMS1	0.369637	1.27283e-87	2.97397e-83	0.256	0.212
ALDH7A1	0.369291	2.71231e-93	6.33731e-89	0.167	0.129
EPRS1	0.36889	3.92604e-38	9.17318e-34	0.125	0.103
ZNF292	0.368748	4.09117e-256	9.55901e-252	0.534	0.451
POR	0.368133	7.82228e-37	1.82768e-32	0.121	0.1
INPP4B	0.368014	0	0	0.55	0.295
BCL2L13	0.367982	1.72326e-70	4.02641e-66	0.187	0.152
NPEPPS	0.367951	7.71835e-195	1.80339e-190	0.443	0.37
IRAK1BP1	0.367605	3.30286e-61	7.71714e-57	0.177	0.145
GPATCH2	0.367475	1.02574e-132	2.39664e-128	0.316	0.26
BDP1	0.367441	2.2727e-61	5.31015e-57	0.327	0.291
SUPT20H	0.367415	6.50405e-56	1.51967e-51	0.182	0.152
ZNF609	0.367258	5.59963e-217	1.30835e-212	0.413	0.336
THBS4	0.367148	1.50068e-161	3.50634e-157	0.155	0.106
FAM120C	0.366911	6.7982e-37	1.5884e-32	0.125	0.104
UBXN2B	0.366333	9.04045e-53	2.1123e-48	0.129	0.103
WAC-AS1	0.366282	6.02317e-21	1.40731e-16	0.128	0.113
GNAL	0.365921	8.85929e-27	2.06997e-22	0.112	0.095
MGST1	0.365547	0	0	0.123	0.065
USP9X	0.364925	9.44351e-164	2.20648e-159	0.363	0.298
SLC25A43	0.364162	8.01424e-100	1.87253e-95	0.236	0.191
PPM1A	0.363453	4.9265e-69	1.15108e-64	0.188	0.154
EXOG	0.36319	2.50287e-43	5.84796e-39	0.127	0.104
SMARCAL1	0.363171	8.65585e-27	2.02244e-22	0.108	0.091
SCAF8	0.362988	4.31895e-181	1.00912e-176	0.428	0.36
MIR100HG	0.362731	0	0	0.578	0.388
KANTR	0.362603	3.02818e-94	7.07535e-90	0.269	0.224
RAB28	0.362385	3.65835e-112	8.54773e-108	0.265	0.215
RPRD2	0.361901	9.20504e-128	2.15076e-123	0.332	0.276
ANKRD36B	0.361674	2.25735e-28	5.27431e-24	0.168	0.148
MAP3K1	0.361272	4.70277e-166	1.0988e-161	0.239	0.179
CYP4V2	0.361092	3.60205e-44	8.41618e-40	0.112	0.09
SLC23A2	0.361074	8.4369e-146	1.97128e-141	0.319	0.259
SYMPK	0.360361	4.45299e-36	1.04044e-31	0.145	0.123
FBXL17	0.359793	0	0	0.58	0.473
FAM193A	0.3588	1.88132e-152	4.39571e-148	0.38	0.316
INTS3	0.358603	8.12586e-31	1.89861e-26	0.145	0.124
DDB2	0.358441	2.98125e-33	6.96569e-29	0.164	0.142
USP10	0.358186	2.99541e-92	6.99877e-88	0.223	0.18
ACVR1B	0.357775	5.34391e-27	1.2486e-22	0.105	0.088
USP48	0.357336	5.65472e-106	1.32122e-101	0.331	0.281
RB1CC1	0.354959	3.24417e-164	7.58e-160	0.417	0.352
TRA2B	0.354841	2.93279e-83	6.85247e-79	0.286	0.243
VPS54	0.354745	3.07584e-208	7.1867e-204	0.437	0.36
USP36	0.354653	8.23159e-33	1.92331e-28	0.14	0.12
INTS8	0.354432	2.25866e-49	5.27737e-45	0.143	0.117
MRNIP	0.354346	4.3011e-55	1.00495e-50	0.146	0.118
IGF2R	0.354055	9.06539e-107	2.11813e-102	0.299	0.249
NUP98	0.353943	1.94602e-80	4.54687e-76	0.277	0.235
POLR2A	0.353276	4.27795e-58	9.99543e-54	0.207	0.174
DOCK1	0.352998	0	0	0.588	0.478
ARHGAP1	0.352981	2.4817e-39	5.79849e-35	0.132	0.11
PILRB	0.352898	2.26964e-40	5.30301e-36	0.231	0.205
WDR27	0.352588	1.10661e-100	2.5856e-96	0.247	0.201
CAPN2	0.352388	2.86981e-65	6.70532e-61	0.261	0.224
LINC00963	0.352368	1.13212e-34	2.64519e-30	0.101	0.083
RBM26	0.352233	2.08729e-241	4.87694e-237	0.489	0.407
ZDHHC17	0.351467	3.86177e-146	9.02302e-142	0.354	0.292
PARP12	0.35146	6.45786e-25	1.50888e-20	0.117	0.1
SRP54	0.35144	2.33883e-84	5.46468e-80	0.254	0.212
MSL1	0.351014	2.61004e-40	6.09835e-36	0.168	0.143
CALCRL-AS1	0.349951	0	0	0.481	0.37
TSC1	0.349902	1.48405e-34	3.46748e-30	0.178	0.155
MATR3	0.34987	2.49683e-126	5.83383e-122	0.376	0.319
SZT2	0.348901	7.15977e-40	1.67288e-35	0.159	0.135
SLC66A3	0.348831	1.62702e-47	3.80152e-43	0.128	0.104
TAMM41	0.348749	5.88222e-72	1.37438e-67	0.192	0.156
CARHSP1	0.34832	6.51105e-102	1.52131e-97	0.207	0.163
ANKS1B	0.34827	0	0	0.537	0.367
CEP44	0.348188	9.45357e-56	2.20883e-51	0.147	0.119
ARHGAP29	0.348135	0	0	0.451	0.319
FUT10	0.347944	2.32478e-21	5.43184e-17	0.116	0.101
TBCD	0.347761	7.55108e-92	1.76431e-87	0.235	0.191
NRBP1	0.347718	2.01624e-22	4.71093e-18	0.123	0.107
LINC00685	0.347607	4.39096e-87	1.02595e-82	0.102	0.073
RAD50	0.34743	2.1295e-47	4.97557e-43	0.253	0.223
PCBP2	0.347327	2.66091e-79	6.21721e-75	0.287	0.246
RNF144A	0.347274	1.01344e-245	2.3679e-241	0.298	0.217
RBMS1	0.346747	3.09749e-275	7.23729e-271	0.542	0.455
SLC38A10	0.346367	1.47684e-21	3.45063e-17	0.108	0.093
PRPF40A	0.346263	3.26396e-71	7.62625e-67	0.276	0.237
ZMIZ2	0.345376	3.39905e-17	7.94187e-13	0.117	0.104
CCDC191	0.34333	4.66118e-62	1.08909e-57	0.15	0.119
ZNF445	0.343267	3.18664e-24	7.44558e-20	0.107	0.091
C2CD2	0.342685	1.3534e-62	3.16223e-58	0.184	0.151
C1orf52	0.342427	1.9889e-31	4.64706e-27	0.128	0.108
MAN2A2	0.342263	1.42233e-197	3.32328e-193	0.156	0.103
SHLD2	0.34204	5.4684e-116	1.27769e-111	0.331	0.278
OTUD5	0.341743	3.68095e-20	8.60055e-16	0.112	0.097
USP24	0.341599	9.31047e-144	2.17539e-139	0.396	0.333
FHL2	0.340589	0	0	0.239	0.154
SRPK2	0.340558	1.58052e-223	3.69289e-219	0.484	0.407
SIPA1L1	0.340542	0	0	0.567	0.455
DHRSX	0.339044	9.01833e-87	2.10713e-82	0.243	0.201
AP2A2	0.338901	3.07045e-119	7.1741e-115	0.239	0.189
DLST	0.338884	5.46926e-37	1.27789e-32	0.136	0.114
HEXB	0.33805	8.4814e-36	1.98168e-31	0.105	0.086
ANKRD13D	0.337534	1.27357e-37	2.9757e-33	0.115	0.094
IFT140	0.337237	7.91937e-91	1.85036e-86	0.15	0.113
NADK2	0.337151	3.11885e-38	7.28719e-34	0.115	0.094
NBAS	0.336746	4.48929e-183	1.04892e-178	0.432	0.362
VWA8	0.336409	2.19037e-186	5.1178e-182	0.403	0.331
BPTF	0.336181	6.38298e-255	1.49138e-250	0.577	0.491
ANKRD36	0.33585	1.00264e-197	2.34267e-193	0.46	0.385
REPS1	0.33572	2.59915e-86	6.07291e-82	0.266	0.222
DHX15	0.334844	8.8205e-88	2.06091e-83	0.273	0.229
ALDH1A1	0.334044	0	0	0.203	0.116
CRLS1	0.334015	2.14576e-21	5.01357e-17	0.115	0.1
NMD3	0.334012	6.64265e-133	1.55205e-128	0.289	0.232
WIPF1	0.333507	0	0	0.43	0.282
NUS1	0.332893	6.1612e-27	1.43956e-22	0.112	0.094
NAIP	0.332848	4.42181e-102	1.03316e-97	0.222	0.176
SHFL	0.332569	1.95147e-46	4.5596e-42	0.103	0.081
PTOV1	0.331823	5.01821e-32	1.1725e-27	0.104	0.086
SCARB2	0.331269	2.32063e-96	5.42216e-92	0.233	0.188
BRWD1	0.330827	2.43441e-147	5.688e-143	0.421	0.359
HNRNPH1	0.330705	1.76377e-111	4.12105e-107	0.404	0.348
COLGALT1	0.329907	1.25718e-39	2.93739e-35	0.107	0.087
TRIM4	0.329895	6.57786e-32	1.53692e-27	0.15	0.129
CNTLN	0.329763	2.30714e-195	5.39064e-191	0.438	0.362
CD164	0.329757	2.87989e-36	6.72887e-32	0.141	0.119
YWHAE	0.329742	6.6967e-111	1.56468e-106	0.331	0.278
PXK	0.329536	1.95483e-69	4.56745e-65	0.164	0.132
SCAF11	0.328832	1.23383e-185	2.88284e-181	0.48	0.407
PLCB1	0.328766	0	0	0.553	0.388
SRBD1	0.328541	3.86894e-90	9.03977e-86	0.218	0.176
CASC3	0.328295	5.63902e-41	1.31756e-36	0.203	0.176
PFKFB3	0.327993	2.58409e-174	6.03772e-170	0.161	0.109
CDK12	0.327817	1.53043e-55	3.57585e-51	0.255	0.221
INTS6L	0.327303	7.60728e-36	1.77744e-31	0.14	0.118
ATRX	0.326869	1.50083e-235	3.50669e-231	0.566	0.484
CHASERR	0.326789	5.99154e-98	1.39992e-93	0.343	0.293
CLCC1	0.326559	3.69509e-55	8.63358e-51	0.212	0.18
PAM	0.326419	0	0	0.549	0.427
STAT1	0.325823	4.67902e-07	0.0109325	0.16	0.152
SPG7	0.325238	6.39701e-68	1.49466e-63	0.336	0.296
LYRM2	0.324874	3.42406e-74	8.00033e-70	0.135	0.103
SLC38A4-AS1	0.324826	5.12551e-161	1.19757e-156	0.361	0.295
PIBF1	0.323735	1.36606e-220	3.19179e-216	0.482	0.401
UBXN7	0.323665	1.05477e-41	2.46447e-37	0.172	0.147
BTRC	0.323611	2.45377e-100	5.73324e-96	0.27	0.222
SIPA1L3	0.323546	7.68806e-70	1.79632e-65	0.206	0.17
TMEM260	0.322753	3.27506e-34	7.65219e-30	0.177	0.154
CDC42BPB	0.322512	6.7415e-66	1.57515e-61	0.315	0.276
SREBF2	0.322508	0	0	0.581	0.452
BBS1	0.322428	6.86915e-44	1.60498e-39	0.118	0.095
QSER1	0.322358	1.70797e-68	3.99067e-64	0.203	0.167
MICU3	0.322293	9.54309e-191	2.22974e-186	0.359	0.284
APTX	0.322274	4.12857e-47	9.64641e-43	0.199	0.17
TRAF3IP2-AS1	0.32212	3.77105e-166	8.81105e-162	0.32	0.254
MTMR9	0.322018	6.79707e-26	1.58814e-21	0.109	0.093
RUNX2	0.32193	0	0	0.431	0.224
RNF114	0.321867	1.48532e-17	3.47046e-13	0.103	0.089
STIM1	0.321783	3.16151e-105	7.38687e-101	0.29	0.24
CEP57L1	0.321614	2.88295e-37	6.73601e-33	0.141	0.118
PSME4	0.321108	2.68704e-100	6.27828e-96	0.279	0.231
LIMA1	0.320847	0	0	0.597	0.452
INVS	0.320362	2.21446e-162	5.17409e-158	0.402	0.335
ECPAS	0.319302	1.36217e-130	3.18271e-126	0.381	0.323
NOP58	0.319227	1.14458e-34	2.67432e-30	0.197	0.172
ZNF37A	0.319218	2.66295e-84	6.22198e-80	0.28	0.236
PCF11	0.318917	1.66018e-31	3.879e-27	0.202	0.179
EHMT1	0.318793	7.71031e-140	1.80151e-135	0.427	0.365
CUX1	0.318725	0	0	0.455	0.348
BIRC6	0.318389	0	0	0.679	0.588
ZNF254	0.318378	4.91946e-55	1.14943e-50	0.223	0.191
HMGB1	0.317871	1.45543e-140	3.40062e-136	0.515	0.457
RAB5A	0.316674	7.44875e-46	1.7404e-41	0.185	0.157
SUDS3	0.316617	2.53649e-25	5.9265e-21	0.146	0.128
RASSF1	0.315954	4.05288e-24	9.46955e-20	0.105	0.089
NPIPB5	0.315845	1.25801e-26	2.93934e-22	0.231	0.209
ITFG1	0.315768	3.77009e-221	8.80881e-217	0.54	0.464
CSAD	0.315378	5.82331e-32	1.36062e-27	0.192	0.169
NIPSNAP2	0.315359	6.32492e-58	1.47782e-53	0.203	0.171
TFCP2	0.314721	1.19254e-87	2.78637e-83	0.289	0.245
RAP2C-AS1	0.314672	2.46727e-68	5.76478e-64	0.193	0.159
GGT7	0.314567	3.01829e-65	7.05223e-61	0.12	0.092
SLC25A32	0.314122	8.76593e-23	2.04816e-18	0.102	0.087
SLC35F5	0.313616	4.40261e-97	1.02867e-92	0.306	0.258
NKTR	0.313506	1.05928e-252	2.47501e-248	0.634	0.545
ZNF251	0.313457	1.90845e-31	4.45908e-27	0.179	0.157
CAND1	0.312981	8.67747e-57	2.02749e-52	0.234	0.201
UBAP2L	0.312959	1.67236e-43	3.90747e-39	0.193	0.166
THRA	0.312157	3.81031e-31	8.90278e-27	0.112	0.093
ESCO1	0.311062	1.04064e-44	2.43146e-40	0.189	0.161
SYNCRIP	0.310795	6.51586e-30	1.52243e-25	0.194	0.172
MCM3AP	0.310744	2.60624e-26	6.08948e-22	0.19	0.169
RASSF4	0.310578	8.22734e-65	1.92232e-60	0.12	0.091
KIF21A	0.310513	4.28485e-244	1.00116e-239	0.159	0.1
IRF3	0.310214	5.05365e-20	1.18079e-15	0.111	0.096
DLG2	0.309763	0	0	0.644	0.52
QRICH1	0.309514	6.19503e-30	1.44747e-25	0.198	0.175
CCDC7	0.309459	3.47378e-156	8.11649e-152	0.329	0.266
ATF4	0.30934	7.00743e-17	1.63729e-12	0.162	0.147
TTLL11	0.309329	3.85225e-40	9.00079e-36	0.107	0.086
PRR14L	0.309162	2.16698e-28	5.06315e-24	0.204	0.182
TCF7L1	0.308857	3.36487e-260	7.86201e-256	0.313	0.227
RSRC2	0.308823	1.86933e-59	4.36769e-55	0.296	0.26
UQCRC2	0.308726	1.11771e-44	2.61152e-40	0.183	0.156
SPAG9	0.308606	2.77433e-173	6.48221e-169	0.514	0.443
LETMD1	0.308522	1.01841e-31	2.37951e-27	0.139	0.118
SND1	0.308493	3.89298e-175	9.09595e-171	0.334	0.266
DDX59	0.308474	9.11985e-14	2.13085e-09	0.102	0.09
ZNF106	0.308326	7.0763e-74	1.65338e-69	0.199	0.162
PRKD1	0.308306	0	0	0.403	0.291
APPL1	0.308133	8.23418e-57	1.92392e-52	0.209	0.177
TNKS	0.308128	1.72808e-221	4.03766e-217	0.498	0.418
USP33	0.308078	2.82759e-142	6.60667e-138	0.412	0.348
DCAKD	0.307761	2.83231e-32	6.61768e-28	0.139	0.119
ATG4C	0.307651	5.69352e-50	1.33029e-45	0.107	0.084
TRAPPC12	0.306837	1.91165e-84	4.46657e-80	0.239	0.197
ZC3H13	0.306675	2.76674e-59	6.46449e-55	0.253	0.218
ARHGAP5	0.305977	7.83707e-210	1.83113e-205	0.354	0.278
CARS1	0.305794	4.88875e-32	1.14226e-27	0.115	0.096
LCOR	0.305613	1.0217e-168	2.38721e-164	0.37	0.302
NVL	0.305401	3.66267e-34	8.55783e-30	0.201	0.177
TCF25	0.305374	3.12963e-143	7.31237e-139	0.519	0.454
SAR1B	0.305357	1.47382e-20	3.44358e-16	0.102	0.087
UTY	0.304582	2.41407e-158	5.64048e-154	0.411	0.346
ETNK1	0.303854	1.35041e-114	3.15523e-110	0.328	0.274
ALDH1L2	0.303357	2.66086e-48	6.21711e-44	0.117	0.093
PCMTD2	0.302912	2.74959e-08	0.000642442	0.105	0.096
ST3GAL5	0.302761	1.15091e-132	2.68909e-128	0.15	0.106
ORC3	0.302532	3.73969e-105	8.73779e-101	0.289	0.239
DHX32	0.302451	6.823e-27	1.59419e-22	0.116	0.098
ZKSCAN1	0.302288	7.06247e-45	1.65015e-40	0.242	0.212
MID1	0.302211	0	0	0.285	0.183
TRIM33	0.301979	7.75631e-79	1.81226e-74	0.327	0.283
AP1G1	0.301946	8.3318e-63	1.94673e-58	0.256	0.219
ANKDD1A	0.301822	5.61801e-67	1.31265e-62	0.274	0.235
SKIC3	0.301747	2.77413e-89	6.48176e-85	0.346	0.299
SUB1	0.301708	1.80953e-25	4.22797e-21	0.118	0.101
RARS1	0.301459	2.10007e-39	4.90681e-35	0.177	0.152
TMEM161B	0.300993	6.79793e-31	1.58834e-26	0.149	0.128
PARP9	0.300301	1.37944e-25	3.22305e-21	0.13	0.112
CATSPER2	0.299576	3.60502e-45	8.42314e-41	0.107	0.085
ZNF638	0.299087	0	0	0.673	0.582
IFT88	0.299023	5.48091e-109	1.28061e-104	0.301	0.25
CEP192	0.298656	3.64925e-48	8.52647e-44	0.234	0.204
UIMC1	0.298593	8.83959e-80	2.06537e-75	0.275	0.232
ADAR	0.29856	6.58205e-47	1.5379e-42	0.219	0.189
C2CD5	0.29842	2.85888e-109	6.67976e-105	0.31	0.257
KRCC1	0.298011	2.24203e-50	5.23851e-46	0.168	0.139
PRKDC	0.29783	2.68735e-81	6.27899e-77	0.335	0.291
HECTD4	0.297774	4.50767e-122	1.05322e-117	0.426	0.37
CDKL1	0.297371	5.6914e-103	1.3298e-98	0.185	0.142
CCDC82	0.29707	8.92425e-32	2.08515e-27	0.188	0.166
CABIN1	0.297029	7.9001e-39	1.84586e-34	0.217	0.19
METTL25	0.296971	4.80958e-40	1.12376e-35	0.16	0.136
RFC3	0.296658	1.18206e-33	2.76187e-29	0.15	0.129
STX18	0.296314	2.08167e-49	4.86383e-45	0.206	0.176
IFT43	0.295673	1.29071e-39	3.01574e-35	0.142	0.118
GMDS-DT	0.295438	9.64912e-230	2.25452e-225	0.534	0.449
SENP7	0.295416	8.79779e-137	2.0556e-132	0.44	0.378
NDUFS1	0.295109	4.61146e-55	1.07747e-50	0.23	0.197
NFAT5	0.294772	2.69011e-282	6.28543e-278	0.573	0.478
PRIMPOL	0.294629	1.28623e-39	3.00529e-35	0.134	0.111
FBXW4	0.2941	4.33446e-68	1.01275e-63	0.268	0.23
BTAF1	0.293915	1.20616e-94	2.8182e-90	0.362	0.313
TBCEL	0.293695	1.31163e-37	3.06463e-33	0.137	0.114
STXBP3	0.293027	1.2883e-38	3.01012e-34	0.213	0.187
SCMH1	0.292187	3.12995e-241	7.31312e-237	0.511	0.422
PIAS2	0.292137	4.51026e-65	1.05382e-60	0.233	0.196
ZNF26	0.292068	9.60455e-18	2.2441e-13	0.126	0.111
DENND4C	0.291846	9.92009e-178	2.31783e-173	0.458	0.385
PRKD2	0.291408	1.33767e-19	3.12548e-15	0.103	0.089
MIRLET7BHG	0.291006	1.41113e-58	3.29711e-54	0.255	0.219
PAK1	0.290958	6.16921e-57	1.44144e-52	0.128	0.101
PDE1C	0.290097	0	0	0.341	0.176
EPG5	0.289781	3.03107e-29	7.08211e-25	0.2	0.178
TRAPPC11	0.289645	4.88125e-41	1.1405e-36	0.195	0.169
KLHL24	0.289569	1.74448e-52	4.07599e-48	0.241	0.208
PRPF39	0.289551	2.67364e-26	6.24697e-22	0.149	0.129
RPAP2	0.28909	3.62093e-80	8.4603e-76	0.323	0.279
PHRF1	0.28888	4.56185e-08	0.00106588	0.107	0.098
ARSG	0.288493	3.27285e-152	7.64701e-148	0.123	0.081
PCYT1A	0.288334	5.86379e-24	1.37007e-19	0.155	0.137
GGA2	0.28787	6.77742e-29	1.58354e-24	0.15	0.13
MRE11	0.287852	1.42623e-32	3.33239e-28	0.193	0.169
METTL16	0.287444	3.11568e-46	7.2798e-42	0.244	0.213
SDHA	0.287416	1.5271e-17	3.56807e-13	0.134	0.12
FUBP3	0.287371	1.68861e-34	3.94544e-30	0.202	0.178
DOCK7	0.286562	0	0	0.416	0.301
AKAP9	0.286219	1.25268e-189	2.92688e-185	0.609	0.535
ARRB1	0.286019	1.38588e-126	3.23811e-122	0.189	0.141
HCFC2	0.285667	6.78782e-33	1.58597e-28	0.161	0.138
UBR2	0.284128	3.30498e-131	7.72208e-127	0.466	0.407
MBD5	0.284112	1.90176e-294	4.44347e-290	0.626	0.535
POLK	0.283715	1.92749e-88	4.50357e-84	0.35	0.303
STAM	0.283608	2.33327e-45	5.45169e-41	0.14	0.115
USPL1	0.283379	3.73265e-25	8.72133e-21	0.157	0.138
CHD4	0.283247	5.10207e-31	1.1921e-26	0.193	0.17
LARP1B	0.282157	3.26334e-69	7.6248e-65	0.205	0.169
TUBGCP5	0.28177	2.85244e-25	6.66471e-21	0.164	0.144
PURA	0.28176	3.01263e-52	7.03901e-48	0.175	0.146
RARS2	0.281201	5.7847e-69	1.3516e-64	0.3	0.259
PIGL	0.280925	1.52521e-54	3.56366e-50	0.295	0.26
RINT1	0.280738	5.83429e-14	1.36318e-09	0.104	0.092
PREPL	0.280476	7.11407e-63	1.6622e-58	0.226	0.19
HP1BP3	0.280162	3.45162e-69	8.06471e-65	0.321	0.281
ACOX1	0.278837	3.39459e-26	7.93147e-22	0.112	0.095
USP4	0.278685	1.02465e-26	2.39409e-22	0.18	0.159
OTULIN	0.278647	1.19333e-52	2.78821e-48	0.234	0.202
LPIN1	0.278597	2.91788e-124	6.81762e-120	0.202	0.153
MFF	0.278553	4.67402e-39	1.09208e-34	0.185	0.16
CDH19	0.278022	0	0	0.741	0.266
GLYR1	0.27784	1.62848e-25	3.80495e-21	0.198	0.178
TOR1AIP2	0.276622	2.12537e-18	4.96592e-14	0.124	0.109
RBM4	0.27603	3.24062e-36	7.5717e-32	0.222	0.196
ARHGEF1	0.27565	3.31301e-13	7.74084e-09	0.109	0.097
FUS	0.27551	6.3757e-96	1.48968e-91	0.426	0.374
ABI2	0.27545	6.40078e-218	1.49554e-213	0.38	0.298
ZFYVE9	0.275433	1.23185e-90	2.87822e-86	0.287	0.241
FAM120B	0.275371	1.64101e-100	3.83423e-96	0.41	0.357
DDX50	0.275082	1.81082e-32	4.23099e-28	0.187	0.163
MDM4	0.274678	2.83255e-86	6.61825e-82	0.385	0.336
STX17	0.273989	6.38116e-45	1.49096e-40	0.194	0.166
ZCCHC7	0.273428	1.35837e-192	3.17382e-188	0.497	0.424
TK2	0.273229	1.27107e-26	2.96985e-22	0.13	0.112
CYP20A1	0.273029	7.93243e-44	1.85341e-39	0.241	0.212
RNLS	0.272401	1.3198e-107	3.08371e-103	0.209	0.163
ZRANB2	0.271727	1.52322e-219	3.55899e-215	0.659	0.58
RASA3	0.271146	1.51284e-47	3.53475e-43	0.175	0.146
ZYG11B	0.271016	3.59975e-41	8.41081e-37	0.203	0.175
PPP4R3A	0.270939	3.7534e-37	8.76982e-33	0.234	0.207
EPC2	0.270855	2.66833e-96	6.23455e-92	0.318	0.269
CDC16	0.270337	3.00139e-31	7.01276e-27	0.227	0.203
RAB30-DT	0.270297	2.15407e-98	5.03299e-94	0.234	0.188
PPM1K	0.270268	3.97121e-76	9.27873e-72	0.16	0.126
NBPF12	0.269915	5.15991e-10	1.20561e-05	0.119	0.109
MRC2	0.26965	5.13714e-188	1.20029e-183	0.226	0.16
SIDT2	0.269271	2.46046e-31	5.74888e-27	0.133	0.113
SDAD1	0.269262	1.77974e-11	4.15837e-07	0.102	0.091
LASP1	0.268949	3.2721e-27	7.64525e-23	0.17	0.15
IFT81	0.268916	5.91875e-52	1.38292e-47	0.176	0.146
NCOA5	0.268743	9.22059e-19	2.15439e-14	0.14	0.124
MPDZ	0.268681	8.20346e-148	1.91674e-143	0.374	0.306
PRRC2C	0.268045	1.34227e-79	3.13621e-75	0.462	0.415
BBS4	0.267525	3.25284e-28	7.60027e-24	0.127	0.108
PPIL2	0.266931	1.87066e-25	4.37079e-21	0.13	0.112
KMT2A	0.266589	1.13885e-61	2.66092e-57	0.387	0.349
ZNF346	0.266267	8.29484e-14	1.93809e-09	0.137	0.125
TCAF1	0.266157	2.14033e-30	5.00087e-26	0.151	0.13
TSPAN5	0.266068	0	0	0.221	0.129
EIF2AK1	0.265942	5.90617e-18	1.37998e-13	0.109	0.095
CBX7	0.265911	1.31504e-41	3.0726e-37	0.14	0.116
YY1AP1	0.265386	4.0562e-19	9.47731e-15	0.166	0.15
YJU2B	0.265169	1.91788e-13	4.48113e-09	0.123	0.111
PAXBP1	0.26474	3.8098e-95	8.9016e-91	0.298	0.249
RPS6KB1	0.26453	1.34404e-24	3.14034e-20	0.19	0.17
VPS8	0.264446	2.3112e-86	5.40012e-82	0.279	0.233
ANKIB1	0.264349	1.00777e-106	2.35466e-102	0.386	0.332
CCNY-AS1	0.263697	2.99007e-17	6.9863e-13	0.102	0.089
HGSNAT	0.262554	1.33098e-72	3.10983e-68	0.358	0.316
AFF3	0.262429	2.73268e-212	6.3849e-208	0.424	0.336
ARHGEF11	0.26234	9.41873e-50	2.20069e-45	0.194	0.164
PRKG1	0.262134	0	0	0.876	0.465
DIS3	0.262059	2.78182e-17	6.49972e-13	0.135	0.12
DENR	0.262028	1.77259e-28	4.14165e-24	0.164	0.143
MCCC2	0.261798	9.35755e-23	2.18639e-18	0.139	0.121
ERGIC1	0.26163	1.7288e-53	4.03933e-49	0.246	0.212
ZC3H14	0.261573	1.25835e-36	2.94014e-32	0.201	0.176
PUM1	0.2614	9.06991e-107	2.11919e-102	0.428	0.374
ZFY	0.261388	6.1233e-15	1.43071e-10	0.1	0.088
RAB12	0.261119	2.65735e-33	6.2089e-29	0.189	0.165
C2orf27A	0.260683	4.57464e-21	1.06887e-16	0.113	0.098
KDM3B	0.260581	2.67441e-61	6.24877e-57	0.316	0.278
NPRL3	0.259483	8.17352e-76	1.90974e-71	0.186	0.148
PDGFRB	0.259424	0	0	0.343	0.218
PSPC1	0.258651	3.80248e-74	8.8845e-70	0.323	0.28
RFX3-DT	0.258642	1.15427e-160	2.69694e-156	0.371	0.302
DDX24	0.258616	6.88849e-37	1.6095e-32	0.293	0.265
FAM120A	0.25848	6.53279e-40	1.52639e-35	0.228	0.201
AHNAK	0.258427	4.63461e-39	1.08288e-34	0.528	0.486
SYNE3	0.258051	1.32303e-67	3.09126e-63	0.157	0.124
CA5B	0.25805	9.71729e-29	2.27044e-24	0.176	0.155
NUDT16-DT	0.257944	4.38989e-36	1.0257e-31	0.112	0.092
IGFBP7	0.257891	0	0	0.647	0.476
SMCHD1	0.257817	3.78352e-174	8.8402e-170	0.502	0.425
RUFY2	0.257446	1.93714e-52	4.52613e-48	0.28	0.245
THUMPD2	0.257351	1.03854e-28	2.42655e-24	0.182	0.16
ZNF438	0.256922	2.70535e-66	6.32104e-62	0.297	0.257
RPS6KC1	0.256256	7.20291e-98	1.68296e-93	0.343	0.292
CIAO1	0.255858	4.59732e-10	1.07416e-05	0.146	0.135
KMT2C	0.255777	1.6608e-199	3.88047e-195	0.613	0.539
ZZEF1	0.255771	3.22198e-50	7.52816e-46	0.307	0.273
PPP1R10	0.255761	3.95574e-33	9.24258e-29	0.19	0.166
RUSC2	0.255747	1.27093e-71	2.96953e-67	0.267	0.225
ATL2	0.255694	2.72037e-30	6.35614e-26	0.175	0.154
SFSWAP	0.25569	3.67034e-45	8.57575e-41	0.29	0.259
AFF4	0.254856	5.40724e-103	1.2634e-98	0.413	0.359
PDE4B	0.25472	0	0	0.149	0.077
FBXO22	0.254171	1.56238e-26	3.6505e-22	0.167	0.147
SNX4	0.25378	6.89466e-49	1.61094e-44	0.247	0.214
TIAM2	0.253677	4.85044e-45	1.13331e-40	0.175	0.148
SELENOO	0.253671	5.85219e-12	1.36736e-07	0.132	0.12
ICE1	0.25338	1.30527e-34	3.04977e-30	0.25	0.224
PIK3C3	0.252944	1.23752e-58	2.89147e-54	0.267	0.231
KCTD3	0.252799	6.20853e-95	1.45062e-90	0.266	0.218
TRIT1	0.252702	9.62464e-14	2.2488e-09	0.113	0.101
SPTLC1	0.252534	6.85093e-19	1.60072e-14	0.168	0.152
BMPR1B	0.25244	0	0	0.604	0.371
PPP2R5C	0.252071	5.71032e-96	1.33422e-91	0.335	0.285
HNRNPUL1	0.251895	5.9672e-20	1.39424e-15	0.136	0.12
SERPING1	0.251791	1.73014e-54	4.04248e-50	0.185	0.154
ABCF1	0.251153	6.74336e-07	0.0157559	0.105	0.097
ZNF700	0.250944	4.74241e-15	1.10806e-10	0.118	0.105

## Sheet: periC1
gene	avg_log2FC	p_val	p_val_adj	pct.1	pct.2
GLP1R	4.15119	0	0	0.137	0.008
NOS1	3.89629	0	0	0.438	0.038
THBS4-AS1	3.55893	0	0	0.343	0.041
PTPN5	3.47554	0	0	0.173	0.018
COL23A1	3.29158	0	0	0.284	0.037
BMP3	3.14861	0	0	0.129	0.016
NAA11	3.13556	0	0	0.471	0.095
KLRG2	2.99016	0	0	0.381	0.05
REN	2.94096	0	0	0.14	0.023
SLC22A3	2.94015	0	0	0.97	0.258
EMILIN3	2.93561	0	0	0.123	0.016
GTF2A1L	2.93476	0	0	0.355	0.069
SHISA6	2.89282	0	0	0.716	0.134
TENM2-AS1	2.87105	0	0	0.213	0.036
NDUFB9	2.86353	0	0	0.525	0.133
VWDE	2.78783	0	0	0.104	0.017
ADAMTS14	2.78041	0	0	0.414	0.067
THSD4-AS1	2.76285	0	0	0.152	0.028
KLF5	2.73501	0	0	0.578	0.105
GPC6-AS1	2.71612	0	0	0.288	0.057
PRKG2	2.67569	0	0	0.114	0.018
ATP8A2	2.67536	0	0	0.149	0.025
SLC7A14	2.65634	0	0	0.3	0.061
MIR3681HG	2.63057	0	0	0.187	0.04
A4GALT	2.62023	0	0	0.369	0.082
CLDN1	2.6202	0	0	0.624	0.12
EFNB1	2.61635	0	0	0.151	0.03
CAV2	2.60657	0	0	0.765	0.259
THBS4	2.59695	0	0	0.377	0.075
ENPP6	2.57237	0	0	0.268	0.047
GPC6-AS2	2.56616	0	0	0.12	0.024
NGEF	2.52871	0	0	0.116	0.024
TMEFF2	2.50223	0	0	0.189	0.041
SLC2A1	2.48539	0	0	0.631	0.117
DPP6	2.47968	0	0	0.14	0.028
FZD1	2.46486	0	0	0.189	0.04
MME-AS1	2.44993	0	0	0.109	0.02
TSHZ3-AS1	2.44757	0	0	0.288	0.06
LCNL1	2.443	0	0	0.151	0.029
BNC2	2.44277	0	0	0.979	0.423
FLVCR2	2.42127	0	0	0.522	0.122
CYP4A22-AS1	2.41343	0	0	0.168	0.037
ADAMTSL4-AS2	2.41139	0	0	0.146	0.034
CYP1B1-AS1	2.40814	0	0	0.706	0.202
SLC2A1-DT	2.40584	0	0	0.37	0.071
STXBP6	2.40522	0	0	0.5	0.122
CDO1	2.39384	0	0	0.147	0.032
ZBTB7C-AS1	2.34556	0	0	0.183	0.042
ROR1-AS1	2.34244	0	0	0.36	0.101
SORCS2	2.33912	0	0	0.749	0.185
TENM2	2.32945	0	0	0.94	0.282
LRP4-AS1	2.32293	0	0	0.113	0.028
VAT1L	2.32191	0	0	0.226	0.05
MIR181A2HG	2.31495	0	0	0.32	0.087
CYP4F12	2.31103	0	0	0.174	0.038
SLC6A1-AS1	2.30997	0	0	0.139	0.029
RFX8	2.29033	0	0	0.323	0.069
LHCGR	2.28181	0	0	0.406	0.088
HSD11B1	2.28117	0	0	0.161	0.046
SEMA5B	2.27277	0	0	0.242	0.05
CYP4Z1	2.26988	0	0	0.18	0.042
KRT19	2.26702	0	0	0.162	0.035
LINC02100	2.26459	0	0	0.165	0.044
IGFBP6	2.26188	0	0	0.503	0.133
ABO	2.25938	0	0	0.274	0.067
LINC01836	2.25508	0	0	0.109	0.025
PDK1-AS1	2.25381	0	0	0.456	0.127
EBPL	2.25149	0	0	0.193	0.054
MYO10	2.25063	0	0	0.513	0.15
FGL2	2.24377	0	0	0.287	0.07
ADRA1B	2.24326	0	0	0.106	0.025
LINC02233	2.22521	0	0	0.1	0.022
LINC01088	2.22292	0	0	0.726	0.263
TSBP1	2.2203	0	0	0.299	0.076
LAMA4-AS1	2.20276	0	0	0.459	0.152
PAK5	2.20137	0	0	0.102	0.026
CAVIN2-AS1	2.19655	0	0	0.19	0.049
MTSS1	2.18554	0	0	0.838	0.328
CRACDL	2.17666	0	0	0.217	0.054
B4GALT4-AS1	2.17556	0	0	0.112	0.03
FLRT2	2.16852	0	0	0.929	0.327
CYP4B1	2.15302	0	0	0.262	0.06
ESYT3	2.1525	0	0	0.111	0.025
CFTR	2.1489	0	0	0.111	0.03
MAPK10-AS1	2.11798	0	0	0.198	0.055
DIO1	2.11685	0	0	0.109	0.029
MRC2	2.11342	0	0	0.462	0.127
SCUBE1	2.10838	0	0	0.316	0.068
NEBL	2.0747	0	0	0.573	0.144
FOXD1	2.06336	0	0	0.133	0.036
NGFR	2.05988	0	0	0.306	0.075
PTGDS	2.05642	0	0	0.533	0.149
DAPK2	2.0555	0	0	0.5	0.124
ANKDD1B	2.0513	0	0	0.216	0.064
ADAMTSL4	2.04372	0	0	0.274	0.077
CLIC5	2.04212	0	0	0.438	0.109
NR6A1	2.03874	0	0	0.514	0.166
PLCB4	2.03459	0	0	0.914	0.372
FAAH	2.03157	0	0	0.162	0.043
SGMS2	2.02575	0	0	0.305	0.098
LRRN2	2.02092	0	0	0.119	0.031
IL18	2.01965	0	0	0.418	0.124
LINC02997	2.01224	0	0	0.393	0.103
CLDN11	2.00724	0	0	0.289	0.083
THSD7B	1.99438	0	0	0.346	0.096
GAB1	1.99345	0	0	0.885	0.455
KCNQ5	1.98279	0	0	0.14	0.039
AFAP1L1	1.9812	0	0	0.522	0.154
GLI1	1.9796	0	0	0.194	0.05
CYP2U1-AS1	1.97204	0	0	0.293	0.108
MEP1B	1.97142	0	0	0.156	0.044
NBAT1	1.97068	0	0	0.126	0.035
PPP3CB-AS1	1.96276	0	0	0.219	0.069
SLC7A14-AS1	1.9489	0	0	0.47	0.147
PAPLN	1.94744	0	0	0.591	0.16
GPC6	1.94726	0	0	0.955	0.448
ARHGAP42	1.94529	0	0	0.78	0.33
BMPR1B	1.93742	0	0	0.851	0.332
HRH1	1.93688	0	0	0.472	0.146
TNNT2	1.9341	0	0	0.178	0.039
NGF-AS1	1.92632	0	0	0.186	0.062
ASIP	1.91566	0	0	0.119	0.034
CYP4X1	1.91093	0	0	0.417	0.128
LMO7	1.90805	0	0	0.78	0.21
PDZRN4	1.88206	0	0	0.966	0.405
CAMK4	1.8776	0	0	0.113	0.023
SMO	1.86551	0	0	0.131	0.036
TCEA3	1.85639	0	0	0.291	0.091
CHCHD6	1.85557	0	0	0.28	0.092
TMEM241	1.85506	0	0	0.434	0.188
OCLN	1.85251	0	0	0.154	0.048
AFDN	1.84304	0	0	0.777	0.305
PRPS1	1.83561	0	0	0.118	0.039
THSD4	1.83532	0	0	0.568	0.221
LINC01133	1.83254	0	0	0.123	0.033
PTCH2	1.83182	0	0	0.654	0.21
NFATC1	1.83141	0	0	0.28	0.102
B4GALT4	1.825	0	0	0.177	0.062
PKDCC	1.82352	0	0	0.314	0.104
B3GNT2	1.81837	0	0	0.14	0.047
NSMF	1.81634	0	0	0.162	0.047
CABLES1	1.81595	0	0	0.402	0.133
RASSF5	1.81021	0	0	0.132	0.04
TRIM5	1.80525	0	0	0.502	0.203
AHCYL2	1.80452	0	0	0.55	0.228
SEC16B	1.80436	0	0	0.2	0.068
CASC15	1.80205	0	0	0.616	0.213
CA1	1.79879	0	0	0.153	0.047
MRAS	1.78652	0	0	0.521	0.169
PROS1	1.78182	0	0	0.673	0.261
LRP2BP	1.78112	0	0	0.222	0.082
SCD5	1.77635	0	0	0.297	0.104
ZBTB7C	1.77535	0	0	0.788	0.273
TSHZ3	1.76941	0	0	0.49	0.17
FRMD4B	1.76288	0	0	0.82	0.321
SLC7A6OS	1.76172	0	0	0.388	0.15
NLGN1	1.7241	0	0	0.85	0.4
SNX25	1.71817	0	0	0.41	0.166
PTCH1	1.71167	0	0	0.694	0.22
DCDC2C	1.70812	0	0	0.318	0.096
MKRN2OS	1.70636	0	0	0.25	0.091
SNED1-AS1	1.70229	0	0	0.445	0.168
SEMA3D	1.69986	0	0	0.239	0.073
ROR1	1.69617	0	0	0.794	0.369
RGL1	1.69229	0	0	0.766	0.303
EPN2-AS1	1.68959	0	0	0.197	0.07
ANPEP	1.68454	0	0	0.141	0.044
PLCD4	1.68392	0	0	0.143	0.052
SEPTIN6	1.68343	0	0	0.239	0.08
KIAA1671-AS1	1.68027	0	0	0.125	0.043
LINC02055	1.68026	0	0	0.119	0.046
EBF2	1.67715	0	0	0.881	0.389
PRELP	1.67629	0	0	0.241	0.084
SORBS1	1.67467	0	0	0.957	0.575
LINC01500	1.67343	0	0	0.126	0.042
MISFA	1.67343	0	0	0.102	0.037
PDE1A	1.67279	0	0	0.73	0.269
TP63	1.66873	0	0	0.197	0.063
LRRIQ1	1.66645	0	0	0.124	0.04
FZD3	1.66426	0	0	0.119	0.042
PROSER2	1.66281	0	0	0.192	0.062
STX19	1.66277	0	0	0.183	0.068
LONRF2	1.66108	0	0	0.1	0.037
CNTN4-AS2	1.65881	0	0	0.297	0.108
OSGIN2	1.65694	0	0	0.348	0.13
AMOTL1	1.65568	0	0	0.41	0.175
DENND2A	1.65501	0	0	0.516	0.189
GAB2	1.65338	0	0	0.672	0.361
PAK4	1.6526	0	0	0.199	0.073
BDKRB2	1.64562	0	0	0.202	0.066
ATP13A2	1.64465	0	0	0.163	0.061
DLEU7	1.64314	0	0	0.542	0.173
ENOX1	1.6414	0	0	0.363	0.124
BCO2	1.64025	0	0	0.193	0.069
TES	1.6373	0	0	0.169	0.067
ECRG4	1.63526	0	0	0.111	0.036
HES1	1.63355	0	0	0.158	0.058
KIAA1522	1.63208	0	0	0.128	0.046
ALDH1A3	1.62301	0	0	0.12	0.047
SLCO1B3	1.61595	0	0	0.125	0.038
FREM2	1.61507	0	0	0.269	0.072
EXTL3	1.61429	0	0	0.133	0.054
FAT3	1.61355	0	0	0.149	0.054
HDDC2	1.61285	0	0	0.169	0.073
CLTB	1.60481	0	0	0.202	0.077
DACT1	1.60454	0	0	0.11	0.04
PAK3	1.60381	0	0	0.801	0.283
FBN2	1.60323	0	0	0.243	0.062
ITGA6	1.60308	0	0	0.87	0.412
FIBIN	1.60288	0	0	0.109	0.038
CPEB1	1.6015	1.19949e-292	2.8026e-288	0.137	0.085
RAI14	1.59119	0	0	0.638	0.284
USP53	1.58863	0	0	0.909	0.45
LAMA4	1.58729	0	0	0.894	0.506
TLE2	1.58659	0	0	0.332	0.114
HIF3A	1.5852	0	0	0.536	0.206
CLTCL1	1.58376	0	0	0.367	0.133
FLG-AS1	1.57566	0	0	0.279	0.103
TSBP1-AS1	1.57135	0	0	0.366	0.131
CTTNBP2	1.5637	0	0	0.342	0.134
ADAMTSL2	1.55738	0	0	0.182	0.054
SREBF2	1.55287	0	0	0.806	0.419
PKP2	1.55224	0	0	0.194	0.064
TRIB2	1.55067	0	0	0.205	0.078
ISYNA1	1.54675	0	0	0.131	0.047
PRICKLE1	1.54421	0	0	0.789	0.288
GPC1	1.54229	0	0	0.213	0.072
ACADL	1.54172	0	0	0.464	0.175
TJP1	1.53354	0	0	0.807	0.436
DLG1	1.52589	0	0	0.727	0.418
GAS6	1.52075	0	0	0.469	0.181
NHS	1.51875	0	0	0.709	0.317
MME	1.51778	0	0	0.287	0.076
SLC6A1	1.51456	0	0	0.267	0.085
SLC66A2	1.51329	0	0	0.279	0.116
NGF	1.50244	0	0	0.239	0.095
SOCS6	1.50004	0	0	0.252	0.107
RNF144A	1.49747	0	0	0.465	0.193
GCLM	1.4955	0	0	0.185	0.079
GAREM1	1.485	0	0	0.686	0.325
VSTM4	1.48445	0	0	0.238	0.097
CXCL14	1.48366	0	0	0.247	0.087
LIMK2	1.48077	0	0	0.337	0.136
PFKP	1.4802	0	0	0.189	0.082
PTPN9	1.47782	0	0	0.498	0.233
ZEB1-AS1	1.47326	0	0	0.291	0.144
FKBP5	1.47228	0	0	0.791	0.454
RASSF8-AS1	1.4639	0	0	0.259	0.112
CYB5A	1.45742	0	0	0.241	0.1
PEAR1	1.45349	0	0	0.305	0.13
TMEM266	1.44703	0	0	0.153	0.07
TPD52L1	1.44287	0	0	0.221	0.087
DOK5	1.44164	0	0	0.253	0.09
LGALSL-DT	1.43821	0	0	0.135	0.053
HDAC2-AS2	1.43813	0	0	0.139	0.061
KPNA3	1.43811	0	0	0.375	0.184
GFRA1	1.43661	0	0	0.314	0.094
PHLDA3	1.42978	0	0	0.199	0.079
NBN	1.42954	0	0	0.353	0.163
USP54	1.42796	0	0	0.611	0.26
DNAJC10	1.42788	0	0	0.399	0.201
TMEM178B	1.42705	0	0	0.215	0.068
LRCH4	1.42637	0	0	0.125	0.05
CYP1B1	1.42172	0	0	0.391	0.149
ITGA10	1.41775	0	0	0.167	0.073
NEO1	1.41509	0	0	0.438	0.185
LINC01572	1.41442	0	0	0.188	0.081
SDCBP	1.41376	0	0	0.349	0.161
NHSL2	1.40951	0	0	0.511	0.221
FOXP2	1.40902	0	0	0.71	0.269
LRP4	1.40563	0	0	0.147	0.053
PDXK	1.4052	0	0	0.332	0.138
PLXNB1	1.39798	0	0	0.204	0.081
DDX31	1.39367	0	0	0.3	0.129
SLC7A6	1.39264	0	0	0.401	0.172
CD82	1.38832	0	0	0.103	0.041
NUMB	1.38818	0	0	0.675	0.424
MUC1	1.3858	0	0	0.123	0.047
TMC6	1.38368	0	0	0.196	0.078
MYO5B	1.38207	0	0	0.192	0.073
ABTB1	1.38044	0	0	0.131	0.056
TSEN2	1.37656	0	0	0.31	0.143
CDH11	1.37473	0	0	0.736	0.303
PDGFRL	1.37384	0	0	0.261	0.101
OMD	1.36517	0	0	0.214	0.094
PYROXD2	1.36172	0	0	0.156	0.066
SLC38A4	1.35968	0	0	0.103	0.045
IFT25	1.35948	0	0	0.229	0.107
PHACTR2	1.35861	0	0	0.584	0.289
TLE5	1.35681	0	0	0.277	0.132
RGS6	1.35671	0	0	0.82	0.37
GNA11	1.35594	0	0	0.147	0.064
TSPAN11	1.35019	0	0	0.139	0.057
SLCO2A1	1.34747	0	0	0.203	0.062
TMTC1	1.3471	0	0	0.776	0.36
SH3TC2-DT	1.34252	0	0	0.153	0.055
CALML4	1.34236	0	0	0.122	0.056
RIC3	1.34102	0	0	0.166	0.072
ARL13B	1.3371	0	0	0.326	0.157
TOM1L1	1.33563	0	0	0.251	0.117
CMYA5	1.33514	0	0	0.177	0.072
SIN3B	1.33338	0	0	0.336	0.17
TP53I3	1.33282	0	0	0.179	0.079
GLIPR1L1	1.33266	0	0	0.273	0.129
CA3	1.33237	0	0	0.126	0.05
PPM1H	1.32825	0	0	0.119	0.049
KANSL1L-AS1	1.3281	0	0	0.374	0.199
APBB2	1.32684	0	0	0.926	0.598
FGFR1	1.32561	0	0	0.494	0.239
CEACAM16-AS1	1.32547	0	0	0.286	0.143
NISCH	1.32547	0	0	0.359	0.173
AGMO	1.32066	0	0	0.421	0.19
MYO16	1.3203	0	0	0.151	0.057
PLEKHH2	1.31653	0	0	0.627	0.281
KLHL29	1.3137	0	0	0.744	0.392
DLEU1	1.31204	0	0	0.669	0.412
TSPAN14	1.31195	0	0	0.344	0.17
BCL2L1-AS1	1.31117	0	0	0.336	0.161
AZIN2	1.30764	0	0	0.108	0.048
KIAA1671	1.30343	0	0	0.576	0.295
ADCY2	1.30261	0	0	0.208	0.086
SYCP2L	1.29909	0	0	0.209	0.086
EZR	1.2947	0	0	0.271	0.115
LAPTM4B	1.2904	0	0	0.149	0.071
FHIP1A	1.28977	0	0	0.272	0.096
LINC01389	1.28855	0	0	0.121	0.052
SREBF1	1.28325	0	0	0.275	0.123
COLEC12	1.28273	0	0	0.308	0.106
XACT	1.28138	0	0	0.192	0.069
MATN2	1.28039	0	0	0.708	0.349
DOCK5	1.27859	0	0	0.849	0.457
INHBA	1.27693	0	0	0.11	0.044
CPLANE1	1.27639	0	0	0.645	0.358
GDPD5	1.27351	0	0	0.185	0.076
ATP9A	1.27174	0	0	0.287	0.136
MYEF2	1.27112	0	0	0.286	0.134
ETV1	1.26855	0	0	0.225	0.087
OAF	1.2679	0	0	0.452	0.204
PTCHD4	1.26545	0	0	0.117	0.06
AKAP12	1.26318	0	0	0.613	0.304
TDRD6-AS1	1.26292	0	0	0.101	0.045
TRPA1	1.2625	0	0	0.106	0.046
LRRC7	1.2623	0	0	0.414	0.135
PLEKHA2	1.26148	0	0	0.52	0.251
PABIR3	1.26022	0	0	0.108	0.051
MDFIC	1.25864	0	0	0.55	0.291
TAF1B	1.25685	0	0	0.251	0.127
PRKAA2	1.25076	0	0	0.295	0.125
STK38	1.24916	0	0	0.541	0.26
TRIM22	1.24616	0	0	0.393	0.194
SLC29A1	1.24576	0	0	0.119	0.059
EFCAB13-DT	1.2431	0	0	0.135	0.063
DPH6-DT	1.2406	0	0	0.157	0.071
L3MBTL3	1.23912	0	0	0.133	0.065
OGFRL1	1.23766	0	0	0.227	0.109
IGF2BP2	1.23758	0	0	0.394	0.167
ARHGAP10	1.23746	0	0	0.878	0.522
MAP3K6	1.22894	0	0	0.122	0.057
LINC01355	1.22632	0	0	0.101	0.049
SIDT2	1.22436	0	0	0.206	0.103
NOL3	1.22358	0	0	0.108	0.051
ADAMTS12	1.22209	0	0	0.291	0.12
NIHCOLE	1.22024	0	0	0.136	0.049
MED12L	1.21729	0	0	0.215	0.099
RASGRF2	1.21555	0	0	0.611	0.248
ASAP3	1.20629	0	0	0.289	0.129
MAPK10	1.2014	0	0	0.622	0.306
ADGRD1	1.20136	0	0	0.478	0.186
LINC01090	1.19539	0	0	0.359	0.186
AFF2	1.19433	0	0	0.133	0.06
LRRC75A	1.19312	0	0	0.112	0.055
USP25	1.18655	0	0	0.649	0.371
RASSF8	1.18652	0	0	0.47	0.249
LINC02201	1.18275	0	0	0.116	0.054
CHODL	1.18224	0	0	0.124	0.056
PLA2R1	1.18	0	0	0.499	0.246
SUSD6	1.17602	0	0	0.373	0.188
MFAP5	1.17368	0	0	0.567	0.194
ANKS1B	1.17355	0	0	0.685	0.344
PALMD	1.17014	0	0	0.517	0.197
ITGB4	1.16836	0	0	0.554	0.247
NUMBL	1.16807	0	0	0.193	0.091
AFMID	1.16495	0	0	0.136	0.067
EPN2	1.16489	0	0	0.658	0.367
PLCL2	1.16181	0	0	0.495	0.243
ADAM19	1.16027	0	0	0.308	0.129
GUCY1B1	1.15906	0	0	0.153	0.068
NR2F2	1.1584	0	0	0.668	0.356
GHR	1.15819	0	0	0.575	0.271
SLMAP	1.1577	0	0	0.593	0.332
SPTBN1-AS2	1.15346	0	0	0.386	0.197
BEX3	1.15032	0	0	0.123	0.065
LAPTM4A	1.14928	0	0	0.261	0.141
STXBP4	1.14801	0	0	0.353	0.188
SEMA3C	1.148	0	0	0.535	0.221
ITPKC	1.14721	0	0	0.157	0.077
DOCK9	1.147	0	0	0.767	0.379
RTTN	1.14697	0	0	0.342	0.189
KLF3-AS1	1.14378	0	0	0.207	0.103
AKAP13-AS1	1.14341	0	0	0.374	0.196
NFATC3	1.14334	0	0	0.525	0.294
TNS1	1.14204	0	0	0.798	0.446
MAP2	1.14204	0	0	0.508	0.249
KIAA1217	1.14049	0	0	0.795	0.429
FLNB	1.13744	0	0	0.68	0.335
ZC3H4	1.13726	0	0	0.145	0.077
VIT	1.13601	0	0	0.616	0.232
ABI3BP	1.13424	0	0	0.685	0.309
TNXB	1.1325	0	0	0.614	0.267
MREG	1.13249	0	0	0.11	0.052
RABL2B	1.12983	0	0	0.133	0.07
GLI2	1.12897	0	0	0.229	0.109
RNASET2	1.12036	0	0	0.152	0.061
DNAH9	1.1179	0	0	0.124	0.07
PRKAR2B	1.11612	0	0	0.109	0.05
EXOSC7	1.11508	0	0	0.12	0.068
DKK3	1.11326	0	0	0.333	0.167
TMOD3	1.11254	0	0	0.521	0.29
BCR	1.10753	0	0	0.345	0.177
LTBP4	1.09841	0	0	0.583	0.282
ZNF483	1.09682	0	0	0.209	0.113
MEOX2	1.09265	0	0	0.745	0.39
FNBP1	1.09157	0	0	0.768	0.451
DDHD1	1.09153	0	0	0.345	0.19
COX11	1.09071	0	0	0.123	0.068
TKT	1.08879	0	0	0.148	0.078
SLC16A12	1.08484	0	0	0.325	0.132
BAIAP2	1.08035	0	0	0.105	0.049
NOPCHAP1	1.0764	0	0	0.132	0.074
TSPYL2	1.06955	0	0	0.27	0.143
CALCOCO1	1.06427	0	0	0.243	0.141
ARHGEF28	1.05985	0	0	0.741	0.401
KANSL1L	1.05972	0	0	0.786	0.535
SMARCA1	1.05763	0	0	0.324	0.169
AFF3	1.05699	0	0	0.615	0.308
KCTD9	1.05579	0	0	0.475	0.262
PATJ	1.05476	0	0	0.482	0.266
AUTS2	1.05441	0	0	0.906	0.585
DENND6A-AS1	1.05373	0	0	0.401	0.232
ARL10	1.05008	0	0	0.166	0.092
TACC2	1.04939	0	0	0.343	0.181
MORC4	1.04831	0	0	0.202	0.114
TCAIM	1.04828	0	0	0.254	0.136
LEPR	1.04723	0	0	0.465	0.208
EPB41L5	1.04512	0	0	0.259	0.141
FSIP2	1.04206	0	0	0.242	0.13
SFRP4	1.04187	0	0	0.304	0.143
NTN1	1.04168	0	0	0.311	0.155
CHRDL1	1.03917	0	0	0.176	0.083
NUP58	1.03805	0	0	0.281	0.171
NCKAP5L	1.03391	0	0	0.185	0.1
NECTIN2	1.03254	0	0	0.206	0.111
IL1RAP	1.02777	0	0	0.111	0.057
CTNNA2	1.02615	0	0	0.289	0.103
PXN-AS1	1.02458	0	0	0.113	0.061
CYTH3	1.02451	0	0	0.455	0.257
PLSCR4	1.02427	0	0	0.751	0.45
GSTM2	1.0213	0	0	0.162	0.084
JAM3	1.02123	0	0	0.423	0.237
NXN	1.02089	0	0	0.278	0.138
AKR1C1	1.01972	0	0	0.12	0.06
SBSPON	1.0178	0	0	0.338	0.152
MTARC2	1.013	0	0	0.121	0.068
C4orf19	1.0081	0	0	0.144	0.079
ANKDD1A	1.00689	0	0	0.371	0.221
CTIF	1.00668	0	0	0.376	0.204
TEF	1.00571	0	0	0.185	0.096
ABLIM2	1.00536	0	0	0.153	0.075
LPIN3	1.00434	0	0	0.11	0.058
RAI1	1.00385	0	0	0.194	0.109
DDIT4	1.0037	0	0	0.109	0.057
XPNPEP1	1.00296	0	0	0.144	0.085
GPSM2	1.00279	0	0	0.472	0.272
HMBOX1	1.00118	0	0	0.494	0.313
SPTBN1-AS1	1.00097	0	0	0.338	0.188
WNT5B	0.999737	0	0	0.129	0.065
NALCN	0.998899	0	0	0.275	0.133
BCL2L14	0.998495	0	0	0.344	0.199
VSIR	0.993004	0	0	0.234	0.125
ECHDC2	0.991127	0	0	0.579	0.305
MTERF4	0.988538	0	0	0.274	0.167
RSPH3	0.987693	0	0	0.177	0.097
COBLL1	0.986342	0	0	0.816	0.506
NR2F1	0.98262	0	0	0.222	0.11
UBXN2B	0.982035	0	0	0.167	0.098
LINC01266	0.978536	0	0	0.169	0.086
CHD3	0.977279	0	0	0.275	0.141
SEMA6D	0.975819	0	0	0.324	0.188
EML4	0.975127	0	0	0.473	0.279
IRAK1BP1	0.972946	0	0	0.24	0.136
ZBTB8A	0.97224	0	0	0.201	0.114
KIAA1614	0.971327	0	0	0.101	0.054
COL11A1	0.970588	0	0	0.356	0.147
CLEC16A	0.9682	0	0	0.412	0.245
OXCT1	0.967725	0	0	0.234	0.137
PARVA	0.967374	0	0	0.585	0.353
NAALAD2	0.967088	0	0	0.132	0.07
PIAS1	0.962667	0	0	0.673	0.445
SYNJ2	0.962626	0	0	0.182	0.099
ITGBL1	0.959364	0	0	0.544	0.218
TMOD1	0.958806	0	0	0.275	0.141
MICAL2	0.95811	0	0	0.417	0.202
SYTL4	0.955876	0	0	0.215	0.112
INTS9	0.955281	0	0	0.195	0.115
RNF38	0.954701	0	0	0.548	0.348
LETR1	0.952637	0	0	0.577	0.335
ZNRF3	0.952598	0	0	0.302	0.175
SH3GLB2	0.952462	0	0	0.103	0.055
ULK2	0.949888	0	0	0.292	0.174
ADAM9	0.947921	0	0	0.24	0.148
KDM1A	0.945484	0	0	0.26	0.158
DAPK1	0.945431	0	0	0.333	0.15
HCN1	0.943706	0	0	0.32	0.123
CNKSR2	0.943384	0	0	0.289	0.142
ANKH	0.941404	0	0	0.422	0.246
GTF2I-AS1	0.941328	0	0	0.329	0.192
ANKRD44	0.941131	0	0	0.58	0.309
EPDR1	0.939929	2.00404e-304	4.68243e-300	0.103	0.057
NR3C1	0.939556	0	0	0.658	0.45
SRRM2	0.937849	0	0	0.745	0.507
MAP3K5	0.934962	0	0	0.536	0.294
EYS	0.934661	0	0	0.347	0.203
EPB41L4A	0.934643	0	0	0.489	0.266
SNHG29	0.934483	0	0	0.136	0.081
EFCAB6	0.934209	0	0	0.125	0.07
CLMP	0.934008	0	0	0.418	0.202
PRKCI	0.933914	0	0	0.307	0.186
DANT2	0.931201	0	0	0.305	0.153
ICA1L	0.925933	0	0	0.317	0.187
HNRNPR	0.924143	0	0	0.445	0.287
NR3C2	0.923679	0	0	0.669	0.435
MAGED1	0.923103	0	0	0.279	0.157
MAN1A2	0.921947	0	0	0.412	0.256
MXI1	0.918315	0	0	0.273	0.159
PXN	0.915743	0	0	0.314	0.175
C1orf21	0.915667	0	0	0.548	0.313
LINC00924	0.915465	0	0	0.608	0.354
HERPUD1	0.915332	0	0	0.173	0.105
B9D1	0.913842	0	0	0.13	0.072
CAPS2	0.913378	0	0	0.313	0.19
PAM16	0.912984	1.21312e-293	2.83446e-289	0.125	0.075
GLUL	0.911759	0	0	0.224	0.12
ERMP1	0.909409	0	0	0.151	0.09
ARPC2	0.908461	0	0	0.395	0.243
MAK	0.90813	0	0	0.326	0.2
RUNX1T1	0.907333	0	0	0.784	0.5
NPHP1	0.905561	2.54019e-296	5.93516e-292	0.131	0.08
CACNA2D3	0.903695	0	0	0.384	0.185
ERBB4	0.902823	0	0	0.359	0.177
SLC38A4-AS1	0.902691	0	0	0.472	0.278
KLF7	0.9017	0	0	0.504	0.316
GIPC1	0.898021	0	0	0.194	0.117
TRIQK	0.896564	0	0	0.28	0.168
RGMA	0.895419	0	0	0.178	0.087
FBXO42	0.894933	0	0	0.352	0.216
DNAAF4	0.894088	1.20616e-255	2.8182e-251	0.102	0.059
DHRS12	0.893006	0	0	0.168	0.102
LINC01237	0.892408	0	0	0.159	0.077
COPG2IT1	0.892043	0	0	0.128	0.074
CDC14A	0.890659	0	0	0.302	0.173
IRS1	0.888552	2.80786e-291	6.56057e-287	0.11	0.063
GGA3	0.887212	0	0	0.174	0.107
CKMT2-AS1	0.885739	0	0	0.263	0.165
ABCA3	0.885093	0	0	0.119	0.066
SHLD2	0.884926	0	0	0.417	0.265
TGFBI	0.883635	0	0	0.215	0.108
PVR	0.883111	1.65941e-272	3.87721e-268	0.108	0.063
POC5	0.882098	1.80561e-174	4.2188e-170	0.109	0.072
SYCP3	0.87983	0	0	0.108	0.055
SLC25A27	0.879714	0	0	0.242	0.148
SNHG22	0.876426	0	0	0.134	0.078
GOLGA8B	0.874858	0	0	0.344	0.208
BCL2L1	0.872422	0	0	0.352	0.212
AKAP13	0.870887	0	0	0.813	0.566
GRID1	0.869567	0	0	0.278	0.14
KATNAL2	0.868364	0	0	0.152	0.092
POLR2A	0.866066	0	0	0.262	0.166
LUM	0.865069	0	0	0.106	0.051
TMEM39A	0.860226	0	0	0.238	0.153
ATP2B1	0.858936	0	0	0.349	0.205
SLC12A2-DT	0.857722	0	0	0.456	0.29
CHST12	0.856897	4.56762e-223	1.06722e-218	0.106	0.066
OGN	0.856091	0	0	0.131	0.077
GLT8D2	0.85447	0	0	0.172	0.095
RNLS	0.853257	0	0	0.251	0.156
TRPC1	0.852746	0	0	0.443	0.279
ARHGAP31-AS1	0.84996	0	0	0.11	0.06
CCDC18	0.847454	0	0	0.318	0.199
GNG12-AS1	0.847426	0	0	0.37	0.233
RMDN2	0.846072	1.93035e-288	4.51025e-284	0.138	0.086
GREB1	0.845272	0	0	0.139	0.058
PDGFRA	0.84525	0	0	0.331	0.155
WDR35	0.845012	0	0	0.188	0.112
TRIM37	0.844499	0	0	0.202	0.13
GOLPH3L	0.843274	0	0	0.171	0.103
ANXA11	0.842103	0	0	0.36	0.232
CPHXL2	0.84129	0	0	0.122	0.067
GLMN	0.840508	0	0	0.197	0.123
HNRNPLL	0.839852	0	0	0.263	0.164
KLHL42	0.838739	0	0	0.182	0.114
CCND3	0.837671	0	0	0.503	0.282
ESR2	0.83742	0	0	0.357	0.205
ADH1B	0.83641	0	0	0.366	0.152
LEO1	0.835106	3.41115e-186	7.97016e-182	0.101	0.064
CNTN4	0.833296	0	0	0.814	0.476
PSD3	0.832898	0	0	0.515	0.293
PLEC	0.831322	0	0	0.275	0.163
PIWIL4-AS1	0.830703	2.62195e-306	6.12619e-302	0.116	0.067
ST3GAL4	0.828391	0	0	0.215	0.115
ARMC9	0.828155	0	0	0.182	0.11
ZBTB20-AS1	0.827334	0	0	0.183	0.108
SYT2	0.826618	2.75601e-274	6.43941e-270	0.108	0.063
NEK11	0.826387	0	0	0.201	0.13
CSRP1	0.82531	0	0	0.306	0.174
SCP2	0.822697	0	0	0.29	0.185
NPNT	0.822355	0	0	0.233	0.124
HVCN1	0.820699	1.11711e-203	2.61013e-199	0.104	0.065
GKAP1	0.820573	6.93903e-231	1.6213e-226	0.113	0.07
CFAP91	0.82026	0	0	0.108	0.058
ALDH1L2	0.820097	0	0	0.151	0.087
OSBPL3	0.818251	0	0	0.145	0.073
P2RY14	0.816849	0	0	0.192	0.094
KCTD20	0.8168	0	0	0.29	0.189
DNAI4	0.815852	0	0	0.162	0.098
FAM13A	0.815798	0	0	0.501	0.322
ADAMTSL3	0.811023	0	0	0.402	0.175
PRKCE	0.809314	0	0	0.577	0.385
RBM4B	0.809186	3.7302e-321	8.7156e-317	0.159	0.1
YBX3	0.808479	0	0	0.363	0.226
MAN1C1	0.807613	0	0	0.176	0.107
NUF2	0.803755	1.61191e-287	3.76623e-283	0.115	0.067
RNF138	0.802663	2.17435e-260	5.08038e-256	0.172	0.116
LINC01482	0.801005	0	0	0.168	0.088
PTPN13	0.800151	0	0	0.649	0.384
TBC1D32	0.79844	0	0	0.324	0.197
DCN	0.797827	0	0	0.734	0.323
SGPL1	0.797573	2.51878e-255	5.88513e-251	0.149	0.097
TTC12	0.797046	0	0	0.154	0.094
PITPNM2	0.796602	0	0	0.183	0.114
NUAK1	0.795096	0	0	0.399	0.223
CLUAP1	0.795095	3.56546e-199	8.3307e-195	0.124	0.082
REEP3	0.794913	0	0	0.362	0.245
LARP1	0.794491	0	0	0.306	0.202
EGFR	0.793899	0	0	0.722	0.356
SPG21	0.792323	1.07951e-209	2.52227e-205	0.151	0.104
PLET1	0.791291	0	0	0.126	0.072
MTMR2	0.79048	0	0	0.316	0.208
NOS1AP	0.790472	0	0	0.199	0.109
GNAL	0.789515	7.29032e-253	1.70338e-248	0.141	0.091
SORT1	0.789494	0	0	0.34	0.232
LINC00513	0.789128	0	0	0.651	0.454
UBE2E2	0.788923	0	0	0.847	0.595
RPL7L1	0.78854	4.91587e-232	1.14859e-227	0.166	0.114
SRPX2	0.784912	0	0	0.244	0.144
LINC02934	0.784393	0	0	0.152	0.082
OXR1-AS1	0.783415	0	0	0.239	0.151
C1RL	0.78333	0	0	0.313	0.185
NINL	0.783196	0	0	0.139	0.082
PHLDB1	0.782926	0	0	0.555	0.331
ZBTB4	0.782472	0	0	0.195	0.125
LRIG2-DT	0.780307	0	0	0.171	0.107
PAWR	0.77979	0	0	0.428	0.244
PCBP3	0.779208	0	0	0.109	0.056
PNKD	0.778457	1.11894e-230	2.6144e-226	0.124	0.079
ZC3H12B	0.774684	0	0	0.156	0.088
HLF	0.774294	0	0	0.18	0.105
GLUD1	0.772903	0	0	0.231	0.152
FAM13A-AS1	0.772318	1.22625e-221	2.86514e-217	0.127	0.082
PODN	0.771837	0	0	0.358	0.182
SOX13	0.771696	0	0	0.261	0.16
MSC-AS1	0.771214	0	0	0.342	0.191
ANKS1A	0.771186	0	0	0.468	0.311
BCL10-AS1	0.770281	1.63469e-317	3.81946e-313	0.183	0.12
TPD52	0.770263	0	0	0.181	0.101
LINC02664	0.76793	0	0	0.242	0.122
DAAM1	0.767514	0	0	0.463	0.318
EFNA5	0.767319	0	0	0.313	0.154
ARHGEF25	0.76653	1.02348e-289	2.39137e-285	0.112	0.065
ZNF862	0.764438	3.88862e-195	9.08576e-191	0.124	0.083
SLC26A5	0.763576	8.90618e-307	2.08093e-302	0.142	0.087
SLC12A2	0.763245	0	0	0.295	0.162
RAD23B	0.762494	0	0	0.29	0.196
TFB1M	0.762234	5.69851e-275	1.33146e-270	0.157	0.102
CCDC3	0.761992	0	0	0.472	0.256
LANCL1-AS1	0.760702	0	0	0.17	0.105
A2ML1-AS1	0.758686	0	0	0.171	0.108
STX6	0.756918	6.87905e-304	1.60729e-299	0.156	0.099
KLHDC1	0.75651	0	0	0.319	0.207
CSTPP1	0.755867	0	0	0.416	0.271
SLC23A2	0.754442	0	0	0.38	0.249
MOK	0.754237	1.22174e-315	2.85459e-311	0.148	0.091
RIC8B	0.752918	0	0	0.227	0.153
MRPS25	0.751744	3.35569e-236	7.84057e-232	0.15	0.1
LUC7L2	0.747954	0	0	0.606	0.449
SH3PXD2A	0.746693	0	0	0.587	0.326
DENND6A	0.74518	0	0	0.455	0.32
FSD1L	0.744714	0	0	0.182	0.116
PIGB	0.744084	4.93833e-226	1.15384e-221	0.159	0.109
TEAD3	0.741899	4.15393e-268	9.70566e-264	0.119	0.072
COL8A1	0.741728	0	0	0.582	0.328
COQ8B	0.740473	1.55962e-210	3.64405e-206	0.114	0.073
MAGI2-AS3	0.739836	0	0	0.283	0.192
ALG13-AS1	0.73924	0	0	0.217	0.141
PPP1R12B	0.73838	0	0	0.762	0.476
DPH6	0.736963	0	0	0.513	0.358
MTFR1	0.73653	1.67469e-309	3.91292e-305	0.205	0.14
ITPR3	0.735683	0	0	0.322	0.182
STT3B	0.735244	0	0	0.328	0.221
LRP1	0.734592	0	0	0.535	0.304
SLC25A43	0.734588	0	0	0.287	0.183
ADCY5	0.73409	0	0	0.213	0.112
NAA38	0.7339	5.40946e-247	1.26392e-242	0.162	0.109
ZDHHC3	0.733275	4.4471e-171	1.03907e-166	0.12	0.082
COL4A1	0.731628	0	0	0.626	0.397
AKAP8L	0.731468	0	0	0.312	0.211
TH2LCRR	0.730954	3.64317e-203	8.51226e-199	0.105	0.065
PTP4A2	0.73085	0	0	0.223	0.149
TCTN1	0.729828	2.86742e-169	6.69974e-165	0.103	0.067
AFF1	0.728585	0	0	0.672	0.459
RBKS	0.728219	1.05784e-192	2.47165e-188	0.118	0.077
ZBTB20-AS2	0.727354	1.55295e-223	3.62846e-219	0.113	0.07
THBS3	0.727158	1.56158e-211	3.64862e-207	0.117	0.074
OCRL	0.726218	2.32959e-165	5.44309e-161	0.114	0.077
INTS6	0.725588	0	0	0.238	0.163
SP1	0.72521	3.41243e-257	7.97315e-253	0.174	0.119
CDH5	0.724758	0	0	0.239	0.12
KHDC1	0.724487	7.43787e-212	1.73786e-207	0.101	0.062
COL10A1	0.723375	0	0	0.171	0.104
MAN2A1	0.722688	0	0	0.458	0.308
STK39	0.721335	0	0	0.361	0.239
LIX1L-AS1	0.720579	1.42089e-193	3.31991e-189	0.112	0.072
ENOSF1	0.720511	0	0	0.379	0.255
MKLN1	0.720234	0	0	0.785	0.591
FAM174B	0.718512	8.0503e-221	1.88095e-216	0.143	0.095
CDK14	0.716279	0	0	0.6	0.352
FER	0.715746	0	0	0.789	0.595
WASF3	0.713601	1.05795e-184	2.47191e-180	0.116	0.077
ZBTB20-AS5	0.712954	0	0	0.455	0.301
MUSK	0.712812	0	0	0.271	0.15
AFAP1	0.712395	0	0	0.31	0.2
EEIG2	0.711559	0	0	0.221	0.137
DCAF6	0.711144	0	0	0.488	0.336
DCUN1D4	0.711017	0	0	0.258	0.177
NAE1	0.710718	1.708e-239	3.99075e-235	0.167	0.114
BBS5	0.710637	7.72462e-260	1.80486e-255	0.158	0.104
YAP1	0.709603	0	0	0.544	0.371
ENO4	0.709278	3.22506e-231	7.53534e-227	0.126	0.08
SDC2	0.709025	0	0	0.358	0.202
TMEM51	0.708048	0	0	0.127	0.069
TM2D1	0.707744	0	0	0.309	0.219
CCDC39	0.70762	3.12504e-197	7.30167e-193	0.115	0.075
NID1	0.704772	0	0	0.55	0.324
RANBP17	0.704704	0	0	0.22	0.136
SENP2	0.70451	0	0	0.237	0.163
ENSA	0.704304	0	0	0.322	0.22
TMEM263	0.703345	7.38618e-245	1.72578e-240	0.176	0.121
PTPRG-AS1	0.702471	0	0	0.245	0.147
BHMT2	0.702437	2.99108e-251	6.98866e-247	0.115	0.07
AFG3L2	0.702063	4.60684e-305	1.07639e-300	0.225	0.158
AP4E1	0.701547	1.4062e-263	3.28558e-259	0.184	0.126
REPS2	0.699336	1.7869e-236	4.17508e-232	0.103	0.061
FAM217A	0.698738	2.04289e-206	4.77321e-202	0.132	0.087
EIF2B3	0.698192	0	0	0.273	0.185
CEMIP	0.697249	0	0	0.324	0.212
NUDT16-DT	0.696679	1.47382e-219	3.44359e-215	0.135	0.088
HEXIM1	0.696434	2.1209e-235	4.95549e-231	0.13	0.083
ARHGAP31	0.695372	0	0	0.437	0.251
ERGIC1	0.695256	0	0	0.294	0.205
JAG1	0.692992	0	0	0.389	0.227
FASTKD2	0.691511	1.10728e-198	2.58715e-194	0.174	0.125
TCAF1	0.691457	4.20356e-246	9.82163e-242	0.181	0.125
ARHGEF7	0.690812	0	0	0.525	0.357
ZNF33B	0.690673	8.32503e-282	1.94514e-277	0.158	0.102
ERAP1	0.690526	3.40905e-322	7.96525e-318	0.261	0.189
TET1	0.689551	0	0	0.256	0.153
ZFHX3-AS1	0.68889	1.79152e-281	4.18589e-277	0.139	0.087
GMDS	0.68877	0	0	0.511	0.345
PAFAH1B2	0.686723	1.31086e-253	3.06281e-249	0.188	0.131
LINC02932	0.685383	2.07278e-236	4.84306e-232	0.104	0.062
PARD3B	0.685263	0	0	0.928	0.727
PRORP	0.68417	9.07161e-243	2.11958e-238	0.172	0.118
EFCAB13	0.683677	0	0	0.404	0.278
KIAA1958	0.68289	5.73109e-248	1.33907e-243	0.125	0.078
AREL1	0.682503	2.33168e-240	5.44797e-236	0.176	0.122
PSMA5	0.681902	6.59247e-91	1.54033e-86	0.119	0.09
CARHSP1	0.681357	0	0	0.232	0.159
UACA	0.680286	0	0	0.741	0.511
USP45	0.673808	0	0	0.293	0.208
OMA1	0.673454	0	0	0.242	0.159
PCSK7	0.672804	0	0	0.368	0.245
ZNF592	0.67103	8.28679e-213	1.93621e-208	0.177	0.126
FAM20B	0.669391	1.2186e-218	2.84726e-214	0.157	0.108
KNOP1	0.668736	2.95147e-211	6.89611e-207	0.149	0.101
MLLT3	0.668544	0	0	0.306	0.197
USP8	0.66808	0	0	0.387	0.287
CBX1	0.66766	8.41343e-128	1.9658e-123	0.11	0.078
SPICE1	0.66716	4.2166e-215	9.85209e-211	0.155	0.106
STXBP3	0.665235	2.33648e-310	5.45919e-306	0.251	0.181
MYO6	0.664672	0	0	0.411	0.276
NUP50	0.664665	1.58971e-133	3.71435e-129	0.109	0.076
ANKRD33B	0.664462	0	0	0.251	0.132
RBMX	0.663867	0	0	0.42	0.299
WLS	0.663063	0	0	0.311	0.202
NUP93	0.662545	2.30072e-164	5.37564e-160	0.146	0.104
MBNL3	0.661245	2.93665e-183	6.86147e-179	0.127	0.085
SAMD12	0.660904	0	0	0.291	0.188
INTU	0.660356	2.15288e-315	5.0302e-311	0.197	0.131
UBAP1L	0.658477	9.82922e-136	2.2966e-131	0.102	0.07
SSBP3	0.6566	0	0	0.344	0.231
ELOVL5	0.655886	0	0	0.282	0.197
WASL	0.655842	5.64667e-296	1.31934e-291	0.255	0.187
CLCC1	0.65499	3.99625e-271	9.33725e-267	0.24	0.175
LINC01089	0.654971	1.05876e-155	2.4738e-151	0.143	0.102
ACKR4	0.654907	9.8602e-128	2.30384e-123	0.108	0.075
ERCC6L2-AS1	0.651596	0	0	0.215	0.142
PRRC1	0.65115	7.51576e-108	1.75606e-103	0.105	0.076
FBXL3	0.648528	1.05844e-267	2.47305e-263	0.208	0.147
COMMD1	0.647963	0	0	0.414	0.303
IGF2R	0.646688	0	0	0.349	0.241
MYO16-AS1	0.646345	0	0	0.128	0.062
CNTLN	0.645535	0	0	0.494	0.353
CLN5	0.644203	0	0	0.271	0.187
PARD3	0.644124	0	0	0.78	0.556
TSPAN4	0.643514	0	0	0.201	0.131
RAPGEF2	0.6432	0	0	0.512	0.363
FNTB	0.643149	3.30386e-267	7.71946e-263	0.193	0.133
PAPSS1	0.642957	7.0776e-248	1.65368e-243	0.198	0.14
TBX15	0.642617	0	0	0.21	0.13
SLFNL1-AS1	0.642596	4.30428e-169	1.0057e-164	0.121	0.082
TBC1D9B	0.64246	4.49905e-185	1.0512e-180	0.154	0.108
UQCC5	0.640908	2.88681e-236	6.74503e-232	0.173	0.119
NOC3L	0.640821	5.02083e-165	1.17312e-160	0.137	0.096
PEAK1	0.640806	0	0	0.66	0.476
FDFT1	0.640694	3.02436e-293	7.06641e-289	0.201	0.138
SPART	0.639808	0	0	0.313	0.219
LINC00882	0.639174	0	0	0.375	0.213
ST7-AS2	0.638359	4.00624e-142	9.36059e-138	0.124	0.087
EIF4E3	0.637602	2.16818e-197	5.06594e-193	0.12	0.078
NR2C1	0.63675	0	0	0.276	0.198
COL4A2	0.635677	0	0	0.744	0.516
TBC1D23	0.635491	0	0	0.276	0.2
KLF12	0.635037	0	0	0.528	0.356
MCC	0.634594	0	0	0.461	0.301
CHUK	0.633892	3.90346e-105	9.12044e-101	0.107	0.078
OPA1-AS1	0.632219	3.23003e-147	7.54698e-143	0.104	0.07
TAOK3	0.631909	0	0	0.445	0.3
WASHC1	0.631904	2.19328e-286	5.12461e-282	0.174	0.115
DTWD2	0.6319	5.80779e-135	1.35699e-130	0.105	0.072
MSH3	0.631556	0	0	0.305	0.218
LDAH	0.631201	2.48475e-286	5.80562e-282	0.21	0.145
BBS9	0.630906	0	0	0.693	0.519
PAX8-AS1	0.629973	2.65937e-183	6.21362e-179	0.154	0.108
PPHLN1	0.628452	0	0	0.36	0.265
ANAPC16	0.628089	0	0	0.242	0.168
NEURL1B	0.627814	0	0	0.226	0.125
RIMKLB	0.627489	0	0	0.339	0.248
EOGT-DT	0.625654	3.55352e-152	8.3028e-148	0.144	0.103
FAM66C	0.625417	2.10941e-195	4.92865e-191	0.121	0.079
WDR12	0.624232	1.68929e-288	3.94703e-284	0.218	0.153
CCDC125	0.622781	1.32118e-110	3.08693e-106	0.108	0.078
TMEM67	0.62239	8.75785e-161	2.04627e-156	0.129	0.089
MIR646HG	0.622265	0	0	0.376	0.195
IMMP1L	0.622081	2.58419e-227	6.03797e-223	0.175	0.122
CAPN7	0.621605	0	0	0.452	0.333
CEP43	0.62128	1.24634e-229	2.91208e-225	0.189	0.134
LINC00960	0.619775	0	0	0.192	0.124
SGO1-AS1	0.618795	1.13753e-221	2.65785e-217	0.132	0.086
SYNE2	0.618765	0	0	0.74	0.492
OSGEPL1	0.618609	3.56869e-153	8.33825e-149	0.114	0.078
RAP1B	0.618041	0	0	0.561	0.41
FBXO38	0.617241	9.28667e-252	2.16983e-247	0.224	0.163
ECM2	0.616245	0	0	0.376	0.243
CFAP44	0.616079	9.01289e-302	2.10586e-297	0.213	0.147
EFCAB7	0.615277	1.3514e-90	3.15754e-86	0.103	0.076
NRP2	0.614248	0	0	0.495	0.306
IQCK	0.612996	0	0	0.219	0.146
SLC36A4	0.61286	4.10288e-172	9.58638e-168	0.179	0.133
LINC-PINT	0.611645	0	0	0.795	0.635
MTMR1	0.61046	0	0	0.237	0.163
VAMP4	0.609334	2.44537e-132	5.7136e-128	0.14	0.103
ADAM17	0.608513	0	0	0.392	0.283
ZNF451-AS1	0.608135	0	0	0.277	0.193
TSIX	0.607639	0	0	0.196	0.124
PARP16	0.607602	9.70436e-118	2.26742e-113	0.103	0.072
SLC37A3	0.607184	1.02656e-161	2.39856e-157	0.142	0.1
STX7	0.60582	0	0	0.39	0.274
ELOA-AS1	0.605437	6.14939e-179	1.43681e-174	0.176	0.129
SCML1	0.60507	2.45668e-206	5.74004e-202	0.204	0.15
INSR	0.603805	0	0	0.42	0.297
JMJD1C	0.603639	0	0	0.846	0.688
[truncated: 837 more rows]

## Sheet: periC2
gene	avg_log2FC	p_val	p_val_adj	pct.1	pct.2
[truncated: 1,771 more rows]

[truncated: 16 more sheets: periC3, epiC, VSMC, PC1, PC2, venEC, ven_capEC1, ven_capEC2, artEC, LEC, Macro1, Macro2, Granulo, B, T_NK, Mast]
