# Supplementary material for: Multi-omic identification of perineurial hyperplasia and lipid-associated nerve macrophages in human polyneuropathies
Source: Nat Commun. 2025 Aug 23;16:7872. doi: 10.1038/s41467-025-62964-8 (PMC12375038; doi:10.1038/s41467-025-62964-8)
Supplement: Supplementary file 6 — Supplementary Data 4 [file 41467_2025_62964_MOESM6_ESM.xlsx]

## Sheet: mySC
gene	avg_log2FC	p_val	p_val_adj	pct.1	pct.2
A330069K06Rik	4.18204	0	0	0.498	0.051
Ankfn1	4.18042	0	0	0.451	0.046
9530059O14Rik	4.10762	0	0	0.307	0.027
Hcn1	4.02224	0	0	0.479	0.054
Sec14l5	3.9245	0	0	0.242	0.025
Bcas1os2	3.76467	0	0	0.181	0.022
D430041D05Rik	3.68449	0	0	0.287	0.034
Fmn2	3.66757	0	0	0.468	0.062
Mlip	3.63048	0	0	0.488	0.068
Ak5	3.62591	0	0	0.314	0.042
Prx	3.61432	0	0	0.619	0.091
Gldn	3.61061	1.91937e-290	3.73931e-286	0.142	0.017
Nfasc	3.60487	0	0	0.532	0.071
Bcas1	3.60205	0	0	0.277	0.034
Fa2h	3.60043	0	0	0.247	0.03
Shc4	3.59925	0	0	0.437	0.066
Sept3	3.55476	0	0	0.156	0.016
Lrrc7	3.53744	1.49378e-297	2.91018e-293	0.154	0.021
Nr4a2	3.53223	0	0	0.289	0.042
Tmem117	3.46166	0	0	0.221	0.029
Pacrg	3.36266	0	0	0.316	0.048
Ncmap	3.33374	0	0	0.183	0.026
Drp2	3.32472	0	0	0.376	0.055
Il16	3.30221	0	0	0.543	0.093
Slc36a2	3.25748	0	0	0.254	0.038
Arhgap19	3.23659	6.89837e-308	1.34394e-303	0.163	0.023
Adcy1	3.21272	7.64497e-225	1.48939e-220	0.121	0.017
Dusp15	3.21136	0	0	0.235	0.032
Vat1l	3.19643	0	0	0.301	0.046
Kif19a	3.14401	2.28199e-222	4.44577e-218	0.12	0.017
Fut8	3.1277	0	0	0.667	0.144
Frmd3	3.10824	0	0	0.282	0.047
Fam178b	3.09363	0	0	0.245	0.042
Sorcs1	3.08112	0	0	0.764	0.169
Ptprt	3.07899	0	0	0.322	0.058
Cdh1	3.06098	5.71226e-203	1.11286e-198	0.123	0.021
Gfra1	2.99811	0	0	0.702	0.152
Hspa12a	2.98791	0	0	0.44	0.086
Kif1a	2.98168	1.99036e-276	3.87763e-272	0.16	0.027
Prss12	2.97346	1.07494e-234	2.0942e-230	0.14	0.024
Fzd3	2.96721	5.17861e-249	1.0089e-244	0.152	0.027
Ctnna3	2.93296	0	0	0.966	0.317
Lrrtm3	2.92225	0	0	0.751	0.158
Cldn19	2.87524	0	0	0.283	0.051
Nrcam	2.86124	4.23076e-217	8.24236e-213	0.136	0.025
Tesk2	2.84169	0	0	0.276	0.051
Mob3b	2.84141	0	0	0.408	0.083
Plekha7	2.82525	1.17983e-274	2.29855e-270	0.187	0.04
Mpz	2.82207	0	0	0.918	0.44
Epha6	2.81728	0	0	0.249	0.063
Stard5	2.77829	0	0	0.248	0.051
Secisbp2l	2.77683	0	0	0.414	0.094
Nek1	2.77139	0	0	0.379	0.085
Carns1	2.76534	1.00321e-225	1.95445e-221	0.139	0.025
Sema5a	2.74404	0	0	0.414	0.104
Mgat3	2.73558	5.01372e-167	9.76772e-163	0.113	0.022
Eps8l2	2.70515	0	0	0.212	0.044
Egr2	2.70428	3.73292e-172	7.27247e-168	0.11	0.02
Slit2	2.68065	0	0	0.243	0.051
Pllp	2.65346	2.52296e-237	4.91524e-233	0.164	0.035
Cpeb2	2.64588	0	0	0.216	0.045
Sema6c	2.6381	0	0	0.233	0.047
Zmat4	2.63186	2.08838e-126	4.06859e-122	0.101	0.025
Pla2g4b	2.62223	7.0323e-138	1.37003e-133	0.103	0.023
Sh3tc2	2.56845	1.97011e-276	3.83817e-272	0.184	0.038
Qk	2.56483	0	0	0.888	0.397
Pmp22	2.559	0	0	0.796	0.301
Mme	2.5534	1.71327e-138	3.3378e-134	0.101	0.022
Hecw2	2.52817	0	0	0.419	0.108
Pcyox1l	2.52187	7.24827e-142	1.41211e-137	0.101	0.021
Mras	2.5165	3.68719e-204	7.18338e-200	0.146	0.032
Bicd1	2.51305	0	0	0.394	0.096
Mt3	2.50283	4.19324e-293	8.16927e-289	0.199	0.042
Cfap100	2.48649	0	0	0.213	0.044
Sema4c	2.46062	1.91787e-252	3.7364e-248	0.174	0.037
Nav3	2.45228	0	0	0.43	0.114
Tiparp	2.44874	8.96474e-198	1.74651e-193	0.155	0.038
Filip1	2.43139	0	0	0.499	0.155
Vwa8	2.39992	0	0	0.317	0.091
Gpm6a	2.39992	4.75643e-169	9.26648e-165	0.137	0.034
Ctnnal1	2.39154	1.64435e-237	3.20352e-233	0.188	0.047
Hmgcr	2.39104	1.91392e-145	3.72869e-141	0.114	0.027
Ptpre	2.38464	0	0	0.237	0.055
Ppm1l	2.38108	0	0	0.286	0.074
Tll1	2.37842	0	0	0.229	0.053
Emid1	2.36836	7.74763e-123	1.50939e-118	0.101	0.025
Slc7a2	2.34681	0	0	0.295	0.073
Wdr17	2.33616	0	0	0.308	0.073
Mt2	2.31708	0	0	0.436	0.144
Kank1	2.31126	1.67611e-242	3.2654e-238	0.21	0.059
Ptpdc1	2.30848	3.47833e-241	6.77649e-237	0.18	0.042
Sptb	2.30291	4.14726e-123	8.07969e-119	0.104	0.026
Ccdc163	2.29682	2.36223e-141	4.60209e-137	0.126	0.034
Mast2	2.29141	0	0	0.353	0.101
Arhgap39	2.27886	0	0	0.392	0.105
C530008M17Rik	2.27607	5.36314e-140	1.04485e-135	0.121	0.032
Elovl6	2.27221	1.49658e-164	2.91563e-160	0.132	0.032
Jam3	2.27027	2.79256e-271	5.44048e-267	0.211	0.052
Sdk1	2.26588	0	0	0.655	0.21
Plekha4	2.26111	0	0	0.39	0.104
Lrrtm4	2.24946	3.36597e-276	6.55759e-272	0.247	0.072
Kank4	2.24299	4.45362e-272	8.67654e-268	0.235	0.066
Plp1	2.22839	0	0	0.365	0.11
Col23a1	2.22151	1.2647e-148	2.46388e-144	0.121	0.03
Hmgcs1	2.21476	3.79194e-196	7.38746e-192	0.175	0.049
Pla2g16	2.21165	4.41088e-142	8.59328e-138	0.125	0.034
Fgf1	2.20425	1.01628e-151	1.97991e-147	0.124	0.031
Satb1	2.19838	1.70375e-202	3.31925e-198	0.158	0.038
Mag	2.19097	6.22748e-149	1.21324e-144	0.123	0.031
Megf9	2.17587	0	0	0.336	0.093
Radil	2.17574	8.23306e-131	1.60397e-126	0.123	0.035
Ptprf	2.1707	7.37528e-176	1.43685e-171	0.159	0.044
Mbp	2.16736	0	0	0.731	0.276
Gas2l3	2.16607	0	0	0.285	0.072
Tns3	2.15855	0	0	0.277	0.076
Mt1	2.1491	0	0	0.557	0.231
Kazn	2.11575	8.78232e-121	1.71097e-116	0.115	0.033
Cryab	2.11259	5.24008e-306	1.02087e-301	0.279	0.085
Cdkn1a	2.10277	2.721e-252	5.30105e-248	0.231	0.068
Mapre3	2.09916	4.27417e-162	8.32693e-158	0.144	0.039
Usp6nl	2.09751	3.69311e-250	7.19492e-246	0.217	0.06
Galnt16	2.09678	6.53606e-188	1.27335e-183	0.181	0.054
Mboat1	2.09299	7.30763e-113	1.42367e-108	0.112	0.033
Peli2	2.08688	0	0	0.536	0.194
Gng2	2.07461	3.16916e-203	6.17415e-199	0.197	0.06
Dtna	2.06229	4.28687e-184	8.35168e-180	0.156	0.04
Nrbp2	2.04757	4.00492e-283	7.80238e-279	0.254	0.075
Rimklb	2.04638	1.24688e-140	2.42917e-136	0.142	0.044
Otud7b	2.04242	2.97379e-260	5.79353e-256	0.253	0.08
Spire1	2.03026	1.83419e-220	3.57337e-216	0.22	0.069
Cdkn1b	2.02784	1.37814e-255	2.68489e-251	0.268	0.091
Rhobtb3	2.02001	4.32389e-164	8.4238e-160	0.149	0.041
Tmbim1	2.01606	1.65959e-152	3.23321e-148	0.169	0.056
Msmo1	2.0108	1.69395e-143	3.30015e-139	0.148	0.046
Disp1	2.00335	1.58098e-147	3.08007e-143	0.146	0.044
Art3	1.99963	0	0	0.339	0.106
Pex5l	1.99717	0	0	0.375	0.102
Aatk	1.99442	0	0	0.496	0.158
Fam53b	1.99362	7.24904e-159	1.41226e-154	0.167	0.053
Tspan17	1.98008	5.61477e-151	1.09387e-146	0.133	0.035
Mical3	1.96461	0	0	0.35	0.112
Rhot1	1.96104	1.01924e-196	1.98568e-192	0.199	0.063
Pnkd	1.95797	1.67877e-184	3.27057e-180	0.221	0.081
Limch1	1.95788	0	0	0.436	0.151
Gnai1	1.94969	3.87732e-161	7.55379e-157	0.161	0.049
Tjp2	1.94873	0	0	0.406	0.146
Stk39	1.93534	3.19976e-299	6.23377e-295	0.331	0.123
Reln	1.93448	0	0	0.391	0.112
4930419G24Rik	1.93387	3.04994e-166	5.94189e-162	0.158	0.046
Shtn1	1.93248	0	0	0.306	0.1
Kif21a	1.91759	6.85885e-215	1.33624e-210	0.229	0.076
Igsf11	1.90491	6.22543e-138	1.21284e-133	0.136	0.04
Dhcr24	1.89722	9.35856e-92	1.82324e-87	0.103	0.034
Map6	1.888	8.03951e-118	1.56626e-113	0.119	0.036
Tmem2	1.88785	1.33216e-143	2.59531e-139	0.16	0.053
Arhgef10	1.88532	7.40646e-193	1.44293e-188	0.209	0.07
Pcyt2	1.87769	2.82306e-126	5.49989e-122	0.15	0.052
Pacs2	1.87436	5.49197e-219	1.06995e-214	0.244	0.085
Snx7	1.87431	7.52042e-93	1.46513e-88	0.106	0.035
Clip2	1.86587	1.36935e-106	2.66777e-102	0.113	0.035
Mal	1.86368	3.83121e-153	7.46397e-149	0.162	0.052
Rtn1	1.85834	1.21333e-105	2.36381e-101	0.113	0.035
Cd9	1.8313	0	0	0.47	0.207
Efr3b	1.83001	9.31456e-96	1.81466e-91	0.108	0.035
Magi2	1.81616	0	0	0.669	0.27
Plekhb1	1.81389	4.72948e-95	9.21398e-91	0.102	0.032
Ldlr	1.81384	5.52788e-153	1.07694e-148	0.19	0.069
Adam10	1.80208	1.72917e-277	3.36877e-273	0.338	0.135
Gatm	1.80078	1.04533e-216	2.0365e-212	0.244	0.084
Wdfy2	1.78899	2.24304e-238	4.36988e-234	0.255	0.086
Azin1	1.78588	8.94293e-94	1.74226e-89	0.118	0.042
A330015K06Rik	1.78195	2.51039e-162	4.89074e-158	0.154	0.044
Dag1	1.77533	8.69174e-206	1.69333e-201	0.258	0.099
Phgdh	1.76947	6.38433e-91	1.24379e-86	0.1	0.032
Mvb12b	1.7629	1.32321e-185	2.57788e-181	0.219	0.078
Plekhg2	1.75919	9.47789e-116	1.84648e-111	0.142	0.05
Smtn	1.75447	6.85876e-211	1.33622e-206	0.24	0.084
Cnp	1.74699	1.42378e-246	2.7738e-242	0.31	0.123
Elovl1	1.73147	4.77034e-99	9.29358e-95	0.122	0.043
Lzts2	1.71593	1.66029e-72	3.23458e-68	0.102	0.039
Snta1	1.71525	6.0824e-177	1.18497e-172	0.208	0.073
Fbxl5	1.71493	3.80836e-105	7.41945e-101	0.134	0.048
Atxn1	1.71318	0	0	0.659	0.328
Sema6d	1.70563	1.20685e-265	2.35118e-261	0.312	0.115
Dnajc17	1.70081	1.54548e-95	3.0109e-91	0.121	0.044
Lcorl	1.6876	6.29055e-161	1.22553e-156	0.223	0.089
Ivns1abp	1.68758	1.19397e-121	2.32609e-117	0.143	0.048
Sox10	1.68093	4.76383e-76	9.2809e-72	0.104	0.039
Fdft1	1.67779	7.29663e-85	1.42153e-80	0.111	0.04
Adamts20	1.67096	9.90693e-114	1.93007e-109	0.137	0.047
Limk2	1.66884	7.31453e-89	1.42502e-84	0.115	0.042
Cab39l	1.66835	6.22237e-167	1.21224e-162	0.221	0.085
Itgb8	1.63921	1.8345e-179	3.57397e-175	0.218	0.079
Ppp1r9a	1.63224	2.2419e-281	4.36766e-277	0.36	0.146
Sgk1	1.63127	1.29017e-97	2.5135e-93	0.127	0.046
Gulp1	1.62517	0	0	0.595	0.269
Sh3bp5	1.61934	1.12676e-88	2.19516e-84	0.127	0.049
Abtb2	1.61605	3.46648e-162	6.7534e-158	0.245	0.104
Utrn	1.61332	0	0	0.821	0.467
Retreg1	1.61118	7.85373e-90	1.53006e-85	0.122	0.045
Slc12a2	1.60952	2.94623e-123	5.73984e-119	0.186	0.077
Homer1	1.60686	2.23669e-58	4.35752e-54	0.12	0.057
Mboat2	1.58789	1.72548e-152	3.36158e-148	0.211	0.082
Cux1	1.58443	9.8303e-250	1.91514e-245	0.345	0.147
Glod4	1.5843	4.07683e-100	7.94249e-96	0.147	0.058
Kcna1	1.58424	1.80048e-125	3.5077e-121	0.152	0.053
Cacna1a	1.57257	2.49314e-102	4.85713e-98	0.143	0.055
Stmn1	1.57175	6.81456e-88	1.32761e-83	0.115	0.041
Arhgef26	1.57087	3.16528e-84	6.1666e-80	0.104	0.036
Pcbp4	1.5671	1.33285e-91	2.59666e-87	0.116	0.041
P2rx7	1.55206	4.12692e-97	8.04007e-93	0.137	0.052
Fxyd6	1.54782	7.53099e-80	1.46719e-75	0.113	0.044
Sptlc2	1.53983	3.6968e-145	7.2021e-141	0.209	0.084
Kras	1.53484	8.02233e-67	1.56291e-62	0.113	0.048
Rap1gds1	1.52966	7.55726e-204	1.47231e-199	0.311	0.136
Slc20a2	1.52064	1.99045e-79	3.8778e-75	0.109	0.041
Cd27	1.51823	5.16386e-86	1.00602e-81	0.107	0.037
Sntb1	1.51768	2.22312e-206	4.33108e-202	0.273	0.106
Abr	1.5172	6.22592e-113	1.21293e-108	0.203	0.093
Cpeb1	1.5157	2.1003e-104	4.0918e-100	0.155	0.062
Slc27a1	1.51321	6.65927e-119	1.29736e-114	0.172	0.068
Samd8	1.51161	3.84812e-61	7.49691e-57	0.103	0.044
Atp8a1	1.50459	6.93318e-242	1.35072e-237	0.36	0.16
Rtkn	1.50217	9.64028e-71	1.87812e-66	0.104	0.041
Fryl	1.4844	0	0	0.605	0.265
Clstn1	1.47861	8.38443e-142	1.63346e-137	0.233	0.102
Lamb1	1.47338	1.16572e-103	2.27105e-99	0.162	0.067
Scd2	1.47131	2.40777e-156	4.69083e-152	0.255	0.113
Itpr3	1.46461	1.4758e-71	2.87514e-67	0.11	0.044
Vgll4	1.45883	1.32657e-110	2.58442e-106	0.177	0.074
Gpm6b	1.45394	1.07277e-228	2.08996e-224	0.31	0.123
Rasal2	1.4493	0	0	0.497	0.232
Inpp4a	1.43922	5.76628e-110	1.12339e-105	0.188	0.082
St6gal1	1.43658	2.14785e-176	4.18445e-172	0.299	0.137
Vamp1	1.43609	1.57653e-87	3.07139e-83	0.127	0.049
Fosb	1.43274	3.17896e-157	6.19325e-153	0.325	0.172
Ccser2	1.4296	3.5949e-82	7.00359e-78	0.14	0.06
Dysf	1.42242	1.25795e-105	2.45074e-101	0.162	0.066
Sirt2	1.41918	9.20208e-102	1.79275e-97	0.163	0.068
Arhgap24	1.39756	0	0	0.798	0.416
Plcb1	1.39405	0	0	0.649	0.309
Lhfp	1.39229	4.59476e-233	8.95151e-229	0.377	0.175
Ranbp9	1.39165	3.52203e-94	6.86161e-90	0.191	0.092
Mpdz	1.38823	4.09905e-129	7.98577e-125	0.236	0.109
Ssh1	1.37921	1.29101e-73	2.51515e-69	0.125	0.053
Fat1	1.37726	1.24753e-63	2.43044e-59	0.119	0.053
Fam13b	1.37581	1.23781e-88	2.4115e-84	0.157	0.069
Itpk1	1.37109	6.17161e-67	1.20235e-62	0.119	0.052
Lgr4	1.3681	2.53932e-77	4.94711e-73	0.127	0.053
Osbpl1a	1.34591	2.32253e-85	4.52475e-81	0.178	0.086
Rgcc	1.33534	9.83989e-104	1.91701e-99	0.149	0.057
Plekha1	1.33085	2.91496e-83	5.67892e-79	0.162	0.075
Nr4a1	1.33025	1.98566e-123	3.86847e-119	0.235	0.111
Fggy	1.32485	2.44738e-63	4.76799e-59	0.127	0.058
Nacc2	1.32357	6.88489e-60	1.34131e-55	0.111	0.049
Maf	1.32222	1.09699e-240	2.13715e-236	0.34	0.14
Sema3b	1.31963	1.17608e-72	2.29125e-68	0.132	0.058
Tmem245	1.31862	3.92898e-80	7.65444e-76	0.146	0.065
Auts2	1.31708	0	0	0.704	0.399
Trpm3	1.31425	1.28667e-99	2.5067e-95	0.184	0.083
Tanc2	1.29484	1.25806e-206	2.45095e-202	0.34	0.154
Sptan1	1.28934	8.23102e-87	1.60357e-82	0.199	0.101
Pxdc1	1.28532	5.17009e-47	1.00724e-42	0.105	0.051
Nedd9	1.28291	5.04846e-73	9.83541e-69	0.143	0.065
Nr6a1	1.28219	1.1114e-88	2.16523e-84	0.18	0.085
Tkt	1.26917	8.11798e-52	1.58155e-47	0.113	0.054
Cyp7b1	1.26635	1.35585e-79	2.64147e-75	0.171	0.083
Lmna	1.25027	5.42169e-52	1.05625e-47	0.165	0.094
Bcar3	1.24242	6.8909e-65	1.34249e-60	0.121	0.054
Il1rap	1.24241	1.0816e-84	2.10718e-80	0.16	0.072
Slc5a3	1.24211	8.15429e-78	1.58862e-73	0.169	0.083
Csnk1g3	1.2382	2.15531e-72	4.19898e-68	0.165	0.082
Srebf2	1.2264	8.55289e-68	1.66627e-63	0.158	0.079
Mllt3	1.22269	6.48401e-101	1.26321e-96	0.27	0.15
Col14a1	1.2191	1.38859e-55	2.70524e-51	0.118	0.056
Tead1	1.21102	4.34363e-164	8.46227e-160	0.339	0.173
Fnbp1	1.20893	1.83895e-245	3.58263e-241	0.431	0.211
Tox	1.2061	2.53743e-95	4.94342e-91	0.19	0.089
Shisa3	1.20065	2.74384e-51	5.34555e-47	0.108	0.05
Ldlrad3	1.1972	4.48607e-113	8.73976e-109	0.269	0.142
Kcnab1	1.19692	7.80427e-112	1.52043e-107	0.173	0.069
AC144408.3	1.19139	3.44007e-91	6.70195e-87	0.217	0.112
Mrps6	1.17895	8.04524e-86	1.56737e-81	0.203	0.104
Hs2st1	1.17539	5.07519e-46	9.88749e-42	0.129	0.07
Neat1	1.17519	0	0	0.708	0.492
Afap1l2	1.1719	7.33424e-65	1.42886e-60	0.181	0.099
Snca	1.16802	1.30272e-77	2.53795e-73	0.13	0.054
Mertk	1.16514	6.73056e-63	1.31125e-58	0.157	0.081
Tbc1d22a	1.16481	7.42772e-49	1.44707e-44	0.11	0.054
Stxbp6	1.16384	5.55783e-256	1.08278e-251	0.476	0.243
Appbp2	1.16081	4.14602e-78	8.07727e-74	0.194	0.101
Slc44a1	1.14832	1.44267e-118	2.81061e-114	0.298	0.163
Kif13b	1.14458	3.46466e-79	6.74985e-75	0.213	0.115
Dock10	1.14155	3.45752e-143	6.73593e-139	0.309	0.157
Fam234a	1.13562	1.75007e-50	3.40949e-46	0.134	0.07
Dnajc7	1.12983	2.13699e-74	4.16329e-70	0.17	0.084
Sat1	1.12244	1.93666e-93	3.77301e-89	0.243	0.13
Hectd4	1.11878	1.62843e-60	3.17251e-56	0.161	0.085
Ndrg1	1.11026	1.14519e-91	2.23107e-87	0.253	0.14
Rai14	1.10123	3.25071e-78	6.33304e-74	0.198	0.104
Large1	1.09956	1.66644e-155	3.24656e-151	0.416	0.248
Usp32	1.09496	3.15893e-62	6.15423e-58	0.178	0.097
Il1rapl1	1.09402	1.18704e-104	2.3126e-100	0.264	0.141
Dynll1	1.07494	5.07325e-49	9.88371e-45	0.125	0.064
9630028H03Rik	1.0745	6.70647e-49	1.30655e-44	0.134	0.071
Ispd	1.06771	8.44141e-76	1.64456e-71	0.221	0.124
Ppp1r16b	1.05982	2.10293e-43	4.09693e-39	0.113	0.058
Xkr4	1.05812	5.62073e-302	1.09503e-297	0.41	0.164
Vamp5	1.05563	1.01308e-45	1.97368e-41	0.145	0.081
Ubxn4	1.05445	7.50418e-48	1.46196e-43	0.152	0.085
Ogn	1.04925	9.35937e-86	1.82339e-81	0.213	0.111
Sesn1	1.04386	1.08168e-59	2.10733e-55	0.186	0.104
Ank	1.02635	1.26024e-46	2.4552e-42	0.134	0.072
Erc1	1.024	3.64162e-43	7.0946e-39	0.147	0.085
Ptprs	1.01861	6.8662e-66	1.33767e-61	0.185	0.101
Ankrd12	1.01275	3.29835e-67	6.42585e-63	0.229	0.136
Itgav	1.01127	8.89745e-38	1.7334e-33	0.133	0.077
Atp1b3	1.00865	4.45347e-40	8.67625e-36	0.127	0.072
Far1	1.00705	3.17391e-50	6.1834e-46	0.159	0.089
Tmem181a	1.00189	4.34304e-39	8.46112e-35	0.101	0.052
Itih5	0.995853	2.54142e-37	4.95119e-33	0.123	0.07
Fyn	0.99415	6.96984e-61	1.35786e-56	0.209	0.123
Bbs9	0.992867	2.4949e-38	4.86057e-34	0.123	0.069
Csnk1a1	0.9855	2.75576e-71	5.36876e-67	0.29	0.187
Pxn	0.96966	4.52371e-47	8.8131e-43	0.164	0.095
Itga6	0.969586	6.02377e-69	1.17355e-64	0.212	0.12
Nkain2	0.964142	0	0	0.96	0.697
Kcna2	0.958954	2.76622e-50	5.38915e-46	0.124	0.062
Clasp2	0.953707	1.24184e-74	2.41936e-70	0.265	0.16
Ankib1	0.939916	2.23958e-29	4.36314e-25	0.103	0.06
Dip2b	0.93986	2.33639e-76	4.55176e-72	0.252	0.147
Man1a2	0.938035	9.03249e-27	1.75971e-22	0.106	0.064
Tmed10	0.93004	7.2275e-39	1.40806e-34	0.154	0.093
Smurf1	0.929265	5.64244e-36	1.09926e-31	0.141	0.084
Rnf13	0.926416	2.63983e-34	5.14292e-30	0.124	0.073
Crtc3	0.923455	1.44974e-40	2.82439e-36	0.136	0.077
Grb14	0.92216	3.51465e-42	6.84725e-38	0.133	0.074
Cttnbp2	0.921584	1.53387e-43	2.98829e-39	0.187	0.117
Cadm4	0.918209	9.38206e-62	1.82781e-57	0.151	0.075
Prdm16	0.916295	2.57379e-54	5.01425e-50	0.165	0.09
Cop1	0.914714	1.80412e-38	3.51478e-34	0.153	0.093
Tecr	0.908884	3.98122e-43	7.75621e-39	0.136	0.075
Arpc1a	0.907635	2.18479e-27	4.25641e-23	0.102	0.06
Nek7	0.895788	3.49027e-59	6.79975e-55	0.269	0.176
Adgrg6	0.886646	7.7435e-48	1.50859e-43	0.157	0.088
Agps	0.881209	7.50982e-27	1.46306e-22	0.113	0.069
Rapgef6	0.880333	2.74586e-40	5.34948e-36	0.194	0.126
Adamts5	0.879594	8.94332e-41	1.74234e-36	0.14	0.08
Pde7b	0.869837	6.9026e-90	1.34476e-85	0.331	0.206
Ptpn13	0.86691	5.45644e-51	1.06302e-46	0.195	0.117
Sdc4	0.862997	6.14959e-81	1.19806e-76	0.299	0.183
Tmod2	0.860344	8.04445e-34	1.56722e-29	0.128	0.076
Il34	0.850283	1.12125e-73	2.18442e-69	0.188	0.097
Map4	0.844732	1.2123e-60	2.36181e-56	0.292	0.195
Slc3a2	0.843909	6.10759e-22	1.18988e-17	0.101	0.063
Eif1	0.843384	1.02076e-71	1.98864e-67	0.307	0.2
Sbf2	0.843365	4.76277e-93	9.27883e-89	0.379	0.249
Ank3	0.841966	0	0	0.669	0.282
Cntln	0.841436	7.98467e-39	1.55557e-34	0.148	0.088
Myo9a	0.841088	3.77748e-59	7.35929e-55	0.263	0.17
Zbtb38	0.833297	5.79326e-35	1.12864e-30	0.156	0.097
Slc44a2	0.827305	6.13085e-25	1.19441e-20	0.118	0.075
2010111I01Rik	0.825102	4.38971e-90	8.55204e-86	0.389	0.261
Acaca	0.824968	6.00594e-37	1.17008e-32	0.168	0.106
Myo1b	0.824868	2.22947e-68	4.34345e-64	0.165	0.083
Tsc22d4	0.823098	2.78356e-33	5.42294e-29	0.119	0.069
Evi5	0.817164	1.0289e-42	2.00449e-38	0.159	0.094
Per1	0.814551	6.3985e-23	1.24656e-18	0.105	0.066
Dst	0.813306	2.18346e-71	4.25382e-67	0.335	0.225
Zmynd8	0.811056	3.29298e-24	6.41537e-20	0.128	0.083
Stard9	0.809384	4.50457e-47	8.7758e-43	0.205	0.128
Tbc1d23	0.807027	1.56682e-26	3.05248e-22	0.104	0.062
Deptor	0.797674	6.28721e-26	1.22487e-21	0.153	0.103
Anks1	0.794958	5.15941e-32	1.00516e-27	0.162	0.105
Prkca	0.780695	2.09176e-138	4.07517e-134	0.716	0.597
Phldb1	0.77802	3.9785e-20	7.75092e-16	0.111	0.073
Plpp1	0.777981	7.86764e-40	1.53277e-35	0.176	0.11
Sgcd	0.773882	2.11428e-205	4.11904e-201	0.459	0.24
Dmd	0.770999	1.99093e-300	3.87873e-296	0.589	0.312
Kmt2d	0.768444	5.07455e-24	9.88623e-20	0.143	0.096
Cdc37l1	0.759605	3.23337e-25	6.29926e-21	0.113	0.07
Cdc42bpa	0.758619	3.78756e-35	7.37891e-31	0.199	0.134
Nlgn1	0.757827	8.09833e-45	1.57772e-40	0.205	0.13
Fos	0.751683	8.01726e-67	1.56192e-62	0.393	0.287
Elmo1	0.738857	6.2769e-94	1.22287e-89	0.383	0.246
4930402H24Rik	0.737735	1.54569e-37	3.01131e-33	0.237	0.165
Myo1d	0.733437	8.75664e-32	1.70597e-27	0.142	0.088
Ehbp1	0.725138	1.76777e-157	3.44398e-153	0.518	0.325
Swap70	0.71667	2.31782e-19	4.51557e-15	0.118	0.08
Mapk3	0.716308	7.26699e-21	1.41576e-16	0.102	0.064
Hnrnpl	0.708028	8.38364e-46	1.6333e-41	0.295	0.211
Macrod2	0.699949	3.4284e-44	6.6792e-40	0.248	0.167
Epb41l2	0.696686	4.47163e-50	8.71163e-46	0.376	0.287
Cdc73	0.696458	5.18095e-19	1.00935e-14	0.145	0.103
Tacc2	0.69638	1.65046e-22	3.21543e-18	0.147	0.101
Vgll3	0.69153	5.75383e-20	1.12096e-15	0.104	0.067
Sh3d19	0.690659	2.949e-41	5.74525e-37	0.225	0.151
Bcas3	0.67994	3.13558e-55	6.10873e-51	0.384	0.284
Tfeb	0.677644	3.94054e-20	7.67696e-16	0.114	0.075
Nlk	0.670766	3.53402e-21	6.88497e-17	0.161	0.114
Ino80dos	0.659471	8.19986e-14	1.5975e-09	0.101	0.071
Snrnp70	0.653619	3.21537e-34	6.26419e-30	0.223	0.155
Utp11	0.648976	8.58793e-24	1.6731e-19	0.265	0.21
Smg7	0.645765	1.09335e-14	2.13006e-10	0.119	0.086
Ptbp2	0.644397	1.62292e-13	3.16178e-09	0.119	0.087
Tbck	0.640888	4.64615e-15	9.05163e-11	0.118	0.084
Map3k11	0.638604	5.88621e-15	1.14675e-10	0.111	0.079
Fign	0.635982	5.56645e-72	1.08445e-67	0.242	0.137
Ddhd1	0.635541	8.58571e-21	1.67267e-16	0.148	0.104
Kif1b	0.632081	7.37972e-28	1.43772e-23	0.215	0.156
Iqgap2	0.623109	1.36943e-39	2.66792e-35	0.157	0.093
Notch2	0.622245	5.32811e-28	1.03802e-23	0.164	0.11
Syn3	0.61889	8.97415e-42	1.74834e-37	0.312	0.23
Stat3	0.616367	1.38818e-09	2.70444e-05	0.181	0.153
Parva	0.614977	1.01375e-20	1.97499e-16	0.153	0.107
Pja2	0.609442	4.22027e-12	8.22194e-08	0.119	0.089
Sfswap	0.606596	7.81924e-18	1.52334e-13	0.129	0.09
Nf1	0.605905	2.12596e-31	4.1418e-27	0.257	0.188
Lats2	0.605715	7.62447e-18	1.4854e-13	0.162	0.119
Fmnl2	0.60497	2.02092e-63	3.93715e-59	0.461	0.351
Wwc2	0.599827	1.77471e-12	3.4575e-08	0.141	0.108
Klf13	0.599555	5.85035e-35	1.13977e-30	0.339	0.265
Ypel3	0.599347	1.66054e-15	3.23506e-11	0.107	0.073
Kif5b	0.594263	1.61647e-12	3.14922e-08	0.147	0.114
Cuedc1	0.589468	6.46663e-16	1.25983e-11	0.139	0.102
Iqsec1	0.587373	4.58461e-15	8.93173e-11	0.107	0.074
Csrp1	0.576419	9.53508e-11	1.85763e-06	0.127	0.099
Dennd5b	0.576406	9.22822e-10	1.79784e-05	0.107	0.082
Crip2	0.575392	2.04097e-14	3.97622e-10	0.127	0.093
Asxl1	0.575049	9.8062e-20	1.91044e-15	0.173	0.126
Usp37	0.567007	7.76892e-10	1.51354e-05	0.114	0.087
Crebrf	0.5655	9.67414e-11	1.88472e-06	0.112	0.084
Uaca	0.558967	4.61151e-10	8.98414e-06	0.112	0.085
Lims2	0.558294	8.46648e-17	1.64944e-12	0.11	0.075
Yjefn3	0.557881	5.36237e-15	1.0447e-10	0.119	0.084
Dlgap4	0.5546	4.82244e-08	0.000939508	0.113	0.089
Sept11	0.553827	3.00206e-18	5.84862e-14	0.184	0.138
Timp3	0.550028	3.10653e-29	6.05214e-25	0.288	0.221
Rabgap1	0.549864	2.90949e-14	5.66827e-10	0.172	0.133
Add1	0.548762	9.55184e-16	1.86089e-11	0.151	0.112
Dpysl2	0.542845	3.84264e-10	7.48623e-06	0.166	0.136
Adgrl3	0.541588	9.34262e-60	1.82013e-55	0.232	0.137
Cul3	0.53688	7.26742e-10	1.41584e-05	0.122	0.095
Med13l	0.527979	1.7442e-26	3.39804e-22	0.298	0.233
Dis3l2	0.527595	6.94544e-15	1.35311e-10	0.163	0.124
Ctnnd1	0.525879	2.26199e-10	4.4068e-06	0.161	0.13
Csgalnact1	0.524989	1.50022e-16	2.92273e-12	0.192	0.149
Cenpp	0.520132	1.21604e-35	2.36909e-31	0.266	0.19
Ddx17	0.518824	1.56333e-17	3.04569e-13	0.202	0.156
Ophn1	0.517355	4.11077e-27	8.0086e-23	0.245	0.181
Ankrd28	0.516698	2.99805e-07	0.00584081	0.105	0.084
Mfap5	0.515863	1.57522e-16	3.06884e-12	0.107	0.072
Foxo3	0.51126	3.39157e-30	6.60746e-26	0.388	0.315
Kcnh7	0.511002	1.13916e-15	2.21932e-11	0.114	0.079
Mitf	0.50322	1.87219e-24	3.64741e-20	0.159	0.108
1110051M20Rik	0.500573	8.92147e-15	1.73808e-10	0.158	0.119
Rsrp1	0.499258	2.84284e-19	5.53843e-15	0.178	0.131
Bcl2l1	0.492409	5.07605e-25	9.88917e-21	0.256	0.194
Tekt3	0.484538	2.19815e-11	4.28243e-07	0.106	0.077
Ndufa13	0.484164	2.1264e-10	4.14264e-06	0.109	0.082
Cobll1	0.481118	1.92574e-23	3.75173e-19	0.189	0.135
Srgap2	0.480165	1.15655e-18	2.25319e-14	0.27	0.22
Cyfip1	0.479459	1.17787e-09	2.29472e-05	0.115	0.088
Thsd7a	0.476318	1.71531e-20	3.34176e-16	0.191	0.142
Sipa1l1	0.47412	1.43409e-37	2.79389e-33	0.311	0.227
Asxl3	0.473139	8.2384e-29	1.605e-24	0.364	0.293
Srsf5	0.471559	8.19822e-13	1.59718e-08	0.124	0.091
Junb	0.470261	3.15771e-18	6.15186e-14	0.288	0.238
AC161165.4	0.468904	9.77723e-10	1.9048e-05	0.13	0.102
Vps13a	0.465481	2.87781e-15	5.60655e-11	0.172	0.131
Tuba1a	0.460421	1.99303e-08	0.000388281	0.116	0.091
Mat2a	0.458585	2.06447e-19	4.022e-15	0.18	0.132
Flnb	0.45702	1.93589e-11	3.77149e-07	0.159	0.125
Tom1l2	0.453946	6.52679e-12	1.27155e-07	0.186	0.149
Arhgap31	0.450336	1.18361e-33	2.30591e-29	0.33	0.25
Matr3	0.446152	4.843e-12	9.43514e-08	0.146	0.112
Strbp	0.445377	1.64888e-08	0.000321235	0.18	0.151
Frmd8	0.443803	4.91159e-07	0.00956876	0.112	0.09
Myo9b	0.443758	1.25747e-10	2.4498e-06	0.101	0.074
Sssca1	0.440907	5.56223e-09	0.000108363	0.101	0.077
Tcf25	0.433026	2.01874e-09	3.93292e-05	0.123	0.096
Dcaf6	0.428289	9.34029e-08	0.00181968	0.138	0.113
Spag9	0.42164	3.16437e-14	6.16482e-10	0.245	0.202
Bckdhb	0.42124	9.42383e-11	1.83595e-06	0.134	0.103
Gls	0.420214	4.68944e-17	9.13597e-13	0.169	0.125
Comt	0.416847	1.84249e-11	3.58954e-07	0.256	0.219
Gtdc1	0.415032	1.77512e-06	0.034583	0.143	0.12
E130307A14Rik	0.40903	6.75852e-07	0.013167	0.109	0.087
Scyl1	0.398534	1.28945e-07	0.00251211	0.124	0.099
Cstf3	0.397293	4.55498e-09	8.87401e-05	0.101	0.076
Atxn2	0.396596	4.17178e-10	8.12747e-06	0.151	0.119
Maml3	0.39222	8.89727e-15	1.73337e-10	0.31	0.263
Klf6	0.390659	1.62083e-07	0.00315769	0.139	0.114
Park2	0.385848	1.064e-15	2.07288e-11	0.246	0.198
Akap8l	0.385264	6.68387e-07	0.0130215	0.102	0.081
Prkce	0.384625	7.23342e-08	0.00140922	0.199	0.17
Slc9a9	0.384311	1.74736e-55	3.4042e-51	0.163	0.086
Ltbp3	0.378146	1.49721e-06	0.0291687	0.122	0.1
Gab1	0.362363	3.12207e-24	6.08242e-20	0.271	0.208
Ctnna1	0.357901	3.44543e-09	6.7124e-05	0.227	0.193
Itgb4	0.356463	1.04258e-11	2.03115e-07	0.109	0.079
Agap1	0.354966	7.83661e-07	0.0152673	0.228	0.201
Abcc5	0.353656	5.91441e-07	0.0115224	0.136	0.112
Lrrc4c	0.353576	1.46314e-09	2.8505e-05	0.108	0.082
Pcmtd1	0.35237	1.16376e-06	0.0226723	0.138	0.114
Pdzd2	0.352358	2.17982e-10	4.24672e-06	0.249	0.213
Osbpl11	0.351501	2.37208e-10	4.62128e-06	0.245	0.21
Arid1b	0.34652	1.06535e-09	2.07551e-05	0.248	0.213
Fxyd3	0.345561	2.06742e-10	4.02775e-06	0.105	0.078
Tacc1	0.344304	1.16382e-15	2.26735e-11	0.251	0.202
Xrcc4	0.329727	3.81827e-16	7.43875e-12	0.336	0.282
Znrf3	0.328745	3.64628e-09	7.10368e-05	0.13	0.102
Fth1	0.325788	8.74418e-14	1.70354e-09	0.303	0.258
Atp9b	0.319108	3.06726e-10	5.97565e-06	0.194	0.159
Mprip	0.313517	7.04655e-07	0.0137281	0.143	0.118
Bcl2	0.310409	1.97857e-06	0.0385465	0.206	0.18
Mtus1	0.307653	7.88229e-07	0.0153563	0.121	0.098
Snx4	0.302686	3.1101e-07	0.0060591	0.269	0.242
Pik3r1	0.285788	2.54593e-11	4.95997e-07	0.287	0.245
Plxdc2	0.284172	1.07306e-24	2.09054e-20	0.402	0.33
Ust	0.279812	1.954e-09	3.80679e-05	0.204	0.169
Fah	0.279109	4.82352e-07	0.00939718	0.223	0.196
B3glct	0.272874	6.30081e-14	1.22752e-09	0.526	0.494
Lgi4	0.253753	2.38082e-08	0.000463832	0.11	0.085
Hspg2	0.253027	1.47945e-06	0.0288226	0.272	0.245

## Sheet: nmSC
gene	avg_log2FC	p_val	p_val_adj	pct.1	pct.2
Cadm2	5.53492	0	0	0.859	0.115
Ncam1	5.21584	0	0	0.63	0.034
Slc35f1	4.90756	0	0	0.866	0.104
Fam19a1	4.47833	0	0	0.254	0.023
Adgb	4.42296	0	0	0.179	0.013
Kcna6	4.4099	0	0	0.312	0.02
Csmd1	4.37874	0	0	0.975	0.202
Scn7a	4.3679	0	0	0.754	0.087
Adam23	4.34721	0	0	0.255	0.018
Grik2	4.16837	0	0	0.734	0.092
Kcnh8	4.14539	0	0	0.315	0.028
L1cam	4.04402	0	0	0.165	0.012
Cdh2	4.00194	0	0	0.322	0.031
Met	3.93117	3.28078e-274	6.39161e-270	0.141	0.013
Ppp2r2b	3.80393	0	0	0.446	0.053
Cdh19	3.67962	0	0	0.839	0.171
Ntrk3	3.55622	0	0	0.465	0.065
S1pr3	3.54883	7.00596e-278	1.3649e-273	0.149	0.015
Chl1	3.54062	0	0	0.528	0.1
Sema3e	3.52094	0	0	0.206	0.02
Car10	3.4864	9.37013e-174	1.82549e-169	0.124	0.018
Epb41l4b	3.41439	0	0	0.406	0.057
Rasgef1c	3.41318	0	0	0.256	0.032
Col27a1	3.31975	1.94727e-173	3.79367e-169	0.107	0.013
Sostdc1	3.28777	0	0	0.213	0.025
Grid2	3.24602	0	0	0.416	0.094
Mdga2	3.15358	0	0	0.322	0.05
Lgi1	3.11751	3.47345e-171	6.76698e-167	0.12	0.017
Itga2	3.07566	5.67583e-144	1.10577e-139	0.101	0.014
Stard13	3.03441	0	0	0.858	0.27
Frmd5	3.01978	0	0	0.262	0.034
Abca8b	3.00533	0	0	0.468	0.084
Fam19a5	2.99141	8.44697e-164	1.64564e-159	0.124	0.019
Tspan18	2.98365	2.71338e-142	5.28621e-138	0.116	0.02
Ncam2	2.96946	6.93038e-227	1.35018e-222	0.195	0.036
Adgrl3	2.94627	0	0	0.585	0.115
C4b	2.9393	0	0	0.322	0.057
Ahr	2.93672	6.96795e-205	1.3575e-200	0.16	0.026
Aspa	2.84578	0	0	0.329	0.061
Plscr2	2.83529	2.93935e-127	5.72644e-123	0.109	0.019
Amph	2.80951	4.18794e-133	8.15895e-129	0.106	0.017
Fam78b	2.80067	2.59388e-158	5.0534e-154	0.129	0.022
Lgi4	2.79053	0	0	0.335	0.063
Fign	2.76595	0	0	0.56	0.121
Adamts17	2.75433	4.37391e-105	8.52126e-101	0.11	0.024
Cadm1	2.74946	0	0	0.495	0.095
Ank3	2.71912	0	0	0.927	0.333
Luzp2	2.71578	0	0	0.374	0.1
Kcna2	2.71415	0	0	0.303	0.054
Col11a1	2.68163	1.62883e-198	3.17329e-194	0.172	0.031
Fxyd3	2.67981	0	0	0.3	0.06
Dbi	2.66244	0	0	0.503	0.137
Snca	2.64341	2.64846e-288	5.15974e-284	0.268	0.054
Spata13	2.60073	2.4288e-268	4.7318e-264	0.268	0.058
Adgrb3	2.59685	1.63684e-112	3.18888e-108	0.181	0.056
Dok6	2.5899	3.93862e-192	7.67323e-188	0.197	0.042
Cadm4	2.5666	0	0	0.329	0.07
Fxyd1	2.56325	0	0	0.421	0.106
Xkr4	2.51621	0	0	0.619	0.192
Entpd2	2.50854	4.81884e-201	9.38807e-197	0.213	0.048
Ctnna2	2.48592	8.05469e-78	1.56921e-73	0.133	0.042
Tenm3	2.46512	0	0	0.626	0.178
Epha5	2.45661	3.56679e-188	6.94882e-184	0.204	0.046
Lrrc4c	2.43934	1.58272e-192	3.08346e-188	0.255	0.07
Prnp	2.42356	7.09913e-240	1.38305e-235	0.25	0.055
Vgll3	2.42111	1.67156e-229	3.25653e-225	0.249	0.057
Prn	2.41301	7.4567e-238	1.45272e-233	0.251	0.056
Rarres2	2.3974	6.03086e-235	1.17493e-230	0.266	0.064
Kcnq5	2.39729	1.75512e-249	3.41933e-245	0.239	0.048
Ttyh2	2.38725	1.30444e-86	2.5413e-82	0.104	0.025
Lbh	2.37408	1.98959e-96	3.87613e-92	0.107	0.024
Sgcd	2.36622	0	0	0.747	0.252
Lrrc61	2.36219	3.48158e-232	6.78282e-228	0.266	0.064
Frmd4a	2.34005	2.69574e-300	5.25185e-296	0.421	0.131
Ppp1r14c	2.31271	2.0252e-100	3.9455e-96	0.113	0.025
Sox6	2.28645	0	0	0.404	0.098
Negr1	2.27491	0	0	0.364	0.092
Edil3	2.27425	2.03379e-92	3.96223e-88	0.131	0.036
Apoe	2.26856	0	0	0.606	0.195
Prkcq	2.26258	4.42412e-123	8.61908e-119	0.137	0.031
Nlgn1	2.25766	6.73951e-296	1.31299e-291	0.407	0.122
Cnksr2	2.23839	1.09168e-143	2.12682e-139	0.167	0.039
Matn2	2.20958	1.36472e-256	2.65875e-252	0.344	0.097
Wwp1	2.15943	0	0	0.471	0.132
Erbb3	2.14945	1.00632e-120	1.96051e-116	0.148	0.036
Glp2r	2.13475	1.21229e-184	2.36179e-180	0.256	0.071
Abca8a	2.11094	0	0	0.678	0.214
Kcnk13	2.11068	1.74009e-100	3.39003e-96	0.114	0.026
Col28a1	2.10559	6.52453e-152	1.27111e-147	0.193	0.049
Tmod2	2.105	1.12356e-199	2.18892e-195	0.264	0.071
Plscr4	2.10182	5.94747e-208	1.15869e-203	0.32	0.1
Kcna1	2.09884	2.66211e-194	5.18632e-190	0.246	0.063
Plce1	2.05737	0	0	0.463	0.15
Reck	2.05073	1.68322e-65	3.27924e-61	0.106	0.032
Sh3pxd2a	2.04908	7.88645e-213	1.53644e-208	0.34	0.11
Adamts20	2.01308	5.22181e-143	1.01731e-138	0.206	0.058
Cd59a	2.0077	4.56221e-92	8.88809e-88	0.13	0.035
Eya4	2.00585	5.88795e-95	1.14709e-90	0.156	0.048
Slc43a3	1.99253	7.45324e-102	1.45204e-97	0.163	0.049
Gpm6b	1.98358	0	0	0.48	0.143
Sdc4	1.97531	0	0	0.542	0.178
Cyp2j6	1.97465	4.47315e-64	8.71459e-60	0.101	0.029
Npdc1	1.95633	9.55108e-152	1.86074e-147	0.269	0.091
Igsf3	1.93453	3.37813e-77	6.58127e-73	0.124	0.037
Sipa1l2	1.90428	1.16559e-65	2.27081e-61	0.115	0.036
Arhgef26	1.90288	3.66317e-98	7.13659e-94	0.153	0.045
F3	1.88294	2.85335e-58	5.5589e-54	0.102	0.032
4930419G24Rik	1.85749	5.72554e-138	1.11545e-133	0.214	0.063
Igsf11	1.84835	1.30929e-109	2.55076e-105	0.18	0.055
Tmem176a	1.83902	1.25828e-74	2.45138e-70	0.143	0.048
Slc22a23	1.80439	1.14151e-62	2.2239e-58	0.118	0.039
Srgap1	1.79484	2.01593e-144	3.92743e-140	0.27	0.093
Dclk2	1.78697	6.96137e-60	1.35621e-55	0.117	0.04
Adam22	1.78653	2.4443e-97	4.76198e-93	0.176	0.057
Iqgap2	1.77087	7.90575e-120	1.5402e-115	0.255	0.094
Nhs	1.76993	4.76935e-121	9.29165e-117	0.224	0.075
Pex5l	1.75216	8.971e-256	1.74773e-251	0.44	0.152
Gpt2	1.74076	6.32912e-52	1.23304e-47	0.118	0.043
Il1rap	1.73875	6.36532e-125	1.24009e-120	0.239	0.082
Prdm16	1.73494	6.34487e-149	1.23611e-144	0.275	0.093
Sox10	1.72915	3.82155e-96	7.44515e-92	0.156	0.047
Gria4	1.72419	3.21969e-75	6.27261e-71	0.179	0.068
Il1rapl1	1.72206	3.18451e-164	6.20407e-160	0.375	0.154
Mpp7	1.72033	1.21801e-66	2.37293e-62	0.156	0.059
Rab31	1.68363	1.39829e-67	2.72414e-63	0.152	0.056
Ptn	1.67608	4.41623e-116	8.6037e-112	0.18	0.052
Scarb2	1.66843	2.26787e-100	4.41826e-96	0.193	0.065
Atp1a2	1.6684	1.16088e-150	2.26163e-146	0.272	0.09
Marcks	1.66135	1.71595e-139	3.34302e-135	0.315	0.124
Ehbp1	1.65879	0	0	0.697	0.345
Tox	1.64093	3.19885e-126	6.23201e-122	0.271	0.101
Mboat2	1.63111	2.44054e-151	4.75466e-147	0.29	0.1
Arhgef10l	1.61986	4.66126e-46	9.08106e-42	0.119	0.047
Gal3st1	1.60812	2.71867e-57	5.29651e-53	0.11	0.037
Itgb8	1.6023	1.45752e-95	2.83953e-91	0.252	0.104
Ntng1	1.59798	7.07742e-188	1.37882e-183	0.265	0.073
Galnt17	1.59379	1.45075e-193	2.82635e-189	0.438	0.179
Igsf8	1.5619	2.14206e-139	4.17317e-135	0.287	0.104
Sbspon	1.55241	2.83308e-45	5.51941e-41	0.103	0.038
Ddhd1	1.55	2.17855e-99	4.24425e-95	0.251	0.101
Pde1a	1.54648	2.30885e-67	4.49811e-63	0.168	0.065
Nrp2	1.54305	1.31602e-102	2.56387e-98	0.262	0.107
Tmtc2	1.52574	2.85342e-183	5.55903e-179	0.446	0.191
Gas7	1.51748	1.54394e-133	3.00791e-129	0.314	0.124
Epb41l3	1.509	1.46818e-54	2.8603e-50	0.154	0.065
Hmgcs2	1.50172	1.21347e-55	2.36408e-51	0.131	0.049
Cpe	1.49994	4.5593e-93	8.88244e-89	0.235	0.094
Lhfpl2	1.47762	1.02264e-45	1.99231e-41	0.106	0.039
Grb14	1.46253	1.12926e-78	2.20002e-74	0.199	0.078
Sema6d	1.46065	1.83177e-140	3.56866e-136	0.361	0.151
Trim2	1.45849	5.469e-39	1.06547e-34	0.114	0.048
Arpc1b	1.45058	4.31609e-54	8.4086e-50	0.151	0.062
Gcnt2	1.4352	5.14454e-68	1.00226e-63	0.204	0.088
Mapt	1.43286	2.75246e-47	5.36235e-43	0.121	0.047
A830082K12Rik	1.41521	3.04649e-41	5.93518e-37	0.107	0.042
Rassf4	1.41135	7.8769e-44	1.53458e-39	0.133	0.057
Ahnak	1.40152	4.32363e-137	8.4233e-133	0.464	0.242
Macrod2	1.39851	4.71924e-106	9.19403e-102	0.354	0.172
Gas2l3	1.36877	3.11423e-108	6.06713e-104	0.285	0.117
Vwa1	1.36398	3.23248e-48	6.29752e-44	0.152	0.067
Ckb	1.35726	4.46073e-55	8.6904e-51	0.15	0.06
Gatm	1.34755	1.58478e-121	3.08747e-117	0.29	0.113
Itgb4	1.34687	3.77465e-64	7.35378e-60	0.183	0.077
Art3	1.32823	5.91529e-157	1.15242e-152	0.379	0.151
Lrrtm4	1.32237	5.00902e-93	9.75858e-89	0.259	0.108
Tln2	1.29095	2.10092e-34	4.09302e-30	0.121	0.055
Afap1l2	1.25621	9.87557e-74	1.92396e-69	0.242	0.109
Kirrel	1.25518	3.30395e-34	6.43676e-30	0.12	0.055
Daam2	1.22273	7.13776e-36	1.39058e-31	0.116	0.051
Tgfbr3	1.22161	1.11456e-166	2.17138e-162	0.617	0.354
Tnik	1.2204	2.16769e-64	4.22308e-60	0.215	0.097
Antxr2	1.21694	3.44606e-80	6.71361e-76	0.283	0.134
Dmd	1.19993	7.23626e-269	1.40977e-264	0.706	0.357
Adgrg6	1.19743	5.15595e-43	1.00448e-38	0.192	0.099
Ntrk2	1.19341	5.2317e-40	1.01924e-35	0.132	0.058
Nr2f2	1.19268	7.08417e-85	1.38014e-80	0.306	0.149
Retreg1	1.19126	6.62769e-47	1.29121e-42	0.142	0.059
Rora	1.18487	1.30849e-191	2.54919e-187	0.672	0.377
Ispd	1.17597	1.34549e-69	2.62129e-65	0.277	0.138
Eva1c	1.1739	1.50343e-28	2.92898e-24	0.106	0.05
Lpar1	1.172	1.36816e-39	2.66544e-35	0.195	0.104
Asap2	1.16346	9.07293e-32	1.76759e-27	0.129	0.063
Add3	1.14582	3.97704e-72	7.74807e-68	0.3	0.153
Tab2	1.13493	4.27584e-26	8.3302e-22	0.111	0.055
Sntb1	1.13424	7.19019e-90	1.40079e-85	0.301	0.138
Prkg1	1.12299	3.70443e-300	7.21697e-296	0.624	0.247
Acyp2	1.11714	2.23243e-30	4.34922e-26	0.148	0.077
Megf9	1.11382	9.82553e-92	1.91421e-87	0.317	0.147
Sparcl1	1.109	2.00353e-61	3.90329e-57	0.253	0.127
Prex2	1.10682	2.34143e-137	4.56157e-133	0.466	0.228
Lama4	1.08703	3.92876e-60	7.654e-56	0.302	0.167
Zeb2	1.08445	3.52222e-204	6.86199e-200	0.737	0.439
Tead1	1.07913	3.7338e-80	7.27419e-76	0.372	0.204
Ndrg2	1.07545	9.67255e-28	1.88441e-23	0.116	0.057
Zfand6	1.06512	2.08761e-41	4.06708e-37	0.216	0.118
Mill2	1.06286	9.63239e-38	1.87658e-33	0.192	0.103
Scd2	1.05961	1.61454e-67	3.14544e-63	0.28	0.141
Pten	1.05683	2.43802e-65	4.74975e-61	0.318	0.175
Plp1	1.05644	4.82453e-125	9.39915e-121	0.375	0.163
Ppp2r2a	1.04718	4.3683e-30	8.51033e-26	0.169	0.093
Dock7	1.04636	4.27936e-67	8.33705e-63	0.303	0.159
Npas3	1.0451	2.4128e-25	4.70062e-21	0.128	0.067
Myo18a	1.04449	1.56774e-24	3.05428e-20	0.128	0.068
Piezo2	1.03987	2.07826e-56	4.04886e-52	0.258	0.135
Cnn3	1.01194	5.91552e-27	1.15246e-22	0.134	0.07
Nedd4l	1.00878	2.83e-48	5.51341e-44	0.292	0.171
Dpyd	1.0044	1.36346e-35	2.6563e-31	0.226	0.133
Fnip2	1.0039	3.45849e-17	6.73783e-13	0.11	0.063
Sema3b	1.00165	1.175e-24	2.28914e-20	0.135	0.073
Cd63	0.999849	1.04256e-27	2.03111e-23	0.157	0.087
Mlxip	0.998289	1.58872e-41	3.09514e-37	0.199	0.104
Celf2	0.997415	2.60939e-250	5.08362e-246	0.901	0.635
Gnai1	0.989645	1.09645e-31	2.13611e-27	0.147	0.075
Ndst4	0.988745	1.23691e-17	2.40975e-13	0.129	0.078
Tmem176b	0.986825	2.97966e-24	5.80497e-20	0.112	0.057
Bcl2	0.982146	2.54577e-73	4.95966e-69	0.328	0.171
Sorbs2	0.979231	1.59615e-141	3.10963e-137	0.388	0.161
Uaca	0.973764	1.13798e-24	2.21701e-20	0.152	0.086
CT025619.1	0.961449	3.58848e-13	6.99107e-09	0.123	0.079
Ptprs	0.935068	2.62651e-28	5.11696e-24	0.197	0.117
Camk2d	0.934157	3.69145e-70	7.19169e-66	0.425	0.261
Itgav	0.930616	8.24024e-28	1.60536e-23	0.157	0.086
Dpysl2	0.916984	2.17406e-33	4.23551e-29	0.227	0.135
Sppl3	0.911022	4.54299e-27	8.85065e-23	0.17	0.097
Arpc1a	0.909197	5.28419e-21	1.02947e-16	0.121	0.067
Vapa	0.902841	1.53175e-21	2.98416e-17	0.132	0.074
Vim	0.902129	1.05253e-41	2.05055e-37	0.268	0.159
Sfrp5	0.894203	1.23002e-27	2.39632e-23	0.101	0.046
Gria3	0.893584	1.83392e-37	3.57284e-33	0.223	0.126
Dst	0.889709	1.853e-64	3.61001e-60	0.399	0.24
Lats2	0.881639	2.39022e-24	4.65663e-20	0.198	0.124
Trpm3	0.878195	3.66498e-26	7.14011e-22	0.179	0.105
Hspg2	0.873371	1.61493e-58	3.14621e-54	0.385	0.237
Tuba1a	0.871056	2.08636e-23	4.06465e-19	0.157	0.091
Foxo1	0.870764	6.41628e-30	1.25002e-25	0.206	0.121
Ptprj	0.869194	1.35835e-70	2.64634e-66	0.286	0.14
Hsd17b4	0.865298	5.33764e-18	1.03988e-13	0.119	0.069
Lamb1	0.859854	6.30771e-22	1.22887e-17	0.151	0.089
Rnd3	0.859669	1.13898e-20	2.21896e-16	0.12	0.066
Dennd6a	0.850977	2.84096e-19	5.53476e-15	0.147	0.089
Aatk	0.849055	1.9481e-78	3.79528e-74	0.423	0.239
Lsamp	0.831779	4.71957e-21	9.19467e-17	0.172	0.107
Park2	0.830578	3.49096e-43	6.80109e-39	0.32	0.199
Htt	0.827099	1.41612e-17	2.75889e-13	0.107	0.06
Ctnna1	0.810253	6.23574e-38	1.21485e-33	0.303	0.191
AC161165.4	0.800525	2.03271e-21	3.96014e-17	0.17	0.104
Sorbs2os	0.794449	7.14627e-51	1.39224e-46	0.207	0.099
Trio	0.793986	1.52364e-20	2.96835e-16	0.237	0.163
Tsc22d4	0.792832	6.15307e-16	1.19874e-11	0.128	0.079
Ankrd28	0.788712	1.93536e-22	3.77047e-18	0.146	0.083
Csrp1	0.787849	4.30988e-26	8.39652e-22	0.173	0.099
Dip2b	0.786121	8.5786e-31	1.67128e-26	0.265	0.168
Gab1	0.783443	5.65753e-51	1.1022e-46	0.349	0.212
Klhl29	0.781387	1.76692e-13	3.4423e-09	0.109	0.067
Arhgap39	0.780085	2.80908e-57	5.47264e-53	0.318	0.176
Bicra	0.779722	5.00482e-19	9.75039e-15	0.141	0.084
Itga6	0.775124	7.99619e-32	1.55782e-27	0.23	0.137
Sparc	0.771404	2.38237e-87	4.64134e-83	0.637	0.459
Lrmda	0.769932	7.48552e-40	1.45833e-35	0.339	0.219
P2rx7	0.758401	3.33415e-23	6.49558e-19	0.131	0.071
Adk	0.75727	1.87759e-15	3.65791e-11	0.176	0.12
B2m	0.741527	3.52428e-37	6.866e-33	0.307	0.194
Pdzd2	0.740332	4.12873e-37	8.04359e-33	0.326	0.211
Eda	0.721248	5.27204e-26	1.0271e-21	0.242	0.155
Gulp1	0.718182	6.37723e-67	1.24241e-62	0.524	0.347
Slc44a1	0.701693	7.68758e-35	1.49769e-30	0.301	0.191
Plekha4	0.698491	2.29494e-38	4.471e-34	0.291	0.177
Prkd1	0.693095	8.88184e-26	1.73036e-21	0.222	0.14
Lgr4	0.691995	8.53324e-12	1.66244e-07	0.11	0.07
Ppp4r1	0.691421	7.82203e-09	0.000152389	0.124	0.088
Bckdhb	0.690916	3.9365e-10	7.66909e-06	0.15	0.108
Patl2	0.688487	4.42896e-33	8.62849e-29	0.312	0.204
Snta1	0.678675	2.64876e-16	5.16031e-12	0.164	0.107
Rbms3	0.676652	7.78307e-45	1.5163e-40	0.42	0.279
Clasp1	0.675355	2.58591e-13	5.03788e-09	0.187	0.132
Cyp7b1	0.669865	1.3311e-20	2.59325e-16	0.167	0.102
Hmgb1	0.668528	2.10179e-13	4.09471e-09	0.156	0.106
Sh3d19	0.666542	1.82882e-18	3.56291e-14	0.237	0.165
Agap1	0.66631	1.48446e-28	2.89203e-24	0.297	0.198
Plec	0.64841	1.10956e-07	0.00216164	0.138	0.103
Tmem132c	0.64728	9.83245e-44	1.91556e-39	0.436	0.297
Cep85l	0.642782	3.12466e-07	0.00608747	0.105	0.075
AC162302.1	0.638543	4.77105e-08	0.000929495	0.128	0.093
Setbp1	0.636697	8.30713e-29	1.6184e-24	0.264	0.168
Lhfp	0.63662	4.22674e-32	8.23454e-28	0.335	0.223
Deptor	0.636037	5.09553e-20	9.92712e-16	0.178	0.111
mt-Cytb	0.630984	3.21783e-19	6.26897e-15	0.169	0.106
Lyrm4	0.629198	1.36081e-10	2.65114e-06	0.108	0.07
Csgalnact1	0.626718	3.74261e-18	7.29135e-14	0.225	0.155
Prkce	0.617755	7.08862e-22	1.381e-17	0.251	0.17
Ifitm3	0.615786	1.39897e-13	2.72547e-09	0.175	0.122
Frmd6	0.611887	2.80504e-18	5.46479e-14	0.188	0.123
Sorbs1	0.611174	2.06068e-68	4.01461e-64	0.748	0.608
S100a6	0.610751	1.37854e-32	2.68567e-28	0.392	0.28
Lgals1	0.609935	1.07355e-14	2.0915e-10	0.205	0.145
Fmnl2	0.603417	2.81067e-48	5.47574e-44	0.515	0.368
Lrrc8d	0.601549	7.21106e-11	1.40486e-06	0.109	0.071
Tmem50a	0.59062	7.81734e-10	1.52297e-05	0.113	0.076
Slc27a1	0.58731	3.4232e-14	6.66907e-10	0.145	0.094
1700025G04Rik	0.583268	7.5714e-10	1.47506e-05	0.12	0.082
Slmap	0.582273	2.22597e-10	4.33663e-06	0.17	0.124
Nkain2	0.577481	1.81199e-132	3.53012e-128	0.951	0.754
Pde7b	0.576644	4.02229e-21	7.83622e-17	0.321	0.234
Anks1b	0.572123	2.0755e-89	4.0435e-85	0.671	0.44
Itga1	0.569539	6.60096e-10	1.286e-05	0.123	0.084
Nfkb1	0.561677	4.60559e-07	0.00897262	0.13	0.097
mt-Co3	0.560456	3.23983e-41	6.31183e-37	0.388	0.255
Add1	0.547188	7.82521e-07	0.0152451	0.154	0.12
Schip1	0.546282	5.46894e-12	1.06546e-07	0.148	0.101
Gphn	0.536482	7.60212e-23	1.48104e-18	0.344	0.253
Aldh1a1	0.535932	1.28276e-15	2.49907e-11	0.131	0.08
Klf13	0.530114	5.05944e-21	9.8568e-17	0.367	0.278
Fermt2	0.529434	7.26184e-07	0.0141475	0.113	0.083
mt-Co1	0.528241	1.20863e-41	2.35465e-37	0.349	0.221
Dhrs3	0.527888	1.40585e-07	0.00273888	0.106	0.074
Lama2	0.525802	9.30791e-134	1.81337e-129	0.733	0.447
Nf1	0.521599	8.29037e-15	1.61513e-10	0.269	0.201
Ptprf	0.500434	3.31514e-11	6.45856e-07	0.115	0.074
Rsu1	0.498527	3.26197e-09	6.35498e-05	0.174	0.13
Prdx1	0.497557	6.00822e-07	0.0117052	0.123	0.091
Vcl	0.491535	3.53248e-08	0.000688198	0.137	0.099
Reln	0.488111	8.39615e-37	1.63574e-32	0.299	0.182
Cdk19	0.486675	7.89869e-10	1.53882e-05	0.148	0.105
Spry2	0.484402	4.48233e-07	0.00873248	0.123	0.09
Kcnn4	0.481836	2.30042e-08	0.000448168	0.174	0.133
Dnm3	0.474686	1.81766e-27	3.54117e-23	0.334	0.229
mt-Nd1	0.462023	8.05747e-11	1.56976e-06	0.15	0.104
Rabep1	0.440456	1.27502e-15	2.484e-11	0.332	0.257
Igf1r	0.439578	1.42418e-15	2.77458e-11	0.335	0.26
Mal	0.436352	2.54599e-10	4.96011e-06	0.121	0.081
Serping1	0.43562	4.79661e-09	9.34476e-05	0.156	0.113
Cnp	0.427387	8.97495e-18	1.7485e-13	0.247	0.171
Nedd4	0.426952	6.9555e-09	0.000135507	0.266	0.217
Pard3b	0.425608	2.56945e-22	5.0058e-18	0.468	0.368
Sorcs2	0.42437	3.9999e-10	7.79261e-06	0.151	0.106
Il34	0.413861	8.57524e-12	1.67063e-07	0.17	0.118
Bcas3	0.405907	1.11052e-13	2.16352e-09	0.377	0.307
Cab39l	0.405628	1.79018e-09	3.48763e-05	0.166	0.121
Mvb12b	0.400935	1.16492e-07	0.00226951	0.155	0.116
Arhgef10	0.390493	1.69263e-06	0.0329759	0.141	0.108
Akap12	0.38873	2.3356e-07	0.00455022	0.141	0.105
H2-D1	0.387835	1.11439e-12	2.17106e-08	0.193	0.135
Col18a1	0.385515	1.37656e-06	0.0268181	0.111	0.081
Mllt10	0.384309	4.74219e-12	9.23874e-08	0.352	0.285
Ssbp2	0.381176	1.15193e-08	0.000224418	0.191	0.145
Utp11	0.374165	1.18942e-14	2.31723e-10	0.289	0.219
Son	0.361188	2.43679e-07	0.00474735	0.261	0.216
Fars2	0.354111	2.32664e-07	0.00453277	0.156	0.118
Slit2	0.350755	1.39384e-11	2.71548e-07	0.151	0.103
Arhgef12	0.34769	5.70139e-07	0.0111074	0.244	0.202
mt-Atp6	0.340065	1.5407e-25	3.00159e-21	0.267	0.174
Clasp2	0.334556	1.17711e-09	2.29325e-05	0.239	0.186
Anks1	0.326574	2.00362e-06	0.0390345	0.153	0.118
Sat1	0.321519	4.68604e-08	0.000912934	0.205	0.159
App	0.31611	3.46722e-07	0.00675485	0.28	0.234
Sptbn1	0.298151	6.81919e-14	1.32852e-09	0.449	0.367
Thsd7a	0.29539	1.0323e-07	0.00201114	0.197	0.152
Rbms1	0.285603	2.5109e-06	0.0489174	0.368	0.325
Plxdc2	0.278202	4.45724e-11	8.68359e-07	0.413	0.344
Sorcs1	0.261691	3.16029e-45	6.15688e-41	0.508	0.327
Mllt3	0.255884	1.48057e-08	0.000288445	0.23	0.181
Cryab	0.250779	4.98651e-10	9.71472e-06	0.189	0.137
Mbp	0.25051	1.19444e-27	2.32701e-23	0.531	0.397

## Sheet: PC
gene	avg_log2FC	p_val	p_val_adj	pct.1	pct.2
Lin7a	6.3873	0	0	0.402	0.009
Trpc6	6.06201	0	0	0.26	0.007
Abcc9	5.62432	0	0	0.342	0.013
Stac	5.59332	0	0	0.326	0.011
Htr7	5.48315	1.51881e-197	2.95894e-193	0.101	0.004
Rgs5	5.12356	0	0	0.403	0.02
Notch3	4.94505	0	0	0.635	0.034
Palm2	4.77471	2.39345e-278	4.66292e-274	0.187	0.01
Ndst3	4.72731	6.78196e-188	1.32126e-183	0.154	0.011
Tnfrsf21	4.65743	0	0	0.276	0.017
Gucy1b1	4.6464	4.61744e-258	8.9957e-254	0.167	0.008
Ano1	4.62409	0	0	0.31	0.018
Pde8b	4.37133	0	0	0.309	0.025
Agtr1a	4.32557	3.91642e-244	7.62997e-240	0.197	0.013
Mrvi1	4.19332	4.23712e-295	8.25476e-291	0.235	0.016
Gucy1a1	4.0987	0	0	0.299	0.02
Lamc3	4.08912	1.82285e-107	3.55128e-103	0.102	0.008
Mark1	4.07086	1.8057e-170	3.51786e-166	0.156	0.012
Ednra	4.06386	6.52596e-262	1.27139e-257	0.227	0.017
Sept4	4.00958	4.35943e-132	8.49304e-128	0.121	0.01
Trpc3	4.00499	2.02144e-288	3.93817e-284	0.266	0.022
Ntm	3.70355	9.47775e-179	1.84645e-174	0.29	0.043
Adap2os	3.68412	5.48665e-189	1.06891e-184	0.197	0.018
Vstm4	3.66489	1.70258e-98	3.31696e-94	0.121	0.013
Adap2	3.66474	2.0065e-234	3.90906e-230	0.244	0.022
Angpt1	3.60972	5.82509e-161	1.13484e-156	0.219	0.027
Cacna1c	3.57264	0	0	0.666	0.094
Myo1b	3.53152	0	0	0.58	0.092
Plcl1	3.47857	0	0	0.584	0.091
Npy1r	3.47854	4.84434e-99	9.43774e-95	0.117	0.012
Dgkg	3.46576	1.24868e-116	2.43268e-112	0.151	0.017
Carmn	3.44742	2.53153e-102	4.93193e-98	0.118	0.012
Egflam	3.44091	7.57384e-139	1.47553e-134	0.191	0.023
Bmp5	3.4171	3.44517e-121	6.71189e-117	0.161	0.019
Pawr	3.40411	1.01771e-153	1.9827e-149	0.209	0.026
Pla2r1	3.37314	4.2852e-148	8.34843e-144	0.187	0.021
B3galt1	3.35269	1.97593e-215	3.84951e-211	0.37	0.059
Speg	3.3216	1.97754e-98	3.85264e-94	0.128	0.015
Sema5b	3.30519	2.48928e-93	4.84962e-89	0.17	0.027
Slc38a11	3.29401	8.66998e-123	1.68908e-118	0.137	0.013
Cacnb2	3.24345	0	0	0.424	0.044
Ccdc141	3.22991	8.4416e-124	1.64459e-119	0.184	0.024
Rasl12	3.2179	5.48329e-105	1.06825e-100	0.137	0.016
Eftud2	3.19798	1.99778e-64	3.89208e-60	0.12	0.019
Pdgfrb	3.16223	4.65425e-141	9.06741e-137	0.255	0.041
Kcnq5	3.13775	4.2954e-197	8.36829e-193	0.359	0.06
Tbx2	3.08958	9.04548e-69	1.76224e-64	0.106	0.014
Pip5k1b	3.0835	4.21668e-103	8.21494e-99	0.2	0.034
Tbc1d1	3.08053	2.1692e-122	4.22604e-118	0.191	0.026
Tbx3os1	3.05706	5.01875e-68	9.77754e-64	0.11	0.016
Inpp4b	3.05253	0	0	0.584	0.103
Bvht	3.03391	3.9863e-128	7.76612e-124	0.209	0.03
Grip1	3.02239	1.30062e-61	2.53386e-57	0.151	0.031
Pde3a	2.98277	1.67905e-297	3.27112e-293	0.498	0.079
Ptprk	2.98208	3.59232e-202	6.99856e-198	0.398	0.072
Vtn	2.95783	2.44512e-49	4.76359e-45	0.101	0.018
Rcan2	2.93215	2.4042e-249	4.68387e-245	0.428	0.068
Prkg1	2.92678	0	0	0.913	0.268
Pde5a	2.91218	9.00195e-115	1.75376e-110	0.203	0.032
Gna14	2.8958	1.11172e-58	2.16585e-54	0.131	0.025
Spry4	2.89352	1.87737e-63	3.6575e-59	0.12	0.019
Il34	2.87183	2.84391e-224	5.54051e-220	0.518	0.111
Gjc1	2.84372	3.53855e-92	6.8938e-88	0.17	0.027
Pdlim1	2.80198	2.24013e-83	4.36423e-79	0.162	0.027
Rgs6	2.79346	2.87134e-126	5.59395e-122	0.335	0.076
Steap4	2.69207	2.19247e-56	4.27137e-52	0.12	0.021
Daam1	2.66049	4.24438e-83	8.2689e-79	0.2	0.04
Adamts12	2.63325	4.94115e-199	9.62634e-195	0.441	0.087
Sox5	2.62483	6.7586e-297	1.31671e-292	0.696	0.16
Itga1	2.61664	1.66222e-149	3.23834e-145	0.372	0.079
P3h2	2.56191	9.83403e-95	1.91587e-90	0.255	0.057
Pparg	2.55806	1.37381e-49	2.67646e-45	0.129	0.027
Pakap	2.54278	5.04935e-171	9.83715e-167	0.468	0.112
Zdhhc14	2.53365	1.15205e-74	2.24443e-70	0.238	0.059
Arap2	2.53145	1.15606e-38	2.25224e-34	0.107	0.024
Cald1	2.5301	3.37601e-178	6.57714e-174	0.494	0.123
Klhl29	2.53004	1.99882e-94	3.89411e-90	0.274	0.065
Gnb4	2.50599	4.66467e-52	9.08771e-48	0.14	0.031
Ppm1e	2.47342	1.68462e-47	3.28198e-43	0.131	0.029
Rbpms	2.45577	7.54383e-186	1.46969e-181	0.559	0.15
Errfi1	2.39592	1.25934e-96	2.45344e-92	0.324	0.086
Sgip1	2.38638	1.10317e-152	2.14919e-148	0.435	0.104
Nckap5	2.38348	1.18392e-111	2.30651e-107	0.337	0.083
Cap2	2.38124	3.74621e-43	7.29836e-39	0.109	0.022
Adcy6	2.37003	3.12693e-45	6.09188e-41	0.118	0.025
Plekha2	2.36485	3.17531e-56	6.18614e-52	0.173	0.042
C1qtnf7	2.30826	2.72861e-35	5.31589e-31	0.115	0.029
Cyp4b1	2.29446	7.10756e-32	1.3847e-27	0.12	0.033
Pde1a	2.29319	1.47656e-102	2.87664e-98	0.296	0.069
Slc24a3	2.29288	5.34542e-126	1.04139e-121	0.365	0.087
Chn1	2.28642	1.16934e-76	2.2781e-72	0.246	0.062
Arhgap6	2.27652	5.54832e-180	1.08092e-175	0.556	0.148
Mtss1l	2.25817	6.96435e-44	1.35679e-39	0.146	0.037
Phlda1	2.23822	6.48852e-51	1.26409e-46	0.165	0.041
Map3k20	2.22242	5.75913e-65	1.12199e-60	0.228	0.061
Dgkb	2.21365	1.17993e-140	2.29875e-136	0.627	0.247
Kirrel3	2.20201	1.03096e-21	2.00852e-17	0.106	0.034
Kalrn	2.19227	4.85487e-98	9.45825e-94	0.38	0.113
Ebf3	2.18529	3.31738e-48	6.46292e-44	0.156	0.039
Ppfia2	2.14568	4.24327e-49	8.26675e-45	0.192	0.055
Fry	2.11863	5.81952e-137	1.13376e-132	0.48	0.136
Tpm1	2.11475	1.0207e-87	1.98853e-83	0.332	0.095
Slco3a1	2.1084	2.3245e-69	4.5286e-65	0.282	0.084
Prrx1	2.10355	1.89302e-93	3.68798e-89	0.328	0.088
Tmem132d	2.10287	1.62232e-18	3.16061e-14	0.134	0.054
Arhgef17	2.10123	1.93268e-31	3.76524e-27	0.131	0.038
Specc1	2.10054	3.68564e-55	7.18036e-51	0.18	0.045
Synpo2	2.089	1.23225e-62	2.40068e-58	0.181	0.041
Trabd2b	2.07774	1.39079e-67	2.70954e-63	0.22	0.055
Adcy2	2.05895	1.58177e-35	3.08159e-31	0.137	0.038
Chsy3	2.05821	2.7574e-20	5.37197e-16	0.12	0.043
Cacna2d1	2.05508	1.17018e-70	2.27974e-66	0.274	0.078
Rasgrp2	2.03092	2.36553e-35	4.60853e-31	0.134	0.037
Gcnt2	2.02054	1.15813e-73	2.25628e-69	0.309	0.094
Akap6	2.01096	1.53734e-39	2.99504e-35	0.148	0.04
Akap2	2.00988	5.39971e-78	1.05197e-73	0.335	0.105
Gng11	2.00248	7.89891e-33	1.53886e-28	0.126	0.035
Arhgap10	1.99765	2.46686e-87	4.80593e-83	0.436	0.156
Rap2a	1.9975	1.22679e-38	2.39004e-34	0.154	0.044
Slc7a2	1.98479	7.92066e-62	1.5431e-57	0.354	0.132
Thsd4	1.98409	4.6013e-22	8.96426e-18	0.154	0.062
Mfge8	1.97367	2.39811e-36	4.672e-32	0.153	0.045
Gucy1a2	1.96559	2.50485e-79	4.87996e-75	0.461	0.189
A830082K12Rik	1.94171	4.54652e-25	8.85754e-21	0.135	0.046
Ebf1	1.94171	1.13554e-205	2.21226e-201	0.902	0.4
Nab1	1.9362	1.62168e-38	3.15936e-34	0.148	0.041
Hes1	1.93154	1.31948e-31	2.57061e-27	0.137	0.041
Dtx3	1.91168	1.48793e-31	2.89879e-27	0.157	0.052
Astn2	1.90748	6.36636e-38	1.24029e-33	0.195	0.066
Vcl	1.85731	2.09458e-54	4.08066e-50	0.283	0.098
Limd1	1.83148	1.7978e-35	3.50248e-31	0.159	0.048
Myh11	1.83024	2.84703e-60	5.54659e-56	0.198	0.049
Grk5	1.82526	1.68664e-57	3.28592e-53	0.332	0.124
Sept7	1.80339	3.67511e-38	7.15985e-34	0.205	0.07
Chst15	1.80283	5.93644e-18	1.15654e-13	0.101	0.035
St5	1.80043	1.35312e-44	2.63616e-40	0.249	0.089
Eps8	1.78103	9.92348e-58	1.93329e-53	0.306	0.105
Tinagl1	1.7557	1.43575e-25	2.79713e-21	0.131	0.043
Arhgap42	1.72502	1.64851e-80	3.21163e-76	0.477	0.191
Adgrl2	1.72116	7.09596e-24	1.38243e-19	0.14	0.05
Sh3rf1	1.71918	5.13222e-40	9.99859e-36	0.217	0.075
Myl9	1.64944	6.11854e-38	1.19201e-33	0.2	0.068
Pear1	1.64327	1.93476e-20	3.7693e-16	0.118	0.042
Mylk	1.64172	6.90344e-33	1.34493e-28	0.167	0.055
Myh9	1.60978	4.18306e-50	8.14944e-46	0.309	0.117
Ets1	1.6033	2.43468e-28	4.74324e-24	0.142	0.046
Galnt16	1.59648	8.55127e-44	1.66596e-39	0.247	0.087
Nr2f2	1.57562	4.14148e-72	8.06844e-68	0.419	0.157
Ntrk2	1.57416	7.30619e-24	1.42339e-19	0.162	0.063
Cmtm4	1.5661	3.84414e-21	7.48915e-17	0.132	0.049
Mprip	1.5594	4.03113e-33	7.85345e-29	0.272	0.121
Stard8	1.55825	5.01144e-35	9.76329e-31	0.244	0.097
Mast4	1.55762	2.26759e-93	4.41772e-89	0.54	0.208
Rasa3	1.55675	4.30517e-25	8.38732e-21	0.129	0.042
Daam2	1.54556	5.47995e-21	1.0676e-16	0.143	0.055
Parp8	1.53613	1.76118e-31	3.43112e-27	0.167	0.056
Farp1	1.53584	3.14898e-38	6.13483e-34	0.277	0.113
Cdh2	1.53321	9.58521e-41	1.86739e-36	0.189	0.058
Sytl2	1.52864	1.34907e-14	2.62826e-10	0.113	0.047
Ubr1	1.52812	1.01644e-21	1.98022e-17	0.164	0.067
Pten	1.51858	3.99268e-62	7.77854e-58	0.433	0.182
Cyp7b1	1.51682	3.0359e-41	5.91455e-37	0.271	0.104
Mtus1	1.50622	2.59628e-26	5.05806e-22	0.228	0.101
Epas1	1.50523	5.03666e-30	9.81241e-26	0.194	0.073
Pkia	1.49087	1.23245e-15	2.40106e-11	0.132	0.057
Ptpn9	1.4747	5.37933e-15	1.048e-10	0.139	0.063
Kcnt2	1.46932	3.83919e-28	7.47951e-24	0.209	0.086
Serpine2	1.4476	5.21952e-20	1.01687e-15	0.159	0.066
Nhs	1.44279	6.12421e-28	1.19312e-23	0.213	0.087
Timp3	1.42864	4.86639e-51	9.4807e-47	0.476	0.233
Map3k5	1.40896	5.58751e-11	1.08856e-06	0.117	0.056
Dlc1	1.40719	4.32906e-127	8.43388e-123	0.902	0.542
Tcf7l1	1.39453	1.26083e-32	2.45635e-28	0.362	0.189
Atp2b4	1.38325	4.45648e-11	8.68212e-07	0.106	0.049
Tmem131	1.3783	1.02428e-17	1.99551e-13	0.14	0.058
1700025G04Rik	1.36578	3.18241e-18	6.19997e-14	0.18	0.083
Syn3	1.353	1.17628e-45	2.29163e-41	0.479	0.247
Cobll1	1.35251	1.90137e-42	3.70426e-38	0.339	0.145
Osmr	1.34442	2.028e-11	3.95096e-07	0.124	0.06
Filip1l	1.32594	1.02942e-17	2.00552e-13	0.128	0.05
Ift43	1.32516	8.66554e-13	1.68822e-08	0.106	0.045
Abi2	1.31323	3.21363e-20	6.26079e-16	0.154	0.063
Inpp5a	1.29825	4.01985e-13	7.83147e-09	0.12	0.054
Ppp1r12a	1.2898	7.33643e-42	1.42928e-37	0.413	0.202
Amotl1	1.28807	3.22259e-10	6.27824e-06	0.11	0.053
Nrp1	1.28246	1.93674e-29	3.77316e-25	0.266	0.119
Wls	1.27827	2.95177e-12	5.75063e-08	0.115	0.052
Stim1	1.27779	3.35968e-24	6.54532e-20	0.31	0.164
Sept11	1.2761	1.22486e-34	2.38626e-30	0.32	0.146
Igfbp7	1.2519	3.46683e-66	6.75407e-62	0.474	0.198
Extl3	1.24755	4.93475e-07	0.00961388	0.115	0.066
Anxa1	1.24686	1.70726e-12	3.32609e-08	0.117	0.053
Myo10	1.21055	3.31314e-11	6.45466e-07	0.128	0.063
Epb41	1.19254	2.45178e-13	4.77656e-09	0.142	0.067
Pacsin2	1.1919	4.85913e-10	9.46656e-06	0.11	0.054
Lims1	1.18661	1.05337e-25	2.05218e-21	0.315	0.164
Cmss1	1.18385	3.45639e-15	6.73374e-11	0.145	0.066
Man2a1	1.18194	8.2925e-10	1.61555e-05	0.143	0.077
Actn4	1.17923	2.28386e-21	4.44942e-17	0.241	0.119
Dock6	1.17036	1.04841e-12	2.0425e-08	0.107	0.046
Spry2	1.16483	8.90659e-12	1.73518e-07	0.17	0.092
Zeb2	1.16234	2.52377e-72	4.91681e-68	0.756	0.462
Crim1	1.16184	6.35305e-28	1.2377e-23	0.265	0.12
Slit3	1.14031	7.57308e-40	1.47539e-35	0.389	0.186
Itgb1	1.13936	1.76025e-17	3.42931e-13	0.247	0.134
Cpe	1.13711	3.53464e-16	6.88618e-12	0.208	0.106
Jag1	1.13632	1.0168e-15	1.98093e-11	0.216	0.115
Ints6l	1.13275	1.37679e-09	2.68227e-05	0.123	0.064
Meis2	1.12832	2.72212e-10	5.30324e-06	0.123	0.062
Acta2	1.1254	2.78903e-28	5.43359e-24	0.213	0.086
Eml4	1.11249	3.49125e-09	6.80164e-05	0.124	0.066
Taok3	1.11082	1.61361e-11	3.14364e-07	0.176	0.097
Sntb1	1.1078	1.45192e-26	2.82864e-22	0.306	0.151
Arhgef7	1.10243	7.79344e-10	1.51832e-05	0.128	0.066
Dach1	1.09251	2.00004e-07	0.00389647	0.128	0.074
Nhsl2	1.0923	1.33557e-14	2.60197e-10	0.178	0.089
Arid5b	1.08858	3.3629e-20	6.55161e-16	0.282	0.151
Apbb2	1.08198	6.76822e-37	1.31859e-32	0.386	0.187
Rock1	1.07516	1.89467e-16	3.6912e-12	0.239	0.13
Herc1	1.06015	2.13294e-12	4.1554e-08	0.213	0.122
Luzp1	1.05981	1.54585e-14	3.01163e-10	0.209	0.112
Meg3	1.05549	8.86991e-37	1.72804e-32	0.411	0.206
Ndrg2	1.04722	5.5696e-07	0.0108507	0.11	0.062
S100a11	1.04061	1.00309e-09	1.95423e-05	0.134	0.071
Pitpnc1	1.02879	4.26136e-32	8.30198e-28	0.362	0.179
Gli3	1.02734	2.36699e-06	0.0461138	0.11	0.064
Dmd	1.02727	8.77692e-44	1.70992e-39	0.62	0.387
Pced1b	1.02715	2.55359e-13	4.97491e-09	0.146	0.07
Zfhx3	1.01347	7.29488e-24	1.42119e-19	0.35	0.192
Hoxc5	1.01036	7.03804e-13	1.37115e-08	0.132	0.061
Col4a2	1.0102	3.62319e-12	7.0587e-08	0.202	0.114
Gse1	1.00967	1.73207e-12	3.37441e-08	0.225	0.133
Bcam	1.00584	6.24735e-07	0.0121711	0.109	0.061
Epn2	1.00515	6.50639e-12	1.26757e-07	0.17	0.091
Rhoj	1.0014	2.64538e-21	5.15373e-17	0.296	0.158
Meox2	0.998939	8.89316e-26	1.73256e-21	0.277	0.132
Ralgps1	0.992436	3.57392e-09	6.96271e-05	0.131	0.07
C2cd2	0.990557	1.04151e-08	0.000202907	0.107	0.055
Setbp1	0.989218	1.63852e-16	3.19217e-12	0.298	0.175
Lhfp	0.984882	4.30133e-30	8.37985e-26	0.419	0.23
Pls3	0.981984	8.29458e-08	0.00161595	0.117	0.064
Fnip2	0.97999	1.23683e-06	0.0240959	0.115	0.066
Arhgap32	0.971508	6.58227e-17	1.28236e-12	0.205	0.102
Trak1	0.962979	2.04018e-12	3.97468e-08	0.197	0.109
Slc5a3	0.957922	2.5246e-09	4.91842e-05	0.178	0.106
Prkar1a	0.955073	4.71387e-10	9.18357e-06	0.123	0.061
Igfbp5	0.943912	1.4958e-19	2.91412e-15	0.238	0.119
Col6a3	0.940065	1.89724e-10	3.69619e-06	0.169	0.094
Gpc6	0.931512	1.3773e-47	2.68326e-43	0.472	0.225
Peak1	0.926411	1.08007e-09	2.10418e-05	0.266	0.18
Slc1a5	0.925381	2.31384e-09	4.50783e-05	0.153	0.086
Polr2b	0.923203	4.42794e-15	8.62651e-11	0.22	0.118
Plekhg3	0.921441	2.80483e-07	0.00546437	0.118	0.066
Lgals1	0.911317	6.3626e-15	1.23956e-10	0.257	0.148
Nckap1	0.908246	7.50953e-11	1.46301e-06	0.183	0.103
Grm7	0.905621	1.91943e-13	3.73944e-09	0.477	0.376
Tns1	0.905116	1.95506e-17	3.80885e-13	0.362	0.23
Rock2	0.902216	5.9814e-12	1.1653e-07	0.299	0.196
Stk39	0.901578	4.52115e-19	8.80811e-15	0.317	0.181
Lysmd4	0.895588	1.54463e-08	0.000300925	0.143	0.081
Mrps6	0.890897	8.57729e-10	1.67103e-05	0.211	0.131
Pard3	0.890269	1.18247e-16	2.30368e-12	0.335	0.205
Maml3	0.889846	2.18758e-20	4.26184e-16	0.427	0.272
Arhgap29	0.889459	1.6452e-06	0.0320519	0.124	0.075
Fchsd2	0.88387	2.0193e-09	3.934e-05	0.173	0.101
Snrk	0.880729	3.13141e-09	6.10062e-05	0.145	0.08
Dgkh	0.871335	3.47901e-12	6.77782e-08	0.118	0.053
Ate1	0.869972	1.29565e-06	0.0252419	0.181	0.12
Syne2	0.857095	2.1611e-12	4.21026e-08	0.225	0.13
Mef2a	0.84562	1.32117e-13	2.57389e-09	0.235	0.134
Flna	0.841695	2.52687e-12	4.92285e-08	0.195	0.108
Cfh	0.840298	6.70308e-14	1.30589e-09	0.162	0.079
Usp25	0.831652	8.60921e-07	0.0167725	0.145	0.089
Sema5a	0.828271	1.2157e-26	2.36844e-22	0.365	0.191
Msrb3	0.826615	2.5883e-09	5.04253e-05	0.143	0.079
Rora	0.826129	3.41231e-31	6.64786e-27	0.606	0.403
Ddr2	0.824154	2.32187e-11	4.52347e-07	0.162	0.085
Rapgef2	0.823401	4.25724e-21	8.29396e-17	0.474	0.311
Maml2	0.818325	9.06125e-27	1.76531e-22	0.471	0.278
Spred1	0.816202	7.37625e-11	1.43704e-06	0.18	0.101
Plce1	0.815286	4.8401e-18	9.42949e-14	0.317	0.18
AC144408.3	0.812709	6.01594e-09	0.000117202	0.219	0.14
Lrrc58	0.809966	5.92988e-07	0.0115526	0.128	0.075
Zfand3	0.809139	2.27322e-14	4.42869e-10	0.324	0.204
Ankrd44	0.797868	9.50412e-10	1.85159e-05	0.231	0.147
Adam22	0.785253	1.49055e-06	0.0290389	0.118	0.069
Airn	0.779834	3.70441e-15	7.21693e-11	0.334	0.209
Ano6	0.77404	1.62653e-09	3.16881e-05	0.254	0.166
Mef2c	0.764448	1.2087e-17	2.35478e-13	0.228	0.114
Macf1	0.76215	2.36716e-15	4.61171e-11	0.299	0.178
Dgkd	0.759149	9.15895e-09	0.000178435	0.131	0.07
Fbxl7	0.741634	3.47414e-11	6.76831e-07	0.313	0.207
Dock10	0.72171	3.75308e-14	7.31175e-10	0.32	0.199
Lpp	0.719167	8.21418e-16	1.60029e-11	0.452	0.315
Pdgfd	0.67857	1.71722e-14	3.34549e-10	0.219	0.117
Cd36	0.677471	2.08874e-19	4.06929e-15	0.219	0.103
Nbea	0.66791	1.3967e-07	0.00272105	0.187	0.119
Rbms3	0.667763	3.62008e-17	7.05265e-13	0.441	0.29
Cdk14	0.663255	1.71528e-08	0.000334171	0.252	0.168
Pik3r1	0.656302	1.39223e-15	2.71235e-11	0.394	0.253
Nedd4	0.655348	6.07905e-09	0.000118432	0.31	0.219
Sh3kbp1	0.655183	1.84499e-07	0.00359441	0.134	0.077
Frmd4a	0.637728	2.4493e-10	4.77173e-06	0.254	0.159
Rbms1	0.621161	1.67158e-13	3.25658e-09	0.455	0.326
Fabp4	0.615623	1.97499e-11	3.84768e-07	0.202	0.115
Sik3	0.598615	1.54938e-07	0.0030185	0.277	0.196
Nbeal1	0.586692	6.45435e-07	0.0125744	0.197	0.13
Itpr1	0.581448	2.77625e-07	0.00540869	0.178	0.111
Strn3	0.571773	5.56576e-08	0.00108432	0.321	0.233
Ptk2	0.556766	4.17317e-07	0.00813018	0.233	0.16
Psd3	0.546888	1.0479e-12	2.04152e-08	0.279	0.167
Actb	0.541139	4.29887e-12	8.37506e-08	0.587	0.475
Asap1	0.536368	4.27147e-08	0.000832168	0.31	0.224
Rasal2	0.530344	2.23688e-09	4.35789e-05	0.408	0.308
Itm2b	0.530208	2.091e-07	0.00407368	0.288	0.204
Col4a1	0.518364	1.69272e-06	0.0329776	0.239	0.168
Epb41l2	0.488321	4.64139e-10	9.04236e-06	0.427	0.31
Ebf2	0.458406	3.93111e-34	7.6586e-30	0.51	0.264
Sparc	0.439453	9.43757e-09	0.000183863	0.578	0.475
Picalm	0.436313	4.06848e-08	0.000792622	0.365	0.27
Sorbs1	0.362188	7.46156e-14	1.45366e-09	0.737	0.62
Ldb2	0.359945	1.91687e-09	3.73445e-05	0.324	0.22
Tmem132c	0.355003	1.8548e-06	0.0361351	0.398	0.309
9530026P05Rik	0.322787	1.50788e-06	0.0293765	0.353	0.263
Malat1	0.295198	2.34619e-19	4.57084e-15	0.998	0.995
4930438E09Rik	0.283055	1.3267e-07	0.00258467	0.187	0.115

## Sheet: LEC
gene	avg_log2FC	p_val	p_val_adj	pct.1	pct.2
Prox1	7.73651	0	0	0.338	0.002
Mmrn1	7.69301	0	0	0.589	0.007
Ccl21a	7.31212	0	0	0.498	0.019
Ccl21a.1	7.12112	2.19775e-192	4.28165e-188	0.154	0.006
4930578G10Rik	6.95124	0	0	0.659	0.032
Pkhd1l1	6.31803	0	0	0.19	0.004
Flt4	6.22057	0	0	0.344	0.006
Adgrg3	6.17565	2.76083e-253	5.37865e-249	0.13	0.003
Lyve1	6.13946	0	0	0.239	0.005
Slc45a3	5.59828	1.55687e-210	3.0331e-206	0.13	0.003
Fgl2	5.40447	0	0	0.375	0.013
Klhl4	5.35828	0	0	0.272	0.008
Dtx1	5.15934	4.05363e-187	7.89728e-183	0.13	0.004
Kif26b	5.06409	4.80527e-222	9.36164e-218	0.227	0.012
Wipf3	4.83641	0	0	0.302	0.014
Lcn2	4.75543	4.24682e-179	8.27366e-175	0.169	0.008
Ccdc146	4.74775	0	0	0.387	0.021
Clca3a1	4.65644	1.26684e-159	2.46807e-155	0.142	0.006
Tc2n	4.55401	2.69768e-138	5.25562e-134	0.16	0.01
Pgm5	4.47852	3.11536e-252	6.06934e-248	0.296	0.018
Scn3a	4.45364	6.09666e-145	1.18775e-140	0.145	0.007
Sema3a	4.3855	1.87871e-145	3.6601e-141	0.208	0.016
Pard6g	4.2886	1.30679e-232	2.5459e-228	0.317	0.023
Ablim2	4.27115	9.428e-123	1.83676e-118	0.151	0.01
Tbx1	4.26703	2.46306e-95	4.79854e-91	0.109	0.006
Hmcn1	4.16802	3.79352e-233	7.39054e-229	0.29	0.019
Btnl9	4.10605	1.13e-95	2.20146e-91	0.1	0.005
Ugcg	4.03108	1.43839e-131	2.80227e-127	0.254	0.026
Galnt18	3.97492	0	0	0.647	0.069
Rassf9	3.96586	7.51204e-125	1.4635e-120	0.181	0.014
Apba2	3.96267	3.75426e-90	7.31405e-86	0.16	0.015
Thy1	3.90626	8.95595e-185	1.7448e-180	0.236	0.016
Sema3d	3.84542	3.36262e-190	6.55106e-186	0.308	0.027
Fzd6	3.83582	1.00497e-72	1.95788e-68	0.136	0.013
Prkcz	3.73988	1.45402e-78	2.83272e-74	0.118	0.009
Glis3	3.70458	6.45473e-155	1.25751e-150	0.344	0.041
Apold1	3.59381	1.44757e-68	2.82016e-64	0.115	0.01
Aph1b	3.51364	6.99176e-55	1.36213e-50	0.109	0.011
Nt5dc2	3.47543	7.9408e-134	1.54703e-129	0.302	0.036
Cacna1e	3.43159	7.60806e-35	1.4822e-30	0.112	0.018
Sncaip	3.42542	8.35678e-131	1.62807e-126	0.284	0.033
Megf6	3.3977	1.20333e-73	2.34432e-69	0.163	0.019
Hoxd4	3.32718	3.09474e-48	6.02917e-44	0.115	0.014
Stt3b	3.32536	1.03885e-120	2.02388e-116	0.39	0.066
Arap3	3.31391	9.06049e-92	1.76516e-87	0.211	0.025
Stab1	3.25839	6.40211e-137	1.24726e-132	0.369	0.052
Hoxd4.1	3.23726	1.11688e-70	2.1759e-66	0.16	0.019
Dapk2	3.14259	9.69481e-50	1.88874e-45	0.118	0.014
Cavin2	3.12552	1.99849e-140	3.89345e-136	0.372	0.052
Reln	3.11061	1.09754e-142	2.13822e-138	0.683	0.187
Hoxd3	3.09143	5.72833e-90	1.11599e-85	0.227	0.029
Myzap	3.07628	2.48453e-62	4.84037e-58	0.187	0.028
Prkag2	3.03681	4.68311e-104	9.12363e-100	0.356	0.062
2600014E21Rik	2.99917	6.9082e-44	1.34586e-39	0.13	0.019
Lbp	2.98956	1.69965e-77	3.31127e-73	0.19	0.024
Tie1	2.96908	1.67199e-54	3.25737e-50	0.163	0.025
Elk3	2.96181	3.8168e-108	7.43589e-104	0.311	0.046
Abhd17b	2.96105	5.89464e-68	1.14839e-63	0.263	0.05
Ppfibp1	2.95296	5.76617e-97	1.12337e-92	0.372	0.071
Hoxd3os1	2.94179	3.57227e-50	6.9595e-46	0.133	0.018
Chst15	2.92209	2.40315e-82	4.68182e-78	0.236	0.034
Ntn1	2.91409	4.30226e-107	8.38166e-103	0.353	0.06
Gcom1	2.91327	1.99648e-55	3.88955e-51	0.19	0.032
9330175M20Rik	2.90655	1.40997e-124	2.74691e-120	0.378	0.059
Olfm1	2.88314	1.63437e-36	3.18409e-32	0.109	0.016
Tspan18	2.87765	7.1384e-60	1.3907e-55	0.181	0.027
Smad1	2.8693	5.01259e-79	9.76552e-75	0.242	0.037
Ica1	2.85224	1.67066e-53	3.25478e-49	0.163	0.025
Sh3gl3	2.84668	3.38804e-34	6.60058e-30	0.106	0.016
Nxn	2.82028	1.6205e-127	3.15705e-123	0.532	0.113
Sh2d3c	2.80856	1.16645e-26	2.27247e-22	0.1	0.018
Gng11	2.79467	1.51112e-63	2.94397e-59	0.211	0.035
Ppp1r2	2.77716	9.65436e-100	1.88086e-95	0.393	0.077
Cldn5	2.77646	5.4193e-167	1.05579e-162	0.544	0.093
March3	2.7534	2.18824e-90	4.26313e-86	0.405	0.09
Tgfb1	2.75204	3.4339e-39	6.68992e-35	0.121	0.019
Lrg1	2.75135	2.95283e-42	5.75271e-38	0.157	0.028
Ltbp4	2.70643	8.41983e-98	1.64035e-93	0.399	0.081
Prelp	2.70509	1.74529e-56	3.40018e-52	0.193	0.032
Kdr	2.69544	1.55945e-61	3.03811e-57	0.19	0.029
Tgfb2	2.69512	7.85121e-25	1.52957e-20	0.106	0.021
Efnb2	2.68627	1.4685e-36	2.86093e-32	0.133	0.024
Pcsk6	2.63323	8.5365e-36	1.66308e-31	0.142	0.027
Ptprk	2.63146	3.42759e-91	6.67764e-87	0.381	0.077
Sema6a	2.62602	5.83704e-101	1.13717e-96	0.492	0.117
Fgd6	2.61504	3.47137e-28	6.76292e-24	0.103	0.018
Pald1	2.6144	1.44801e-31	2.82102e-27	0.127	0.024
Wdr17	2.57785	8.8975e-109	1.73341e-104	0.544	0.136
Srgap3	2.56809	1.68474e-37	3.28221e-33	0.178	0.039
Lrrc1	2.5548	4.36351e-37	8.501e-33	0.121	0.019
Ephb4	2.55418	1.27855e-19	2.49088e-15	0.1	0.023
Chrm3	2.54559	1.80179e-88	3.51024e-84	0.417	0.094
F11r	2.52611	7.0029e-46	1.3643e-41	0.199	0.041
Stox2	2.52374	1.02943e-107	2.00553e-103	0.562	0.145
Tspan9	2.51015	7.35694e-60	1.43328e-55	0.251	0.05
Ece1	2.4889	8.83937e-102	1.72209e-97	0.486	0.114
Pdpn	2.48409	2.99388e-26	5.83268e-22	0.142	0.034
Clic5	2.48388	7.07798e-24	1.37893e-19	0.1	0.02
Plxna4	2.47853	6.7197e-69	1.30913e-64	0.287	0.057
Shank3	2.44764	5.6572e-40	1.10214e-35	0.19	0.042
Dennd4a	2.41883	1.99691e-55	3.89038e-51	0.254	0.054
Rin3	2.41321	3.00504e-36	5.85441e-32	0.136	0.024
Nrxn3	2.40635	2.54222e-19	4.95276e-15	0.145	0.043
Palm	2.3989	5.97344e-61	1.16375e-56	0.245	0.046
Igfbp5	2.39692	8.89344e-40	1.73262e-35	0.344	0.119
Kank3	2.37182	2.13021e-50	4.15008e-46	0.245	0.054
Nfatc1	2.36645	9.66705e-37	1.88333e-32	0.154	0.03
Fgf13	2.34006	5.21497e-21	1.01598e-16	0.106	0.024
Nudt4	2.32714	5.46049e-29	1.06381e-24	0.145	0.033
Thsd1	2.3217	1.49262e-20	2.90793e-16	0.106	0.025
Ptpn14	2.32037	1.67011e-63	3.2537e-59	0.329	0.078
Pear1	2.31678	6.78299e-32	1.32146e-27	0.175	0.042
Ptpn3	2.31327	3.63402e-17	7.07979e-13	0.103	0.026
Kalrn	2.30315	5.98363e-73	1.16573e-68	0.432	0.116
Syne1	2.2971	7.21225e-40	1.40509e-35	0.281	0.083
Fam189a2	2.29571	1.01418e-27	1.97582e-23	0.112	0.021
Itga9	2.26574	1.78637e-44	3.48021e-40	0.251	0.062
Arl4a	2.26494	4.31353e-31	8.40361e-27	0.142	0.03
Rgs3	2.25328	2.55872e-18	4.9849e-14	0.115	0.03
Cp	2.24459	7.77117e-95	1.51398e-90	0.541	0.145
Unc13b	2.21861	3.6825e-45	7.17424e-41	0.269	0.069
Pparg	2.21499	4.77065e-28	9.29419e-24	0.133	0.029
Susd4	2.2116	1.93506e-20	3.76988e-16	0.1	0.022
Cadps2	2.21013	1.05428e-23	2.05394e-19	0.136	0.034
Fndc1	2.20749	4.05854e-42	7.90686e-38	0.224	0.052
Tgm2	2.20618	1.86519e-47	3.63376e-43	0.23	0.05
Gpm6a	2.20266	7.02155e-54	1.36794e-49	0.272	0.061
Cfap43	2.19019	1.87994e-15	3.66249e-11	0.103	0.028
Ccdc141	2.15305	1.05612e-15	2.05753e-11	0.103	0.028
Slc19a1	2.14225	1.50345e-21	2.92902e-17	0.154	0.044
Piezo1	2.11307	1.13075e-30	2.20293e-26	0.157	0.036
Mfsd4a	2.08913	4.67481e-20	9.10746e-16	0.142	0.041
Arhgap29	2.08587	4.24281e-37	8.26584e-33	0.257	0.073
Map4k2	2.07378	2.24722e-23	4.37803e-19	0.118	0.027
Prss23	2.06214	1.20194e-24	2.34162e-20	0.175	0.05
Slc10a6	2.05669	7.34653e-38	1.43125e-33	0.275	0.08
Ets1	2.04135	1.17439e-38	2.28795e-34	0.202	0.046
Sgk3	2.01409	1.13276e-23	2.20683e-19	0.169	0.049
Map3k1	2.00146	5.98695e-30	1.16638e-25	0.245	0.077
Flrt2	1.99476	2.18984e-37	4.26625e-33	0.224	0.057
Rab11a	1.98663	4.46686e-18	8.70233e-14	0.13	0.037
Gpr146	1.98327	1.40629e-16	2.73974e-12	0.112	0.031
Txnip	1.97594	1.5281e-47	2.97704e-43	0.347	0.104
Dlg1	1.97308	1.7902e-43	3.48768e-39	0.396	0.139
Rapgef5	1.96998	2.52378e-35	4.91682e-31	0.187	0.043
Mpp7	1.95176	8.05205e-32	1.5687e-27	0.23	0.067
Psen2	1.94835	2.14108e-16	4.17126e-12	0.1	0.026
Apobec3	1.94033	2.12804e-20	4.14584e-16	0.181	0.06
Bcr	1.9361	5.82956e-29	1.13572e-24	0.202	0.057
Jup	1.91902	2.42713e-27	4.72853e-23	0.133	0.029
Pde4b	1.91856	1.43511e-19	2.79587e-15	0.151	0.045
Ctdspl	1.91708	3.15763e-31	6.15169e-27	0.308	0.11
Thsd4	1.90304	5.16107e-29	1.00548e-24	0.215	0.063
Ecscr	1.88731	2.11091e-22	4.11248e-18	0.16	0.046
Foxp2	1.88355	2.69565e-35	5.25166e-31	0.305	0.1
Emp1	1.87991	2.39662e-27	4.66909e-23	0.172	0.045
Emcn	1.87313	1.94113e-22	3.78172e-18	0.178	0.054
Nhsl1	1.86992	3.75137e-20	7.30842e-16	0.16	0.049
Dock4	1.86982	3.0621e-47	5.96558e-43	0.396	0.131
Ston2	1.86419	3.42761e-22	6.67768e-18	0.187	0.059
Aplp2	1.8598	1.45417e-42	2.83301e-38	0.39	0.137
Trpc3	1.85382	7.08336e-17	1.37998e-12	0.106	0.028
Meis2	1.84935	7.94826e-26	1.54848e-21	0.202	0.061
Tpcn1	1.84743	2.77248e-19	5.40135e-15	0.13	0.036
Calcrl	1.84723	3.06121e-27	5.96385e-23	0.221	0.068
Gja1	1.84609	1.94823e-24	3.79554e-20	0.184	0.055
Rprd1b	1.84424	1.27316e-28	2.48036e-24	0.205	0.059
2900026A02Rik	1.83764	2.90379e-18	5.65716e-14	0.169	0.057
Pros1	1.81853	2.26221e-26	4.40724e-22	0.184	0.052
1700066B19Rik	1.81828	1.88264e-23	3.66775e-19	0.178	0.053
Magi1	1.81218	3.19207e-70	6.21878e-66	0.659	0.258
Sned1	1.80166	1.08529e-32	2.11436e-28	0.257	0.079
Prkd2	1.7921	2.4253e-15	4.72497e-11	0.1	0.027
Afap1l1	1.78557	9.47922e-19	1.84674e-14	0.121	0.032
Fgf12	1.78414	4.74774e-14	9.24955e-10	0.136	0.047
Pkp4	1.78124	8.51866e-40	1.6596e-35	0.293	0.085
S1pr1	1.77021	1.57247e-20	3.06348e-16	0.127	0.033
Plk2	1.76759	2.63581e-14	5.13509e-10	0.109	0.033
Grk5	1.76454	7.43935e-24	1.44933e-19	0.308	0.128
Wbp1l	1.7546	3.1488e-22	6.13449e-18	0.233	0.085
Maf	1.75284	5.77882e-44	1.12583e-39	0.483	0.195
Cdh13	1.74785	3.46981e-26	6.75988e-22	0.293	0.111
Mical2	1.73898	6.69347e-20	1.30402e-15	0.142	0.04
Thsd7a	1.73792	2.12737e-36	4.14454e-32	0.396	0.153
1700025G04Rik	1.73634	4.47563e-28	8.71943e-24	0.254	0.083
Dock9	1.73026	1.74832e-64	3.40607e-60	0.622	0.249
Abca1	1.7261	3.49323e-25	6.8055e-21	0.205	0.063
Dpysl3	1.72468	3.16318e-16	6.16251e-12	0.145	0.047
Plcg1	1.72382	9.93373e-18	1.93529e-13	0.157	0.051
Hps3	1.70942	4.68556e-29	9.1284e-25	0.26	0.085
Vav3	1.70382	1.41613e-27	2.75891e-23	0.221	0.067
Slco3a1	1.6985	4.0212e-25	7.8341e-21	0.251	0.088
Fgd5	1.69587	2.04432e-19	3.98274e-15	0.184	0.062
Cyb5r3	1.68974	1.6886e-13	3.28972e-09	0.115	0.037
Notch1	1.68911	4.47915e-12	8.72628e-08	0.106	0.035
Hspa12b	1.68585	5.16421e-13	1.00609e-08	0.13	0.046
Ephx1	1.6807	5.77468e-14	1.12502e-09	0.1	0.029
Col18a1	1.67719	4.31659e-19	8.40959e-15	0.218	0.082
Klhl3	1.66565	8.30793e-10	1.61855e-05	0.1	0.036
Fam102b	1.65371	2.34197e-13	4.56262e-09	0.112	0.036
Dock6	1.6504	1.58107e-13	3.08023e-09	0.133	0.046
Cdh5	1.64832	6.20174e-17	1.20822e-12	0.145	0.046
Yes1	1.64798	9.57359e-20	1.86513e-15	0.166	0.052
Msrb3	1.64435	6.52927e-15	1.27203e-10	0.193	0.079
Dapk1	1.64097	4.09807e-38	7.98386e-34	0.363	0.125
S100a16	1.63952	8.58508e-22	1.67254e-17	0.157	0.044
Egfl7	1.63834	2.56638e-30	4.99982e-26	0.272	0.09
Ralgapa2	1.63591	1.77814e-27	3.46417e-23	0.266	0.091
Crim1	1.63237	2.08698e-31	4.06585e-27	0.332	0.121
Tmtc1	1.61851	1.42668e-28	2.77945e-24	0.332	0.128
Colec12	1.61317	3.91712e-14	7.63132e-10	0.154	0.057
Pecam1	1.61176	6.44342e-37	1.25531e-32	0.323	0.103
Abcg2	1.60246	2.68962e-33	5.23992e-29	0.308	0.104
Lyn	1.59996	2.47382e-16	4.8195e-12	0.175	0.064
Shroom2	1.58049	7.51809e-11	1.46467e-06	0.115	0.042
Ccdc152	1.57828	2.41312e-17	4.70124e-13	0.172	0.06
Arrb1	1.56893	1.40991e-11	2.74679e-07	0.142	0.056
Rasgrf2	1.55468	1.43734e-10	2.80022e-06	0.139	0.057
Actn1	1.5477	7.20996e-13	1.40464e-08	0.109	0.035
Timp3	1.5459	1.17429e-54	2.28775e-50	0.577	0.235
Nr3c2	1.53661	8.22746e-26	1.60287e-21	0.302	0.118
Dusp3	1.5341	9.39647e-12	1.83062e-07	0.106	0.035
Daam1	1.53323	6.87914e-08	0.00134019	0.106	0.044
Pacsin2	1.53072	2.15343e-14	4.19531e-10	0.151	0.054
Sypl	1.52546	3.16522e-14	6.16648e-10	0.139	0.048
Ppp2r5a	1.52542	1.45872e-22	2.84188e-18	0.26	0.098
Glud1	1.5252	8.08118e-16	1.57438e-11	0.157	0.054
Gimap6	1.52485	3.34132e-13	6.50955e-09	0.118	0.039
Elk4	1.5206	1.07376e-13	2.09191e-09	0.154	0.058
Pitpnc1	1.51835	1.08222e-33	2.10839e-29	0.432	0.181
Ralgps2	1.50296	4.07901e-10	7.94674e-06	0.106	0.038
Fam222b	1.50131	5.20272e-11	1.01359e-06	0.151	0.063
Tpm4	1.50128	7.15484e-11	1.3939e-06	0.115	0.042
Mmrn2	1.49545	1.99988e-09	3.89616e-05	0.109	0.042
Eng	1.4919	4.39053e-13	8.55363e-09	0.16	0.063
Fxyd6	1.49128	1.80071e-14	3.50814e-10	0.166	0.063
Tm4sf1	1.48603	1.08361e-15	2.11108e-11	0.184	0.07
Mdfic	1.48248	9.64433e-13	1.87891e-08	0.175	0.071
Hes1	1.47484	6.28497e-07	0.0122444	0.1	0.043
Syn3	1.47285	8.39554e-51	1.63562e-46	0.583	0.249
A930015D03Rik	1.47111	1.07847e-09	2.10108e-05	0.127	0.051
Tns1	1.4603	2.75784e-24	5.37282e-20	0.45	0.231
Nr2f2	1.4589	8.12463e-28	1.58284e-23	0.381	0.162
Cdk17	1.45698	4.49038e-26	8.74816e-22	0.254	0.086
Gls	1.45635	5.55392e-28	1.08202e-23	0.341	0.135
S100a10	1.45497	1.70479e-13	3.32127e-09	0.208	0.091
Hjurp	1.45467	2.60134e-12	5.06793e-08	0.148	0.058
Tanc2	1.45431	1.32327e-26	2.578e-22	0.432	0.206
Tll1	1.45229	1.36285e-17	2.65511e-13	0.245	0.103
Timp2	1.45099	1.23157e-19	2.39934e-15	0.32	0.147
Erg	1.43953	3.86274e-11	7.52539e-07	0.124	0.046
Cdc42bpb	1.4294	1.14722e-06	0.0223502	0.106	0.048
Ywhab	1.4235	3.15494e-09	6.14645e-05	0.103	0.039
Ldb2	1.4227	1.54196e-29	3.00404e-25	0.474	0.219
Zcchc14	1.41401	8.30838e-09	0.000161864	0.115	0.047
Scamp1	1.41009	6.87605e-10	1.33959e-05	0.112	0.042
Cdh23	1.40505	9.43144e-11	1.83743e-06	0.106	0.037
Ube2e2	1.40295	4.03867e-21	7.86814e-17	0.375	0.181
Ifitm3	1.40124	9.3757e-23	1.82657e-18	0.302	0.125
Fcgrt	1.39541	2.71402e-09	5.28745e-05	0.154	0.071
Adgrf5	1.3846	1.54393e-16	3.00788e-12	0.19	0.071
Piezo2	1.3838	4.95619e-15	9.65564e-11	0.293	0.146
Galnt1	1.38203	9.39676e-20	1.83068e-15	0.187	0.062
Nfat5	1.38173	2.6245e-25	5.11304e-21	0.399	0.184
Plce1	1.37842	8.42398e-27	1.64116e-22	0.405	0.18
3110082I17Rik	1.37381	1.42548e-09	2.77713e-05	0.142	0.061
Elmo1	1.35728	1.92184e-27	3.74413e-23	0.523	0.283
Npas3	1.35219	1.29219e-12	2.51745e-08	0.175	0.072
Tgfbi	1.34504	1.60849e-08	0.000313366	0.142	0.065
Usp25	1.32634	1.63149e-16	3.17846e-12	0.221	0.089
B3gnt2	1.32362	5.71401e-09	0.00011132	0.109	0.043
Tbc1d4	1.31823	1.02475e-10	1.99643e-06	0.124	0.047
Mbd2	1.31687	1.097e-06	0.0213718	0.118	0.056
Amotl1	1.30508	1.30116e-06	0.0253492	0.115	0.054
Plekhg1	1.30507	1.20627e-16	2.35005e-12	0.293	0.138
Farp1	1.29281	1.61559e-12	3.14749e-08	0.242	0.116
Gab2	1.28786	9.72178e-31	1.894e-26	0.465	0.21
Cfh	1.28453	2.13459e-10	4.15861e-06	0.175	0.08
Dip2c	1.27455	2.95595e-26	5.75879e-22	0.556	0.32
Lama4	1.26809	2.62498e-21	5.11398e-17	0.375	0.179
Fry	1.2647	6.99076e-27	1.36194e-22	0.353	0.144
Selenop	1.25687	8.08832e-12	1.57577e-07	0.166	0.069
Tagln2	1.25044	6.94738e-10	1.35349e-05	0.1	0.035
Lrrc58	1.24218	1.92079e-07	0.00374208	0.151	0.075
Dusp1	1.24172	4.53162e-13	8.82849e-09	0.251	0.123
Ramp2	1.23686	1.33092e-11	2.5929e-07	0.218	0.105
Plec	1.2309	5.39219e-15	1.05051e-10	0.236	0.104
Rbms1	1.22274	3.20396e-30	6.24195e-26	0.592	0.326
4931406P16Rik	1.21736	5.03495e-11	9.80909e-07	0.23	0.114
Fli1	1.2152	1.86221e-17	3.62796e-13	0.239	0.097
Sash1	1.20916	1.44194e-12	2.80918e-08	0.314	0.174
Polr2a	1.20567	3.82278e-07	0.00744753	0.151	0.077
Tulp4	1.20276	8.02921e-10	1.56425e-05	0.178	0.085
St3gal4	1.1997	1.82842e-08	0.000356213	0.187	0.096
Cep85l	1.19028	1.10517e-13	2.15309e-09	0.187	0.076
Ell	1.18572	3.33083e-08	0.000648912	0.148	0.07
Raph1	1.18412	1.39691e-12	2.72146e-08	0.154	0.059
Ifitm2	1.18308	9.89925e-12	1.92857e-07	0.199	0.091
Rhoj	1.16971	5.52961e-20	1.07728e-15	0.344	0.159
Prkcq	1.1669	1.58204e-09	3.08213e-05	0.109	0.041
Tgfbr2	1.15944	1.83422e-20	3.57343e-16	0.299	0.125
Lrrc8a	1.15789	1.72348e-07	0.00335769	0.103	0.043
Fkbp1a	1.1573	2.89208e-09	5.63434e-05	0.154	0.07
Atp11c	1.14123	2.67927e-09	5.21976e-05	0.181	0.089
Grina	1.14123	5.28551e-09	0.000102972	0.142	0.063
Stx18	1.13757	1.41751e-08	0.000276159	0.118	0.049
Itpr1	1.13485	8.27046e-14	1.61125e-09	0.242	0.111
Cd47	1.13372	1.57854e-15	3.07532e-11	0.254	0.112
Gnas	1.13227	1.00148e-14	1.95108e-10	0.26	0.12
Nhsl2	1.12786	2.53082e-09	4.93055e-05	0.184	0.091
Serinc3	1.12307	1.45077e-20	2.82639e-16	0.341	0.154
Mindy2	1.11091	6.71157e-11	1.30755e-06	0.148	0.06
Rbpms	1.10598	3.66137e-19	7.13307e-15	0.344	0.16
Irf2bp2	1.09769	1.00254e-06	0.0195315	0.1	0.043
Hivep3	1.08866	1.91268e-09	3.72628e-05	0.121	0.048
Slc8a1	1.07267	1.30211e-11	2.53677e-07	0.163	0.067
Hip1	1.07145	5.82898e-08	0.0011356	0.263	0.157
Zbtb44	1.06999	3.68802e-07	0.007185	0.118	0.054
Fzd4	1.05866	2.09956e-07	0.00409037	0.115	0.051
Sntb2	1.05219	1.80895e-12	3.52419e-08	0.224	0.104
Il6st	1.04547	8.42922e-12	1.64218e-07	0.26	0.131
Marcks	1.04331	4.68517e-10	9.12764e-06	0.263	0.143
Ly6e	1.03072	2.03221e-13	3.95916e-09	0.224	0.099
Osbpl10	1.02792	1.31441e-08	0.000256074	0.236	0.132
Tanc1	1.02746	2.41435e-08	0.000470364	0.187	0.097
Sptlc2	1.02267	1.02913e-08	0.000200496	0.221	0.12
Tshz2	1.01861	1.35891e-39	2.64743e-35	0.725	0.369
Rac1	1.01764	1.63888e-10	3.19286e-06	0.16	0.068
Serpine2	1.01503	6.805e-08	0.00132575	0.145	0.068
Nr3c1	1.01169	2.97673e-08	0.000579926	0.184	0.096
Maml2	1.00504	5.05053e-16	9.83944e-12	0.474	0.281
Zhx3	0.996825	1.53307e-07	0.00298673	0.202	0.112
Wnk1	0.996419	1.33251e-15	2.59599e-11	0.387	0.212
Eef1g	0.989254	3.08842e-07	0.00601685	0.112	0.049
Slfn5	0.980738	1.14541e-06	0.0223149	0.1	0.044
Etl4	0.977883	2.16432e-14	4.21652e-10	0.375	0.209
Ppia	0.97315	1.03638e-09	2.01908e-05	0.281	0.159
Taco1	0.970279	2.04231e-07	0.00397882	0.23	0.134
Cyyr1	0.959759	1.06141e-12	2.06784e-08	0.211	0.094
Fbxl7	0.957465	3.93856e-07	0.0076731	0.311	0.208
Fmnl2	0.935131	1.52225e-21	2.96564e-17	0.619	0.38
Tspan5	0.934205	2.40842e-17	4.69209e-13	0.372	0.186
Susd6	0.933115	9.37776e-09	0.000182698	0.251	0.141
Foxn3	0.928226	1.31891e-12	2.56951e-08	0.375	0.217
Ppp3ca	0.92681	1.18041e-13	2.29968e-09	0.52	0.354
Trps1	0.906808	5.91459e-09	0.000115228	0.23	0.123
Cav1	0.894007	2.06112e-12	4.01547e-08	0.221	0.101
Numb	0.877792	2.11231e-06	0.041152	0.202	0.118
Cped1	0.864863	1.12204e-14	2.18596e-10	0.372	0.197
Cmip	0.855582	8.46462e-10	1.64908e-05	0.26	0.141
Cast	0.852484	1.83533e-07	0.0035756	0.166	0.084
Tmod2	0.851788	3.21871e-07	0.00627069	0.172	0.09
Mark3	0.845536	1.00577e-08	0.000195943	0.193	0.098
Ptbp3	0.845112	8.90196e-08	0.00173428	0.16	0.078
Macf1	0.844952	3.12193e-12	6.08214e-08	0.326	0.179
Hsp90ab1	0.844629	1.00263e-06	0.0195333	0.19	0.106
Anxa2	0.840195	5.85254e-10	1.14019e-05	0.205	0.099
Lims1	0.838988	6.58957e-11	1.28378e-06	0.305	0.167
Atp2b1	0.834906	2.07425e-06	0.0404105	0.181	0.101
Sptbn1	0.8094	8.0062e-14	1.55977e-09	0.55	0.373
AY036118	0.799706	7.3446e-18	1.43087e-13	0.773	0.631
App	0.764265	6.9548e-13	1.35493e-08	0.411	0.236
Tcf4	0.762858	6.28328e-27	1.22411e-22	0.653	0.35
Limch1	0.761355	3.68404e-08	0.000717724	0.363	0.234
St3gal6	0.732334	1.85926e-08	0.000362222	0.175	0.085
Prkg1	0.710878	2.3383e-30	4.55548e-26	0.589	0.283
Erbin	0.692889	7.91708e-07	0.0154241	0.184	0.1
Actb	0.68276	9.5011e-07	0.0185101	0.583	0.477
Ptpn12	0.676985	1.02528e-06	0.0199745	0.166	0.087
Tcf7l1	0.657663	4.98729e-07	0.00971624	0.302	0.193
Foxp1	0.623031	2.6675e-09	5.19682e-05	0.538	0.387
Nfib	0.573751	9.08406e-09	0.000176976	0.502	0.355
Sgms1	0.53679	4.96964e-08	0.000968185	0.329	0.203
Stxbp6	0.511351	5.26744e-08	0.0010262	0.453	0.31
B3glct	0.484827	4.58823e-11	8.9388e-07	0.671	0.5
Ptprm	0.475646	1.02627e-06	0.0199937	0.393	0.265
Prkch	0.447745	9.66447e-12	1.88283e-07	0.813	0.615
Trim30a	0.373653	4.78239e-08	0.000931705	0.801	0.647
St6galnac3	0.364607	4.3326e-10	8.44077e-06	0.215	0.102
Tmsb4x	0.331796	3.85582e-07	0.00751191	0.317	0.206

## Sheet: IC
gene	avg_log2FC	p_val	p_val_adj	pct.1	pct.2
Mir142hg	6.7098	0	0	0.154	0.003
Cybb	6.48383	0	0	0.118	0.003
Ikzf1	6.39116	0	0	0.269	0.006
F13a1	6.30472	0	0	0.51	0.02
Mrc1	6.25054	0	0	0.438	0.014
Ccr2	6.14808	0	0	0.106	0.002
Cd163	6.03092	0	0	0.204	0.006
C1qc	5.67503	0	0	0.188	0.006
Cd86	5.64772	0	0	0.14	0.006
Epsti1	5.63368	0	0	0.195	0.008
Lyz2	5.62145	0	0	0.293	0.014
Cd74	5.62011	0	0	0.544	0.047
Wdfy4	5.54793	9.71166e-304	1.89203e-299	0.108	0.004
H60b	5.5477	0	0	0.214	0.008
H2-Aa	5.53545	0	0	0.308	0.016
H2-Eb1	5.53277	0	0	0.288	0.014
Ly86	5.51005	0	0	0.144	0.005
Aoah	5.48219	0	0	0.165	0.007
Laptm5	5.4457	0	0	0.123	0.005
Ms4a6c	5.42172	0	0	0.123	0.004
Cd52	5.39561	0	0	0.146	0.007
Bank1	5.35183	0	0	0.217	0.009
Raet1e	5.26481	0	0	0.289	0.014
H2-Ab1	5.22749	0	0	0.319	0.023
Rbpj	5.14227	0	0	0.548	0.058
Tyrobp	5.07445	0	0	0.134	0.006
Prkcb	5.0458	0	0	0.183	0.011
C1qb	4.99391	0	0	0.197	0.011
Ctss	4.94302	1.429e-233	2.78397e-229	0.103	0.006
Arhgap45	4.9424	0	0	0.174	0.009
C1qa	4.93559	0	0	0.19	0.011
Adgre1	4.88599	3.99133e-291	7.77591e-287	0.126	0.007
Myo1f	4.87612	1.87565e-292	3.65414e-288	0.128	0.008
Dock2	4.86347	0	0	0.335	0.021
Arhgap15	4.85586	0	0	0.623	0.051
Ptprc	4.80731	0	0	0.282	0.019
Syk	4.75696	9.84013e-248	1.91705e-243	0.111	0.007
Lcp1	4.63523	0	0	0.169	0.011
Inpp5d	4.58908	0	0	0.385	0.027
Rnf150	4.56954	0	0	0.221	0.017
Nfam1	4.54265	1.19904e-202	2.33597e-198	0.101	0.008
Ptpn18	4.4044	1.04602e-210	2.03786e-206	0.113	0.01
Dock8	4.39399	0	0	0.225	0.017
Stk17b	4.38133	4.86294e-205	9.47398e-201	0.105	0.008
Csf1r	4.35131	0	0	0.17	0.013
Nrros	4.33959	2.96272e-272	5.77197e-268	0.139	0.011
Rbm47	4.33329	0	0	0.19	0.018
Pf4	4.23925	3.06352e-260	5.96835e-256	0.143	0.013
Tbxas1	4.20433	1.23786e-241	2.41159e-237	0.132	0.012
Fyb	4.19799	0	0	0.201	0.022
Plcl2	4.09297	0	0	0.189	0.018
Runx1	4.05768	0	0	0.31	0.034
Alcam	3.93133	2.93709e-245	5.72205e-241	0.172	0.022
Apobec1	3.93123	2.96321e-292	5.77292e-288	0.178	0.019
Skap1	3.91178	2.80001e-147	5.45498e-143	0.131	0.022
Dab2	3.89177	0	0	0.369	0.049
Ctsc	3.88713	0	0	0.263	0.033
Arhgap22	3.78774	6.82517e-147	1.32968e-142	0.109	0.014
Cmah	3.77441	8.4681e-217	1.64976e-212	0.142	0.016
Retnla	3.76985	2.59851e-101	5.06242e-97	0.143	0.036
Fam196b	3.7278	1.5943e-181	3.10601e-177	0.114	0.012
St8sia4	3.72442	7.53546e-233	1.46806e-228	0.153	0.017
Mctp1	3.60016	0	0	0.42	0.068
Tmsb4x	3.55978	3.10681e-227	6.05269e-223	0.46	0.184
Lgmn	3.55077	3.44932e-210	6.71997e-206	0.166	0.024
Pde3b	3.54552	7.18638e-193	1.40005e-188	0.146	0.02
Tnfrsf11a	3.50844	7.09054e-184	1.38138e-179	0.127	0.015
Tpt1	3.5007	1.09675e-168	2.13669e-164	0.29	0.093
Slc9a9	3.48493	0	0	0.439	0.078
Dclre1c	3.48014	5.88556e-154	1.14662e-149	0.111	0.014
Myo5a	3.43662	0	0	0.281	0.047
Eef1b2	3.42851	5.65261e-108	1.10124e-103	0.122	0.025
March1	3.39428	1.81958e-161	3.5449e-157	0.163	0.031
Coro1a	3.3455	2.37933e-176	4.63542e-172	0.155	0.025
Camk1d	3.31322	0	0	0.429	0.084
Fcer1g	3.26919	6.63407e-173	1.29245e-168	0.159	0.027
Adap2	3.26699	2.99376e-181	5.83243e-177	0.139	0.019
Itga4	3.25103	4.77359e-144	9.29991e-140	0.108	0.014
Stab1	3.20532	1.68346e-260	3.27972e-256	0.237	0.041
Unc93b1	3.19033	2.12262e-148	4.1353e-144	0.125	0.019
Adap2os	3.11922	2.75197e-121	5.36138e-117	0.104	0.016
Sh3bgrl3	3.10528	3.11733e-142	6.07319e-138	0.165	0.035
Lyn	3.09125	3.612e-282	7.03691e-278	0.265	0.047
Rack1	3.08823	6.36861e-115	1.24073e-110	0.173	0.046
Eef1a1	3.07103	5.79276e-126	1.12854e-121	0.292	0.115
Snx5	3.06411	5.51609e-123	1.07464e-118	0.126	0.023
Pik3cd	3.01085	8.72443e-118	1.69969e-113	0.123	0.023
Npm1	3.00325	1.23204e-68	2.40025e-64	0.105	0.027
Slc8a1	2.98213	3.81525e-262	7.43286e-258	0.264	0.05
Tlcd1	2.97406	8.994e-113	1.75221e-108	0.291	0.122
Ubxn11	2.8756	2.8032e-116	5.46119e-112	0.154	0.036
Fau	2.85866	5.55741e-111	1.0827e-106	0.388	0.206
Kcnk13	2.85151	5.66922e-131	1.10448e-126	0.136	0.026
Cfh	2.82241	0	0	0.311	0.06
Vav3	2.81506	1.27469e-247	2.48335e-243	0.261	0.052
Nt5dc2	2.79519	4.49133e-131	8.75001e-127	0.149	0.03
Rad51b	2.75091	1.21575e-173	2.36853e-169	0.253	0.067
Ucp2	2.72679	2.87744e-74	5.60583e-70	0.101	0.024
Tnfaip8	2.7201	3.18254e-118	6.20022e-114	0.15	0.034
Cd163l1	2.67883	6.60326e-85	1.28645e-80	0.107	0.024
Naca	2.67718	8.43677e-77	1.64365e-72	0.149	0.047
Snx8	2.67065	1.08371e-78	2.11129e-74	0.116	0.029
Psd3	2.64654	2.56295e-289	4.99314e-285	0.455	0.144
Sh3kbp1	2.64129	1.33699e-188	2.60473e-184	0.253	0.062
Fam49b	2.6301	4.65445e-254	9.0678e-250	0.347	0.091
Ptprj	2.59053	0	0	0.477	0.126
Atp2b1	2.58156	1.15803e-204	2.25608e-200	0.303	0.084
Pip4k2a	2.56002	4.02323e-235	7.83805e-231	0.312	0.078
Arhgap18	2.53795	8.75157e-166	1.70498e-161	0.238	0.061
Actr3	2.51074	3.89313e-128	7.58459e-124	0.173	0.041
Srgn	2.49852	9.18524e-74	1.78947e-69	0.13	0.037
Pid1	2.47944	0	0	0.657	0.213
Ppm1h	2.47323	2.77655e-137	5.40927e-133	0.197	0.05
Cyba	2.46879	3.30918e-69	6.44695e-65	0.119	0.034
Mef2c	2.45432	9.60687e-251	1.87161e-246	0.357	0.095
mt-Atp6	2.43043	1.76749e-94	3.44343e-90	0.337	0.17
Dse	2.41921	8.0294e-69	1.56429e-64	0.118	0.033
Cmtm7	2.37416	1.87627e-62	3.65534e-58	0.112	0.033
Ripor2	2.36295	1.6096e-112	3.13582e-108	0.189	0.054
Ubac2	2.34735	3.73825e-105	7.28285e-101	0.183	0.054
Vrk2	2.32556	1.29861e-74	2.52996e-70	0.127	0.036
Selenop	2.31141	4.80167e-86	9.35462e-82	0.181	0.06
Apbb1ip	2.304	4.18127e-74	8.14595e-70	0.116	0.031
mt-Co2	2.28857	1.02159e-97	1.99026e-93	0.278	0.118
Trps1	2.28377	6.6867e-177	1.3027e-172	0.329	0.106
Pfn1	2.279	1.39165e-69	2.71121e-65	0.17	0.062
Cltc	2.25008	9.92352e-128	1.9333e-123	0.296	0.111
Evi2	2.23996	2.92503e-76	5.69855e-72	0.11	0.027
Sirpa	2.21465	1.52995e-80	2.98065e-76	0.152	0.046
Parp8	2.21092	1.7874e-103	3.48222e-99	0.174	0.049
Rreb1	2.19437	4.52158e-151	8.80893e-147	0.327	0.118
Plekhm3	2.13466	3.65483e-58	7.12034e-54	0.114	0.035
Eef1g	2.12115	4.65572e-32	9.07027e-28	0.107	0.045
Fam69a	2.1201	4.57806e-61	8.91898e-57	0.119	0.037
P3h2	2.09176	5.74464e-70	1.11917e-65	0.158	0.054
Snx2	2.08534	1.73969e-58	3.38926e-54	0.125	0.041
Mtss1	2.08231	9.9629e-110	1.94097e-105	0.248	0.087
Skap2	2.06482	2.59872e-86	5.06284e-82	0.182	0.06
Apoe	2.05779	1.01219e-197	1.97196e-193	0.494	0.216
Ubash3b	2.05185	7.08144e-66	1.37961e-61	0.127	0.039
Mbnl1	2.03588	3.27002e-298	6.37065e-294	0.602	0.249
Stard8	2.03313	6.14794e-103	1.19774e-98	0.244	0.089
Btg1	2.01774	1.36196e-40	2.65337e-36	0.13	0.054
Slco2b1	2.01512	1.6387e-43	3.19251e-39	0.102	0.035
Wwp1	2.00146	3.04205e-148	5.92653e-144	0.372	0.149
Tmcc1	1.98739	2.46021e-146	4.79299e-142	0.376	0.155
Plekhg5	1.98429	2.06663e-48	4.02621e-44	0.135	0.052
Ccdc152	1.96821	5.90475e-45	1.15036e-40	0.135	0.055
Sart3	1.96717	1.52856e-69	2.97794e-65	0.237	0.108
Sgk3	1.95685	5.4378e-48	1.05939e-43	0.122	0.044
Arpc2	1.95071	5.10487e-61	9.94531e-57	0.149	0.053
Ptpro	1.95029	6.34247e-34	1.23564e-29	0.101	0.04
mt-Nd4	1.94737	1.03406e-46	2.01457e-42	0.156	0.067
Pbx3	1.94348	5.50308e-63	1.07211e-58	0.17	0.064
Uba52	1.94253	1.35385e-44	2.63757e-40	0.151	0.065
mt-Nd1	1.94118	2.55286e-62	4.97348e-58	0.218	0.099
Fli1	1.93689	9.35045e-153	1.82165e-148	0.275	0.083
Serinc3	1.9019	1.86025e-137	3.62415e-133	0.347	0.139
B4galt6	1.86048	6.97918e-45	1.35968e-40	0.117	0.043
Foxn3	1.86017	1.1321e-190	2.20556e-186	0.47	0.196
Npc2	1.84871	1.40493e-27	2.73708e-23	0.101	0.045
Dock11	1.84257	4.71457e-78	9.18493e-74	0.193	0.07
Cand2	1.83822	5.73744e-21	1.11777e-16	0.101	0.051
Clta	1.83469	2.03392e-31	3.96248e-27	0.1	0.041
Ccnd3	1.83264	1.24275e-123	2.42112e-119	0.387	0.179
Snx29	1.82886	4.53449e-71	8.83409e-67	0.211	0.086
Il6ra	1.82076	1.10863e-48	2.15982e-44	0.127	0.046
Frmd4b	1.80966	1.84494e-100	3.59431e-96	0.296	0.123
Rnf169	1.80525	7.66422e-70	1.49314e-65	0.188	0.071
Med12l	1.80431	8.79941e-34	1.7143e-29	0.106	0.042
Ftl1	1.78645	6.55611e-74	1.27726e-69	0.315	0.166
Adam19	1.76771	1.36313e-60	2.65566e-56	0.161	0.06
Man1c1	1.76615	4.97226e-36	9.68695e-32	0.127	0.055
Ankrd44	1.76395	9.0371e-134	1.76061e-129	0.339	0.132
1700069L16Rik	1.7586	2.13112e-36	4.15184e-32	0.142	0.065
Ficd	1.75468	1.87035e-37	3.64382e-33	0.144	0.066
Tbc1d4	1.75113	4.81813e-30	9.38669e-26	0.103	0.043
Acer3	1.74608	1.68725e-47	3.2871e-43	0.169	0.074
Kxd1	1.74225	3.26339e-48	6.35773e-44	0.189	0.089
Ctsb	1.74066	3.75617e-60	7.31776e-56	0.207	0.091
Ccm2	1.7338	1.98604e-39	3.86921e-35	0.124	0.05
Rftn1	1.7275	3.32262e-41	6.47312e-37	0.116	0.044
H3f3a	1.72469	2.55901e-26	4.98545e-22	0.124	0.062
Grb2	1.71272	9.34059e-34	1.81973e-29	0.132	0.06
Atp5l	1.71212	6.96563e-27	1.35704e-22	0.121	0.059
Actg1	1.71128	6.02467e-39	1.17373e-34	0.236	0.138
Ehd4	1.7051	5.04149e-34	9.82184e-30	0.108	0.044
Osbpl8	1.7034	1.21304e-51	2.36324e-47	0.17	0.071
Samhd1	1.70281	6.61592e-39	1.28891e-34	0.127	0.053
mt-Co3	1.69244	2.30774e-90	4.49594e-86	0.43	0.255
Dennd4a	1.69075	6.13122e-25	1.19448e-20	0.11	0.052
Mef2a	1.68776	1.1274e-62	2.1964e-58	0.257	0.126
Tpd52	1.67898	2.38793e-42	4.65216e-38	0.138	0.057
Bach2	1.67439	1.92074e-49	3.74199e-45	0.185	0.083
Cdk6	1.67327	4.67554e-31	9.10888e-27	0.127	0.059
Ptp4a2	1.67011	6.37345e-38	1.24167e-33	0.149	0.068
Rap1b	1.66498	4.83936e-40	9.42804e-36	0.163	0.076
Raph1	1.64433	6.34619e-32	1.23637e-27	0.123	0.055
Samd4b	1.64413	3.69018e-24	7.1892e-20	0.101	0.047
Cfl1	1.63705	1.0954e-33	2.13406e-29	0.151	0.074
Atf6	1.63036	3.32708e-39	6.48182e-35	0.139	0.06
mt-Cytb	1.62968	1.27303e-37	2.48012e-33	0.196	0.105
Tubb5	1.62053	5.78716e-21	1.12745e-16	0.13	0.072
Fndc3a	1.61856	9.99264e-39	1.94677e-34	0.137	0.059
mt-Co1	1.61806	3.08143e-71	6.00325e-67	0.376	0.222
Arid4a	1.60212	3.2793e-32	6.38874e-28	0.108	0.045
Pitpna	1.60169	5.15938e-55	1.00515e-50	0.214	0.1
Map3k5	1.59812	1.12702e-41	2.19566e-37	0.128	0.051
Zdhhc14	1.59701	2.34875e-50	4.57583e-46	0.147	0.057
Hmox2	1.59367	1.84421e-29	3.5929e-25	0.111	0.049
Plxna4	1.59279	1.86165e-33	3.62687e-29	0.124	0.054
4930444A19Rik	1.59148	3.5361e-39	6.88904e-35	0.134	0.056
Phactr2	1.57686	3.87437e-35	7.54806e-31	0.165	0.082
Mndal	1.57641	1.92528e-32	3.75082e-28	0.142	0.068
Slc12a6	1.57306	2.80666e-58	5.46793e-54	0.218	0.099
Pfdn5	1.57303	3.65125e-21	7.11336e-17	0.126	0.069
Abhd12	1.56809	1.16522e-29	2.27007e-25	0.107	0.046
Cers6	1.56361	4.21245e-35	8.20669e-31	0.127	0.055
Aftph	1.56313	1.53338e-31	2.98732e-27	0.128	0.058
Calm1	1.55308	1.02149e-17	1.99007e-13	0.113	0.063
Chn2	1.54054	2.10931e-33	4.10936e-29	0.13	0.058
Itsn1	1.52906	2.12065e-31	4.13145e-27	0.159	0.081
Clic1	1.52189	1.42732e-20	2.78071e-16	0.115	0.06
Ptbp3	1.51102	1.19736e-34	2.3327e-30	0.153	0.073
Akap10	1.51053	1.16801e-32	2.27552e-28	0.148	0.072
Ptma	1.50176	1.70546e-17	3.32258e-13	0.175	0.116
Ppia	1.49265	8.4428e-35	1.64483e-30	0.248	0.153
Pvt1	1.49118	9.22733e-22	1.79767e-17	0.101	0.049
Maf	1.489	7.85671e-91	1.53064e-86	0.365	0.184
Immp2l	1.47429	9.99706e-50	1.94763e-45	0.236	0.119
Clcn5	1.47076	2.86896e-21	5.5893e-17	0.101	0.049
Hsp90ab1	1.46695	1.3795e-22	2.68755e-18	0.169	0.102
Dgkd	1.46679	1.65567e-34	3.22558e-30	0.142	0.066
Actr2	1.46217	3.02006e-32	5.88367e-28	0.161	0.081
Herc4	1.45923	1.87303e-45	3.64904e-41	0.188	0.088
Ybx1	1.45195	1.92331e-21	3.747e-17	0.118	0.062
Cask	1.44624	1.67464e-44	3.26253e-40	0.205	0.102
Apobec3	1.44576	1.03785e-24	2.02194e-20	0.116	0.057
Tet3	1.43877	3.64834e-36	7.1077e-32	0.182	0.093
Taok3	1.43835	2.39941e-39	4.67454e-35	0.185	0.092
Mitf	1.43776	7.00298e-52	1.36432e-47	0.231	0.113
Lysmd4	1.43513	3.67667e-23	7.16288e-19	0.142	0.078
Mdfic	1.43041	2.18967e-20	4.26592e-16	0.126	0.068
Iqgap2	1.42285	5.60042e-58	1.09107e-53	0.224	0.101
Rtn4	1.41863	1.18285e-49	2.30442e-45	0.252	0.133
Inpp4b	1.41652	2.5525e-51	4.97277e-47	0.225	0.108
Tmem164	1.41225	1.33987e-32	2.61033e-28	0.147	0.071
Ncoa3	1.40386	4.37135e-64	8.51626e-60	0.316	0.17
Clint1	1.40322	8.22454e-30	1.60231e-25	0.144	0.072
Tmem176b	1.39101	3.73498e-16	7.2765e-12	0.106	0.059
Bmp2k	1.38059	3.47167e-21	6.76351e-17	0.105	0.052
Tbc1d5	1.37533	6.98381e-62	1.36059e-57	0.295	0.154
Ahcyl2	1.37455	2.63321e-31	5.13002e-27	0.131	0.061
Zeb2	1.37383	7.45302e-145	1.452e-140	0.667	0.453
Oaz1	1.36997	5.3909e-17	1.05026e-12	0.149	0.093
Cdk14	1.36913	3.20094e-62	6.23608e-58	0.303	0.159
Eps15	1.36812	2.60581e-23	5.07665e-19	0.149	0.083
Fchsd2	1.36367	1.75188e-30	3.41301e-26	0.177	0.096
Eps8	1.35595	2.02771e-56	3.95038e-52	0.222	0.101
Atp5o.1	1.35591	9.30329e-28	1.81247e-23	0.186	0.106
Spred1	1.33759	3.72669e-26	7.26034e-22	0.172	0.097
Man2a1	1.33088	4.94554e-25	9.6349e-21	0.141	0.074
Wdr38	1.32816	1.70134e-18	3.31454e-14	0.171	0.111
Tpk1	1.32685	2.38542e-20	4.64728e-16	0.132	0.073
Ap2a2	1.32615	1.16013e-32	2.26017e-28	0.165	0.084
Cbl	1.32132	4.90161e-28	9.54931e-24	0.157	0.083
Tle4	1.31082	1.69091e-19	3.29424e-15	0.119	0.064
Map3k1	1.30018	3.08028e-27	6.001e-23	0.144	0.074
Cox4i1	1.29279	6.36783e-17	1.24058e-12	0.159	0.103
Sfmbt1	1.29173	8.33761e-16	1.62433e-11	0.107	0.059
Abca9	1.29072	8.82964e-35	1.72019e-30	0.16	0.077
Cmip	1.28494	7.77167e-51	1.51408e-46	0.255	0.132
Ccdc88a	1.27985	4.93065e-16	9.60589e-12	0.114	0.065
Serinc4	1.27703	1.82463e-13	3.55474e-09	0.132	0.085
Wnk1	1.27673	4.25199e-54	8.28374e-50	0.339	0.203
Enox2	1.27406	2.66851e-25	5.19878e-21	0.163	0.09
BC005537	1.26892	8.17277e-21	1.59222e-16	0.138	0.078
Cox8a	1.26798	4.73787e-11	9.23031e-07	0.117	0.076
Actb	1.26767	5.27516e-72	1.02771e-67	0.607	0.466
H2-D1	1.26211	7.94946e-39	1.54871e-34	0.235	0.132
Kdm7a	1.26044	3.46616e-26	6.75277e-22	0.171	0.096
Notch2	1.24992	8.65711e-28	1.68658e-23	0.203	0.119
Zfhx3	1.24868	4.86233e-53	9.47278e-49	0.321	0.186
Pabpc1	1.23955	2.0882e-08	0.000406824	0.102	0.07
Irf2	1.23789	8.71339e-27	1.69754e-22	0.161	0.086
Rab31	1.2319	7.44135e-21	1.44972e-16	0.119	0.062
Apba1	1.231	2.26582e-29	4.41427e-25	0.147	0.073
Ssh2	1.22697	1.86653e-43	3.63638e-39	0.288	0.171
Pltp	1.22352	5.57773e-13	1.08665e-08	0.101	0.059
Wasf2	1.22083	1.41163e-36	2.75015e-32	0.233	0.133
Serf2	1.21461	9.48984e-16	1.84881e-11	0.16	0.105
Tgfbi	1.21439	3.04953e-19	5.9411e-15	0.116	0.062
Mgat5	1.19871	8.53694e-17	1.66317e-12	0.132	0.078
Arpc1b	1.19714	5.5138e-16	1.0742e-11	0.117	0.068
Ankfy1	1.19682	3.81836e-12	7.43893e-08	0.1	0.06
Etv6	1.19543	5.11725e-28	9.96943e-24	0.2	0.116
Atp5j2	1.19463	2.63335e-10	5.13029e-06	0.1	0.064
Sh3bgrl	1.19281	1.55549e-22	3.0304e-18	0.174	0.103
Gdi2	1.19112	1.74414e-15	3.39793e-11	0.116	0.068
B2m	1.18301	3.19086e-34	6.21644e-30	0.297	0.198
Atxn7l1	1.18238	7.03599e-19	1.37075e-14	0.115	0.062
Fnbp1	1.18169	1.73366e-74	3.37751e-70	0.435	0.262
Crlf3	1.17689	2.58024e-15	5.02683e-11	0.111	0.064
Zc3hav1	1.17529	2.3747e-17	4.62639e-13	0.104	0.056
Ctsa	1.17474	9.96892e-14	1.94214e-09	0.11	0.065
Pacs1	1.17447	8.9898e-18	1.75139e-13	0.127	0.072
Tbl1xr1	1.16616	1.01888e-25	1.98499e-21	0.191	0.112
Cdc42se2	1.16486	2.16596e-17	4.21971e-13	0.103	0.055
Eef2	1.15431	4.63892e-08	0.000903754	0.122	0.088
Ankrd11	1.15298	7.57506e-50	1.47577e-45	0.355	0.221
Gnai2	1.14853	1.24925e-10	2.43379e-06	0.111	0.072
Fam117b	1.13868	7.46244e-13	1.45383e-08	0.111	0.067
Nedd9	1.13721	2.07157e-22	4.03584e-18	0.149	0.083
Patl2	1.13425	2.66943e-31	5.20059e-27	0.302	0.208
Fnip1	1.13127	3.38808e-16	6.60065e-12	0.143	0.088
Tmsb10	1.13049	3.52843e-14	6.87409e-10	0.196	0.142
Cdc42	1.13038	1.59831e-21	3.11382e-17	0.179	0.109
Hnrnpa3	1.12457	8.89749e-11	1.73341e-06	0.101	0.064
Foxp1	1.11008	1.49784e-90	2.9181e-86	0.561	0.373
Swap70	1.1073	2.43349e-15	4.74092e-11	0.14	0.087
H2-K1	1.10728	4.22829e-23	8.23756e-19	0.232	0.155
Eml4	1.10448	1.16356e-14	2.26686e-10	0.11	0.064
Taco1	1.10389	5.75855e-18	1.12188e-13	0.197	0.13
Tcf20	1.10169	4.83666e-19	9.42277e-15	0.161	0.097
Map2k1	1.10038	9.25671e-13	1.80339e-08	0.101	0.059
Crip1	1.09953	1.16587e-28	2.27135e-24	0.323	0.234
Fth1	1.0971	1.53252e-27	2.98565e-23	0.348	0.264
Dhrs3	1.09031	1.33765e-15	2.60601e-11	0.124	0.073
Ints6l	1.08989	2.3633e-11	4.60418e-07	0.101	0.062
Rab8b	1.0858	1.24417e-25	2.42389e-21	0.158	0.086
Fbxw7	1.06307	1.38349e-13	2.69531e-09	0.108	0.063
Zdhhc20	1.05647	4.86845e-11	9.48472e-07	0.129	0.086
Macf1	1.05192	8.92555e-40	1.73888e-35	0.287	0.172
Fam129a	1.04408	1.09294e-11	2.12926e-07	0.149	0.101
Mlxip	1.04303	3.47517e-25	6.77032e-21	0.186	0.108
Lifr	1.04255	4.36998e-21	8.5136e-17	0.183	0.112
Nrp1	1.04166	4.00598e-22	7.80445e-18	0.191	0.117
Ppp4r1	1.03591	1.08022e-15	2.10449e-11	0.142	0.087
Prr14l	1.03531	7.56704e-11	1.47421e-06	0.11	0.07
Cox7c	1.03449	4.61162e-09	8.98435e-05	0.115	0.079
Ccdc50	1.02114	4.88417e-14	9.51535e-10	0.141	0.089
Rnf130	1.02109	5.08937e-14	9.91512e-10	0.116	0.069
Tmcc3	1.02026	5.37309e-16	1.04678e-11	0.19	0.128
Uvrag	1.01802	1.18291e-22	2.30454e-18	0.207	0.129
Tbc1d9	1.01773	2.11479e-10	4.12003e-06	0.131	0.089
Dennd1b	1.01318	6.26818e-13	1.22117e-08	0.132	0.084
Dock10	1.00541	5.9199e-38	1.15331e-33	0.308	0.192
Kpna4	1.00028	8.68844e-11	1.69268e-06	0.106	0.067
Pias1	0.998141	8.02614e-17	1.56365e-12	0.165	0.104
Pak2	0.995573	1.59356e-11	3.10457e-07	0.127	0.083
Sem1	0.994391	1.65399e-07	0.00322231	0.1	0.069
Dennd1a	0.983003	4.54112e-32	8.84701e-28	0.365	0.262
Arhgef1	0.982307	7.49899e-08	0.00146095	0.101	0.069
Abi1	0.974603	3.50369e-18	6.82589e-14	0.167	0.104
Ptpra	0.974365	6.94474e-16	1.35298e-11	0.141	0.086
Iqgap1	0.969593	1.31131e-21	2.5547e-17	0.216	0.139
Vmp1	0.957286	3.09887e-13	6.03722e-09	0.172	0.119
Reps2	0.954719	1.0619e-06	0.020688	0.107	0.077
Adcy9	0.947428	2.90254e-09	5.65474e-05	0.121	0.082
Capzb	0.945551	9.95204e-11	1.93886e-06	0.104	0.065
Arhgef3	0.945433	5.38505e-20	1.04911e-15	0.224	0.149
Mapk14	0.938733	5.02149e-13	9.78286e-09	0.169	0.116
Lrrc8d	0.932184	6.61442e-08	0.00128862	0.106	0.072
Zcchc11	0.922187	2.14329e-15	4.17556e-11	0.181	0.121
Picalm	0.921992	1.13451e-31	2.21025e-27	0.368	0.264
Smchd1	0.921098	4.74997e-07	0.00925388	0.11	0.078
Jak1	0.914818	8.00518e-11	1.55957e-06	0.144	0.1
Btbd9	0.90988	5.33068e-18	1.03852e-13	0.239	0.167
Gab2	0.909431	1.81995e-30	3.54563e-26	0.31	0.205
H3f3b	0.901802	5.43987e-11	1.0598e-06	0.219	0.173
P2rx7	0.900932	3.18268e-08	0.00062005	0.11	0.074
Rab1a	0.898787	9.22806e-09	0.000179781	0.126	0.088
Hspa8	0.896934	7.05191e-07	0.0137385	0.165	0.132
Msn	0.884097	4.43265e-08	0.00086357	0.114	0.079
Wipf1	0.883461	1.00528e-15	1.95849e-11	0.202	0.138
Tpm3	0.881857	1.14164e-16	2.22415e-12	0.184	0.121
Phf20	0.880955	6.50866e-08	0.00126802	0.106	0.072
Jarid2	0.862335	1.42916e-14	2.78429e-10	0.235	0.171
Ppp2r5c	0.861571	2.25507e-09	4.39333e-05	0.135	0.094
Cst3	0.860651	4.62456e-25	9.00957e-21	0.386	0.299
Ophn1	0.857672	2.49655e-14	4.86378e-10	0.257	0.195
Wdfy3	0.852399	1.12421e-12	2.19018e-08	0.168	0.116
Ext1	0.850776	2.76635e-31	5.3894e-27	0.425	0.319
Elf1	0.83587	2.03382e-06	0.0396228	0.101	0.072
Osbpl9	0.832524	4.34025e-08	0.000845567	0.161	0.121
Mettl23	0.829296	3.47671e-07	0.00677333	0.131	0.097
Smyd3	0.815084	2.04495e-19	3.98398e-15	0.255	0.179
Man1a	0.813622	6.55728e-23	1.27749e-18	0.267	0.181
Eif4g3	0.813523	4.88494e-10	9.51684e-06	0.159	0.114
Rab7	0.812573	3.80416e-11	7.41127e-07	0.157	0.108
Rb1	0.809569	2.44877e-11	4.77069e-07	0.161	0.112
Fgd4	0.804847	3.81936e-11	7.44089e-07	0.134	0.088
Atxn7	0.798405	1.96205e-07	0.00382247	0.118	0.084
Dnm2	0.789344	6.89467e-07	0.0134322	0.143	0.109
Hipk2	0.783996	3.7963e-08	0.000739596	0.106	0.071
Pitpnc1	0.778521	9.35382e-28	1.82231e-23	0.276	0.176
Cd36	0.777192	2.06906e-76	4.03094e-72	0.24	0.095
Sf3b1	0.772736	9.68846e-07	0.0188751	0.144	0.111
Epb41	0.771542	1.42826e-08	0.000278254	0.101	0.067
Fam172a	0.770141	1.61604e-13	3.14837e-09	0.289	0.228
Ppp3ca	0.751637	2.24481e-30	4.37334e-26	0.452	0.348
Elmo1	0.748292	7.21839e-33	1.40629e-28	0.394	0.277
Mkl1	0.747079	4.15706e-07	0.00809878	0.114	0.081
Psap	0.706308	2.65152e-10	5.16569e-06	0.307	0.262
Srgap2	0.70576	1.15741e-13	2.25486e-09	0.295	0.229
Gng2	0.703785	8.76146e-12	1.70691e-07	0.146	0.096
Cab39	0.702038	3.20712e-07	0.00624812	0.149	0.112
Itm2b	0.699868	1.41732e-09	2.76123e-05	0.247	0.203
Gas7	0.696077	1.42061e-10	2.76763e-06	0.192	0.14
Gnaq	0.690656	1.74856e-15	3.40655e-11	0.371	0.306
Pan3	0.689016	1.10754e-14	2.15771e-10	0.325	0.261
Tanc2	0.682063	1.72937e-10	3.36915e-06	0.257	0.205
Vps13b	0.656399	3.32441e-11	6.47662e-07	0.239	0.184
Nptn	0.631074	9.10528e-07	0.0177389	0.196	0.158
Hivep2	0.623513	9.48222e-08	0.00184733	0.263	0.221
Rabep1	0.612073	4.37205e-11	8.51762e-07	0.316	0.26
Anks1b	0.60246	1.33045e-25	2.59198e-21	0.542	0.458
Nipbl	0.569324	1.91609e-06	0.0373293	0.221	0.186
Ncoa2	0.564956	2.34792e-06	0.0457423	0.171	0.135
Rbm39	0.562627	2.11546e-09	4.12134e-05	0.326	0.285
Shtn1	0.479613	5.52399e-08	0.00107618	0.204	0.157
Rap1gds1	0.465925	1.74608e-06	0.0340171	0.224	0.185
Kansl1	0.461884	4.38867e-09	8.55001e-05	0.326	0.277
Dapk1	0.405724	3.15908e-16	6.15452e-12	0.191	0.123

## Sheet: EnFibro
gene	avg_log2FC	p_val	p_val_adj	pct.1	pct.2
9130410C08Rik	4.94634	0	0	0.114	0.005
Grin2b	4.38379	0	0	0.221	0.018
Slc1a3	4.17317	0	0	0.242	0.018
Abca6	4.17187	0	0	0.407	0.038
Kcnd3	4.12418	0	0	0.132	0.01
Unc13c	4.09393	0	0	0.313	0.027
Crispld2	3.79818	0	0	0.439	0.042
2610035D17Rik	3.78897	0	0	0.419	0.051
Angptl7	3.7636	0	0	0.159	0.014
Trpm6	3.75679	1.05806e-238	2.06131e-234	0.11	0.01
Tenm2	3.71601	0	0	0.664	0.093
A630012P03Rik	3.66089	0	0	0.16	0.016
Smoc2	3.63011	0	0	0.607	0.084
Tshz3	3.5624	0	0	0.572	0.079
Pdzrn3	3.55917	0	0	0.544	0.071
Enpp2	3.47631	0	0	0.242	0.029
Caln1	3.41354	6.9972e-268	1.36319e-263	0.176	0.029
Sorcs2	3.39764	0	0	0.409	0.056
Adam12	3.35595	0	0	0.211	0.026
Kcnk2	3.33172	4.85034e-283	9.44944e-279	0.164	0.022
Fap	3.31533	0	0	0.263	0.033
Ror2	3.28231	5.27375e-300	1.02743e-295	0.166	0.021
Rpgr	3.24117	0	0	0.179	0.023
Col15a1	3.23172	0	0	0.472	0.083
Gpc3	3.23141	0	0	0.734	0.189
Abi3bp	3.21983	0	0	0.595	0.094
Pdgfra	3.19941	0	0	0.288	0.041
Apod	3.19136	0	0	0.883	0.308
Rbfox1	3.18795	1.51374e-172	2.94908e-168	0.185	0.051
Srpx	3.15565	0	0	0.216	0.031
Fat3	3.1509	4.19725e-285	8.17707e-281	0.176	0.026
Sgip1	3.1365	0	0	0.42	0.058
Ccl11	3.12111	1.98609e-196	3.8693e-192	0.115	0.016
Ror1	3.1142	0	0	0.583	0.1
Slc25a21	3.05266	3.56653e-220	6.94832e-216	0.146	0.024
Myoc	3.0409	1.69275e-274	3.29782e-270	0.167	0.024
Adamtsl3	3.03844	0	0	0.224	0.036
Arhgap32	3.01222	0	0	0.354	0.059
4930438E09Rik	3.00067	0	0	0.394	0.066
Cp	2.97691	0	0	0.496	0.088
Ebf2	2.94442	0	0	0.801	0.175
Ank2	2.9332	0	0	0.743	0.197
Sobp	2.92833	3.07836e-289	5.99725e-285	0.186	0.03
Vit	2.92453	0	0	0.497	0.1
Sdc2	2.91913	0	0	0.34	0.06
Plxdc1	2.90414	5.69611e-177	1.10972e-172	0.114	0.017
Foxp2	2.88558	0	0	0.356	0.057
Aff2	2.87463	0	0	0.224	0.041
Sulf1	2.87458	0	0	0.362	0.067
Mtor	2.81812	0	0	0.232	0.04
Chrm3	2.81604	0	0	0.323	0.058
Myocos	2.80507	1.7344e-215	3.37896e-211	0.15	0.026
Pamr1	2.78455	8.85008e-194	1.72417e-189	0.135	0.023
Slc24a3	2.77963	0	0	0.309	0.057
Dcbld2	2.77799	0	0	0.335	0.065
Bicc1	2.7614	0	0	0.601	0.127
Cpxm2	2.75488	3.31124e-138	6.45095e-134	0.102	0.019
Nalcn	2.73537	1.9808e-230	3.859e-226	0.17	0.031
Clcn5	2.71931	1.1045e-269	2.15179e-265	0.181	0.03
Lvrn	2.70906	1.62413e-174	3.16413e-170	0.132	0.025
Lum	2.68147	0	0	0.35	0.073
Trabd2b	2.66807	2.90237e-285	5.65439e-281	0.199	0.035
Dclk1	2.66082	6.03906e-240	1.17653e-235	0.184	0.036
Pknox2	2.65771	3.35445e-208	6.53515e-204	0.169	0.034
Lama2	2.6492	0	0	0.936	0.393
Gpc4	2.64181	1.03391e-168	2.01426e-164	0.153	0.035
Dnm1	2.6398	0	0	0.242	0.045
Gxylt2	2.62895	2.22608e-178	4.33684e-174	0.142	0.028
Abca9	2.60619	0	0	0.274	0.05
Etv1	2.60137	5.56942e-254	1.08503e-249	0.181	0.032
Plekhh2	2.59921	8.6366e-153	1.68258e-148	0.12	0.023
Reps2	2.5837	0	0	0.245	0.049
Meg3	2.52386	0	0	0.58	0.145
Scara5	2.49783	0	0	0.403	0.08
Mamdc2	2.48878	4.12503e-195	8.03638e-191	0.148	0.028
Sult5a1	2.48304	4.6435e-253	9.04646e-249	0.218	0.048
Sned1	2.47937	6.92116e-275	1.34838e-270	0.237	0.053
Lrp4	2.47496	1.07232e-131	2.08909e-127	0.113	0.024
Col8a1	2.44537	0	0	0.262	0.05
Dcn	2.43843	0	0	0.85	0.303
Agmo	2.43403	0	0	0.525	0.133
Egfr	2.39576	0	0	0.466	0.096
Cped1	2.3604	0	0	0.542	0.136
Meis1	2.35105	5.149e-157	1.00313e-152	0.146	0.034
Chn1	2.35011	1.59028e-197	3.09818e-193	0.188	0.045
Adamts15	2.33876	7.81306e-160	1.52214e-155	0.134	0.027
Adam19	2.33123	2.67179e-216	5.20518e-212	0.197	0.045
Ldb2	2.30506	0	0	0.575	0.158
Eps8	2.30256	0	0	0.318	0.074
4930533K18Rik	2.28936	1.02424e-122	1.99543e-118	0.11	0.024
Hps3	2.2591	1.96841e-222	3.83485e-218	0.232	0.061
Ptch1	2.23047	6.01758e-270	1.17234e-265	0.256	0.063
Col5a2	2.21377	0	0	0.449	0.139
Arhgap21	2.1734	3.98083e-283	7.75546e-279	0.298	0.081
Magi3	2.17285	0	0	0.334	0.095
Efemp1	2.17213	2.96053e-121	5.7677e-117	0.127	0.032
Mterf4	2.17133	5.21014e-103	1.01504e-98	0.1	0.024
Bmper	2.14697	1.26297e-206	2.46052e-202	0.17	0.035
Dennd2a	2.137	3.66628e-146	7.14265e-142	0.155	0.04
Npas3	2.13684	1.96849e-168	3.83501e-164	0.19	0.053
Spred2	2.08786	1.2348e-208	2.40564e-204	0.232	0.064
Gli3	2.08032	5.7691e-165	1.12394e-160	0.175	0.045
Plekha5	2.06731	1.74969e-294	3.40875e-290	0.336	0.1
Pde4d	2.06429	0	0	0.538	0.173
Ubash3b	2.06405	1.58166e-127	3.08139e-123	0.128	0.031
Gria3	2.06322	6.50607e-297	1.26751e-292	0.338	0.1
Pld1	2.06194	9.56805e-204	1.86405e-199	0.217	0.057
Aff3	2.05699	0	0	0.354	0.103
Zeb1	2.05092	0	0	0.478	0.162
Ldlrad4	2.04632	0	0	0.491	0.16
Usp46	2.03761	3.43321e-82	6.68858e-78	0.101	0.029
Rgmb	2.02124	6.84368e-118	1.33329e-113	0.127	0.033
Eya2	2.01694	3.39463e-183	6.61342e-179	0.22	0.064
Mmp2	2.01483	7.18652e-141	1.40008e-136	0.171	0.05
Spry2	1.99724	6.35873e-206	1.23881e-201	0.238	0.068
Clmp	1.97885	5.55344e-97	1.08192e-92	0.104	0.027
Col11a1	1.96307	9.43865e-107	1.83884e-102	0.121	0.032
Rhoj	1.94786	4.6064e-280	8.97419e-276	0.369	0.124
Ntn4	1.94264	1.69985e-121	3.31164e-117	0.147	0.042
Col4a5	1.93973	7.29131e-78	1.42049e-73	0.105	0.032
Tbx15	1.93277	1.98888e-129	3.87474e-125	0.142	0.037
Atp8b1	1.93058	4.05494e-162	7.89984e-158	0.198	0.058
Abca8a	1.89791	0	0	0.615	0.199
Col6a3	1.89766	9.14929e-176	1.78247e-171	0.23	0.071
Dlc1	1.86408	0	0	0.896	0.49
Rnd3	1.85714	1.13281e-135	2.20693e-131	0.176	0.053
Vcan	1.8521	4.2038e-83	8.18985e-79	0.109	0.033
Cdk8	1.85023	3.53646e-104	6.88974e-100	0.165	0.058
Sec24d	1.83712	8.2954e-131	1.61611e-126	0.181	0.058
Cblb	1.78742	9.05244e-204	1.7636e-199	0.279	0.091
Nhsl2	1.77745	1.87113e-103	3.64534e-99	0.191	0.074
Inpp4b	1.76473	3.20533e-246	6.24462e-242	0.293	0.086
Klhl13	1.7516	7.06398e-73	1.3762e-68	0.108	0.035
Col6a2	1.73982	2.71664e-117	5.29255e-113	0.18	0.061
Col6a1	1.73477	9.49248e-97	1.84932e-92	0.145	0.048
Matn2	1.71794	4.07995e-207	7.94856e-203	0.287	0.094
Fndc3b	1.70549	1.9618e-275	3.82198e-271	0.417	0.155
Sept9	1.66569	1.23039e-58	2.39705e-54	0.116	0.045
Runx1t1	1.66569	1.08359e-195	2.11106e-191	0.33	0.127
Slc4a4	1.66517	3.92172e-149	7.64029e-145	0.187	0.055
Chd9	1.66377	8.50041e-257	1.65605e-252	0.411	0.158
Tec	1.65984	2.31591e-86	4.51185e-82	0.125	0.04
Colec12	1.65927	3.02825e-97	5.89963e-93	0.138	0.044
Smad3	1.65851	6.14285e-71	1.19675e-66	0.115	0.04
Dock5	1.65685	9.49299e-73	1.84942e-68	0.115	0.039
Col1a1	1.65617	0	0	0.577	0.264
Col3a1	1.65521	0	0	0.661	0.278
Tnik	1.6507	1.8073e-180	3.52097e-176	0.255	0.083
Prdm5	1.64021	2.6812e-58	5.22351e-54	0.105	0.039
Sipa1l1	1.63698	4.4658e-277	8.70028e-273	0.486	0.209
Tcf4	1.61248	0	0	0.74	0.284
Naaladl2	1.60476	2.59802e-301	5.06146e-297	0.532	0.236
Piezo2	1.58986	1.71963e-159	3.35019e-155	0.3	0.12
Zbtb16	1.57705	0	0	0.566	0.237
Tgfbi	1.56722	1.5662e-94	3.05127e-90	0.15	0.051
Farp1	1.55363	1.19301e-139	2.32423e-135	0.248	0.094
Nav1	1.52519	1.81564e-204	3.53723e-200	0.415	0.184
Nckap5	1.52468	5.69374e-87	1.10925e-82	0.182	0.074
Cpne8	1.52341	8.93276e-135	1.74028e-130	0.236	0.088
Nid1	1.51083	8.45113e-104	1.64645e-99	0.205	0.081
Klf12	1.50797	1.53989e-144	3.00002e-140	0.276	0.11
Fbn1	1.50496	1.03896e-182	2.0241e-178	0.327	0.128
Tiam2	1.50121	3.65313e-60	7.11703e-56	0.13	0.053
Pid1	1.49653	0	0	0.601	0.186
Col26a1	1.49641	2.21805e-68	4.32121e-64	0.127	0.048
Cers6	1.49385	2.30813e-65	4.4967e-61	0.127	0.049
Ebf1	1.4894	0	0	0.8	0.345
Mgat5	1.48294	2.82597e-92	5.50556e-88	0.173	0.066
Dtnb	1.47944	4.71438e-58	9.18456e-54	0.129	0.053
Ghr	1.47202	1.69842e-124	3.30885e-120	0.256	0.106
Adamts2	1.47144	1.98696e-65	3.87099e-61	0.13	0.05
Igf1	1.46362	3.76225e-72	7.32962e-68	0.122	0.043
Col5a1	1.44577	3.28631e-75	6.40239e-71	0.172	0.073
Rbms3	1.44484	6.4724e-297	1.26095e-292	0.552	0.247
Kdelr3	1.43357	7.82078e-49	1.52364e-44	0.115	0.049
Cpq	1.43218	6.49236e-78	1.26484e-73	0.178	0.076
Acss3	1.42632	2.90155e-88	5.6528e-84	0.231	0.108
Dpyd	1.41478	1.14707e-111	2.23472e-107	0.267	0.12
Cyth3	1.41164	7.08905e-86	1.38109e-81	0.179	0.072
Grb10	1.40179	3.47895e-82	6.77768e-78	0.196	0.085
Lrrk1	1.40164	2.45138e-40	4.77577e-36	0.101	0.045
Vps13b	1.39245	9.1641e-150	1.78535e-145	0.348	0.159
Col1a2	1.3865	2.6328e-302	5.12922e-298	0.599	0.289
Egr1	1.37625	3.44336e-169	6.70836e-165	0.474	0.256
Cebpd	1.371	1.58377e-72	3.0855e-68	0.162	0.068
Podn	1.36476	9.58876e-54	1.86808e-49	0.121	0.05
Tshz2	1.36292	0	0	0.743	0.307
Sec31a	1.35317	2.53587e-49	4.94038e-45	0.108	0.044
Yeats2	1.34392	1.32231e-46	2.57613e-42	0.117	0.051
Usp50	1.34164	5.78515e-32	1.12706e-27	0.115	0.06
Akap12	1.33269	3.00398e-75	5.85234e-71	0.2	0.093
Hoxc5	1.32917	6.39248e-55	1.24538e-50	0.125	0.052
Ltbp1	1.31245	3.78223e-78	7.36854e-74	0.179	0.076
Mcc	1.30597	2.61398e-97	5.09255e-93	0.223	0.096
Zhx3	1.30284	3.23691e-76	6.30614e-72	0.207	0.097
Zc3hav1	1.30092	3.31911e-41	6.4663e-37	0.111	0.05
Lamc1	1.29055	1.18985e-137	2.31807e-133	0.381	0.194
Ar	1.28015	2.55806e-40	4.98361e-36	0.116	0.054
Nin	1.27241	2.33819e-49	4.55527e-45	0.129	0.058
Eda	1.26728	4.69754e-127	9.15175e-123	0.306	0.139
Fbxw8	1.26685	1.58751e-37	3.09278e-33	0.106	0.049
Lpp	1.25347	7.73959e-223	1.50783e-218	0.543	0.278
Pbx1	1.24984	6.98874e-208	1.36155e-203	0.465	0.215
Zbtb20	1.24824	0	0	0.917	0.657
Sema6a	1.24824	2.2117e-106	4.30883e-102	0.241	0.102
Rora	1.24678	0	0	0.686	0.358
Fhit	1.24051	9.00755e-121	1.75485e-116	0.358	0.182
Nupr1	1.23472	1.05442e-40	2.05422e-36	0.121	0.057
Adk	1.23099	1.32298e-69	2.57742e-65	0.219	0.109
Cacna2d1	1.2266	1.96476e-57	3.82774e-53	0.156	0.071
Efr3a	1.22374	2.34317e-40	4.56496e-36	0.103	0.045
Ppp1r2	1.22269	1.0923e-44	2.12803e-40	0.144	0.071
Prickle2	1.21745	2.62676e-63	5.11745e-59	0.2	0.099
Wipf1	1.21625	1.80915e-88	3.52458e-84	0.256	0.123
Ddr2	1.21518	1.32506e-91	2.58147e-87	0.181	0.07
Usp8	1.20235	4.16467e-23	8.1136e-19	0.101	0.056
Upp2	1.19856	1.14184e-36	2.22452e-32	0.118	0.058
Cd34	1.19847	7.2128e-40	1.4052e-35	0.117	0.055
Prickle1	1.19107	9.15564e-78	1.7837e-73	0.232	0.113
Hipk1	1.18655	3.04184e-45	5.92611e-41	0.142	0.07
Airn	1.18586	1.65265e-154	3.21969e-150	0.386	0.181
Sox5	1.18394	2.29074e-219	4.46283e-215	0.377	0.14
Rin2	1.17986	2.18613e-41	4.25901e-37	0.149	0.077
Add3	1.16084	2.80135e-115	5.45759e-111	0.307	0.143
Creb3l2	1.15018	8.04873e-41	1.56805e-36	0.146	0.075
Gse1	1.13728	8.82784e-83	1.71984e-78	0.242	0.116
Trps1	1.13695	1.9393e-101	3.77814e-97	0.24	0.104
Ube2e2	1.13688	1.07029e-100	2.08514e-96	0.314	0.161
St3gal4	1.13363	4.97634e-56	9.69491e-52	0.173	0.084
Ssbp2	1.12117	1.05184e-67	2.04919e-63	0.248	0.132
B4galt1	1.1206	5.63599e-67	1.098e-62	0.212	0.105
Pard3	1.11902	2.98306e-100	5.8116e-96	0.346	0.184
Ecm1	1.116	1.58088e-50	3.07987e-46	0.156	0.075
Lsamp	1.11429	1.53029e-22	2.98131e-18	0.162	0.106
Gab2	1.11021	1.00316e-117	1.95436e-113	0.364	0.186
Col5a3	1.10443	6.60668e-77	1.28711e-72	0.284	0.154
Mcu	1.10052	3.8133e-37	7.42907e-33	0.155	0.085
Meis2	1.09291	3.74127e-34	7.28873e-30	0.111	0.055
Kcnq1ot1	1.0854	1.23154e-67	2.39929e-63	0.237	0.123
Lrp1	1.08422	6.98146e-38	1.36013e-33	0.143	0.074
Frmd4a	1.08379	3.01546e-115	5.87471e-111	0.298	0.137
Igfbp5	1.05965	3.20969e-64	6.25311e-60	0.212	0.107
Fn1	1.05784	6.23819e-53	1.21532e-48	0.179	0.09
Ppp2r3a	1.04787	1.19502e-61	2.32814e-57	0.22	0.114
Slc10a6	1.03902	1.04592e-14	2.03767e-10	0.117	0.077
Fam129a	1.03837	1.86414e-55	3.63172e-51	0.184	0.091
Cachd1	1.03177	3.78711e-26	7.37804e-22	0.109	0.059
Dock11	1.03015	6.84435e-42	1.33342e-37	0.14	0.069
Nova1	1.02667	1.44579e-78	2.81668e-74	0.148	0.055
Plpp3	1.02496	7.36336e-150	1.43453e-145	0.482	0.262
Arhgef3	1.02436	5.91495e-79	1.15235e-74	0.264	0.135
Aldh1a1	1.01738	5.54697e-51	1.08066e-46	0.154	0.073
Hdlbp	1.0144	2.08713e-25	4.06615e-21	0.106	0.057
Col18a1	1.01301	4.82833e-42	9.40656e-38	0.145	0.073
Parp8	1.00829	2.41173e-32	4.69853e-28	0.105	0.051
Ier2	1.00711	1.09747e-29	2.13808e-25	0.163	0.098
Extl3	0.995235	8.76474e-23	1.70755e-18	0.107	0.06
Fgfr1	0.993386	4.40514e-31	8.58209e-27	0.116	0.059
Serpinf1	0.993219	1.6467e-34	3.20809e-30	0.109	0.052
Ctdspl	0.987371	8.37266e-48	1.63116e-43	0.187	0.099
Abca8b	0.987238	4.81677e-79	9.38403e-75	0.228	0.106
Usp54	0.986033	1.29494e-24	2.52281e-20	0.117	0.066
Igf2r	0.983107	6.86417e-50	1.33728e-45	0.185	0.096
Itpr2	0.981628	9.7004e-30	1.88983e-25	0.124	0.067
Kcnt2	0.959475	1.51372e-41	2.94902e-37	0.151	0.078
Pde1a	0.95846	9.76806e-35	1.90301e-30	0.129	0.067
Creb5	0.950844	1.28305e-90	2.49964e-86	0.21	0.088
Asap1	0.945877	8.77181e-74	1.70892e-69	0.343	0.205
Meox2	0.944382	2.72002e-71	5.29914e-67	0.237	0.118
Asph	0.94046	5.21854e-21	1.01668e-16	0.114	0.067
Kcnq1	0.938519	4.51617e-55	8.79841e-51	0.241	0.135
Psd3	0.936345	2.64622e-118	5.15537e-114	0.313	0.144
Frmd6	0.93164	3.63764e-50	7.08685e-46	0.21	0.115
Phldb2	0.926558	4.0209e-30	7.83351e-26	0.116	0.061
Bnc2	0.92242	3.75564e-223	7.31675e-219	0.333	0.111
Stk3	0.916711	5.77269e-41	1.12463e-36	0.218	0.13
Nt5c2	0.91171	2.61977e-25	5.10384e-21	0.117	0.065
Lrmda	0.906497	7.89943e-76	1.53897e-71	0.354	0.21
Nedd4l	0.906088	1.89546e-55	3.69273e-51	0.279	0.167
Pcca	0.902247	2.15534e-22	4.19903e-18	0.107	0.06
Stat5b	0.899462	1.59096e-22	3.0995e-18	0.119	0.07
Ccdc88a	0.897641	5.02562e-29	9.79091e-25	0.115	0.06
Fstl1	0.894971	6.87933e-53	1.34023e-48	0.222	0.121
Ncoa1	0.891808	4.71845e-42	9.19248e-38	0.208	0.121
St5	0.891401	9.58062e-32	1.8665e-27	0.149	0.084
Lima1	0.883001	2.96226e-36	5.77108e-32	0.199	0.119
Cdk19	0.880617	4.18492e-42	8.15306e-38	0.179	0.097
Acap2	0.878232	1.43936e-40	2.80416e-36	0.189	0.106
Gsn	0.874849	2.16901e-142	4.22567e-138	0.674	0.459
Spred1	0.868043	4.29696e-34	8.37133e-30	0.164	0.092
Tmtc2	0.8677	1.44521e-64	2.81555e-60	0.329	0.198
Arf4	0.867255	5.63744e-30	1.09829e-25	0.161	0.095
Antxr2	0.867205	2.02528e-67	3.94566e-63	0.251	0.131
Ntrk2	0.865174	9.31723e-22	1.81518e-17	0.104	0.059
Ank	0.863783	3.21147e-22	6.25659e-18	0.136	0.082
Glp2r	0.861237	4.82131e-44	9.39287e-40	0.157	0.079
Peak1	0.844479	7.63771e-59	1.48798e-54	0.282	0.164
Dock7	0.835477	1.45562e-52	2.83583e-48	0.267	0.157
Astn2	0.834981	8.56558e-22	1.66875e-17	0.109	0.062
Serpinh1	0.83121	2.71613e-19	5.29157e-15	0.117	0.071
Pced1b	0.831155	6.10098e-20	1.18859e-15	0.111	0.065
Epb41l3	0.830533	1.03858e-19	2.02337e-15	0.113	0.067
Rbfox2	0.826394	1.81856e-40	3.54291e-36	0.22	0.132
Jund	0.818386	1.09156e-55	2.12657e-51	0.352	0.23
Klf9	0.813135	1.70492e-34	3.32153e-30	0.2	0.122
Akap13	0.810696	8.78663e-97	1.71181e-92	0.487	0.306
Copa	0.798554	4.88553e-21	9.518e-17	0.127	0.077
Pcolce	0.795866	8.98055e-23	1.74959e-18	0.105	0.058
Lpar1	0.791134	6.43572e-44	1.25381e-39	0.187	0.101
Efna5	0.782768	7.83634e-22	1.52667e-17	0.119	0.069
Rsrc1	0.77578	5.58875e-40	1.0888e-35	0.237	0.145
Clint1	0.770645	3.10309e-17	6.04545e-13	0.114	0.071
Arhgap6	0.77037	1.08246e-71	2.10885e-67	0.269	0.14
Bcl2	0.766944	2.0277e-42	3.95036e-38	0.273	0.172
Tcf12	0.759122	3.11993e-71	6.07825e-67	0.433	0.284
Nktr	0.748515	1.11419e-27	2.17066e-23	0.195	0.124
Cpe	0.744356	2.74782e-23	5.3533e-19	0.16	0.1
Csgalnact1	0.744328	1.34891e-36	2.62795e-32	0.237	0.148
AI314180	0.74337	3.2195e-19	6.27222e-15	0.142	0.091
Adamts12	0.743023	4.44455e-36	8.65887e-32	0.159	0.087
Sdccag8	0.734133	8.20406e-16	1.59831e-11	0.116	0.075
Phactr2	0.732544	8.4131e-27	1.63904e-22	0.14	0.08
Ramp2	0.732476	9.77916e-27	1.90518e-22	0.16	0.097
Fto	0.729789	5.62432e-30	1.09573e-25	0.224	0.146
Mill2	0.722599	8.67821e-30	1.69069e-25	0.171	0.102
Plxdc2	0.717352	3.57674e-75	6.96821e-71	0.487	0.326
Per3	0.716432	2.35871e-20	4.59524e-16	0.148	0.095
Ctbp2	0.709943	1.00907e-28	1.96587e-24	0.196	0.123
Btrc	0.703571	4.06871e-13	7.92665e-09	0.103	0.067
Jun	0.699344	9.0429e-27	1.76174e-22	0.234	0.16
Antxr1	0.698103	1.17687e-16	2.29277e-12	0.119	0.075
Gbf1	0.692823	1.31697e-25	2.56573e-21	0.205	0.135
Ctsb	0.690031	1.55291e-21	3.02538e-17	0.147	0.092
Fkbp5	0.6875	1.14933e-34	2.23912e-30	0.333	0.237
CT025619.1	0.684703	1.8022e-18	3.51105e-14	0.123	0.077
Grk5	0.683079	1.41626e-31	2.75916e-27	0.195	0.119
Npdc1	0.681038	4.58432e-23	8.93117e-19	0.16	0.101
Cpeb3	0.678063	8.03923e-12	1.5662e-07	0.1	0.067
Cep170	0.668322	8.4882e-15	1.65367e-10	0.122	0.08
Ccser1	0.667451	1.22484e-12	2.38624e-08	0.111	0.075
Nbea	0.661214	2.67674e-20	5.21482e-16	0.169	0.112
Fosb	0.659081	1.4472e-38	2.81944e-34	0.303	0.202
Gria4	0.657866	2.477e-28	4.82568e-24	0.129	0.071
Atxn10	0.652331	3.81518e-13	7.43273e-09	0.102	0.066
Sox6	0.640232	9.12041e-41	1.77684e-36	0.206	0.117
Pds5b	0.636283	2.21956e-21	4.32415e-17	0.156	0.099
Irs1	0.634613	6.56835e-09	0.000127965	0.1	0.071
Rere	0.629865	2.34224e-41	4.56314e-37	0.391	0.279
Kdm7a	0.627495	1.84579e-18	3.59597e-14	0.145	0.094
Apbb2	0.626422	4.39251e-49	8.55749e-45	0.29	0.176
Zfhx4	0.621587	1.22621e-17	2.38891e-13	0.176	0.123
Capn1	0.618722	6.99153e-13	1.36209e-08	0.122	0.083
Itgbl1	0.61414	3.27973e-20	6.38956e-16	0.119	0.071
Golgb1	0.61191	1.43519e-10	2.79604e-06	0.1	0.068
Phf20	0.611893	3.33242e-13	6.49223e-09	0.106	0.069
Opcml	0.609188	1.77523e-27	3.45851e-23	0.14	0.08
Dnajc1	0.602359	2.57899e-21	5.02439e-17	0.26	0.191
Spidr	0.599484	2.04058e-15	3.97546e-11	0.122	0.079
9530026P05Rik	0.595278	2.43559e-42	4.74502e-38	0.361	0.248
Pard3bos1	0.594437	1.54042e-10	3.00105e-06	0.115	0.081
Aff1	0.592427	6.57138e-33	1.28024e-28	0.323	0.229
Tenm3	0.586562	3.1848e-49	6.20463e-45	0.329	0.207
Polr2a	0.583885	1.25555e-11	2.44606e-07	0.107	0.073
Tmem164	0.57872	3.25341e-10	6.33829e-06	0.104	0.072
Rrbp1	0.578663	1.03465e-15	2.01571e-11	0.141	0.095
Fgd4	0.578304	9.54208e-13	1.85899e-08	0.126	0.086
Mid1	0.575299	1.0984e-16	2.1399e-12	0.218	0.16
Ano6	0.574057	2.71905e-23	5.29725e-19	0.228	0.158
Stxbp6	0.572904	5.22344e-50	1.01763e-45	0.423	0.292
Nhs	0.56572	3.15012e-10	6.13707e-06	0.119	0.085
Dnm3	0.564413	6.52652e-64	1.2715e-59	0.362	0.218
Ptpn13	0.560146	2.19267e-18	4.27177e-14	0.19	0.131
Dlg2	0.560063	3.75035e-10	7.30643e-06	0.156	0.117
Nfia	0.559127	2.48951e-76	4.85006e-72	0.687	0.528
Gas7	0.557447	3.10418e-31	6.04757e-27	0.213	0.132
Cask	0.555855	7.92934e-19	1.54479e-14	0.156	0.102
Msi2	0.55555	3.66521e-20	7.14056e-16	0.208	0.144
Galnt17	0.554288	1.05098e-24	2.04752e-20	0.273	0.195
Ttc28	0.553715	1.01819e-25	1.98364e-21	0.279	0.199
Arhgap24	0.552945	1.4428e-124	2.81086e-120	0.741	0.491
Ankrd17	0.550524	6.5432e-17	1.27475e-12	0.212	0.154
Pik3r1	0.544404	1.59726e-28	3.11179e-24	0.333	0.244
Cep112	0.542442	6.66412e-11	1.2983e-06	0.123	0.087
Sp3	0.539581	1.51932e-08	0.000295994	0.108	0.079
Rev3l	0.538047	5.61238e-09	0.00010934	0.102	0.073
Dnmt3a	0.537009	6.49988e-11	1.26631e-06	0.116	0.081
Phf21a	0.536556	2.10698e-17	4.10481e-13	0.242	0.181
Rfx3	0.5361	5.74814e-10	1.11985e-05	0.131	0.096
Il6st	0.533846	1.79442e-17	3.49589e-13	0.179	0.124
St3gal6	0.53319	2.73265e-19	5.32375e-15	0.128	0.079
Bgn	0.531121	1.08198e-13	2.10791e-09	0.106	0.068
1110051M20Rik	0.528278	1.23292e-09	2.40198e-05	0.163	0.125
Thsd4	0.527207	3.22274e-20	6.27853e-16	0.102	0.058
Trip11	0.521893	6.64235e-08	0.00129406	0.11	0.082
Nisch	0.519992	1.30832e-16	2.54887e-12	0.191	0.135
Snd1	0.518928	9.17023e-11	1.78654e-06	0.194	0.15
Ssh2	0.51644	1.51562e-21	2.95274e-17	0.239	0.17
Rbms1	0.516353	1.4964e-32	2.91528e-28	0.417	0.314
Bmpr1a	0.506931	7.97832e-09	0.000155434	0.1	0.071
Btg2	0.501857	1.57145e-10	3.06149e-06	0.111	0.077
Eri3	0.500119	2.31045e-10	4.50121e-06	0.151	0.113
Rabgap1l	0.498914	3.4776e-19	6.77507e-15	0.315	0.245
Igfbp6	0.494351	1.48098e-24	2.88524e-20	0.198	0.129
Pten	0.493761	2.96785e-23	5.78196e-19	0.254	0.178
Jmjd1c	0.49201	1.58093e-16	3.07996e-12	0.293	0.229
Ext1	0.477063	5.18228e-32	1.00961e-27	0.413	0.313
Pard3b	0.475193	3.96526e-40	7.72511e-36	0.481	0.359
Setd5	0.471819	1.75666e-17	3.42232e-13	0.244	0.181
B020011L13Rik	0.46757	4.3319e-10	8.43941e-06	0.171	0.13
Fus	0.466814	1.51169e-17	2.94508e-13	0.265	0.201
Sept11	0.46281	4.75793e-14	9.26941e-10	0.195	0.143
Cox16	0.456948	1.77765e-08	0.000346322	0.142	0.109
Sltm	0.45599	9.23434e-11	1.79903e-06	0.258	0.209
Adamtsl1	0.454197	1.69339e-21	3.29907e-17	0.21	0.143
Prkca	0.453113	3.91416e-92	7.62557e-88	0.798	0.602
Rassf6	0.448664	6.43566e-12	1.2538e-07	0.181	0.135
Park2	0.447914	1.0916e-18	2.12666e-14	0.27	0.201
Aak1	0.441705	8.86764e-07	0.0172759	0.134	0.105
Nedd4	0.441567	1.88594e-14	3.67419e-10	0.27	0.213
Peli1	0.436781	2.0305e-08	0.000395582	0.113	0.083
Fam198b	0.430044	6.86123e-07	0.0133671	0.124	0.096
Ascc3	0.429598	1.55503e-10	3.02951e-06	0.137	0.098
Map4k4	0.428313	4.05754e-09	7.90491e-05	0.187	0.147
Fer	0.421254	1.2368e-08	0.000240954	0.122	0.09
5830473C10Rik	0.419563	2.1294e-10	4.14849e-06	0.18	0.138
Rab1a	0.413128	2.0767e-07	0.00404584	0.115	0.087
Smarca1	0.412657	1.40786e-11	2.74279e-07	0.198	0.152
Slit3	0.407288	5.28324e-27	1.02928e-22	0.262	0.179
Arhgap42	0.406142	6.48284e-14	1.26299e-09	0.248	0.191
Wwox	0.403745	3.84704e-24	7.4948e-20	0.446	0.358
Taok3	0.39733	1.01219e-08	0.000197194	0.128	0.095
Exoc4	0.396891	1.44394e-13	2.81308e-09	0.338	0.277
Gucy1b2	0.394623	6.11381e-58	1.19109e-53	0.692	0.512
App	0.392616	5.86507e-16	1.14263e-11	0.294	0.229
Fah	0.39254	1.53119e-15	2.98307e-11	0.256	0.195
Acaca	0.390238	1.13414e-07	0.00220953	0.153	0.119
Zcchc11	0.387157	1.65276e-10	3.21991e-06	0.161	0.12
Trim6	0.382593	6.28268e-07	0.0122399	0.125	0.096
Serping1	0.378491	3.95537e-10	7.70585e-06	0.151	0.112
Afm	0.377164	7.07207e-48	1.37778e-43	0.724	0.566
Glg1	0.3739	4.4698e-08	0.000870806	0.156	0.121
Phldb1	0.36714	3.42782e-07	0.00667808	0.108	0.08
Etl4	0.364345	1.3878e-34	2.70372e-30	0.297	0.196
Epb41l2	0.353992	1.53548e-23	2.99142e-19	0.39	0.299
Tom1l2	0.351594	6.22574e-07	0.012129	0.189	0.155
Fbxl17	0.349953	7.0241e-11	1.36844e-06	0.3	0.249
Fbxl7	0.346671	4.51271e-09	8.79165e-05	0.247	0.203
Ctnnd2	0.342328	2.30087e-16	4.48256e-12	0.358	0.286
Snx29	0.341636	3.47981e-09	6.77937e-05	0.125	0.091
Luc7l2	0.339281	1.00519e-14	1.95831e-10	0.358	0.292
Lrp1b	0.333663	5.74087e-14	1.11844e-09	0.293	0.23
Pde7b	0.330784	3.29528e-14	6.41987e-10	0.298	0.234
Pde1c	0.325113	3.16732e-13	6.17056e-09	0.323	0.262
Stim2	0.319609	6.61556e-07	0.0128884	0.136	0.105
Trim34b	0.317893	2.5184e-07	0.00490635	0.161	0.127
Plcxd3	0.317504	1.12564e-43	2.19296e-39	0.653	0.51
Mbd5	0.317275	1.27691e-10	2.48769e-06	0.258	0.207
Nhlh2	0.316644	2.01807e-09	3.9316e-05	0.22	0.175
Gpc6	0.315238	8.34854e-85	1.62646e-80	0.375	0.206
Camta1	0.309437	2.81835e-07	0.00549071	0.214	0.177
Kat6b	0.308631	3.36246e-07	0.00655075	0.16	0.126
Tcf7l1	0.303625	7.69354e-09	0.000149885	0.23	0.188
Hspg2	0.295849	8.11073e-09	0.000158013	0.293	0.245
Tlk1	0.293962	1.23756e-38	2.41102e-34	0.73	0.6
Cftr	0.291751	4.52078e-07	0.00880739	0.202	0.166
Trim30b	0.289464	2.88611e-07	0.00562272	0.167	0.133
Trim30c	0.283468	6.54369e-08	0.00127484	0.182	0.144
Plxna2	0.282151	2.82046e-09	5.49482e-05	0.103	0.072
1700128A07Rik	0.278466	4.99816e-23	9.73742e-19	0.484	0.374
Trim30a	0.275707	8.12722e-41	1.58335e-36	0.768	0.627
Sparc	0.265099	1.14909e-16	2.23866e-12	0.541	0.467
Hdac9	0.261184	3.91869e-29	7.63438e-25	0.728	0.621
Lnpep	0.252665	2.4686e-06	0.0480932	0.202	0.168

## Sheet: EpC
gene	avg_log2FC	p_val	p_val_adj	pct.1	pct.2
C7	6.52713	0	0	0.403	0.013
Ccbe1	5.56814	0	0	0.261	0.013
Dkk2	5.37478	0	0	0.157	0.009
Fgf10	5.36153	0	0	0.127	0.005
Nox4	5.07327	0	0	0.268	0.015
Pcolce2	4.89899	5.15634e-281	1.00456e-276	0.1	0.004
Prdm6	4.84336	7.81045e-246	1.52163e-241	0.1	0.006
Tspan11	4.54457	5.69393e-268	1.10929e-263	0.105	0.005
Tmeff2	4.25456	0	0	0.511	0.039
Ccdc80	4.20796	0	0	0.292	0.022
Smpd3	4.20494	7.49683e-274	1.46053e-269	0.143	0.013
Sfrp2	4.11285	7.87321e-227	1.53386e-222	0.104	0.008
Epha3	3.99297	4.56803e-228	8.89944e-224	0.132	0.014
Gabra3	3.94615	1.06769e-229	2.08008e-225	0.113	0.009
Cdon	3.94248	0	0	0.229	0.019
Sema3c	3.91032	0	0	0.315	0.033
Arhgap20	3.8623	5.32324e-291	1.03707e-286	0.145	0.012
Gas1	3.85938	0	0	0.157	0.011
Sfrp4	3.84194	7.0799e-279	1.37931e-274	0.156	0.016
Nova1	3.83314	0	0	0.338	0.038
Dpt	3.68362	1.50441e-247	2.9309e-243	0.122	0.01
Kcnc2	3.60848	4.37884e-165	8.53086e-161	0.104	0.013
Gdf10	3.59035	7.61206e-238	1.48298e-233	0.124	0.011
Pi16	3.57129	0	0	0.288	0.045
Prrx1	3.56212	0	0	0.455	0.054
Gfpt2	3.55459	0	0	0.187	0.021
Loxl1	3.54259	4.42503e-193	8.62085e-189	0.109	0.011
Dapk1	3.51015	0	0	0.541	0.081
Clec3b	3.45134	0	0	0.35	0.04
Inmt	3.41251	1.25968e-188	2.4541e-184	0.117	0.014
Fbln1	3.31366	2.28676e-227	4.45506e-223	0.132	0.014
Opcml	3.25478	0	0	0.329	0.061
Medag	3.24937	3.69132e-185	7.19143e-181	0.114	0.013
Svep1	3.22858	1.99498e-188	3.88661e-184	0.129	0.018
Spon1	3.19117	2.36328e-137	4.60414e-133	0.104	0.016
Esr1	3.11094	1.34777e-194	2.62573e-190	0.142	0.021
Cygb	3.08715	1.94027e-168	3.78003e-164	0.108	0.013
Itgbl1	3.03118	0	0	0.312	0.051
Gpx3	3.02412	2.19141e-139	4.2693e-135	0.102	0.015
Ddr2	2.99853	0	0	0.342	0.058
Fmo2	2.98643	3.35892e-183	6.54385e-179	0.161	0.029
Ugdh	2.94291	9.66856e-160	1.88363e-155	0.147	0.028
Adamts12	2.94023	0	0	0.4	0.063
Ifi207	2.89782	4.82111e-194	9.39249e-190	0.132	0.018
Dpep1	2.84162	0	0	0.244	0.036
Slit3	2.82484	0	0	0.632	0.141
Aldh1a1	2.81905	0	0	0.314	0.059
Adamtsl1	2.80066	0	0	0.519	0.111
Angpt1	2.76468	7.30491e-183	1.42314e-178	0.137	0.02
Creb5	2.76045	1.54699e-305	3.01384e-301	0.335	0.081
B3galt1	2.73128	0	0	0.265	0.046
Ar	2.65829	6.94305e-264	1.35264e-259	0.235	0.044
Igf1	2.64893	2.9395e-225	5.72673e-221	0.204	0.038
Adgrd1	2.63455	3.08948e-282	6.01893e-278	0.285	0.061
Kcnt2	2.61866	2.98357e-268	5.81259e-264	0.289	0.066
Tnfaip6	2.60937	2.18219e-58	4.25135e-54	0.101	0.031
Bmper	2.5828	4.56706e-153	8.89754e-149	0.178	0.042
Ackr3	2.57204	1.10801e-103	2.15862e-99	0.105	0.021
Vcan	2.56602	9.2398e-173	1.8001e-168	0.162	0.031
Htra3	2.5293	3.77232e-155	7.34923e-151	0.14	0.026
Lpl	2.51461	9.66434e-139	1.88281e-134	0.132	0.025
Nrip1	2.51129	4.975e-260	9.6923e-256	0.294	0.069
Fndc1	2.50573	2.26575e-178	4.41413e-174	0.186	0.04
Egfr	2.48477	0	0	0.505	0.112
Scara5	2.47632	0	0	0.456	0.092
Lvrn	2.4628	7.95696e-188	1.55017e-183	0.16	0.027
Arhgap6	2.45896	0	0	0.497	0.121
Tbx15	2.43477	7.6458e-170	1.48955e-165	0.18	0.039
Cd248	2.40428	2.50592e-113	4.88203e-109	0.121	0.026
Ang	2.38458	2.40319e-179	4.6819e-175	0.172	0.033
Aspn	2.38362	6.3217e-109	1.23159e-104	0.1	0.018
Xdh	2.35771	2.85043e-218	5.55321e-214	0.204	0.039
Sntg1	2.323	3.28604e-50	6.40187e-46	0.103	0.036
C3	2.32083	6.51618e-163	1.26948e-158	0.176	0.038
Adam33	2.29438	1.15099e-118	2.24236e-114	0.113	0.021
Rnase4	2.29032	1.54943e-216	3.0186e-212	0.225	0.048
Acvr2a	2.26942	3.43538e-140	6.69281e-136	0.189	0.049
Fstl1	2.25526	0	0	0.403	0.106
Man1a	2.24638	0	0	0.498	0.152
Tmem178b	2.21008	1.48948e-72	2.9018e-68	0.106	0.029
Pnp	2.19716	3.35541e-107	6.53701e-103	0.12	0.027
Adamts2	2.1768	1.76542e-184	3.4394e-180	0.206	0.046
Apbb1ip	2.17542	3.13654e-102	6.11061e-98	0.121	0.028
Chrdl1	2.16622	9.05086e-88	1.76329e-83	0.11	0.027
Errfi1	2.16338	1.0865e-236	2.11671e-232	0.287	0.071
Serpinf1	2.15587	2.74116e-159	5.34033e-155	0.192	0.046
Slc4a4	2.15518	1.05335e-171	2.05214e-167	0.225	0.058
Igfbp4	2.15409	1.06755e-214	2.0798e-210	0.286	0.076
Fbn1	2.15347	9.95394e-283	1.93923e-278	0.418	0.129
Dpysl3	2.13549	2.04266e-121	3.97951e-117	0.152	0.037
Setbp1	2.10819	0	0	0.478	0.143
Gria4	2.10651	1.76474e-91	3.43806e-87	0.189	0.067
Axl	2.06783	5.79798e-112	1.12956e-107	0.145	0.036
Slc43a3	2.05761	1.10443e-141	2.15165e-137	0.184	0.047
Flrt2	2.03181	1.32678e-187	2.58483e-183	0.2	0.043
Cblb	2.00747	1.74652e-249	3.40257e-245	0.342	0.094
Ust	1.99482	4.37834e-307	8.52989e-303	0.465	0.146
Col3a1	1.9787	0	0	0.709	0.294
Grb10	1.97624	2.14812e-208	4.18497e-204	0.292	0.08
Il1r1	1.96914	6.55976e-82	1.27797e-77	0.117	0.031
Man2a1	1.92608	4.69982e-144	9.15619e-140	0.22	0.063
Antxr1	1.91977	4.42433e-156	8.61948e-152	0.23	0.065
Plpp3	1.91658	6.57087e-279	1.28014e-274	0.593	0.261
Gpc6	1.91212	0	0	0.64	0.185
Klhl29	1.90832	1.15358e-137	2.2474e-133	0.201	0.056
Aff2	1.90327	6.29358e-115	1.22611e-110	0.187	0.056
Uap1	1.88366	1.2356e-64	2.40719e-60	0.112	0.034
Mid1	1.87152	2.62849e-219	5.12082e-215	0.403	0.142
Prickle1	1.87103	1.11475e-151	2.17175e-147	0.307	0.111
Sltm	1.86716	3.71952e-107	7.24637e-103	0.388	0.197
Rad51b	1.86156	6.68016e-154	1.30143e-149	0.23	0.065
Gli3	1.85937	8.25071e-112	1.6074e-107	0.178	0.052
Zfhx4	1.8583	1.86268e-197	3.62887e-193	0.335	0.107
Col4a5	1.83374	3.16831e-62	6.17249e-58	0.113	0.035
Sult5a1	1.82973	3.62519e-133	7.0626e-129	0.205	0.059
Gsn	1.82298	0	0	0.83	0.453
Naaladl2	1.81203	0	0	0.637	0.24
Thrb	1.81132	1.43217e-67	2.79016e-63	0.124	0.04
Serping1	1.80962	2.38128e-177	4.6392e-173	0.303	0.096
Cfh	1.80523	4.65322e-103	9.06541e-99	0.201	0.067
Ebf3	1.80274	5.89001e-63	1.14749e-58	0.111	0.034
Klhl13	1.79232	1.61164e-82	3.13979e-78	0.129	0.037
Pmepa1	1.78523	1.92972e-83	3.75948e-79	0.115	0.03
Clmp	1.77853	6.8812e-64	1.3406e-59	0.105	0.031
Pcolce	1.7753	2.9672e-85	5.7807e-81	0.163	0.054
Ptprd	1.76315	4.30299e-90	8.38308e-86	0.214	0.082
Acss3	1.74837	1.07559e-139	2.09546e-135	0.294	0.107
Antxr2	1.74113	9.57332e-190	1.86507e-185	0.36	0.125
Glis3	1.74087	8.98177e-70	1.74983e-65	0.121	0.037
Frmd5	1.72698	2.8393e-25	5.53153e-21	0.107	0.053
Slc2a13	1.72665	1.58566e-57	3.08918e-53	0.103	0.032
Asap3	1.72378	1.55938e-59	3.03799e-55	0.108	0.034
Cd34	1.71894	3.77576e-93	7.35594e-89	0.167	0.053
Atrnl1	1.70519	1.45085e-143	2.82654e-139	0.284	0.098
Col1a1	1.69283	2.11366e-172	4.11783e-168	0.552	0.284
Col14a1	1.68733	6.1269e-87	1.19364e-82	0.179	0.062
Anxa1	1.68658	9.63095e-77	1.8763e-72	0.141	0.045
Nrp1	1.67715	8.52054e-156	1.65997e-151	0.3	0.103
Tnxb	1.67078	8.85878e-155	1.72587e-150	0.302	0.105
Eya2	1.6692	1.04091e-114	2.0279e-110	0.22	0.073
Bmp1	1.66866	1.16706e-99	2.27367e-95	0.164	0.049
Adcy2	1.66263	1.20054e-50	2.3389e-46	0.102	0.034
Frmd6	1.65873	4.47455e-121	8.71732e-117	0.288	0.111
Bgn	1.65533	1.64101e-75	3.19703e-71	0.171	0.063
Efemp1	1.6543	1.52032e-57	2.96188e-53	0.116	0.039
Gstm1	1.65196	1.29881e-68	2.53034e-64	0.129	0.041
Pamr1	1.64952	2.31082e-53	4.50194e-49	0.102	0.033
Abca1	1.63887	4.69384e-67	9.14454e-63	0.152	0.055
Tshz2	1.62826	0	0	0.809	0.324
Mndal	1.62159	5.79142e-103	1.12828e-98	0.19	0.061
Hoxc5	1.59301	8.94152e-88	1.74199e-83	0.163	0.052
Col6a2	1.58069	1.43396e-111	2.79364e-107	0.204	0.065
St3gal1	1.57426	7.51233e-50	1.46355e-45	0.107	0.038
Nfix	1.57254	1.98651e-112	3.87012e-108	0.23	0.079
Mmp14	1.57153	1.33819e-58	2.60707e-54	0.109	0.035
Fn1	1.55682	3.69718e-100	7.20285e-96	0.236	0.089
Srpx	1.55348	1.03963e-84	2.02541e-80	0.154	0.048
Col6a3	1.5484	5.59752e-118	1.09051e-113	0.235	0.08
Col1a2	1.54774	1.46175e-195	2.84777e-191	0.593	0.307
Nhsl1	1.54555	3.50063e-61	6.81992e-57	0.125	0.042
Igf2r	1.54306	4.15896e-111	8.10248e-107	0.252	0.093
Igfbp5	1.54305	1.28638e-91	2.50612e-87	0.257	0.107
Adamts5	1.54265	9.41801e-81	1.83482e-76	0.211	0.085
Eya4	1.53632	5.9491e-62	1.159e-57	0.139	0.05
Col6a1	1.52982	1.08299e-87	2.10988e-83	0.162	0.051
Svil	1.50775	1.0057e-100	1.95931e-96	0.252	0.099
Celf2	1.50023	0	0	0.955	0.629
Anxa3	1.49117	3.26468e-44	6.36025e-40	0.117	0.046
Gnas	1.48786	6.65352e-69	1.29624e-64	0.235	0.109
Lrp1	1.46632	8.49295e-87	1.6546e-82	0.198	0.072
Bicc1	1.46015	2.57981e-267	5.02599e-263	0.491	0.167
Timp2	1.45269	7.27729e-129	1.41776e-124	0.324	0.129
Heg1	1.44744	2.61356e-139	5.09173e-135	0.327	0.126
Il11ra1	1.44119	2.32371e-67	4.52705e-63	0.173	0.067
C1s1	1.43987	5.58057e-54	1.08721e-49	0.116	0.04
Airn	1.4387	8.6326e-192	1.6818e-187	0.455	0.184
Arhgap10	1.43862	3.12401e-146	6.08619e-142	0.358	0.142
Adamtsl4	1.43796	1.28895e-42	2.51114e-38	0.107	0.041
Gadd45g	1.43466	1.40165e-44	2.73069e-40	0.103	0.038
Mitf	1.4296	1.1845e-103	2.30765e-99	0.266	0.106
Ly6a	1.42376	6.22695e-113	1.21313e-108	0.251	0.09
Dse	1.42231	4.13526e-57	8.05631e-53	0.105	0.033
Pard3bos1	1.4213	1.71767e-86	3.34636e-82	0.199	0.073
Pid1	1.41589	4.59216e-285	8.94644e-281	0.571	0.213
Dnm1	1.41146	5.95259e-74	1.15968e-69	0.175	0.064
Col5a2	1.40365	2.25274e-186	4.38878e-182	0.417	0.16
Cped1	1.39683	7.53778e-179	1.46851e-174	0.433	0.172
Igfbp6	1.39438	2.45064e-126	4.77434e-122	0.308	0.12
Pcsk5	1.39369	6.42648e-75	1.25201e-70	0.23	0.1
Sh3pxd2b	1.39169	6.71099e-41	1.30743e-36	0.101	0.038
Mfap5	1.3908	4.02085e-62	7.83342e-58	0.175	0.071
Rbm3	1.38301	2.60463e-49	5.07434e-45	0.116	0.042
Lpar1	1.37714	1.81266e-109	3.53143e-105	0.259	0.097
Fmn1	1.37709	3.49525e-48	6.80945e-44	0.116	0.043
Rpgr	1.37069	2.7601e-42	5.37723e-38	0.107	0.04
Dclk1	1.36962	4.05111e-62	7.89237e-58	0.139	0.049
B4galt1	1.3681	1.26044e-102	2.4556e-98	0.264	0.105
Mmp2	1.36345	3.8304e-73	7.46238e-69	0.163	0.058
Ntn1	1.35508	1.55684e-59	3.03304e-55	0.146	0.055
Pdgfra	1.35438	8.12681e-104	1.58326e-99	0.201	0.065
Meg3	1.33982	1.22441e-216	2.38539e-212	0.478	0.181
Col5a1	1.33008	1.75881e-70	3.42651e-66	0.191	0.076
Nid1	1.32484	1.0011e-78	1.95034e-74	0.216	0.087
Meox2	1.32354	9.5793e-102	1.86624e-97	0.286	0.119
Klf4	1.32312	5.86388e-67	1.1424e-62	0.172	0.066
Abi3bp	1.32171	4.48765e-179	8.74285e-175	0.396	0.146
Akap13	1.31697	2.91692e-207	5.68274e-203	0.612	0.301
Fndc3b	1.30931	2.15675e-144	4.20177e-140	0.402	0.172
Eln	1.303	5.06477e-56	9.86718e-52	0.181	0.079
Sobp	1.30117	2.145e-45	4.1789e-41	0.119	0.046
Ecm1	1.29857	3.94771e-63	7.69092e-59	0.184	0.076
Apobr	1.28082	1.49849e-34	2.91936e-30	0.101	0.041
Dcn	1.28044	1.19774e-304	2.33343e-300	0.745	0.346
Dnm3os	1.2797	1.05059e-46	2.04677e-42	0.108	0.039
Zbtb16	1.2774	1.16543e-175	2.2705e-171	0.54	0.259
Fgfr1	1.27165	4.54579e-57	8.85611e-53	0.151	0.059
Adarb1	1.26746	5.01231e-39	9.76499e-35	0.131	0.058
Cenpp	1.26327	8.61893e-116	1.67914e-111	0.398	0.191
4930438E09Rik	1.25959	1.18019e-114	2.29924e-110	0.269	0.099
Ebf2	1.25946	0	0	0.66	0.227
Lrp6	1.24622	1.37233e-62	2.67358e-58	0.208	0.092
Kif2a	1.24438	1.35337e-25	2.63663e-21	0.109	0.053
Cpq	1.24251	7.19897e-60	1.4025e-55	0.188	0.08
Cd19	1.24017	4.08162e-35	7.9518e-31	0.106	0.044
Pbx1	1.23545	3.77042e-156	7.34553e-152	0.486	0.226
Dcun1d3	1.23422	4.94583e-38	9.63547e-34	0.134	0.061
Il27	1.2329	6.4631e-35	1.25914e-30	0.107	0.045
Thsd7a	1.23146	1.2505e-65	2.43622e-61	0.281	0.142
Fam129a	1.22558	3.36626e-82	6.55814e-78	0.227	0.091
Nckap5	1.22427	6.35743e-50	1.23855e-45	0.177	0.081
Adamts10	1.22173	1.55981e-41	3.03883e-37	0.113	0.045
Fkbp5	1.22132	3.46493e-138	6.75038e-134	0.467	0.227
Palm	1.22024	1.19328e-31	2.32475e-27	0.101	0.044
Bnc2	1.21766	1.98913e-273	3.87522e-269	0.406	0.115
Slc1a5	1.21245	6.5101e-61	1.2683e-56	0.183	0.077
Atp2a1	1.21111	1.20902e-32	2.35541e-28	0.109	0.048
Stim1	1.20074	4.43639e-83	8.64297e-79	0.314	0.151
Nfib	1.19945	4.8475e-193	9.4439e-189	0.631	0.325
Prkd1	1.19913	8.25958e-59	1.60913e-54	0.263	0.135
Cebpd	1.19804	5.48835e-48	1.06924e-43	0.164	0.073
Ltbp1	1.18676	3.78621e-59	7.37629e-55	0.188	0.081
Ube2e2	1.18379	2.35626e-100	4.59047e-96	0.35	0.165
Sox5	1.17906	8.91383e-136	1.73659e-131	0.37	0.154
Pde8a	1.17095	6.59942e-26	1.2857e-21	0.102	0.048
Kcnq1ot1	1.16915	1.99704e-89	3.89064e-85	0.283	0.124
Sec24d	1.16442	5.16517e-43	1.00628e-38	0.151	0.068
Meis1	1.16084	2.89415e-35	5.63838e-31	0.107	0.044
Tufm	1.15668	1.35789e-29	2.64544e-25	0.107	0.049
Ogn	1.14194	1.73311e-64	3.37644e-60	0.262	0.127
Pard3b	1.12691	4.052e-167	7.8941e-163	0.633	0.349
Ntrk2	1.10825	1.80267e-29	3.51196e-25	0.123	0.059
Tspan5	1.10491	8.10571e-108	1.57915e-103	0.365	0.168
Ebf1	1.10352	4.02766e-240	7.84669e-236	0.738	0.378
Sh2b1	1.10339	1.56565e-32	3.0502e-28	0.119	0.054
Cdk14	1.0871	1.44322e-87	2.81169e-83	0.324	0.153
Spidr	1.08608	4.44983e-46	8.66916e-42	0.168	0.076
Junos	1.08226	5.78539e-26	1.12711e-21	0.107	0.052
Cachd1	1.07792	4.78076e-28	9.31388e-24	0.123	0.06
Ncoa7	1.07553	3.13919e-31	6.11576e-27	0.116	0.053
Smad3	1.07241	1.25647e-33	2.44786e-29	0.107	0.045
Meis2	1.06404	2.36018e-32	4.5981e-28	0.122	0.057
Ston2	1.05569	1.93543e-22	3.7706e-18	0.108	0.055
Ksr1	1.05466	8.33196e-26	1.62323e-21	0.124	0.063
Rab30	1.05135	1.52177e-26	2.96472e-22	0.11	0.053
Snx24	1.05069	2.71069e-32	5.28096e-28	0.147	0.074
Lima1	1.04398	1.84986e-44	3.6039e-40	0.226	0.12
Taco1	1.04023	3.86466e-39	7.52913e-35	0.226	0.125
Zbtb20	1.03761	1.13722e-286	2.21552e-282	0.925	0.671
Kcnq1	1.03746	1.20201e-73	2.34176e-69	0.285	0.136
Slco3a1	1.03684	2.36961e-37	4.61647e-33	0.165	0.082
S100a10	1.03384	3.02239e-46	5.88822e-42	0.178	0.083
Ctsl	1.03325	2.65381e-32	5.17015e-28	0.119	0.054
Tek	1.02774	3.26226e-34	6.35553e-30	0.184	0.099
Mill2	1.0253	8.06795e-49	1.5718e-44	0.208	0.101
Zhx3	1.02508	4.23182e-48	8.24443e-44	0.208	0.103
Mcu	1.02504	9.49212e-43	1.84925e-38	0.178	0.086
Cln3	1.0249	8.53567e-28	1.66292e-23	0.114	0.054
Dpyd	1.02366	1.62872e-45	3.17308e-41	0.243	0.131
Efna5	1.01742	4.70537e-25	9.167e-21	0.133	0.071
Ghr	1.00741	1.01608e-46	1.97952e-42	0.227	0.118
Samhd1	1.00241	2.18456e-23	4.25596e-19	0.107	0.054
Atxn2l	0.991435	6.83389e-24	1.33138e-19	0.121	0.063
Rabep2	0.990159	3.33058e-24	6.48864e-20	0.112	0.056
Tmem255b	0.989592	1.13601e-24	2.21318e-20	0.108	0.053
Ppp2r2b	0.987623	2.82694e-52	5.50744e-48	0.187	0.084
Zhx2	0.985482	6.84519e-24	1.33358e-19	0.116	0.06
Mgp	0.985112	3.61636e-32	7.04539e-28	0.144	0.071
Tdrd3	0.983624	4.83076e-20	9.41129e-16	0.107	0.057
Rbms3	0.971274	2.52016e-107	4.90977e-103	0.496	0.271
Lsamp	0.971207	2.15903e-23	4.20623e-19	0.177	0.107
Ltbp4	0.965149	2.15246e-35	4.19342e-31	0.158	0.078
Zmiz1	0.957805	6.07587e-24	1.1837e-19	0.151	0.085
Sntb2	0.957136	5.07367e-34	9.88453e-30	0.181	0.097
Fap	0.95708	2.30595e-38	4.49245e-34	0.136	0.061
Gas6	0.949978	1.45352e-28	2.83174e-24	0.135	0.068
Smim14	0.94769	3.72089e-58	7.24903e-54	0.282	0.147
Nupr1	0.945926	1.46339e-25	2.85097e-21	0.12	0.061
Sulf1	0.945306	5.54931e-59	1.08112e-54	0.219	0.1
Cdc14a	0.944277	4.48225e-15	8.73232e-11	0.107	0.062
Rev3l	0.943519	1.17534e-25	2.28979e-21	0.134	0.071
Dusp1	0.938119	2.59015e-44	5.04613e-40	0.22	0.114
Tmtc1	0.936133	9.42161e-36	1.83552e-31	0.217	0.122
Carmil1	0.930417	1.40255e-30	2.73244e-26	0.134	0.066
Gja1	0.920349	8.13003e-23	1.58389e-18	0.103	0.051
Rgl1	0.917995	6.34152e-33	1.23545e-28	0.152	0.076
Plce1	0.915743	3.64969e-69	7.11032e-65	0.326	0.167
Serpinh1	0.910455	1.32313e-27	2.57771e-23	0.139	0.072
Polr2a	0.886514	2.90564e-27	5.66077e-23	0.138	0.071
Cers6	0.884159	4.33177e-20	8.43915e-16	0.106	0.056
Pdgfd	0.882367	4.39302e-54	8.55849e-50	0.224	0.108
Negr1	0.879963	1.66831e-28	3.2502e-24	0.194	0.112
Cacna2d1	0.879598	1.95557e-41	3.80983e-37	0.162	0.075
Hdac7	0.867444	5.93424e-23	1.15611e-18	0.111	0.056
Rhoj	0.86144	3.51036e-46	6.83888e-42	0.269	0.15
Zc3h7a	0.851537	1.51611e-33	2.95369e-29	0.289	0.182
Add3	0.85011	8.21636e-55	1.60071e-50	0.29	0.155
Sdccag8	0.8442	2.05173e-23	3.99719e-19	0.137	0.075
Cpne8	0.839694	1.12106e-28	2.18406e-24	0.183	0.103
Cftr	0.835751	3.58816e-36	6.99045e-32	0.266	0.161
Tcf7l2	0.834772	1.30149e-56	2.53557e-52	0.369	0.219
Tgfbr3	0.830139	1.14075e-80	2.22241e-76	0.563	0.362
Peak1	0.82776	9.68317e-45	1.88648e-40	0.294	0.169
Podn	0.825187	2.02878e-19	3.95247e-15	0.105	0.056
Rrbp1	0.812851	1.7147e-31	3.34059e-27	0.176	0.094
Arhgap21	0.807295	4.14937e-33	8.08381e-29	0.194	0.106
Sgce	0.805212	4.38192e-18	8.53686e-14	0.113	0.063
Aig1	0.804808	1.76583e-19	3.44019e-15	0.106	0.056
Lncpint	0.802141	1.23502e-47	2.40606e-43	0.343	0.208
Rbfox2	0.80113	3.15369e-34	6.14401e-30	0.234	0.135
Ext1	0.795579	1.12555e-43	2.19279e-39	0.45	0.314
Pde3a	0.789014	1.81121e-61	3.5286e-57	0.191	0.08
Stk38	0.78238	1.51198e-18	2.94564e-14	0.114	0.063
Zcchc24	0.776496	4.40734e-22	8.58638e-18	0.128	0.069
Plcxd3	0.770669	1.41625e-67	2.75914e-63	0.655	0.518
Hdac4	0.77038	7.01638e-13	1.36693e-08	0.101	0.061
Rsrc1	0.769961	6.6518e-37	1.2959e-32	0.254	0.149
Rgs6	0.76454	1.52879e-16	2.9784e-12	0.131	0.079
Serpinb6a	0.763849	1.69805e-20	3.30814e-16	0.142	0.081
Camk1d	0.761634	6.77628e-43	1.32015e-38	0.203	0.102
Eif3c	0.75863	6.08909e-20	1.18628e-15	0.132	0.075
Sparc	0.755671	5.84288e-53	1.13831e-48	0.608	0.463
Itpr2	0.746006	4.89876e-24	9.54377e-20	0.132	0.07
Ror1	0.738206	6.4767e-65	1.26179e-60	0.312	0.159
Ldlrad4	0.728684	4.13329e-56	8.05248e-52	0.346	0.196
Plcl1	0.728585	1.91848e-36	3.73759e-32	0.187	0.097
Id3	0.727542	2.97893e-14	5.80355e-10	0.119	0.073
Pkd1	0.727495	1.12082e-28	2.18358e-24	0.231	0.139
Runx1t1	0.72212	6.00949e-33	1.17077e-28	0.248	0.148
Adamtsl3	0.721589	2.24729e-18	4.37816e-14	0.109	0.06
Fam198b	0.720507	4.35744e-19	8.48916e-15	0.156	0.094
Tcf7l1	0.718564	1.06165e-33	2.0683e-29	0.293	0.183
Fnip1	0.700372	3.61743e-22	7.04748e-18	0.151	0.086
Mkl1	0.697361	5.23986e-18	1.02083e-13	0.133	0.078
Rbms1	0.688899	1.01384e-54	1.97517e-50	0.478	0.313
Mcc	0.685148	1.68541e-32	3.28352e-28	0.194	0.106
Agmo	0.68448	2.6556e-51	5.17365e-47	0.321	0.179
Dock4	0.683405	1.53309e-38	2.98676e-34	0.228	0.124
Scfd2	0.682778	3.30161e-14	6.4322e-10	0.115	0.07
Rcan2	0.665381	4.06685e-58	7.92305e-54	0.17	0.068
Irs1	0.664538	4.08707e-10	7.96242e-06	0.109	0.072
Zeb1	0.663661	2.91496e-39	5.67893e-35	0.323	0.198
Lyst	0.654459	3.85358e-13	7.50755e-09	0.11	0.067
Rock2	0.649404	2.16152e-25	4.21107e-21	0.283	0.19
Arhgap42	0.642596	9.90689e-36	1.93006e-31	0.302	0.188
March3	0.634496	4.08006e-24	7.94878e-20	0.156	0.087
Jun	0.634333	2.62389e-22	5.11185e-18	0.247	0.163
Itga9	0.631234	2.84882e-12	5.55006e-08	0.1	0.06
Sdc2	0.620044	1.67411e-21	3.2615e-17	0.164	0.097
Slc10a6	0.615689	1.93451e-15	3.76882e-11	0.128	0.078
Nfia	0.613871	3.15357e-60	6.14379e-56	0.698	0.535
Copa	0.612728	2.27507e-16	4.4323e-12	0.132	0.079
Sh3d19	0.605629	9.29822e-27	1.81148e-22	0.257	0.163
S100a11	0.605228	3.99306e-14	7.77929e-10	0.114	0.068
St5	0.601495	2.39701e-14	4.66985e-10	0.14	0.088
Eda	0.599485	2.70908e-16	5.27784e-12	0.226	0.157
Cast	0.599362	2.8234e-15	5.50055e-11	0.131	0.08
Ier2	0.599213	1.80955e-15	3.52536e-11	0.159	0.102
Pik3r1	0.59464	4.51449e-23	8.79514e-19	0.345	0.247
Fcgrt	0.588136	1.58541e-12	3.0887e-08	0.11	0.068
Cask	0.585836	1.17523e-13	2.28959e-09	0.158	0.105
Smurf2	0.585323	1.86963e-15	3.64241e-11	0.18	0.12
Hivep2	0.585229	4.92459e-32	9.59409e-28	0.327	0.213
Rora	0.58522	1.46069e-83	2.84571e-79	0.618	0.384
Arhgap24	0.579455	1.6159e-61	3.14809e-57	0.705	0.509
Anxa2	0.571435	5.6155e-11	1.09401e-06	0.141	0.096
Jak1	0.571247	1.09032e-11	2.12417e-07	0.146	0.098
Gab2	0.569609	6.91325e-25	1.34684e-20	0.302	0.204
Cd47	0.569353	8.97686e-16	1.74887e-11	0.167	0.108
Psd3	0.564714	1.14542e-40	2.23151e-36	0.276	0.158
Dopey1	0.564266	1.58302e-09	3.08404e-05	0.101	0.066
Rabgap1l	0.562838	2.5826e-24	5.03142e-20	0.347	0.245
Atp8b1	0.557909	4.16042e-08	0.000810533	0.11	0.076
Usp25	0.557085	2.11822e-11	4.12671e-07	0.13	0.086
Phf21a	0.556108	2.23742e-24	4.35894e-20	0.274	0.18
Asap1	0.548174	1.13455e-26	2.21033e-22	0.318	0.215
Chd9	0.547414	9.16941e-25	1.78638e-20	0.283	0.188
Wwox	0.547337	7.61638e-32	1.48382e-27	0.484	0.358
Plxdc2	0.545455	9.51287e-25	1.8533e-20	0.449	0.34
Fer	0.542816	1.73593e-11	3.38194e-07	0.136	0.09
C4b	0.542602	2.15145e-14	4.19145e-10	0.131	0.08
Smarca2	0.536664	3.71664e-12	7.24076e-08	0.143	0.095
Bmpr1a	0.536425	7.36409e-13	1.43467e-08	0.115	0.071
Lama4	0.536381	2.94946e-19	5.74614e-15	0.254	0.174
Cacna1a	0.532521	1.00534e-08	0.00019586	0.113	0.077
Pld1	0.529269	9.49231e-13	1.84929e-08	0.123	0.077
Gng12	0.521295	1.22922e-11	2.39476e-07	0.112	0.071
Pced1b	0.517596	6.07422e-08	0.00118338	0.101	0.069
Atxn10	0.516255	2.17998e-08	0.000424703	0.101	0.068
Maml2	0.514916	2.14205e-39	4.17314e-35	0.412	0.269
Fbxl7	0.513075	3.54556e-21	6.90746e-17	0.289	0.201
5031425E22Rik	0.510767	9.97543e-11	1.94341e-06	0.114	0.074
Apbb2	0.505649	8.54812e-25	1.66534e-20	0.281	0.183
Pard3	0.496743	2.99228e-28	5.82957e-24	0.306	0.198
Ppp1r12b	0.496558	1.19148e-16	2.32125e-12	0.193	0.126
Il6st	0.494527	3.51451e-13	6.84697e-09	0.184	0.127
Phlpp1	0.490536	8.54443e-13	1.66463e-08	0.156	0.104
Fam172a	0.490113	3.69907e-21	7.20652e-17	0.317	0.224
Stat5b	0.483598	2.59479e-10	5.05517e-06	0.113	0.073
Srgap1	0.481533	6.51681e-09	0.00012696	0.149	0.107
Sik3	0.480663	3.20129e-21	6.23675e-17	0.278	0.189
Smarca1	0.478922	5.67254e-16	1.10512e-11	0.221	0.152
Lpp	0.474975	5.38435e-44	1.04898e-39	0.461	0.303
Ascc3	0.473988	1.67225e-08	0.000325788	0.14	0.1
Fto	0.473268	3.37916e-13	6.58328e-09	0.213	0.151
Usp24	0.470526	1.98847e-08	0.000387393	0.101	0.068
Tsc2	0.470015	8.07146e-10	1.57248e-05	0.127	0.085
Egr1	0.465479	2.39876e-28	4.67327e-24	0.396	0.278
Cep112	0.462306	8.31837e-10	1.62058e-05	0.129	0.088
Ablim1	0.46051	5.03593e-44	9.811e-40	0.28	0.153
Cpeb3	0.460489	3.92888e-08	0.000765424	0.101	0.068
Sash1	0.450987	3.6957e-16	7.19996e-12	0.241	0.168
Frmd4b	0.450971	3.88504e-24	7.56884e-20	0.211	0.129
Foxp1	0.446124	1.63179e-34	3.17905e-30	0.515	0.375
Klf12	0.444984	5.20668e-15	1.01437e-10	0.192	0.13
Pde1a	0.444294	2.60462e-09	5.07432e-05	0.109	0.072
Reep3	0.442927	4.06233e-07	0.00791422	0.113	0.081
Lamb2	0.441028	1.27499e-06	0.0248394	0.103	0.073
Cox16	0.440777	2.112e-07	0.00411459	0.147	0.11
Entpd2	0.44024	2.12096e-11	4.13206e-07	0.101	0.061
Atf2	0.436308	1.09226e-10	2.12794e-06	0.14	0.094
Ppp2r3a	0.434817	1.07519e-16	2.09469e-12	0.189	0.123
Ssh2	0.428045	2.38669e-17	4.64974e-13	0.251	0.172
Farp1	0.427935	5.0766e-16	9.89023e-12	0.173	0.111
Nisch	0.424456	5.1812e-12	1.0094e-07	0.195	0.138
Ank2	0.422497	5.17238e-47	1.00768e-42	0.428	0.265
Zfand3	0.420908	1.9104e-15	3.72185e-11	0.274	0.2
Grm7	0.420294	1.68579e-25	3.28426e-21	0.488	0.366
Kat2b	0.41941	9.40569e-09	0.000183242	0.18	0.134
Cep170	0.419037	5.58052e-08	0.0010872	0.119	0.083
Mast4	0.412287	4.41562e-22	8.60252e-18	0.305	0.208
Foxo1	0.41064	8.07632e-10	1.57343e-05	0.174	0.125
Marcks	0.409653	8.11044e-15	1.58008e-10	0.203	0.138
Sp1	0.408735	3.01853e-08	0.000588071	0.102	0.069
Tnpo1	0.407383	3.36689e-09	6.55938e-05	0.147	0.104
Ncoa1	0.402711	1.25593e-11	2.44681e-07	0.184	0.129
Dlc1	0.401716	1.92252e-76	3.74545e-72	0.757	0.529
Npdc1	0.399002	6.00098e-12	1.16911e-07	0.156	0.104
Lamp2	0.39742	7.88657e-12	1.53646e-07	0.116	0.073
Iqsec1	0.397169	2.27062e-07	0.00442363	0.113	0.08
Nedd4	0.39556	3.40542e-18	6.63444e-14	0.3	0.213
Thra	0.394509	8.19449e-08	0.00159645	0.144	0.105
Magi3	0.388144	6.93546e-11	1.35117e-06	0.177	0.126
Gse1	0.379338	6.06516e-09	0.000118161	0.177	0.131
Wbp1l	0.379095	6.38004e-08	0.00124296	0.119	0.083
Wipf1	0.377306	8.92388e-12	1.73855e-07	0.194	0.138
Lrp1b	0.376986	2.46731e-13	4.80681e-09	0.308	0.232
Tmem135	0.371933	2.32738e-09	4.53419e-05	0.141	0.098
Npepps	0.371266	2.54431e-09	4.95683e-05	0.169	0.123
Gucy1b2	0.36741	3.80694e-30	7.41667e-26	0.65	0.527
Arf4	0.364274	1.89787e-09	3.69742e-05	0.144	0.1
Lrrc61	0.358084	5.74847e-07	0.0111992	0.115	0.082
Kmt2c	0.355642	1.14619e-07	0.002233	0.202	0.156
Eif4g3	0.354189	1.63961e-07	0.00319428	0.153	0.113
Vit	0.351573	1.273e-14	2.48005e-10	0.222	0.154
Jund	0.345295	5.49103e-16	1.06976e-11	0.328	0.24
Nbea	0.342431	6.29278e-07	0.0122596	0.154	0.117
Galnt17	0.340696	1.69502e-10	3.30223e-06	0.261	0.201
Spop	0.338014	4.51259e-08	0.000879143	0.17	0.126
Anapc5	0.337483	2.52403e-06	0.0491732	0.144	0.11
Osbpl9	0.336083	4.0322e-07	0.00785554	0.16	0.121
Abca8a	0.335709	7.00793e-43	1.36529e-38	0.404	0.247
Fyn	0.335381	4.91054e-11	9.56672e-07	0.198	0.143
Lnpep	0.331131	1.54373e-09	3.0075e-05	0.223	0.168
Lrmda	0.331073	1.65016e-18	3.21484e-14	0.312	0.223
Gphn	0.328906	1.80421e-10	3.51497e-06	0.321	0.256
Rarres2	0.326305	1.82326e-06	0.0355208	0.113	0.082
Ski	0.325477	7.31174e-07	0.0142447	0.125	0.091
Dhrs3	0.324724	2.04357e-06	0.0398128	0.104	0.074
Gas7	0.322884	5.07095e-09	9.87923e-05	0.189	0.14
Klf9	0.316361	2.87274e-09	5.59668e-05	0.177	0.129
Afm	0.314588	1.90305e-25	3.70752e-21	0.694	0.578
Pias1	0.313258	6.55123e-08	0.00127631	0.145	0.105
Dnajc1	0.302879	3.83436e-10	7.4701e-06	0.255	0.195
Trip12	0.298277	1.25817e-07	0.00245116	0.155	0.114
Jmjd1c	0.29737	1.8742e-10	3.65132e-06	0.296	0.233
Akap12	0.296486	3.46212e-07	0.00674489	0.143	0.105
Mycbp2	0.288066	1.2866e-07	0.00250656	0.201	0.155
Ttc28	0.279077	4.27032e-11	8.31944e-07	0.271	0.204
Tbl1x	0.278762	1.52071e-06	0.0296264	0.153	0.116
Camk2d	0.275336	4.82574e-10	9.40151e-06	0.339	0.271
Ubc	0.27296	8.32217e-07	0.0162133	0.203	0.158
Acap2	0.27193	6.21332e-07	0.0121048	0.154	0.115
S100a6	0.266064	1.45114e-06	0.0282711	0.341	0.286
AY036118	0.266053	1.32429e-20	2.57998e-16	0.733	0.621
Clint1	0.264837	2.20582e-06	0.0429739	0.105	0.075
Adk	0.26299	1.03934e-06	0.0202485	0.161	0.122
Epb41l2	0.259593	1.6442e-14	3.20324e-10	0.396	0.304
Eps15	0.258532	1.56272e-06	0.030445	0.117	0.085
Rab1a	0.257765	2.90919e-07	0.00566768	0.123	0.087
Hsp90b1	0.253206	6.64582e-07	0.0129474	0.116	0.082
1700128A07Rik	0.252593	9.95862e-14	1.94014e-09	0.478	0.381
Tnrc6a	0.251149	7.06549e-08	0.0013765	0.176	0.131

## Sheet: PnC
gene	avg_log2FC	p_val	p_val_adj	pct.1	pct.2
Cldn1	5.78444	0	0	0.222	0.004
9630002D21Rik	5.67205	0	0	0.163	0.005
Klf5	5.34154	0	0	0.26	0.008
Synpr	5.32137	0	0	0.19	0.008
Snhg11	5.25575	7.59623e-277	1.4799e-272	0.124	0.004
Cldn22	5.18618	5.49575e-223	1.07068e-218	0.102	0.003
Zbtb7c	5.09463	0	0	0.492	0.022
Msln	4.78973	4.69773e-216	9.15211e-212	0.108	0.004
Bnc2	4.56371	0	0	0.887	0.12
Flrt2	4.4025	0	0	0.504	0.044
Ntng1	4.37525	0	0	0.723	0.072
Cntfr	4.27995	1.51995e-235	2.96116e-231	0.162	0.01
Arl4d	4.24557	1.77617e-204	3.46034e-200	0.156	0.011
Olfr1033	4.18931	0	0	0.326	0.026
Cxadr	4.18088	1.64836e-147	3.21134e-143	0.105	0.007
Plcd3	4.11815	6.41811e-230	1.25038e-225	0.167	0.011
Sfrp5	4.05855	0	0	0.411	0.039
Col4a3	4.00106	2.91799e-189	5.68482e-185	0.156	0.012
Homer2	3.90523	2.6531e-157	5.16877e-153	0.146	0.013
Nebl	3.8895	0	0	0.294	0.022
Fhl2	3.85836	5.60212e-151	1.09141e-146	0.126	0.009
Sema3d	3.84723	1.3415e-254	2.6135e-250	0.251	0.023
Slc16a1	3.77086	7.28433e-226	1.41913e-221	0.212	0.019
Ccdc3	3.75388	0	0	0.338	0.032
Lmo7	3.74889	0	0	0.391	0.039
Gpc6	3.57945	0	0	0.848	0.211
Gna14	3.54917	0	0	0.267	0.02
Cdh11	3.51374	2.9386e-272	5.72498e-268	0.3	0.032
Clstn2	3.46731	1.70501e-110	3.32169e-106	0.136	0.016
Thbs4	3.446	2.98874e-222	5.82266e-218	0.237	0.024
Plcb3	3.42225	6.87064e-85	1.33854e-80	0.105	0.012
Nbl1	3.40329	5.24503e-212	1.02184e-207	0.273	0.034
Wnt6	3.37318	1.71406e-104	3.33934e-100	0.101	0.009
Cobl	3.34524	7.21715e-257	1.40605e-252	0.278	0.029
Bmpr1b	3.33896	1.86876e-118	3.64072e-114	0.141	0.016
Fzd2	3.30063	4.86373e-165	9.47551e-161	0.185	0.019
Lbp	3.25019	1.12921e-136	2.19993e-132	0.176	0.022
Igfbp6	3.22442	7.94026e-288	1.54692e-283	0.583	0.124
Itgb4	3.20819	0	0	0.488	0.074
Fhl1	3.16821	3.82277e-100	7.44753e-96	0.134	0.017
Itga7	3.07868	7.42846e-146	1.44721e-141	0.221	0.032
Ildr2	3.03083	9.55904e-109	1.86229e-104	0.162	0.023
Col4a4	3.02266	4.17353e-149	8.13088e-145	0.208	0.027
Ptch1	3.02186	1.5759e-186	3.07018e-182	0.4	0.082
Bmp1	3.01478	1.6848e-174	3.28232e-170	0.309	0.052
Itgbl1	2.9644	0	0	0.462	0.065
Dact1	2.93935	1.93253e-63	3.76496e-59	0.102	0.015
Cgnl1	2.92467	8.67462e-168	1.68999e-163	0.244	0.034
Cnksr2	2.89767	7.13842e-163	1.39071e-158	0.278	0.045
Fam78b	2.848	2.68532e-131	5.23154e-127	0.196	0.027
Sept6	2.83688	5.05831e-80	9.8546e-76	0.12	0.017
Fam160a1	2.81134	9.01052e-74	1.75543e-69	0.12	0.018
Specc1	2.78187	6.48432e-175	1.26328e-170	0.276	0.041
Islr	2.74939	7.08135e-136	1.37959e-131	0.225	0.035
Trib2	2.74391	3.44377e-82	6.70915e-78	0.143	0.023
Bmp6	2.71477	4.66495e-182	9.08826e-178	0.299	0.046
Ralgps2	2.6884	4.54782e-129	8.86006e-125	0.215	0.033
Prodh	2.66886	2.00679e-88	3.90962e-84	0.167	0.029
Vtn	2.66612	2.16791e-82	4.22353e-78	0.121	0.017
Ntn1	2.63487	4.00348e-177	7.79957e-173	0.325	0.055
Gab1	2.63073	4.00871e-296	7.80976e-292	0.749	0.209
Gas6	2.62725	1.48824e-162	2.89939e-158	0.339	0.066
Tenm2	2.60764	0	0	0.737	0.162
Slco2a1	2.5841	1.71933e-65	3.34961e-61	0.16	0.034
Gdpd5	2.5599	2.57451e-87	5.01566e-83	0.175	0.032
Fgf14	2.54924	1.06042e-58	2.06591e-54	0.156	0.035
Boc	2.50643	1.65271e-47	3.21981e-43	0.105	0.021
Nr2f2	2.47233	2.58841e-230	5.04274e-226	0.597	0.15
Tmem255b	2.46971	8.13185e-115	1.58425e-110	0.258	0.052
F11r	2.46964	6.09188e-85	1.18682e-80	0.19	0.038
Grik5	2.4546	1.62756e-68	3.17081e-64	0.183	0.042
Gja1	2.43935	4.20711e-59	8.19629e-55	0.195	0.052
Dock6	2.42	6.44709e-98	1.25602e-93	0.215	0.042
Gli2	2.41697	2.54786e-81	4.96373e-77	0.167	0.031
Lrp4	2.39979	1.34353e-79	2.61746e-75	0.172	0.033
Ankrd33b	2.3963	4.15312e-64	8.0911e-60	0.136	0.026
Svep1	2.38761	1.39421e-62	2.71619e-58	0.134	0.026
Slc4a4	2.33275	2.09479e-93	4.08108e-89	0.276	0.068
Cacnb4	2.31287	1.60566e-72	3.12815e-68	0.173	0.036
Pkdcc	2.31242	9.51718e-60	1.85414e-55	0.156	0.035
Efna5	2.30364	9.63583e-131	1.87725e-126	0.319	0.069
Rgma	2.29445	6.70099e-47	1.30549e-42	0.108	0.022
Arhgef6	2.29089	1.78193e-54	3.47155e-50	0.14	0.031
Gli1	2.29046	3.16426e-47	6.16461e-43	0.108	0.022
Foxp2	2.28004	1.82053e-186	3.54675e-182	0.434	0.092
Etl4	2.27355	2.24433e-208	4.3724e-204	0.654	0.196
Dock5	2.27294	9.83998e-91	1.91703e-86	0.216	0.045
Spats2l	2.26378	9.16187e-44	1.78492e-39	0.115	0.026
Slc2a1	2.25593	3.48002e-109	6.77978e-105	0.235	0.045
Col8a1	2.23341	3.33254e-135	6.49245e-131	0.335	0.074
Ripor2	2.23032	4.86495e-94	9.4779e-90	0.255	0.059
Abat	2.20994	3.39968e-64	6.62326e-60	0.188	0.046
Eya2	2.20473	3.34844e-127	6.52344e-123	0.342	0.08
Lmo4	2.1848	6.67211e-77	1.29986e-72	0.201	0.045
Tpcn1	2.18049	1.40413e-63	2.73552e-59	0.156	0.033
Tmod3	2.17923	1.82832e-82	3.56193e-78	0.25	0.063
Mrc2	2.17285	2.47242e-72	4.81677e-68	0.172	0.035
Efnb1	2.16709	2.02583e-45	3.94672e-41	0.107	0.022
Ecm2	2.13075	4.41588e-45	8.60301e-41	0.128	0.03
Pear1	2.12338	7.76295e-52	1.51238e-47	0.16	0.04
Meox2	2.12225	1.68163e-158	3.27615e-154	0.478	0.125
Frmd4b	2.09814	6.80334e-172	1.32543e-167	0.494	0.125
Acer3	2.08479	4.44353e-73	8.65688e-69	0.266	0.076
Tbce	2.08144	5.37097e-46	1.04637e-41	0.149	0.038
Asap3	2.07664	1.98651e-41	3.87012e-37	0.143	0.039
Nfatc1	2.05726	9.18966e-47	1.79033e-42	0.127	0.029
Plk2	2.05423	1.31332e-38	2.55861e-34	0.121	0.031
Itga9	2.04994	1.01e-68	1.96769e-64	0.225	0.059
Prelp	2.04294	2.94148e-51	5.73059e-47	0.139	0.031
Nalcn	2.04016	2.89014e-65	5.63056e-61	0.195	0.048
Pawr	2.03812	8.79676e-49	1.71378e-44	0.127	0.028
Cald1	2.03765	1.26503e-132	2.46454e-128	0.44	0.124
Arhgap42	2.03186	3.81172e-148	7.42599e-144	0.567	0.187
Mdfic	2.03049	1.20231e-81	2.34234e-77	0.258	0.067
Nhs	2.01403	4.76157e-119	9.27649e-115	0.339	0.082
Dock9	2.01181	2.87037e-179	5.59206e-175	0.684	0.24
Sulf2	1.99569	1.55751e-45	3.03433e-41	0.144	0.037
Adam33	1.97686	6.40353e-39	1.24754e-34	0.115	0.028
Slc6a6	1.97001	1.38922e-55	2.70647e-51	0.202	0.057
Nudt4	1.95586	9.90286e-34	1.92928e-29	0.117	0.032
Cav1	1.95396	8.44266e-101	1.6448e-96	0.343	0.094
Pmepa1	1.94421	2.57259e-49	5.01192e-45	0.146	0.035
Cdc14a	1.93744	4.83395e-62	9.41751e-58	0.222	0.062
C2	1.92837	1.75324e-47	3.41567e-43	0.201	0.062
Fxyd6	1.92796	2.52475e-58	4.91872e-54	0.212	0.059
Mtss1	1.92702	1.3758e-98	2.68034e-94	0.338	0.092
Itga6	1.88391	2.06461e-109	4.02227e-105	0.437	0.137
Afap1	1.87695	7.54232e-45	1.4694e-40	0.176	0.052
Hoxc5	1.87256	2.61428e-50	5.09315e-46	0.199	0.059
Ntn4	1.86998	2.01578e-44	3.92714e-40	0.18	0.054
Smoc2	1.85341	1.00358e-146	1.95518e-142	0.521	0.152
Arhgap18	1.83696	1.4829e-91	2.88899e-87	0.277	0.069
Ephb2	1.82444	1.10862e-26	2.15982e-22	0.111	0.034
Adamts2	1.82247	1.27862e-39	2.49101e-35	0.18	0.059
Slc9a1	1.82242	8.44074e-28	1.64442e-23	0.146	0.051
Ralgapa2	1.81346	8.1995e-62	1.59743e-57	0.273	0.088
Ptpn13	1.81106	1.76787e-105	3.44416e-101	0.42	0.131
Slc39a11	1.80694	3.10332e-30	6.04589e-26	0.117	0.034
Slc38a2	1.78008	4.56175e-56	8.88721e-52	0.254	0.082
Fam102b	1.77942	3.3092e-24	6.44699e-20	0.108	0.034
Tjp1	1.76261	4.82407e-109	9.39826e-105	0.489	0.169
Prickle1	1.75879	2.50064e-70	4.87174e-66	0.349	0.124
Ctdspl	1.74051	6.80484e-64	1.32572e-59	0.312	0.106
Tef	1.73029	2.02003e-31	3.93543e-27	0.152	0.05
Lamb2	1.72737	6.53401e-47	1.27296e-42	0.218	0.071
Extl3	1.72591	3.32316e-46	6.47418e-42	0.201	0.063
Pcsk5	1.72566	1.85893e-60	3.62157e-56	0.304	0.107
Cyp27a1	1.71458	4.05452e-27	7.89902e-23	0.102	0.029
Adarb1	1.70978	2.54471e-35	4.9576e-31	0.179	0.061
Rai14	1.70931	2.71671e-77	5.29269e-73	0.364	0.124
Serping1	1.70276	1.19584e-66	2.32974e-62	0.323	0.111
Mapt	1.68687	2.52611e-32	4.92137e-28	0.156	0.051
Pigk	1.68563	9.7522e-25	1.89992e-20	0.107	0.033
Tango6	1.66766	2.00172e-19	3.89975e-15	0.128	0.051
Pbx1	1.66365	1.33163e-123	2.59428e-119	0.622	0.241
Magi1	1.63951	4.49608e-121	8.75927e-117	0.629	0.252
Atp1a2	1.63712	5.58083e-16	1.08726e-11	0.198	0.107
Bysl	1.63445	7.18984e-20	1.40072e-15	0.1	0.034
Wdr17	1.62144	4.1903e-102	8.16353e-98	0.424	0.133
Zc2hc1a	1.62131	4.65329e-23	9.06554e-19	0.117	0.04
Rell1	1.61273	7.49529e-26	1.46023e-21	0.108	0.033
Clmp	1.59564	2.04659e-25	3.98717e-21	0.114	0.036
Glis2	1.591	1.03294e-19	2.01238e-15	0.101	0.035
Nhsl2	1.59038	2.43888e-49	4.75143e-45	0.251	0.087
Igsf8	1.5896	1.71862e-15	3.34821e-11	0.214	0.12
Klhl29	1.58502	8.97231e-47	1.74799e-42	0.209	0.066
Anxa3	1.5395	6.18005e-28	1.204e-23	0.146	0.05
Klf12	1.5377	2.36168e-57	4.60102e-53	0.338	0.129
Tiam2	1.53277	1.33403e-19	2.59895e-15	0.147	0.062
Arhgef28	1.53127	1.05566e-54	2.05665e-50	0.284	0.099
Pitpnc1	1.52892	3.99446e-66	7.782e-62	0.427	0.176
Eda	1.52855	1.32124e-83	2.57405e-79	0.431	0.155
Cspg4	1.52036	4.51517e-23	8.79646e-19	0.118	0.041
Lpar1	1.51984	7.99166e-56	1.55694e-51	0.302	0.107
Usp24	1.48104	4.10419e-30	7.99577e-26	0.182	0.068
Adamts10	1.47825	3.66553e-23	7.14118e-19	0.134	0.049
Smo	1.4759	9.48331e-22	1.84754e-17	0.121	0.043
Vav2	1.47312	5.51727e-25	1.07487e-20	0.136	0.048
Actn1	1.4636	5.88079e-27	1.1457e-22	0.111	0.033
Rala	1.45208	2.6934e-24	5.24728e-20	0.143	0.053
Pdzrn3	1.43688	5.02852e-81	9.79657e-77	0.397	0.135
Ssbp3	1.43574	2.35486e-24	4.58773e-20	0.157	0.061
Atp2b4	1.43027	7.32943e-21	1.42792e-16	0.127	0.048
Adamtsl3	1.4293	7.97076e-37	1.55286e-32	0.182	0.061
Itga1	1.42282	1.03195e-31	2.01045e-27	0.212	0.084
Gpm6a	1.4212	6.17734e-40	1.20347e-35	0.188	0.061
Pde4d	1.41738	1.65956e-71	3.23315e-67	0.501	0.22
Bcam	1.40684	9.97165e-20	1.94268e-15	0.144	0.059
Amotl2	1.40618	7.12101e-19	1.38731e-14	0.115	0.043
Por	1.40489	7.31681e-24	1.42546e-19	0.144	0.054
Mical2	1.40055	7.06836e-26	1.37706e-21	0.121	0.039
Tpm1	1.38137	2.72085e-45	5.30076e-41	0.264	0.097
Shroom2	1.37582	7.71462e-15	1.50296e-10	0.102	0.041
Rab11fip5	1.3523	6.66736e-22	1.29894e-17	0.114	0.039
Mfap5	1.3473	1.42092e-25	2.76824e-21	0.189	0.079
Cers6	1.3457	5.82833e-33	1.13548e-28	0.169	0.057
Ebf2	1.34406	3.1991e-123	6.23248e-119	0.672	0.258
Stxbp6	1.343	1.89981e-92	3.70122e-88	0.644	0.301
Itpr2	1.3349	4.8228e-23	9.39577e-19	0.175	0.073
Rassf8	1.33357	4.60358e-11	8.96869e-07	0.11	0.053
St3gal4	1.33305	2.27315e-38	4.42855e-34	0.242	0.093
Klf3	1.3287	5.12844e-21	9.99122e-17	0.141	0.056
Camk2d	1.3194	1.06184e-59	2.06868e-55	0.534	0.269
Sh3pxd2a	1.31589	6.21967e-52	1.21172e-47	0.329	0.128
Igsf3	1.30776	2.57133e-24	5.00946e-20	0.127	0.043
Plce1	1.30521	1.38692e-68	2.70201e-64	0.439	0.175
Tmeff2	1.29744	7.3812e-36	1.43801e-31	0.222	0.084
Slc25a12	1.2955	8.1514e-12	1.58806e-07	0.107	0.049
Ang	1.29218	4.83892e-20	9.42718e-16	0.121	0.045
Aff3	1.28579	1.28677e-53	2.50689e-49	0.346	0.135
Tln2	1.2817	1.49324e-23	2.90914e-19	0.153	0.059
Wwc2	1.27224	5.50015e-33	1.07154e-28	0.261	0.113
Slmap	1.26567	1.07096e-30	2.08645e-26	0.273	0.123
Nav2	1.26475	3.51939e-35	6.85648e-31	0.203	0.073
Efemp1	1.25244	3.39915e-19	6.62223e-15	0.118	0.044
Adamtsl5	1.25017	8.7835e-13	1.7112e-08	0.11	0.049
Epb41l3	1.24989	7.01731e-18	1.36711e-13	0.159	0.071
Samd4b	1.24941	2.74293e-12	5.34377e-08	0.11	0.05
Adcy2	1.23079	2.24072e-16	4.36537e-12	0.102	0.039
Sorcs2	1.22522	2.29874e-41	4.4784e-37	0.271	0.105
Kirrel	1.22124	7.48211e-17	1.45766e-12	0.137	0.059
Crim1	1.21271	7.6769e-28	1.49561e-23	0.258	0.119
Tbx15	1.20195	1.33926e-19	2.60914e-15	0.13	0.051
Rhoq	1.19834	1.03105e-15	2.00869e-11	0.104	0.041
Kalrn	1.18944	3.31108e-37	6.45065e-33	0.277	0.116
Rapgef3	1.18366	3.39498e-16	6.6141e-12	0.131	0.057
Adamts6	1.18196	3.87648e-11	7.55217e-07	0.101	0.046
Gcnt2	1.16491	2.354e-21	4.58605e-17	0.206	0.097
Prkce	1.1619	1.09686e-40	2.13689e-36	0.368	0.172
Prss23	1.16152	1.65515e-16	3.22457e-12	0.121	0.05
Adam15	1.15497	5.08256e-11	9.90184e-07	0.101	0.047
Gramd1b	1.149	9.07246e-11	1.7675e-06	0.105	0.05
Colec12	1.14588	1.06022e-21	2.06553e-17	0.143	0.055
Ppp1r12b	1.14095	3.22e-32	6.2732e-28	0.286	0.128
Cfh	1.1384	9.39875e-52	1.83106e-47	0.241	0.076
4930438E09Rik	1.13739	2.68893e-40	5.23857e-36	0.278	0.111
4731419I09Rik	1.13141	3.93252e-11	7.66134e-07	0.101	0.046
Rnase4	1.12377	5.82851e-21	1.13551e-16	0.154	0.063
Atp13a3	1.11956	2.2195e-22	4.32402e-18	0.166	0.068
Plcl1	1.11862	9.49974e-44	1.85074e-39	0.268	0.101
Atp9a	1.115	3.97372e-11	7.74161e-07	0.117	0.057
Sorbs1	1.11493	7.86441e-110	1.53214e-105	0.886	0.614
Col4a2	1.10819	5.15203e-19	1.00372e-14	0.222	0.113
Fmnl2	1.10678	6.64713e-60	1.29499e-55	0.648	0.375
Galnt17	1.10472	8.81232e-48	1.71682e-43	0.427	0.199
Lama4	1.09876	1.12535e-37	2.19241e-33	0.367	0.176
Parva	1.09302	9.49097e-22	1.84903e-17	0.237	0.117
Slc25a4	1.09075	4.57311e-14	8.90933e-10	0.108	0.046
Ppp1r13b	1.08694	7.60496e-16	1.4816e-11	0.134	0.059
Sdc2	1.07345	1.52087e-39	2.96295e-35	0.257	0.098
Cpeb3	1.07164	2.33567e-10	4.55035e-06	0.133	0.07
Ptprd	1.07048	3.38579e-15	6.59619e-11	0.183	0.093
Grk5	1.06635	8.39065e-24	1.63467e-19	0.258	0.126
Meis2	1.06497	1.04128e-14	2.02862e-10	0.134	0.061
Kcnq1ot1	1.06246	1.86805e-25	3.63933e-21	0.276	0.136
Susd6	1.05583	1.85207e-30	3.60821e-26	0.294	0.137
Nedd4l	1.05529	1.44743e-32	2.81989e-28	0.356	0.178
Samd4	1.05463	1.00358e-13	1.95518e-09	0.219	0.127
Limd1	1.05306	4.37879e-19	8.53076e-15	0.127	0.049
Ncoa3	1.05095	5.50382e-30	1.07225e-25	0.346	0.176
Tns1	1.04859	3.34344e-42	6.51369e-38	0.447	0.227
Piezo2	1.04802	5.65542e-29	1.10179e-24	0.299	0.143
Nr3c2	1.0471	3.89133e-30	7.58108e-26	0.263	0.116
Nupr1	1.045	8.56922e-13	1.66946e-08	0.134	0.065
Dtx3	1.02872	1.71093e-09	3.33324e-05	0.107	0.054
Fn1	1.02428	4.60577e-18	8.97296e-14	0.203	0.101
Fnbp1	1.02274	7.06705e-47	1.3768e-42	0.515	0.269
Ptpn14	1.02125	4.81523e-17	9.38104e-13	0.169	0.079
Cttnbp2	1.02111	2.6701e-22	5.20189e-18	0.264	0.134
Ahnak	1.01288	1.70091e-39	3.31371e-35	0.479	0.259
Abi1	1.01132	2.35485e-17	4.58771e-13	0.209	0.106
Tgfbi	1.01082	4.60893e-13	8.97911e-09	0.134	0.064
Kank2	1.00563	2.47503e-13	4.82185e-09	0.12	0.054
Mdga2	1.00358	9.68123e-15	1.8861e-10	0.159	0.077
Tmtc1	0.999467	4.37503e-22	8.52344e-18	0.253	0.128
Kcnq1	0.996175	2.6332e-23	5.12999e-19	0.284	0.147
Rarg	0.993754	4.03619e-14	7.86331e-10	0.105	0.043
Gigyf2	0.973343	3.6359e-22	7.08345e-18	0.211	0.096
Msi2	0.967936	1.62987e-29	3.17532e-25	0.309	0.149
Prickle2	0.962201	1.4908e-13	2.90438e-09	0.203	0.112
Pdlim5	0.957653	1.00869e-18	1.96513e-14	0.264	0.143
Col4a3bp	0.942165	6.79138e-11	1.3231e-06	0.121	0.06
Nt5c2	0.940175	8.18758e-12	1.5951e-07	0.14	0.071
Ndrg2	0.939263	1.65434e-11	3.22298e-07	0.126	0.061
Pdcd4	0.933939	4.00056e-20	7.79388e-16	0.277	0.148
Nlgn1	0.932344	5.15877e-19	1.00503e-14	0.273	0.148
Adcy9	0.928786	3.83199e-20	7.46548e-16	0.183	0.082
Lrrc8d	0.920177	1.0169e-10	1.98112e-06	0.139	0.073
Ppfia2	0.919053	1.66341e-06	0.0324065	0.101	0.057
Gucy1a2	0.901232	3.05088e-18	5.94372e-14	0.323	0.193
Ltbp1	0.900576	2.58579e-10	5.03764e-06	0.16	0.09
Hivep2	0.895786	2.91853e-24	5.68587e-20	0.382	0.219
2810474O19Rik	0.893494	2.11106e-11	4.11277e-07	0.143	0.073
Ube4b	0.890779	3.81489e-07	0.00743216	0.101	0.055
Fkbp5	0.88948	5.60085e-21	1.09116e-16	0.398	0.247
Cobll1	0.888437	4.28068e-32	8.33962e-28	0.315	0.145
Rassf2	0.888367	1.40509e-15	2.7374e-11	0.1	0.038
Slc7a2	0.887509	1.67615e-27	3.26548e-23	0.284	0.134
Col4a1	0.878486	2.98806e-18	5.82133e-14	0.293	0.166
Cenpp	0.877802	2.8173e-24	5.48866e-20	0.371	0.207
Tshz3	0.871361	1.06062e-35	2.0663e-31	0.329	0.15
Afdn	0.869396	9.7395e-07	0.0189745	0.1	0.056
Vps13a	0.867869	9.29821e-11	1.81148e-06	0.227	0.14
Tnxb	0.867074	1.37353e-14	2.67591e-10	0.219	0.122
Tsc2	0.86442	3.16446e-09	6.16499e-05	0.153	0.088
Chd9	0.860778	1.26598e-26	2.46637e-22	0.358	0.192
Ahcyl2	0.85792	1.2728e-10	2.47967e-06	0.127	0.064
Capzb	0.854641	8.75638e-11	1.70592e-06	0.13	0.067
Sema6a	0.85039	6.38865e-19	1.24464e-14	0.234	0.12
Slc22a20	0.843465	7.15118e-09	0.000139319	0.121	0.065
Ldb2	0.842899	4.03621e-40	7.86335e-36	0.439	0.215
Tom1l2	0.836201	5.01634e-21	9.77283e-17	0.293	0.156
March6	0.834781	7.30402e-14	1.42297e-09	0.154	0.075
Cavin2	0.833113	2.16391e-08	0.000421573	0.105	0.055
Emsy	0.822118	3.15716e-08	0.000615079	0.105	0.055
Ror1	0.821498	2.35722e-34	4.59233e-30	0.356	0.168
Foxp1	0.820237	2.84074e-37	5.53433e-33	0.612	0.381
Cavin1	0.819149	2.06256e-15	4.01828e-11	0.261	0.148
Ikzf2	0.814242	3.81368e-11	7.42981e-07	0.13	0.065
Kat6b	0.80927	6.79603e-16	1.324e-11	0.234	0.128
Col6a3	0.800477	4.35432e-11	8.4831e-07	0.17	0.093
Col5a3	0.798386	1.57311e-13	3.06473e-09	0.278	0.17
Tet2	0.798076	1.65357e-12	3.22148e-08	0.179	0.096
Farp1	0.793001	1.3591e-10	2.6478e-06	0.196	0.115
Tigd3	0.788945	3.05947e-09	5.96047e-05	0.136	0.074
Atp1b3	0.785294	1.17163e-08	0.000228257	0.149	0.086
Reps2	0.785081	1.1092e-06	0.0216095	0.128	0.078
Unc13c	0.784191	8.94918e-07	0.0174348	0.118	0.069
Ctnnb1	0.773438	1.37919e-06	0.0268695	0.101	0.057
Lims2	0.764601	4.6801e-08	0.000911778	0.143	0.084
Rgs6	0.757285	1.83002e-09	3.56525e-05	0.147	0.082
Pkd1	0.75513	4.569e-11	8.90133e-07	0.237	0.145
Fstl1	0.748001	9.28133e-16	1.80819e-11	0.242	0.133
Cdc42ep2	0.747428	8.95573e-08	0.00174476	0.139	0.081
Syvn1	0.74718	2.45065e-06	0.0477435	0.108	0.063
Raf1	0.744295	2.78185e-07	0.0054196	0.114	0.064
Tmem164	0.743762	4.19707e-08	0.000817673	0.133	0.075
Slc25a45	0.742339	5.91907e-09	0.000115315	0.141	0.079
Bgn	0.739882	8.76178e-07	0.0170697	0.123	0.072
Ndrg1	0.738373	1.52231e-12	2.96576e-08	0.273	0.17
Hspb1	0.735817	7.20975e-11	1.4046e-06	0.118	0.057
9330175M20Rik	0.735301	5.86929e-08	0.00114345	0.114	0.062
Ubr5	0.733522	1.06402e-11	2.07292e-07	0.218	0.128
Plec	0.73022	1.1928e-08	0.000232381	0.172	0.104
Tagln	0.726923	8.45987e-07	0.0164815	0.115	0.067
Dcn	0.719598	1.4018e-41	2.73099e-37	0.638	0.379
Mpp7	0.715972	1.80941e-09	3.52509e-05	0.127	0.067
Top1	0.714133	2.20736e-06	0.0430037	0.143	0.09
Ust	0.70802	5.09732e-21	9.93059e-17	0.319	0.175
Gpc3	0.706683	1.69661e-41	3.30533e-37	0.505	0.265
Dpf2	0.704906	3.12677e-08	0.000609157	0.154	0.091
Flnb	0.702214	2.29917e-13	4.47924e-09	0.229	0.132
Rgl1	0.702031	2.69697e-10	5.25423e-06	0.15	0.082
1600010M07Rik	0.683181	3.72085e-07	0.00724896	0.104	0.057
Pola2	0.681818	1.30104e-06	0.0253469	0.133	0.081
Nid1	0.681731	1.0738e-11	2.09197e-07	0.179	0.098
Smim14	0.681113	2.75783e-09	5.3728e-05	0.242	0.158
Add3	0.677839	3.55788e-14	6.93147e-10	0.278	0.165
Nptn	0.66728	6.96544e-11	1.35701e-06	0.253	0.158
9530026P05Rik	0.664074	1.78551e-21	3.47853e-17	0.429	0.26
Per3	0.661488	2.74138e-11	5.34076e-07	0.18	0.1
Upp2	0.660388	8.53017e-08	0.00166185	0.118	0.066
Ahdc1	0.65365	4.28146e-08	0.000834114	0.123	0.068
Cpe	0.647776	8.74319e-13	1.70335e-08	0.196	0.106
Lrba	0.645767	2.57473e-13	5.01608e-09	0.289	0.177
Celf1	0.645629	5.48769e-09	0.000106911	0.231	0.151
Akap13	0.642391	6.60954e-22	1.28767e-17	0.505	0.328
Timp2	0.638389	1.33628e-08	0.000260333	0.227	0.147
Frmd6	0.634726	1.08116e-11	2.10632e-07	0.219	0.127
Sgcd	0.632482	1.59212e-36	3.10176e-32	0.543	0.297
Gas7	0.631913	6.08914e-10	1.18629e-05	0.228	0.142
Malat1	0.622496	7.87179e-38	1.53358e-33	0.997	0.995
Kidins220	0.621993	1.89778e-08	0.000369725	0.137	0.077
Ccnd3	0.621032	1.74156e-17	3.3929e-13	0.328	0.192
Bicc1	0.612939	2.81517e-27	5.4845e-23	0.377	0.195
Ghr	0.612774	5.27e-09	0.00010267	0.203	0.126
Klf7	0.61178	2.63246e-10	5.12855e-06	0.28	0.185
Ogt	0.604754	1.40799e-11	2.74305e-07	0.323	0.215
1110051M20Rik	0.591329	1.18669e-08	0.00023119	0.203	0.128
Csad	0.591234	5.25975e-08	0.0010247	0.131	0.074
Runx1	0.585272	1.89879e-10	3.69923e-06	0.114	0.055
Ntrk3	0.582705	8.13614e-12	1.58508e-07	0.189	0.105
Rtn3	0.577442	8.71841e-07	0.0169852	0.188	0.123
Aak1	0.576865	2.69424e-08	0.000524893	0.176	0.107
Epb41l2	0.575553	5.35603e-16	1.04346e-11	0.459	0.308
Nfia	0.575188	7.19246e-22	1.40124e-17	0.703	0.547
Pknox2	0.568754	3.59063e-07	0.00699527	0.1	0.054
Rbms3	0.561677	1.12333e-19	2.18846e-15	0.46	0.288
Bsg	0.561434	5.08765e-09	9.91176e-05	0.201	0.122
Peak1	0.559687	1.06159e-12	2.06819e-08	0.291	0.179
Lgals1	0.553022	2.49598e-09	4.86266e-05	0.235	0.149
Oxct1	0.546021	1.36396e-07	0.00265726	0.118	0.066
Atrnl1	0.541919	4.19433e-10	8.1714e-06	0.196	0.115
Runx1t1	0.532645	3.37724e-12	6.57954e-08	0.26	0.155
Glul	0.5304	1.26088e-08	0.000245644	0.159	0.092
Ube2e2	0.522555	1.69165e-08	0.000329566	0.267	0.181
Rbfox2	0.519843	2.22686e-08	0.000433837	0.222	0.143
Fancc	0.505653	4.41715e-07	0.0086055	0.176	0.112
Ctnna1	0.504961	9.16228e-08	0.001785	0.286	0.201
Jag1	0.503927	8.43868e-07	0.0164402	0.18	0.116
Abcb1a	0.497771	9.97833e-10	1.94398e-05	0.16	0.09
AC144408.3	0.495008	5.74921e-09	0.000112006	0.222	0.14
Arid4b	0.492127	3.02865e-08	0.000590042	0.19	0.118
Foxo3	0.491594	2.08813e-11	4.06809e-07	0.457	0.332
Luc7l2	0.488477	1.7446e-12	3.39883e-08	0.429	0.298
Polr2b	0.485312	4.24148e-08	0.000826325	0.192	0.119
Ldlrad3	0.480711	9.22999e-09	0.000179819	0.264	0.177
Camta1	0.479418	3.7521e-07	0.00730985	0.257	0.18
Actn4	0.471874	2.18973e-06	0.0426603	0.182	0.12
Lamc1	0.465961	1.89238e-11	3.68674e-07	0.335	0.219
Thsd4	0.462207	3.25815e-09	6.34753e-05	0.121	0.063
Mrps6	0.459467	1.22883e-07	0.002394	0.203	0.131
Il6st	0.456629	3.8154e-07	0.00743317	0.201	0.13
Pam	0.454832	2.26932e-09	4.42108e-05	0.391	0.281
Ehbp1	0.440192	1.17566e-14	2.29042e-10	0.531	0.378
Ptprk	0.43722	7.65601e-09	0.000149154	0.143	0.08
Sulf1	0.43323	8.95578e-09	0.000174476	0.185	0.11
Tanc1	0.425303	2.08763e-06	0.0406712	0.153	0.096
Sik3	0.424167	2.40062e-07	0.00467688	0.278	0.196
Gab2	0.419121	1.59529e-08	0.000310794	0.304	0.211
Zmiz1	0.401459	1.28165e-06	0.0249691	0.147	0.09
Plscr4	0.399648	1.8899e-06	0.0368191	0.185	0.121
Arhgap26	0.394319	4.10503e-07	0.00799742	0.328	0.241
Ldlrad4	0.391616	2.57259e-14	5.01192e-10	0.339	0.207
Sdc4	0.384325	4.5996e-08	0.000896094	0.31	0.214
Myh9	0.372182	3.69234e-07	0.00719343	0.189	0.12
Sipa1l1	0.355916	7.00328e-10	1.36438e-05	0.361	0.248
Mgp	0.355477	4.52831e-08	0.000882205	0.136	0.077
Igfbp7	0.340123	5.61634e-16	1.09418e-11	0.342	0.202
Rbms1	0.329359	1.69715e-07	0.00330639	0.433	0.326
Dnm3	0.322288	1.63053e-09	3.17659e-05	0.351	0.237
Sgip1	0.310638	5.99544e-07	0.0116803	0.177	0.112
Large1	0.292255	1.54268e-08	0.000300545	0.411	0.294
Mical3	0.269026	5.85091e-07	0.0113987	0.264	0.18

## Sheet: adip
gene	avg_log2FC	p_val	p_val_adj	pct.1	pct.2
Selp	6.63424	3.21374e-304	6.26101e-300	0.103	0.003
Aqp1	4.85402	0	0	0.342	0.022
Cd36	4.82878	0	0	0.666	0.062
Cd300lg	4.56379	0	0	0.152	0.007
Plvap	4.37819	0	0	0.287	0.021
Fabp4	4.32124	0	0	0.591	0.08
Gpihbp1	4.31709	0	0	0.18	0.011
Gtpbp3	4.07407	0	0	0.284	0.024
Aqp7	4.05338	1.12601e-203	2.19369e-199	0.111	0.009
Tspan7	3.91626	0	0	0.208	0.016
Shank3	3.79923	0	0	0.289	0.024
Ablim3	3.73448	1.96287e-254	3.82407e-250	0.167	0.017
Ptprb	3.71606	0	0	0.563	0.055
Mcf2l	3.68347	1.4253e-284	2.77677e-280	0.189	0.02
Cd93	3.58771	0	0	0.248	0.02
Kdr	3.5712	8.20371e-279	1.59825e-274	0.185	0.02
Pkp4	3.51526	0	0	0.441	0.06
Lrg1	3.51375	1.50512e-270	2.93228e-266	0.178	0.019
Cdh13	3.49969	0	0	0.523	0.082
Pde2a	3.49016	1.06587e-301	2.07653e-297	0.195	0.02
Rflnb	3.44247	2.14037e-185	4.16986e-181	0.108	0.009
Lnx1	3.43949	5.00461e-154	9.74999e-150	0.133	0.019
Pecam1	3.42726	0	0	0.534	0.073
Pparg	3.40651	1.71006e-227	3.33154e-223	0.166	0.02
Podxl	3.36594	0	0	0.216	0.023
Flt1	3.36356	0	0	0.566	0.064
S1pr1	3.3375	5.91116e-302	1.15161e-297	0.201	0.021
Cdh5	3.32566	0	0	0.277	0.03
Cyyr1	3.32329	0	0	0.541	0.06
Dach1	3.29217	0	0	0.382	0.051
Ica1	3.25008	4.57738e-226	8.91765e-222	0.155	0.017
Ccdc85a	3.23585	0	0	0.342	0.043
Eng	3.17864	0	0	0.33	0.043
Mmrn2	3.17278	0	0	0.236	0.027
Adgrf5	3.15894	0	0	0.394	0.048
Adgrg1	3.14736	8.41745e-167	1.63989e-162	0.121	0.014
Myzap	3.13825	3.39703e-220	6.6181e-216	0.166	0.02
Adgrl4	3.11621	0	0	0.496	0.056
Pdlim1	3.10149	2.10032e-171	4.09184e-167	0.151	0.022
H2-Q6	3.09381	9.30285e-135	1.81238e-130	0.104	0.013
Egfl7	3.08625	0	0	0.454	0.064
Rapgef5	3.08216	0	0	0.243	0.03
Jam2	3.04078	2.70142e-231	5.2629e-227	0.19	0.026
Arhgef15	3.04063	2.33692e-115	4.55279e-111	0.101	0.014
Emcn	3.04003	0	0	0.29	0.038
Rab27a	3.03498	3.25439e-135	6.3402e-131	0.106	0.013
Syn2	3.02456	8.40533e-123	1.63753e-118	0.107	0.015
Ushbp1	3.02144	1.1945e-206	2.32713e-202	0.152	0.018
Sncaip	2.98858	1.69222e-228	3.29679e-224	0.185	0.025
Nova2	2.95891	5.88391e-130	1.1463e-125	0.104	0.013
Arap3	2.95317	3.85973e-190	7.51953e-186	0.148	0.019
Cxcl12	2.94391	0	0	0.312	0.054
Clu	2.92589	4.08902e-187	7.96622e-183	0.192	0.033
Gcom1	2.92118	1.50453e-193	2.93113e-189	0.169	0.024
Cavin2	2.90977	0	0	0.276	0.039
Ablim1	2.90845	0	0	0.613	0.131
Iigp1	2.90709	1.64462e-239	3.20406e-235	0.197	0.026
Pdgfb	2.8933	2.70183e-175	5.26371e-171	0.147	0.02
Tie1	2.88425	3.92021e-181	7.63735e-177	0.141	0.018
8430408G22Rik	2.86941	2.97157e-154	5.78921e-150	0.135	0.019
Icam2	2.85938	8.16489e-149	1.59068e-144	0.108	0.012
Robo4	2.85598	4.33504e-184	8.44553e-180	0.152	0.02
Slfn5os	2.84989	7.45171e-137	1.45174e-132	0.135	0.022
Adcy4	2.84737	3.72493e-126	7.25691e-122	0.103	0.013
Gfod1	2.84251	3.73938e-149	7.28506e-145	0.142	0.022
Mecom	2.83275	0	0	0.702	0.095
Esam	2.82238	3.29885e-290	6.42682e-286	0.245	0.034
Rasip1	2.81657	9.6309e-213	1.87629e-208	0.179	0.025
Id1	2.80903	6.57507e-230	1.28095e-225	0.202	0.029
Fgd5	2.80276	1.82242e-273	3.55043e-269	0.276	0.047
Gbp4	2.79557	4.64608e-126	9.05148e-122	0.106	0.015
9330175M20Rik	2.78395	1.51712e-307	2.95566e-303	0.289	0.046
Epas1	2.77703	0	0	0.335	0.056
Kirrel3	2.76807	3.83753e-111	7.47627e-107	0.139	0.028
Synpo	2.76298	1.68936e-114	3.29122e-110	0.111	0.018
Rasa4	2.74973	6.63402e-139	1.29244e-134	0.132	0.02
Tm4sf1	2.74319	3.34373e-279	6.51425e-275	0.298	0.054
Slfn5	2.72759	4.00251e-168	7.79769e-164	0.185	0.033
Tinagl1	2.70494	7.23743e-210	1.41e-205	0.205	0.033
Slc9a3r2	2.70473	1.32836e-206	2.58791e-202	0.211	0.036
Hspb1	2.70166	3.37931e-237	6.58357e-233	0.25	0.044
Ephb4	2.69467	9.12918e-140	1.77855e-135	0.12	0.017
Pgm5	2.69168	9.50589e-139	1.85194e-134	0.114	0.015
Parvb	2.66434	1.46206e-131	2.84839e-127	0.121	0.018
Rasgrf2	2.65587	7.0574e-250	1.37492e-245	0.252	0.043
Elk3	2.6457	1.31389e-236	2.55972e-232	0.227	0.036
Ly6e	2.64382	0	0	0.419	0.075
Eln	2.6397	2.2004e-221	4.28683e-217	0.31	0.072
Ehd4	2.633	1.0752e-217	2.0947e-213	0.218	0.036
Stox2	2.62978	0	0	0.54	0.121
Mgat4a	2.61959	3.90164e-115	7.60118e-111	0.118	0.02
Acer2	2.61729	8.03569e-94	1.56551e-89	0.129	0.028
Rgs3	2.61241	7.91998e-109	1.54297e-104	0.127	0.024
Thbd	2.60412	1.14661e-102	2.23382e-98	0.103	0.017
Tspan9	2.58732	1.26564e-200	2.46571e-196	0.219	0.04
Ly6c1	2.56996	1.80171e-302	3.5101e-298	0.372	0.079
Rin3	2.54532	1.136e-95	2.21315e-91	0.108	0.02
Bmp6	2.54424	4.19926e-97	8.18101e-93	0.17	0.046
Cobl	2.53586	2.44738e-95	4.76799e-91	0.133	0.029
Tgm2	2.52739	6.84747e-210	1.33402e-205	0.224	0.039
Adgrl2	2.51919	4.17359e-190	8.13098e-186	0.215	0.04
Myrip	2.51598	8.39737e-127	1.63598e-122	0.174	0.038
Fli1	2.51348	0	0	0.389	0.076
Eepd1	2.49748	1.29709e-97	2.527e-93	0.119	0.023
Epb41	2.49579	2.26759e-185	4.41771e-181	0.25	0.055
Npr1	2.4919	8.48575e-125	1.65319e-120	0.137	0.024
Mgll	2.48325	7.81748e-243	1.523e-238	0.351	0.085
Vwf	2.47881	3.39707e-186	6.61818e-182	0.27	0.064
Lrrc8c	2.47218	5.22421e-282	1.01778e-277	0.345	0.071
Slco2a1	2.45683	3.12966e-121	6.09721e-117	0.149	0.029
Gbp9	2.45161	7.46216e-142	1.45378e-137	0.142	0.023
Gda	2.44139	1.19743e-98	2.33283e-94	0.111	0.02
Samd12	2.43868	1.18745e-235	2.3134e-231	0.266	0.05
Etl4	2.42075	0	0	0.625	0.179
Chst15	2.41923	2.7266e-131	5.31197e-127	0.152	0.028
Ets1	2.4046	1.13458e-147	2.21039e-143	0.186	0.038
F11r	2.39289	8.66414e-145	1.68795e-140	0.171	0.033
4930578C19Rik	2.38606	9.3053e-117	1.81286e-112	0.12	0.02
Gbp8	2.37837	4.37761e-165	8.52845e-161	0.18	0.032
Tspan13	2.36827	9.51823e-178	1.85434e-173	0.199	0.036
Mgp	2.34141	4.17902e-56	8.14157e-52	0.182	0.071
Dgkh	2.33996	9.41181e-160	1.83361e-155	0.206	0.043
Lama3	2.33277	6.99365e-98	1.3625e-93	0.104	0.018
Cbfa2t3	2.3306	2.60692e-83	5.0788e-79	0.106	0.021
Rapgef4	2.32975	3.21362e-85	6.26078e-81	0.128	0.03
Fnbp1l	2.32891	2.15965e-147	4.20743e-143	0.174	0.033
Nuak1	2.31519	5.38099e-89	1.04832e-84	0.12	0.025
Hspa12b	2.3129	1.58306e-135	3.08412e-131	0.176	0.037
Galnt15	2.29734	7.40857e-121	1.44334e-116	0.149	0.03
Magi1	2.28421	0	0	0.716	0.229
Heg1	2.28318	1.23102e-300	2.39828e-296	0.462	0.122
Erg	2.28255	5.10813e-107	9.95166e-103	0.163	0.039
Afdn	2.27927	1.56461e-141	3.04817e-137	0.201	0.046
Piezo1	2.27349	7.01774e-97	1.3672e-92	0.136	0.03
Ptprg	2.25941	0	0	0.69	0.186
Pik3r3	2.25841	1.20492e-81	2.34743e-77	0.121	0.028
Pitpnm2	2.25652	2.62558e-80	5.11516e-76	0.117	0.027
Pim3	2.2514	7.35391e-82	1.43269e-77	0.105	0.022
Ptprm	2.24238	0	0	0.723	0.231
Calcrl	2.23954	3.45661e-161	6.73416e-157	0.239	0.057
Tanc1	2.22837	1.35592e-191	2.64161e-187	0.312	0.081
Adamts9	2.22644	8.46163e-149	1.6485e-144	0.294	0.088
Rasgrp3	2.22455	1.55341e-81	3.02636e-77	0.104	0.021
Lrrc8a	2.21953	4.909e-113	9.56372e-109	0.158	0.035
Hoxd3	2.21081	6.24714e-105	1.21707e-100	0.128	0.025
Rftn1	2.21077	5.78625e-140	1.12728e-135	0.186	0.039
Bcam	2.20429	3.4297e-179	6.68175e-175	0.233	0.049
Fbln2	2.20178	6.28571e-133	1.22458e-128	0.181	0.039
Plxna2	2.19432	1.6562e-165	3.2266e-161	0.255	0.063
Ly6a	2.19319	3.98346e-225	7.76057e-221	0.349	0.088
Pdgfd	2.17847	6.80198e-240	1.32516e-235	0.38	0.099
Scarb1	2.17513	1.58933e-134	3.09634e-130	0.199	0.046
Fry	2.16489	7.30892e-280	1.42392e-275	0.454	0.122
Polr2b	2.16167	7.60242e-168	1.4811e-163	0.337	0.104
Igfbp7	2.15267	5.3575e-227	1.04375e-222	0.504	0.183
H2-Q4	2.14854	7.50072e-85	1.46129e-80	0.105	0.02
Adam15	2.13169	1.64641e-123	3.20754e-119	0.174	0.038
4731419I09Rik	2.11935	2.77996e-117	5.41592e-113	0.17	0.038
Myo10	2.11104	1.70498e-106	3.32165e-102	0.197	0.054
Gimap6	2.09767	3.16947e-113	6.17476e-109	0.149	0.031
Entpd1	2.09566	1.75363e-145	3.41642e-141	0.24	0.061
Kank3	2.08322	4.31168e-106	8.40002e-102	0.182	0.047
Crim1	2.07468	5.95231e-228	1.15963e-223	0.383	0.103
Emp1	2.07336	4.48083e-40	8.72955e-36	0.116	0.042
Cav1	2.05902	4.33972e-196	8.45465e-192	0.323	0.085
H2-D1	2.05468	2.88932e-243	5.62897e-239	0.421	0.119
Zbtb46	2.04741	1.16309e-67	2.26593e-63	0.125	0.034
Ltbp4	2.03389	4.02968e-165	7.85062e-161	0.275	0.071
Hpcal1	2.03268	2.32927e-81	4.53788e-77	0.136	0.034
H2-K1	2.0266	2.3069e-259	4.49431e-255	0.465	0.137
Rprd1b	2.02009	8.7674e-137	1.70807e-132	0.208	0.049
Rgcc	2.01983	2.63345e-90	5.13049e-86	0.219	0.074
2900026A02Rik	2.01362	2.47033e-125	4.8127e-121	0.197	0.048
Xdh	2.0091	5.65902e-95	1.10249e-90	0.173	0.047
Cd200	2.00301	1.41123e-126	2.74936e-122	0.215	0.055
Mkl2	2.00151	1.98928e-213	3.87551e-209	0.362	0.097
Mef2c	1.98128	2.28348e-159	4.44867e-155	0.329	0.101
Oxr1	1.97986	1.83888e-85	3.58251e-81	0.169	0.048
Olfr56	1.97609	4.12419e-68	8.03474e-64	0.106	0.025
Itpkb	1.97486	8.96914e-143	1.74737e-138	0.315	0.101
Ace	1.96704	1.40022e-64	2.72791e-60	0.116	0.031
Yes1	1.96284	4.45446e-79	8.67817e-75	0.159	0.046
Chst11	1.95198	2.97826e-60	5.80225e-56	0.119	0.034
Nxn	1.94887	2.54762e-154	4.96327e-150	0.327	0.103
Fmnl3	1.9473	6.61902e-55	1.28952e-50	0.101	0.027
Galnt18	1.94214	2.68592e-125	5.23272e-121	0.235	0.066
Dab2ip	1.94072	9.97064e-69	1.94248e-64	0.114	0.028
Nfkbia	1.93879	1.48898e-111	2.90083e-107	0.246	0.077
Klf2	1.92711	3.64751e-180	7.10608e-176	0.381	0.121
St6galnac3	1.924	1.80145e-259	3.50958e-255	0.365	0.083
Nxpe4	1.92368	1.158e-88	2.25602e-84	0.162	0.044
Kitl	1.92094	2.86838e-200	5.58818e-196	0.429	0.14
Exoc6	1.91986	1.7458e-86	3.40117e-82	0.155	0.041
Snrk	1.918	9.5295e-123	1.85654e-118	0.241	0.069
Ramp2	1.91468	4.07454e-189	7.93801e-185	0.331	0.089
Myh9	1.90411	6.5545e-156	1.27695e-151	0.336	0.105
Mcc	1.87742	1.15375e-141	2.24773e-137	0.312	0.1
Abcc4	1.86796	6.05903e-103	1.18042e-98	0.18	0.047
Palmd	1.86049	6.15386e-67	1.19889e-62	0.121	0.033
Gng11	1.84046	1.73457e-73	3.37928e-69	0.123	0.031
9230104L09Rik	1.83901	9.47902e-52	1.8467e-47	0.1	0.028
Plcb4	1.83595	1.49807e-272	2.91854e-268	0.659	0.27
Chn2	1.83337	2.75495e-84	5.36719e-80	0.182	0.055
Lrrfip1	1.83115	2.62393e-122	5.11194e-118	0.242	0.07
Kalrn	1.82722	8.65863e-158	1.68687e-153	0.334	0.104
Dock6	1.8267	1.67883e-69	3.27071e-65	0.14	0.04
Notch1	1.82541	1.11132e-58	2.16507e-54	0.11	0.03
Ebf3	1.81277	3.46877e-76	6.75786e-72	0.134	0.035
Akap2	1.7988	4.36186e-122	8.49777e-118	0.292	0.097
Cavin1	1.79439	2.51392e-148	4.89762e-144	0.375	0.134
Slc6a6	1.79414	3.50637e-58	6.83112e-54	0.155	0.054
Clic4	1.79103	4.29186e-110	8.3614e-106	0.291	0.103
Plxna4	1.79046	3.64483e-106	7.10086e-102	0.189	0.05
Nav2	1.77902	5.89677e-70	1.14881e-65	0.193	0.069
Sp100	1.77753	9.28529e-93	1.80896e-88	0.155	0.039
Prkag2	1.77307	1.13526e-76	2.21172e-72	0.181	0.058
Tek	1.76654	5.46481e-124	1.06465e-119	0.287	0.093
Prkcg	1.76485	2.80172e-51	5.4583e-47	0.11	0.033
Cyth1	1.75754	2.54471e-54	4.9576e-50	0.123	0.038
Pitpnc1	1.75501	3.18905e-218	6.21292e-214	0.481	0.161
Fzd4	1.75475	6.20193e-64	1.20826e-59	0.144	0.044
Nrp1	1.74939	4.67267e-141	9.1033e-137	0.327	0.107
Lmo7	1.7385	2.07418e-77	4.04092e-73	0.153	0.043
Trim25	1.73485	1.38821e-63	2.70451e-59	0.13	0.038
Fxyd5	1.73374	4.15807e-65	8.10075e-61	0.124	0.034
Cst3	1.73246	3.29536e-181	6.42001e-177	0.591	0.284
Rapgef1	1.72822	8.04774e-82	1.56786e-77	0.218	0.076
Abcg2	1.72562	4.10432e-190	7.99603e-186	0.334	0.089
Plpp1	1.72249	1.42669e-96	2.77947e-92	0.297	0.116
Calm1	1.70373	1.31006e-110	2.55226e-106	0.206	0.056
Gse1	1.69895	8.44012e-105	1.6443e-100	0.315	0.121
Dysf	1.69567	5.14867e-75	1.00306e-70	0.225	0.085
Rnf220	1.69036	1.84529e-82	3.59499e-78	0.229	0.082
Ptprk	1.68777	4.21813e-118	8.21776e-114	0.238	0.069
Plxnd1	1.68443	5.56443e-54	1.08406e-49	0.114	0.034
Ddit4	1.68223	1.04987e-63	2.04536e-59	0.14	0.042
Shroom4	1.68152	7.4819e-68	1.45762e-63	0.161	0.052
Ppp1r13b	1.6795	8.66541e-77	1.68819e-72	0.172	0.053
4931406P16Rik	1.67142	5.27615e-141	1.0279e-136	0.315	0.1
Bst2	1.66876	1.06296e-53	2.07087e-49	0.108	0.031
Arhgap29	1.66869	6.6446e-86	1.2945e-81	0.204	0.066
Lifr	1.65362	1.23189e-117	2.39996e-113	0.3	0.104
Tmcc3	1.65244	6.59024e-117	1.28391e-112	0.325	0.118
Itpr1	1.63628	7.44153e-122	1.44976e-117	0.297	0.099
Schip1	1.62996	2.68309e-75	5.2272e-71	0.243	0.095
Lrp5	1.6249	6.25179e-48	1.21797e-43	0.112	0.035
Id3	1.62447	3.65657e-85	7.12373e-81	0.207	0.067
Dnm3	1.62435	3.19202e-140	6.2187e-136	0.485	0.221
Dock4	1.61938	5.22324e-173	1.01759e-168	0.373	0.116
Sema6a	1.61904	8.18954e-119	1.59549e-114	0.31	0.109
Adipor2	1.61527	2.81094e-82	5.47627e-78	0.24	0.089
Pakap	1.61434	9.59227e-107	1.86877e-102	0.298	0.109
Rab11a	1.60158	8.11251e-57	1.58048e-52	0.115	0.033
Ece1	1.59693	3.07496e-137	5.99063e-133	0.321	0.104
Msn	1.59506	1.40064e-74	2.72873e-70	0.206	0.072
Ccser1	1.5933	2.17814e-64	4.24345e-60	0.193	0.071
Cdk17	1.5906	4.47086e-102	8.71012e-98	0.24	0.077
Ifi203	1.587	1.37656e-47	2.68182e-43	0.101	0.03
Atp2b4	1.58609	3.26983e-69	6.37029e-65	0.146	0.043
Txnip	1.57992	6.94012e-102	1.35207e-97	0.272	0.094
Tagln2	1.56192	2.60597e-63	5.07695e-59	0.114	0.03
Capn12	1.55937	8.52146e-50	1.66015e-45	0.116	0.036
Osmr	1.55143	1.87827e-75	3.65925e-71	0.172	0.053
Pls3	1.54764	4.39985e-65	8.57178e-61	0.169	0.057
Lims2	1.54219	4.31756e-63	8.41147e-59	0.201	0.076
Hip1	1.5324	2.79264e-153	5.44063e-149	0.396	0.14
Luzp1	1.52498	2.83234e-91	5.51796e-87	0.274	0.102
Srgn	1.52164	1.86847e-59	3.64016e-55	0.129	0.039
Fam171a1	1.5121	3.50102e-53	6.82068e-49	0.168	0.063
Rapgef3	1.51157	3.9909e-42	7.77507e-38	0.138	0.053
Cmip	1.48934	5.72682e-100	1.1157e-95	0.324	0.128
Tspo	1.4723	4.3757e-48	8.52473e-44	0.123	0.041
Unc13b	1.46715	4.7328e-69	9.22045e-65	0.185	0.063
Ptpn14	1.46637	6.66589e-61	1.29865e-56	0.192	0.073
Apbb2	1.46172	1.71477e-160	3.34071e-156	0.454	0.173
Apobec3	1.46065	7.72223e-64	1.50445e-59	0.163	0.054
Chrm3	1.44575	6.32933e-51	1.23308e-46	0.208	0.09
Ctnnb1	1.44065	1.11289e-55	2.16814e-51	0.15	0.051
B2m	1.42618	4.27336e-145	8.32537e-141	0.457	0.186
Rassf4	1.42223	1.89553e-50	3.69287e-46	0.155	0.058
Ifitm3	1.41845	3.18135e-105	6.19791e-101	0.308	0.113
Klf4	1.4162	3.86236e-69	7.52466e-65	0.193	0.068
Znrf1	1.4125	2.47957e-52	4.8307e-48	0.193	0.079
Plcg1	1.40457	1.10715e-41	2.15695e-37	0.128	0.047
Ppp1r2	1.39944	2.23411e-51	4.35249e-47	0.184	0.074
Plekhg1	1.39734	2.74894e-87	5.35548e-83	0.308	0.127
C230088H06Rik	1.39669	3.00928e-35	5.86269e-31	0.119	0.046
Patl2	1.38928	5.809e-139	1.13171e-134	0.464	0.196
Serinc3	1.38611	2.40824e-118	4.69173e-114	0.366	0.14
Ifitm2	1.38157	1.78886e-70	3.48506e-66	0.221	0.083
4732471J01Rik	1.37965	7.55889e-51	1.47262e-46	0.154	0.056
Tmem255b	1.37021	4.18831e-50	8.15967e-46	0.146	0.052
Arhgap23	1.36965	2.11551e-36	4.12144e-32	0.129	0.051
Zhx3	1.36277	2.60377e-93	5.07267e-89	0.276	0.101
Nck1	1.34945	6.9037e-47	1.34498e-42	0.137	0.048
Tcf4	1.34345	2.23227e-233	4.34891e-229	0.728	0.325
Ehd2	1.33513	2.81475e-65	5.48369e-61	0.197	0.072
Sik1	1.33296	4.19054e-31	8.16401e-27	0.103	0.039
Rbpms	1.33192	4.34259e-143	8.46024e-139	0.397	0.144
Skiv2l2	1.33158	4.33378e-37	8.44307e-33	0.113	0.041
Syne1	1.3276	2.55577e-41	4.97914e-37	0.178	0.078
Tmem176b	1.32749	4.10307e-52	7.9936e-48	0.155	0.056
Anxa3	1.3272	1.72571e-31	3.36203e-27	0.118	0.048
Map4k3	1.31781	3.99113e-43	7.77552e-39	0.206	0.096
Arhgap31	1.31433	3.7952e-143	7.3938e-139	0.543	0.252
Bmpr2	1.31403	1.0771e-69	2.0984e-65	0.268	0.114
Bcr	1.31355	6.4443e-34	1.25548e-29	0.13	0.054
Ppp2r5a	1.31201	1.29973e-52	2.53214e-48	0.214	0.092
Myo1d	1.30987	4.96947e-52	9.68153e-48	0.217	0.095
Adarb1	1.30603	9.1264e-38	1.778e-33	0.143	0.059
Enah	1.30348	6.18805e-37	1.20556e-32	0.14	0.057
Mapt	1.30143	1.40161e-21	2.73062e-17	0.108	0.051
Actn4	1.29555	5.44675e-71	1.06114e-66	0.267	0.111
Meox2	1.29347	3.95866e-60	7.71226e-56	0.274	0.126
Mndal	1.2807	7.25346e-60	1.41312e-55	0.181	0.066
Il6st	1.27998	4.27643e-59	8.33134e-55	0.267	0.122
Arhgap18	1.27892	1.39251e-36	2.71288e-32	0.158	0.069
Fmo2	1.27367	3.70144e-39	7.21114e-35	0.109	0.038
Pde4b	1.27337	2.84341e-28	5.53953e-24	0.105	0.042
Itga1	1.26815	2.10125e-67	4.09366e-63	0.211	0.079
Gnai2	1.26544	5.75344e-54	1.12088e-49	0.178	0.067
Cd2ap	1.23876	3.632e-42	7.07586e-38	0.186	0.082
Klf3	1.22953	5.9908e-27	1.16713e-22	0.121	0.054
Pde8a	1.22903	7.43052e-38	1.44761e-33	0.126	0.048
Tapbp	1.22116	6.40422e-63	1.24767e-58	0.229	0.092
Cpne8	1.22028	1.70077e-53	3.31345e-49	0.231	0.102
Rhob	1.21359	1.83887e-36	3.58248e-32	0.168	0.075
Atox1	1.21174	3.43898e-34	6.69982e-30	0.125	0.05
Gas6	1.20695	1.90117e-48	3.70386e-44	0.171	0.067
Phlpp1	1.19128	1.66538e-43	3.24449e-39	0.217	0.101
Prex2	1.19059	7.4786e-110	1.45698e-105	0.487	0.235
Crip2	1.18971	2.50123e-51	4.8729e-47	0.217	0.094
Tmod3	1.1895	4.71902e-42	9.1936e-38	0.155	0.062
Arhgef3	1.18123	8.8524e-85	1.72462e-80	0.333	0.141
Ifngr1	1.17725	1.23432e-33	2.40471e-29	0.118	0.046
Hdac7	1.16807	1.89541e-35	3.69264e-31	0.137	0.056
Nos1ap	1.16606	1.20956e-19	2.35646e-15	0.105	0.05
Cds2	1.16348	1.54934e-23	3.01842e-19	0.102	0.044
Dennd5b	1.1536	4.38817e-41	8.54903e-37	0.184	0.082
Ppfibp1	1.14498	7.77107e-25	1.51396e-20	0.143	0.071
Col4a2	1.14482	1.41431e-44	2.75536e-40	0.227	0.108
Nfib	1.13705	4.3515e-138	8.47759e-134	0.63	0.335
Wasf2	1.12592	1.97845e-58	3.85442e-54	0.28	0.13
4921511C10Rik	1.12472	3.15909e-42	6.15454e-38	0.202	0.093
Rapgef2	1.12405	1.35802e-92	2.6457e-88	0.534	0.299
Msrb3	1.12059	6.92483e-40	1.3491e-35	0.17	0.073
Tns2	1.11916	1.5491e-22	3.01796e-18	0.116	0.054
Sgk1	1.10786	4.74068e-24	9.2358e-20	0.134	0.065
Clec2d	1.10707	3.83376e-33	7.46893e-29	0.132	0.055
Cavin3	1.10621	8.75148e-32	1.70496e-27	0.143	0.063
Rassf3	1.10041	4.58098e-61	8.92467e-57	0.24	0.099
Smarca2	1.0978	7.41287e-37	1.44417e-32	0.195	0.092
Col4a1	1.09556	8.13816e-46	1.58548e-41	0.299	0.16
Pced1b	1.09007	2.44367e-30	4.76075e-26	0.146	0.067
Tcte2	1.08859	1.408e-22	2.74307e-18	0.126	0.061
Clic1	1.08645	1.39512e-32	2.71798e-28	0.138	0.059
Dhrs3	1.08568	3.6031e-26	7.01957e-22	0.148	0.072
St3gal4	1.08503	6.41369e-36	1.24952e-31	0.189	0.091
Fbxl7	1.08456	5.01388e-60	9.76804e-56	0.37	0.197
Fam219a	1.08302	1.07321e-23	2.09082e-19	0.109	0.049
Ldb2	1.08245	2.55875e-92	4.98496e-88	0.431	0.206
Ptk2	1.07676	2.16053e-42	4.20914e-38	0.285	0.153
Fam198b	1.06945	2.90879e-35	5.66691e-31	0.193	0.093
Taco1	1.06939	1.15723e-44	2.25451e-40	0.255	0.126
A930015D03Rik	1.06844	9.2493e-33	1.80195e-28	0.119	0.047
Tshz2	1.06815	2.86837e-140	5.58815e-136	0.673	0.351
Raph1	1.06138	7.72009e-23	1.50403e-18	0.118	0.056
Flnb	1.06067	1.41894e-44	2.76439e-40	0.254	0.125
Macf1	1.05767	1.13207e-66	2.2055e-62	0.347	0.168
Elmo1	1.04774	8.31763e-92	1.62044e-87	0.509	0.269
Ccdc88c	1.04495	8.82305e-33	1.71891e-28	0.135	0.057
9630028H03Rik	1.04132	7.91248e-26	1.54151e-21	0.163	0.084
Lrch1	1.03661	6.31488e-59	1.23026e-54	0.379	0.204
Foxn3	1.03612	6.5328e-71	1.27272e-66	0.402	0.204
Mob2	1.03494	1.67227e-25	3.25791e-21	0.138	0.066
Aplp2	1.03138	3.24801e-51	6.32777e-47	0.272	0.13
Tmtc1	1.02487	1.44589e-35	2.81689e-31	0.234	0.124
Itpr2	1.0242	2.37063e-25	4.61846e-21	0.144	0.071
Grn	1.02409	1.26577e-26	2.46596e-22	0.125	0.056
Fam117b	1.02008	7.88655e-25	1.53646e-20	0.135	0.065
Cldn5	1.01891	5.76838e-33	1.1238e-28	0.189	0.093
Ppp1r16b	1.00178	4.01718e-31	7.82628e-27	0.15	0.068
Mfge8	0.998673	3.97166e-24	7.73758e-20	0.103	0.044
Wwtr1	0.998176	1.45212e-44	2.82902e-40	0.252	0.125
Sh3rf1	0.994465	1.47751e-26	2.87849e-22	0.151	0.074
Atp11c	0.988174	3.27752e-28	6.38526e-24	0.168	0.084
Capzb	0.976842	2.07369e-23	4.03996e-19	0.131	0.064
Tmem234	0.974212	1.27161e-18	2.47735e-14	0.125	0.065
1700066B19Rik	0.962463	1.63599e-20	3.18723e-16	0.108	0.051
Sec14l1	0.96212	1.1841e-21	2.30686e-17	0.108	0.05
Lyn	0.960595	6.78444e-27	1.32174e-22	0.132	0.06
Slc43a3	0.953266	7.9063e-25	1.54031e-20	0.122	0.056
Ebf1	0.952719	1.50938e-134	2.94058e-130	0.715	0.391
Arrb1	0.948205	5.15194e-24	1.0037e-19	0.116	0.052
Nhsl2	0.94557	3.06918e-37	5.97938e-33	0.185	0.085
Sptbn1	0.943048	2.0478e-70	3.98953e-66	0.573	0.36
Cd34	0.939183	2.35863e-28	4.59509e-24	0.133	0.059
Grk5	0.93637	2.43317e-37	4.74029e-33	0.238	0.122
Insr	0.932568	4.20484e-18	8.19188e-14	0.197	0.12
Wbp1l	0.931018	2.61065e-19	5.08606e-15	0.15	0.082
Ttc28	0.93059	9.08672e-50	1.77027e-45	0.361	0.199
Maml2	0.93047	7.6133e-74	1.48322e-69	0.484	0.268
Itga9	0.927638	1.27322e-18	2.4805e-14	0.118	0.06
Mcl1	0.927511	3.68005e-17	7.16948e-13	0.114	0.059
Iqgap1	0.923205	8.98111e-41	1.7497e-36	0.264	0.136
Crk	0.919331	1.11036e-18	2.16321e-14	0.106	0.052
March3	0.919165	2.47567e-28	4.8231e-24	0.175	0.088
Myo1e	0.911134	2.01001e-25	3.9159e-21	0.162	0.083
Tmem176a	0.906899	3.67587e-26	7.16134e-22	0.121	0.053
Klf7	0.906716	7.26546e-49	1.41546e-44	0.331	0.177
Igf2r	0.8971	1.4779e-32	2.87924e-28	0.202	0.102
Zmiz1	0.896588	5.88397e-25	1.14631e-20	0.167	0.086
Vamp5	0.896464	5.14976e-28	1.00328e-23	0.182	0.094
Nrp2	0.887649	2.64433e-31	5.15169e-27	0.219	0.116
Ptpn12	0.87622	3.86331e-25	7.5265e-21	0.162	0.083
Sparcl1	0.87537	3.7586e-45	7.3225e-41	0.265	0.13
Elk4	0.869406	1.14199e-16	2.22483e-12	0.108	0.055
Airn	0.868943	2.0757e-51	4.04387e-47	0.366	0.2
Vav3	0.867503	4.42135e-14	8.61367e-10	0.117	0.066
Ptbp3	0.86673	3.73903e-26	7.28439e-22	0.152	0.074
Cflar	0.865927	1.07183e-15	2.08814e-11	0.105	0.055
Sh3glb1	0.861399	5.15705e-23	1.0047e-18	0.122	0.058
Rasal2	0.857373	1.28117e-61	2.49597e-57	0.498	0.296
Spata13	0.852556	6.88628e-25	1.34158e-20	0.151	0.075
Plpp3	0.850583	3.12309e-33	6.0844e-29	0.425	0.285
Sgms1	0.850235	4.5195e-78	8.8049e-74	0.396	0.19
Itm2b	0.843778	9.78617e-42	1.90654e-37	0.344	0.196
3110082I17Rik	0.833268	5.66697e-21	1.10404e-16	0.12	0.058
Amotl1	0.830212	3.07933e-15	5.99915e-11	0.1	0.052
Ddx3x	0.828887	1.4518e-16	2.82841e-12	0.12	0.064
Ctsd	0.826691	5.34223e-19	1.04077e-14	0.114	0.057
Dock9	0.82289	7.74942e-54	1.50974e-49	0.419	0.241
Plcb1	0.822771	3.73334e-53	7.2733e-49	0.583	0.397
Hif1a	0.820157	6.96599e-16	1.35711e-11	0.115	0.061
Sntb2	0.819433	1.62093e-18	3.1579e-14	0.173	0.1
Dennd1b	0.815762	1.54768e-19	3.01519e-15	0.152	0.083
Trim24	0.814819	8.49178e-14	1.65437e-09	0.103	0.056
Rdx	0.814581	3.45942e-27	6.73964e-23	0.136	0.062
Prkd1	0.808952	3.10321e-15	6.04567e-11	0.216	0.143
Numb	0.805745	8.73621e-26	1.70199e-21	0.204	0.113
Ccny	0.803479	2.19607e-23	4.27838e-19	0.238	0.143
Slc10a6	0.802438	1.37633e-13	2.68136e-09	0.134	0.079
Pltp	0.802434	1.19273e-13	2.32368e-09	0.108	0.059
Hsp90ab1	0.786114	3.38976e-30	6.60392e-26	0.197	0.101
Actb	0.783952	1.32133e-49	2.57421e-45	0.633	0.466
Fkbp1a	0.781878	1.58024e-16	3.07862e-12	0.124	0.067
Irf2	0.781002	9.8661e-13	1.92211e-08	0.144	0.089
Tcf7l1	0.776095	5.719e-30	1.11417e-25	0.305	0.186
Capns1	0.773644	2.86287e-16	5.57744e-12	0.127	0.07
App	0.771535	1.68483e-35	3.28238e-31	0.37	0.228
Jak1	0.771217	7.95845e-17	1.55046e-12	0.167	0.098
Chchd2	0.770181	2.897e-23	5.64393e-19	0.12	0.056
Axdnd1	0.768546	1.98405e-18	3.86533e-14	0.15	0.083
Fcho2	0.767185	4.92215e-24	9.58934e-20	0.21	0.12
Ralgapa1	0.763501	2.64929e-39	5.16135e-35	0.295	0.159
Diaph2	0.760038	5.2877e-49	1.03015e-44	0.493	0.312
1700025G04Rik	0.751566	5.45277e-12	1.06231e-07	0.133	0.082
Tmsb4x	0.748086	5.29969e-126	1.03249e-121	0.442	0.189
Dusp1	0.747871	2.21246e-25	4.31031e-21	0.212	0.118
Ppia	0.744727	1.27855e-33	2.49087e-29	0.272	0.152
Etv6	0.742549	5.21689e-26	1.01636e-21	0.211	0.116
Osbpl10	0.742459	1.72955e-18	3.36951e-14	0.208	0.127
Arl15	0.740874	1.42339e-48	2.77304e-44	0.479	0.3
St3gal6	0.739994	1.69102e-18	3.29445e-14	0.148	0.082
Vps52	0.736091	1.62825e-16	3.17215e-12	0.109	0.056
Lrrc58	0.73543	5.73121e-18	1.11655e-13	0.135	0.072
Tnrc6c	0.730996	3.08334e-27	6.00696e-23	0.295	0.182
Elf1	0.725849	2.46789e-16	4.80794e-12	0.129	0.071
Herc1	0.721719	4.70885e-17	9.17377e-13	0.193	0.119
Tspan5	0.720334	4.0369e-26	7.86469e-22	0.291	0.18
Arhgdia	0.715491	2.52756e-12	4.92419e-08	0.103	0.058
Aldh2	0.71358	6.65356e-12	1.29625e-07	0.108	0.063
Pam	0.713033	1.16567e-26	2.27096e-22	0.401	0.275
Cnn3	0.712922	1.00405e-16	1.95608e-12	0.133	0.073
Cd47	0.702672	5.55954e-17	1.08311e-12	0.182	0.109
Cox6a1	0.702351	1.67779e-15	3.26868e-11	0.131	0.073
Actg1	0.70176	7.40882e-28	1.44339e-23	0.244	0.138
Ubc	0.701672	9.97364e-19	1.94307e-14	0.244	0.156
Cep85l	0.701363	4.74971e-11	9.25338e-07	0.122	0.075
Lima1	0.700774	7.82609e-25	1.52468e-20	0.219	0.124
Stim2	0.699731	1.25126e-20	2.4377e-16	0.183	0.104
S100a10	0.698453	4.5003e-21	8.76748e-17	0.163	0.088
Timp3	0.698272	6.1648e-36	1.20103e-31	0.376	0.23
Ndufa7	0.697388	2.09959e-15	4.09043e-11	0.142	0.082
Rac1	0.696945	3.85243e-16	7.5053e-12	0.122	0.065
Skap2	0.694426	1.4173e-11	2.76119e-07	0.113	0.067
Rap1b	0.694098	2.5952e-19	5.05598e-15	0.146	0.078
Mast4	0.692621	3.27123e-51	6.37301e-47	0.379	0.206
Rhoa	0.689644	2.74817e-20	5.35398e-16	0.193	0.113
Sltm	0.688565	9.42224e-24	1.83564e-19	0.317	0.209
Gnb2	0.687551	8.95805e-14	1.74521e-09	0.109	0.06
Eef2	0.684875	1.82617e-23	3.55775e-19	0.164	0.085
Phkg1	0.682779	4.94496e-19	9.63377e-15	0.129	0.066
Hipk1	0.68095	1.35757e-16	2.64483e-12	0.138	0.076
Plec	0.678387	2.62282e-23	5.10979e-19	0.184	0.1
Gcc1	0.676291	3.56434e-12	6.94404e-08	0.107	0.061
Git2	0.67551	1.21256e-14	2.36231e-10	0.116	0.063
Bcl2l1	0.674319	8.66944e-25	1.68898e-20	0.316	0.204
Cd81	0.670488	2.36528e-20	4.60804e-16	0.229	0.138
Arpc2	0.669952	1.34919e-11	2.62849e-07	0.103	0.058
Pdlim5	0.669274	1.76491e-17	3.43839e-13	0.221	0.141
Mlxip	0.665879	4.09533e-10	7.97852e-06	0.164	0.11
Taok2	0.663885	2.70834e-08	0.000527639	0.1	0.063
Wdr38	0.659621	8.00693e-19	1.55991e-14	0.187	0.11
Pacs1	0.656873	9.66458e-13	1.88285e-08	0.124	0.073
S100a11	0.653287	4.76598e-12	9.28508e-08	0.118	0.069
Ywhaq	0.652906	7.48187e-16	1.45762e-11	0.133	0.073
Pfdn6	0.648652	1.38243e-14	2.69325e-10	0.114	0.062
Hnrnpf	0.644922	7.73716e-15	1.50735e-10	0.1	0.051
Picalm	0.644687	2.24885e-24	4.38121e-20	0.383	0.264
Rb1	0.644477	2.1777e-20	4.2426e-16	0.191	0.11
Syn3	0.642038	6.02343e-32	1.17348e-27	0.384	0.244
Rgl2	0.640909	2.43039e-13	4.73489e-09	0.134	0.079
Wdr89	0.638043	3.42328e-15	6.66923e-11	0.119	0.065
Ncoa3	0.635492	6.85295e-21	1.33509e-16	0.273	0.175
Ppm1h	0.631214	2.39435e-11	4.66467e-07	0.103	0.059
Tbc1d9	0.630363	4.83951e-13	9.42833e-09	0.145	0.088
Thoc2	0.625041	1.09021e-08	0.000212395	0.142	0.096
Cped1	0.618621	2.37904e-38	4.63485e-34	0.332	0.189
Hspa8	0.613176	1.38629e-21	2.70078e-17	0.219	0.128
Bgn	0.613105	3.70546e-09	7.21897e-05	0.113	0.071
Peak1	0.595561	1.54713e-22	3.01412e-18	0.279	0.175
Hnrnpk	0.59332	4.28057e-09	8.3394e-05	0.1	0.061
Myo18a	0.592402	2.86832e-13	5.58806e-09	0.123	0.071
Ptma	0.592218	8.21757e-26	1.60095e-21	0.21	0.114
Dock1	0.589176	4.33375e-21	8.44302e-17	0.332	0.225
Rabac1	0.586598	6.46047e-12	1.25863e-07	0.12	0.07
Pfn1	0.585336	1.07698e-18	2.09818e-14	0.129	0.067
Pdia3	0.584621	1.27849e-11	2.49076e-07	0.11	0.064
Gnb1	0.584267	1.93164e-22	3.76322e-18	0.263	0.162
Jag1	0.582719	3.29348e-11	6.41636e-07	0.172	0.114
Nr3c1	0.582199	1.56839e-17	3.05553e-13	0.161	0.092
Snx22	0.580108	2.85461e-08	0.000556135	0.102	0.064
Myo6	0.579665	4.4485e-07	0.00866657	0.115	0.078
Ctsa	0.578474	1.24576e-08	0.0002427	0.105	0.066
Itm2c	0.577948	1.16938e-11	2.27819e-07	0.146	0.091
Crybg3	0.577455	2.45149e-08	0.0004776	0.101	0.063
Fam168a	0.57473	5.56418e-10	1.08401e-05	0.142	0.093
Selenow	0.573616	7.36002e-14	1.43388e-09	0.138	0.081
Arid5b	0.570741	5.37048e-21	1.04628e-16	0.242	0.148
Tns1	0.570101	2.18541e-18	4.25761e-14	0.327	0.227
Ptges3	0.567566	2.19246e-11	4.27134e-07	0.103	0.059
Ldlrad4	0.562586	1.37836e-27	2.68532e-23	0.328	0.202
Mef2a	0.561507	5.16125e-19	1.00552e-14	0.216	0.13
Tulp4	0.560981	1.0368e-08	0.00020199	0.127	0.083
Gnas	0.552363	4.69168e-19	9.14034e-15	0.197	0.116
Tsc22d1	0.549646	3.02248e-12	5.88839e-08	0.163	0.104
Hsp90b1	0.549024	8.66025e-10	1.68719e-05	0.129	0.082
Tmem135	0.548894	3.85273e-07	0.00750589	0.141	0.1
Elf2	0.545748	1.45624e-13	2.83705e-09	0.148	0.089
Wdr26	0.544836	1.44661e-12	2.81829e-08	0.144	0.088
Atp8b1	0.54303	1.55484e-11	3.02914e-07	0.125	0.076
Tuba1b	0.541058	3.17311e-07	0.00618185	0.111	0.074
Ptms	0.53652	2.15701e-07	0.00420228	0.125	0.086
Nckap1	0.533992	3.22566e-11	6.28422e-07	0.157	0.102
Hspg2	0.533152	3.00289e-17	5.85024e-13	0.346	0.245
Atp2a2	0.533125	1.63893e-06	0.0319297	0.11	0.076
Btg1	0.532997	2.12627e-15	4.1424e-11	0.109	0.057
Usp25	0.531764	1.43276e-10	2.79131e-06	0.137	0.087
Sh3bgrl	0.52853	2.08511e-13	4.0622e-09	0.167	0.104
Ppib	0.526998	5.23996e-08	0.00102085	0.105	0.067
Atp2b1	0.5266	1.21724e-14	2.37144e-10	0.163	0.098
Ulk4	0.522518	4.43221e-15	8.63483e-11	0.166	0.099
Mapk1	0.520744	1.03531e-07	0.00201699	0.113	0.074
Acer3	0.516176	8.84826e-08	0.00172382	0.119	0.079
Mdfic	0.515754	7.76745e-11	1.51325e-06	0.116	0.07
Shoc2	0.513071	1.43609e-07	0.00279779	0.119	0.08
Mxd4	0.512601	1.59644e-07	0.00311019	0.105	0.068
Msi2	0.510615	3.83918e-15	7.47949e-11	0.228	0.148
Ppp3ca	0.507131	7.89575e-21	1.53825e-16	0.466	0.348
Cfl1	0.507048	2.2904e-13	4.46215e-09	0.131	0.076
Cast	0.506149	4.53792e-08	0.000884077	0.124	0.082
Vps13d	0.504238	2.22283e-08	0.000433053	0.146	0.1
Fnip2	0.498667	2.36547e-09	4.6084e-05	0.106	0.065
P3h2	0.498234	1.63242e-11	3.18028e-07	0.104	0.059
Xiap	0.496038	6.05664e-08	0.00117995	0.147	0.102
Thsd7a	0.491	6.0938e-11	1.18719e-06	0.217	0.152
Ano6	0.490929	4.76738e-11	9.2878e-07	0.231	0.164
Gdi2	0.486819	1.98628e-09	3.86967e-05	0.112	0.069
Tubb5	0.486195	8.50566e-11	1.65707e-06	0.121	0.073
Top1	0.48544	8.80036e-09	0.000171449	0.135	0.089
Itsn2	0.483589	1.30855e-08	0.000254931	0.152	0.104
Map3k3	0.481213	1.43238e-09	2.79056e-05	0.133	0.086
Map3k1	0.478142	5.4912e-11	1.06979e-06	0.125	0.076
Sem1	0.477395	3.59553e-08	0.00070048	0.108	0.069
Pdss2	0.476985	1.40257e-10	2.73248e-06	0.202	0.141
Abca1	0.476296	1.76544e-09	3.43944e-05	0.103	0.062
Arhgap26	0.475919	5.68384e-14	1.10733e-09	0.327	0.238
Herc2	0.470091	1.57445e-07	0.00306734	0.127	0.087
Cftr	0.467021	7.00376e-10	1.36447e-05	0.231	0.167
Btbd9	0.466946	1.64502e-14	3.20482e-10	0.246	0.167
Nbea	0.465867	5.2318e-07	0.0101926	0.162	0.117
Ctcf	0.46579	1.41848e-08	0.000276347	0.131	0.086
Prkch	0.464272	6.29741e-55	1.22686e-50	0.862	0.599
Btbd7	0.462223	7.69809e-12	1.49974e-07	0.158	0.1
Ctbp2	0.461396	2.10887e-16	4.1085e-12	0.206	0.129
Arhgap5	0.454795	7.79751e-07	0.0151911	0.177	0.132
Mcu	0.453423	1.76596e-11	3.44044e-07	0.146	0.092
Actr2	0.453397	5.42783e-10	1.05745e-05	0.133	0.084
Uba52	0.452948	4.21808e-09	8.21766e-05	0.111	0.069
Ptp4a2	0.451147	1.60123e-07	0.00311951	0.11	0.072
Bsg	0.450964	1.50731e-10	2.93654e-06	0.18	0.12
Hdgfl3	0.45026	7.42603e-07	0.0144674	0.103	0.068
Tmbim6	0.444246	7.16556e-09	0.000139599	0.123	0.079
Lysmd4	0.4435	2.13982e-09	4.16879e-05	0.125	0.08
Ube2h	0.442677	7.39003e-10	1.43973e-05	0.178	0.121
Akt3	0.442375	6.30701e-08	0.00122873	0.314	0.251
Gls	0.441225	1.76761e-06	0.0344366	0.18	0.135
Svil	0.43741	5.17955e-11	1.00908e-06	0.169	0.111
Plcxd3	0.436206	5.23329e-17	1.01955e-12	0.617	0.525
Csde1	0.435295	7.85541e-10	1.53039e-05	0.118	0.073
Myl6	0.431467	5.43299e-17	1.05846e-12	0.356	0.252
Tle4	0.429729	1.97159e-08	0.000384106	0.105	0.066
Itgb1	0.429082	2.38598e-13	4.64837e-09	0.202	0.132
AY036118	0.425559	1.2284e-27	2.39317e-23	0.735	0.625
Vcl	0.423784	3.10709e-07	0.00605323	0.143	0.1
Grm7	0.423501	3.34304e-12	6.5129e-08	0.457	0.373
Prdx1	0.423249	2.40978e-08	0.000469473	0.137	0.091
Gnaq	0.416954	2.21677e-14	4.31871e-10	0.4	0.304
Tmem2	0.410599	3.35894e-09	6.54389e-05	0.127	0.081
Lrmda	0.40892	1.33573e-13	2.60226e-09	0.314	0.225
Dstn	0.407729	1.08729e-08	0.000211826	0.133	0.087
Arhgef7	0.402339	4.09418e-08	0.000797628	0.103	0.065
Mctp1	0.399644	1.62811e-07	0.00317188	0.138	0.095
Pak2	0.399454	3.75107e-07	0.00730784	0.123	0.084
Rab10	0.398349	1.63038e-07	0.00317631	0.143	0.099
Crip1	0.391592	1.19162e-17	2.32151e-13	0.336	0.234
Rbx1	0.387997	1.30378e-06	0.0254002	0.103	0.069
Atrx	0.387573	3.47476e-08	0.000676952	0.218	0.161
Phldb2	0.38757	2.64387e-11	5.15079e-07	0.112	0.066
mt-Co1	0.387475	5.66091e-15	1.10286e-10	0.32	0.228
Sorbs2os	0.386875	5.24335e-22	1.02151e-17	0.19	0.104
1700069L16Rik	0.384472	4.78838e-09	9.32873e-05	0.11	0.068
Pcmtd1	0.380651	1.80976e-06	0.0352578	0.161	0.118
Cpd	0.3801	2.15649e-11	4.20126e-07	0.104	0.059
Sash1	0.377794	6.84344e-08	0.00133324	0.228	0.172
Foxp1	0.376645	3.58739e-10	6.98895e-06	0.461	0.383
Klf12	0.369752	1.06166e-07	0.00206833	0.184	0.132
Tpm3	0.369537	8.93152e-09	0.000174004	0.175	0.122
Cox7c	0.369509	1.83313e-10	3.5713e-06	0.127	0.078
Sptan1	0.365642	1.34181e-07	0.00261412	0.176	0.126
Dst	0.364507	2.09372e-12	4.07898e-08	0.34	0.251
Polr2a	0.363912	1.3506e-07	0.00263124	0.114	0.075
Xpr1	0.359629	2.05143e-06	0.039966	0.133	0.094
Rbfox2	0.352581	7.31134e-09	0.00014244	0.199	0.141
Fchsd2	0.347483	1.18867e-06	0.0231577	0.14	0.1
Stat3	0.346946	4.12585e-11	8.03799e-07	0.224	0.156
Ddx5	0.34472	8.38838e-07	0.0163422	0.22	0.168
Abcb1a	0.344471	9.81129e-14	1.91143e-09	0.148	0.088
Hmbox1	0.344177	7.05361e-07	0.0137418	0.143	0.101
Anxa2	0.342856	1.45171e-08	0.000282822	0.145	0.097
Cdc42bpa	0.340433	1.68181e-06	0.032765	0.198	0.15
Sart3	0.335911	5.18468e-11	1.01008e-06	0.175	0.114
Ficd	0.334971	1.06268e-07	0.00207031	0.108	0.07
Trim12a	0.334367	2.13721e-06	0.0416372	0.201	0.153
Cdk14	0.333386	2.25933e-08	0.000440164	0.226	0.166
Phf20l1	0.333235	1.83439e-06	0.0357376	0.144	0.104
Fermt2	0.324466	4.00975e-07	0.00781179	0.123	0.083
Cox6c	0.324407	1.24813e-10	2.43162e-06	0.142	0.089
Ctnnd1	0.320969	3.51362e-08	0.000684523	0.189	0.135
Sik3	0.318781	9.3313e-07	0.0181792	0.248	0.195
Gcnt2	0.314527	5.1278e-09	9.98998e-05	0.146	0.097
Tcf12	0.313002	1.62457e-10	3.16498e-06	0.387	0.301
Itga6	0.310587	2.82271e-08	0.00054992	0.198	0.143
Spag9	0.308404	2.39963e-07	0.00467496	0.272	0.21
Slc3a2	0.305857	2.0143e-06	0.0392426	0.106	0.072
Foxo1	0.303001	9.40781e-08	0.00183283	0.177	0.127
Ier2	0.302739	1.6337e-07	0.00318277	0.15	0.105
Dlgap1	0.302046	2.87398e-07	0.00559909	0.336	0.272
Trim30a	0.301931	7.44403e-18	1.45025e-13	0.762	0.64
Ghr	0.298959	1.06034e-08	0.000206575	0.178	0.125
Laptm4a	0.294624	9.42215e-09	0.000183562	0.275	0.206
Sorbs2	0.294516	8.73608e-37	1.70196e-32	0.32	0.174
Tagln	0.273199	3.99469e-09	7.78245e-05	0.107	0.066
Klf13	0.266068	1.29504e-10	2.523e-06	0.366	0.281
Cdc42	0.264116	1.3624e-07	0.00265423	0.16	0.112
Hmgb1	0.262035	1.5638e-06	0.0304659	0.151	0.108
Stab1	0.258923	1.17536e-12	2.28984e-08	0.1	0.054

## Sheet: mvEC
gene	avg_log2FC	p_val	p_val_adj	pct.1	pct.2
Slco1a4	6.63108	0	0	0.626	0.015
Prom1	6.23287	0	0	0.478	0.012
Rundc3b	6.00616	0	0	0.885	0.046
Lef1	5.19735	0	0	0.473	0.02
Bmx	4.8736	0	0	0.199	0.009
Susd4	4.85499	0	0	0.214	0.01
Sgpp2	4.83336	0	0	0.166	0.008
Spock2	4.67663	0	0	0.406	0.025
St6galnac3	4.56119	0	0	0.755	0.059
Slc7a5	4.54009	0	0	0.283	0.016
Gpcpd1	4.38412	0	0	0.701	0.083
Abcb1a	4.3509	0	0	0.586	0.058
St8sia6	4.34564	1.49208e-203	2.90687e-199	0.107	0.007
4930578C19Rik	4.30793	0	0	0.226	0.014
Samd12	4.21948	0	0	0.481	0.038
Mecom	4.17223	0	0	0.893	0.089
Tmeff1	4.13399	3.22201e-192	6.27712e-188	0.117	0.01
Edn1	4.07183	0	0	0.209	0.016
Rnf144b	3.99041	0	0	0.196	0.017
Slc2a1	3.97878	0	0	0.36	0.03
Lama3	3.9625	3.84131e-251	7.48363e-247	0.162	0.015
Ptn	3.94917	0	0	0.436	0.04
Nxpe2	3.94621	3.48657e-256	6.79254e-252	0.158	0.014
Slc7a1	3.94471	0	0	0.226	0.019
Adgrl4	3.86473	0	0	0.585	0.054
Acer2	3.84583	0	0	0.255	0.021
Maoa	3.839	0	0	0.226	0.02
Nr5a2	3.82902	3.37127e-264	6.5679e-260	0.16	0.013
Abcg2	3.81106	0	0	0.611	0.073
Cldn5	3.80733	0	0	0.604	0.065
Fam13c	3.75257	0	0	0.33	0.033
Sgms1	3.7368	0	0	0.83	0.162
Slc39a10	3.69137	0	0	0.278	0.031
Ttll7	3.67069	2.73305e-180	5.32452e-176	0.111	0.009
Gbp9	3.65085	5.55373e-308	1.08198e-303	0.206	0.02
Hoxd3	3.62057	0	0	0.213	0.02
Gbp4	3.61462	1.609e-220	3.13466e-216	0.143	0.013
Hoxd4.1	3.56752	4.86547e-205	9.47891e-201	0.138	0.013
Sorbs2os	3.55867	0	0	0.622	0.075
Eogt	3.55776	0	0	0.274	0.026
Ccdc85a	3.55727	0	0	0.418	0.041
Cyyr1	3.55333	0	0	0.59	0.062
Hoxb5os	3.536	1.08285e-136	2.10962e-132	0.108	0.013
Sox17	3.50327	8.65178e-237	1.68554e-232	0.153	0.014
Atp10a	3.48607	0	0	0.334	0.045
Flt1	3.46899	0	0	0.589	0.068
Robo4	3.4224	2.0216e-261	3.93848e-257	0.186	0.019
Net1	3.41986	6.34835e-271	1.23679e-266	0.187	0.018
Sorbs2	3.40452	0	0	0.794	0.143
Thsd1	3.37835	2.14872e-209	4.18613e-205	0.156	0.017
Arl15	3.33458	0	0	0.886	0.274
A4galt	3.28544	0	0	0.306	0.039
Gbp8	3.27113	4.90178e-290	9.54964e-286	0.239	0.03
Sema7a	3.24076	1.80207e-220	3.5108e-216	0.17	0.019
Ptprg	3.23518	0	0	0.844	0.181
Tspan13	3.22346	0	0	0.266	0.034
Emcn	3.1554	0	0	0.316	0.039
Epha4	3.1168	9.2995e-222	1.81173e-217	0.213	0.031
Hoxd3os1	3.10432	1.21629e-106	2.36958e-102	0.101	0.014
Dach1	3.08792	0	0	0.409	0.052
Jcad	3.066	1.48396e-170	2.89105e-166	0.148	0.019
Rhobtb1	3.05958	1.2713e-221	2.47675e-217	0.2	0.027
Vwf	3.05447	0	0	0.415	0.056
Stx3	3.05067	1.40351e-120	2.73431e-116	0.101	0.012
C130074G19Rik	3.03624	1.65185e-129	3.21814e-125	0.114	0.015
Myrip	3.03134	9.28846e-272	1.80958e-267	0.248	0.035
Map2	3.01285	3.18095e-145	6.19712e-141	0.137	0.019
Entpd1	3.00925	0	0	0.347	0.055
Tjp1	3.00809	0	0	0.669	0.146
Nxpe4	3.00238	4.12887e-233	8.04387e-229	0.245	0.039
Abcc4	2.98715	3.47796e-217	6.77576e-213	0.248	0.044
A430090L17Rik	2.97188	1.58132e-141	3.08073e-137	0.144	0.022
Pdgfb	2.96432	3.44756e-177	6.71653e-173	0.157	0.021
St3gal6	2.9393	0	0	0.373	0.067
Gimap6	2.89974	6.65806e-207	1.29712e-202	0.199	0.029
Palmd	2.88592	1.41133e-131	2.74955e-127	0.164	0.031
Erg	2.87421	1.82977e-181	3.56476e-177	0.209	0.037
Plat	2.87332	9.47193e-121	1.84532e-116	0.141	0.025
Adgrf5	2.86946	0	0	0.345	0.054
Fnbp1l	2.84147	1.9875e-187	3.87204e-183	0.201	0.033
Ptprb	2.81544	0	0	0.453	0.068
Dock4	2.81196	0	0	0.561	0.106
Pir	2.79864	1.71726e-149	3.34557e-145	0.157	0.025
Chn2	2.79527	9.51344e-283	1.85341e-278	0.296	0.048
Pdgfc	2.77758	1.25595e-99	2.44684e-95	0.125	0.023
Ica1	2.76928	1.10965e-110	2.16183e-106	0.123	0.021
Tgfb2	2.75774	1.86021e-97	3.62406e-93	0.105	0.017
Pawr	2.74596	1.28547e-118	2.50435e-114	0.138	0.024
Rapgef5	2.74033	2.55295e-174	4.97366e-170	0.201	0.035
Galnt15	2.73812	3.95317e-169	7.70157e-165	0.18	0.029
Parvb	2.72576	3.74611e-95	7.29816e-91	0.113	0.02
Sp100	2.71722	4.06789e-186	7.92506e-182	0.211	0.036
Plxna2	2.69468	3.9728e-220	7.73981e-216	0.298	0.062
Fam13a	2.68007	2.8965e-117	5.64296e-113	0.175	0.038
Epas1	2.67214	2.34876e-303	4.57586e-299	0.338	0.059
Nos1ap	2.65006	7.63262e-149	1.48699e-144	0.209	0.044
Mmrn2	2.63195	5.75638e-165	1.12146e-160	0.189	0.033
Esam	2.62566	9.28624e-203	1.80914e-198	0.225	0.038
Afap1l1	2.6029	7.22901e-117	1.40836e-112	0.144	0.026
Tspan5	2.59844	0	0	0.609	0.16
Sncaip	2.59826	3.65056e-143	7.11202e-139	0.163	0.028
Hspa12b	2.59723	4.94949e-154	9.6426e-150	0.195	0.037
Ptprm	2.59492	0	0	0.794	0.231
Ppp3cc	2.59438	8.27885e-185	1.61288e-180	0.22	0.04
Cxcl12	2.56861	8.32608e-213	1.62209e-208	0.287	0.059
Pik3r3	2.5669	2.22286e-83	4.33057e-79	0.129	0.029
Pdgfd	2.56374	0	0	0.442	0.098
Iigp1	2.55743	3.70797e-170	7.22387e-166	0.182	0.029
Fli1	2.54724	0	0	0.406	0.078
Mcf2l	2.54144	2.32342e-153	4.52649e-149	0.157	0.024
Chst11	2.52924	4.76005e-115	9.27353e-111	0.159	0.032
Id1	2.51163	1.29081e-135	2.51477e-131	0.174	0.033
Egfl7	2.49694	1.93139e-276	3.76273e-272	0.363	0.074
S1pr1	2.47311	2.07159e-129	4.03587e-125	0.151	0.026
Evl	2.47221	1.46815e-122	2.86024e-118	0.179	0.038
Gfod1	2.44988	2.23233e-93	4.34902e-89	0.126	0.025
Mkl2	2.42934	2.56171e-252	4.99072e-248	0.398	0.097
Plk2	2.42514	7.14773e-84	1.39252e-79	0.126	0.027
Ushbp1	2.42208	7.48191e-86	1.45762e-81	0.114	0.022
Xpr1	2.42044	1.14578e-196	2.2322e-192	0.327	0.081
Podxl	2.41762	1.364e-105	2.65735e-101	0.147	0.03
Eepd1	2.40603	8.13044e-112	1.58397e-107	0.133	0.023
Tie1	2.40559	2.57281e-72	5.01234e-68	0.104	0.022
Mfsd2a	2.38677	2.99126e-128	5.82757e-124	0.169	0.033
Tm4sf1	2.36658	1.23192e-173	2.40002e-169	0.264	0.059
Cdh5	2.36116	2.93516e-136	5.71828e-132	0.189	0.038
Fgd5	2.3507	2.30389e-175	4.48845e-171	0.248	0.052
Shank3	2.3417	2.77259e-134	5.40157e-130	0.178	0.035
Rgs3	2.33769	8.44419e-105	1.6451e-100	0.133	0.025
Ly6c1	2.3289	2.89131e-248	5.63286e-244	0.367	0.082
Elk3	2.30848	1.18605e-114	2.31066e-110	0.181	0.041
Chst15	2.30742	1.69665e-97	3.30541e-93	0.143	0.03
Ablim1	2.30717	0	0	0.565	0.139
Lrrfip1	2.30382	3.53817e-162	6.89307e-158	0.278	0.069
Mast4	2.2955	0	0	0.697	0.186
Usp54	2.29488	7.67887e-131	1.496e-126	0.242	0.063
Gja1	2.29011	2.19737e-110	4.28091e-106	0.193	0.047
Plxna4	2.28931	3.41631e-157	6.65566e-153	0.229	0.049
Eng	2.28175	1.81868e-164	3.54316e-160	0.242	0.052
Tek	2.26298	2.4372e-188	4.74816e-184	0.342	0.091
Ankrd13a	2.2627	1.09804e-62	2.13921e-58	0.103	0.024
Il17rd	2.25986	1.16587e-59	2.27134e-55	0.102	0.024
Lrrc8c	2.25739	4.02729e-176	7.84597e-172	0.305	0.077
Igfbp7	2.23486	1.97175e-302	3.84135e-298	0.578	0.181
Kitl	2.23433	1.93263e-217	3.76516e-213	0.455	0.141
Hmbox1	2.21629	1.44316e-160	2.81155e-156	0.319	0.09
Kank3	2.21543	7.09208e-107	1.38168e-102	0.192	0.048
Myo10	2.20772	1.37475e-118	2.67828e-114	0.215	0.054
AC151836.1	2.20673	3.63216e-112	7.07617e-108	0.163	0.034
8430408G22Rik	2.20513	5.45448e-61	1.06264e-56	0.1	0.023
Apbb2	2.20069	8.87569e-295	1.72916e-290	0.559	0.168
Shroom4	2.20054	1.86587e-117	3.63508e-113	0.204	0.05
Ablim3	2.19596	3.9649e-66	7.72443e-62	0.104	0.023
Rapgef4	2.19572	2.3205e-74	4.52079e-70	0.129	0.031
Stox2	2.19517	2.97446e-241	5.79484e-237	0.456	0.131
Fam171a1	2.18103	5.9583e-138	1.1608e-133	0.239	0.059
Cnot6l	2.16975	1.56942e-173	3.05754e-169	0.322	0.086
Znrf3	2.1644	1.43327e-187	2.79229e-183	0.348	0.094
Adipor2	2.15826	2.25364e-179	4.39054e-175	0.325	0.084
Exoc6	2.15306	2.35687e-92	4.59166e-88	0.167	0.042
Tspan9	2.14929	7.97783e-90	1.55424e-85	0.172	0.045
Bsg	2.14556	1.42514e-165	2.77646e-161	0.357	0.109
Acvrl1	2.14542	1.51754e-71	2.95647e-67	0.117	0.027
Cadm1	2.13151	4.19966e-285	8.18177e-281	0.465	0.116
Cobll1	2.10931	2.18049e-219	4.24803e-215	0.442	0.131
Pecam1	2.0946	1.18408e-220	2.30683e-216	0.366	0.089
Sik1	2.08108	1.30794e-85	2.54814e-81	0.15	0.037
Cd93	2.07518	2.21808e-87	4.32126e-83	0.137	0.03
Tcf4	2.07336	0	0	0.857	0.32
Znrf1	2.05809	1.88071e-130	3.66399e-126	0.268	0.075
Rnf220	2.05395	1.32627e-101	2.58383e-97	0.254	0.082
Scarb1	2.05192	3.73306e-80	7.27275e-76	0.174	0.05
Cd200	2.04878	6.97658e-111	1.35918e-106	0.215	0.057
Dnm3	2.04872	1.23711e-271	2.41013e-267	0.606	0.216
Cadps2	2.04575	1.7605e-52	3.42981e-48	0.11	0.03
Macf1	2.04276	4.51163e-256	8.78955e-252	0.52	0.158
Pde8a	2.03707	1.75913e-92	3.42714e-88	0.176	0.046
Jam2	2.03184	1.61609e-58	3.14847e-54	0.12	0.032
Lifr	2.03172	4.51927e-191	8.80443e-187	0.369	0.101
Pltp	2.02732	9.76853e-114	1.90311e-109	0.208	0.053
Cyb5b	2.02668	8.21383e-82	1.60022e-77	0.184	0.054
Apobec3	2.02095	8.16944e-110	1.59157e-105	0.205	0.052
2900026A02Rik	2.01918	1.24542e-87	2.42632e-83	0.182	0.05
Cgnl1	2.01439	1.02426e-57	1.99546e-53	0.125	0.035
Ctbp2	2.01273	2.18439e-158	4.25563e-154	0.371	0.118
Rasip1	2.01202	2.29464e-65	4.47042e-61	0.12	0.03
Lhfpl2	2.00474	1.04477e-71	2.03542e-67	0.147	0.04
Pde2a	1.99963	2.93245e-64	5.713e-60	0.113	0.027
Rasgrf2	1.98072	1.26174e-73	2.45813e-69	0.17	0.05
Afdn	1.97713	4.15521e-107	8.09518e-103	0.193	0.048
Gadd45g	1.95957	1.87998e-44	3.66258e-40	0.12	0.039
Mpzl1	1.94828	3.84059e-69	7.48224e-65	0.145	0.04
Tanc1	1.94568	5.75619e-135	1.12142e-130	0.292	0.085
St8sia4	1.94533	2.22586e-76	4.33642e-72	0.111	0.023
Fat4	1.94228	1.12499e-63	2.19171e-59	0.112	0.027
4931406P16Rik	1.9281	4.32896e-141	8.43368e-137	0.327	0.101
Mospd2	1.9028	1.83406e-55	3.57311e-51	0.106	0.027
Dgkh	1.90141	3.4985e-86	6.81578e-82	0.175	0.047
Ly6e	1.8824	1.84216e-171	3.5889e-167	0.325	0.086
Nhsl1	1.87881	1.25057e-54	2.43637e-50	0.141	0.045
Ppp1r16b	1.86396	1.25789e-80	2.45063e-76	0.206	0.065
Tinagl1	1.84493	2.1747e-58	4.23676e-54	0.135	0.04
Marc2	1.83751	6.81278e-58	1.32727e-53	0.126	0.036
Sh3rf1	1.8341	7.41035e-78	1.44369e-73	0.212	0.07
Slc3a2	1.83025	9.46496e-91	1.84396e-86	0.214	0.065
Cavin2	1.82881	1.36345e-82	2.65628e-78	0.175	0.049
Pls3	1.82677	2.62439e-73	5.11284e-69	0.184	0.057
Plcb4	1.81046	4.18699e-243	8.1571e-239	0.66	0.274
Clu	1.8082	1.32139e-71	2.57433e-67	0.143	0.038
Enah	1.80725	3.63944e-88	7.09035e-84	0.193	0.055
Prex2	1.80202	2.65079e-219	5.16426e-215	0.593	0.23
Wdr37	1.79261	6.22314e-45	1.21239e-40	0.108	0.032
Tgm2	1.78675	7.4354e-55	1.44856e-50	0.146	0.047
Kalrn	1.78366	5.01287e-128	9.76607e-124	0.327	0.107
Ifnar2	1.78262	1.2158e-58	2.36861e-54	0.135	0.039
Clec2d	1.77801	3.7121e-73	7.23191e-69	0.175	0.053
Mcc	1.76735	1.16325e-114	2.26623e-110	0.306	0.102
Myof	1.76588	1.04254e-40	2.03108e-36	0.101	0.031
Klf4	1.75144	8.61475e-57	1.67833e-52	0.187	0.07
Unc13b	1.74818	9.80063e-72	1.90936e-67	0.195	0.064
Fryl	1.74543	2.35092e-277	4.58007e-273	0.758	0.339
Shroom2	1.74535	4.16828e-40	8.12064e-36	0.114	0.038
Cd2ap	1.73149	1.619e-84	3.15414e-80	0.236	0.08
Hspb1	1.73124	2.08077e-71	4.05376e-67	0.172	0.052
Heg1	1.72867	2.33832e-163	4.55552e-159	0.403	0.13
Glul	1.72536	3.8479e-72	7.49648e-68	0.233	0.085
Arhgef3	1.72441	1.55055e-136	3.02078e-132	0.39	0.139
Meis2	1.72409	2.21182e-44	4.30907e-40	0.153	0.057
Msi2	1.72251	4.72321e-150	9.20176e-146	0.4	0.137
9330175M20Rik	1.71761	7.75006e-78	1.50987e-73	0.186	0.056
Ppm1h	1.71538	1.4493e-55	2.82353e-51	0.163	0.055
Cdk17	1.7074	3.15924e-79	6.15484e-75	0.23	0.079
Dnm3os	1.70615	1.13411e-34	2.20947e-30	0.114	0.042
Map4k3	1.70151	3.93914e-84	7.67424e-80	0.259	0.094
Itpr1	1.70106	1.85489e-85	3.61369e-81	0.275	0.102
Abhd2	1.69957	4.20105e-42	8.18449e-38	0.123	0.042
Trim25	1.6952	3.45731e-42	6.73553e-38	0.119	0.039
Lmo7	1.69131	2.06869e-56	4.03022e-52	0.144	0.045
Mfhas1	1.68802	4.35054e-41	8.47573e-37	0.108	0.034
Crim1	1.6824	9.13538e-131	1.77975e-126	0.336	0.109
March3	1.67194	7.95393e-73	1.54958e-68	0.233	0.085
Ppp1r13b	1.65439	3.47476e-57	6.76953e-53	0.163	0.055
Efr3b	1.64651	5.33364e-46	1.0391e-41	0.144	0.051
Fmo2	1.64479	7.57684e-62	1.47612e-57	0.133	0.037
Nav2	1.64202	3.6155e-66	7.04372e-62	0.199	0.069
Myh9	1.63915	8.73229e-91	1.70122e-86	0.296	0.111
Sema6a	1.6373	4.09598e-115	7.97979e-111	0.322	0.11
Pkp4	1.63326	1.39818e-108	2.72393e-104	0.256	0.077
Maml2	1.61468	1.44877e-164	2.82249e-160	0.581	0.264
Adgrl2	1.60697	9.13831e-60	1.78033e-55	0.15	0.046
Ebf3	1.60582	6.01714e-40	1.17226e-35	0.113	0.037
Ctsa	1.60545	5.29435e-66	1.03145e-61	0.184	0.061
Dock6	1.59581	1.4201e-44	2.76664e-40	0.127	0.042
Hip1	1.59293	8.08663e-136	1.57544e-131	0.396	0.143
Me3	1.5861	6.98475e-31	1.36077e-26	0.106	0.039
Nr3c2	1.58562	5.28078e-83	1.0288e-78	0.286	0.11
Rab11fip5	1.58307	2.51275e-43	4.89534e-39	0.115	0.037
Nxn	1.5698	1.33877e-92	2.6082e-88	0.294	0.108
Rassf3	1.56659	1.19265e-87	2.32353e-83	0.274	0.099
Grb14	1.56482	8.12007e-53	1.58195e-48	0.207	0.083
Msrb3	1.55943	2.53374e-59	4.93623e-55	0.197	0.072
Galnt18	1.5581	1.76667e-75	3.44183e-71	0.21	0.069
Spata13	1.54571	7.80104e-80	1.5198e-75	0.218	0.071
Tcte2	1.54442	5.16753e-42	1.00674e-37	0.155	0.06
B3gnt2	1.54308	1.07475e-26	2.09383e-22	0.102	0.04
Myo1e	1.54304	3.83355e-53	7.46853e-49	0.203	0.081
Magi1	1.54156	7.48695e-202	1.45861e-197	0.597	0.242
Polr2b	1.5353	2.0461e-105	3.98622e-101	0.311	0.109
Rbpms	1.5245	7.50184e-151	1.46151e-146	0.418	0.145
Ptpn14	1.5181	3.57539e-46	6.96558e-42	0.184	0.075
Adamts9	1.51729	2.5833e-59	5.03278e-55	0.233	0.095
Rapgef2	1.51701	2.9155e-168	5.67999e-164	0.626	0.295
4921511C10Rik	1.51682	6.74819e-58	1.31468e-53	0.227	0.092
Sparcl1	1.51455	1.26575e-94	2.46593e-90	0.329	0.127
Inpp5f	1.51156	4.91664e-32	9.57859e-28	0.11	0.041
Plekhg1	1.50893	5.56322e-83	1.08383e-78	0.315	0.129
Ralgapa1	1.50759	4.92465e-106	9.59421e-102	0.381	0.155
Cdh13	1.49934	2.5271e-100	4.9233e-96	0.293	0.102
Nfat5	1.49221	8.46773e-92	1.64968e-87	0.386	0.174
Git2	1.48842	8.63329e-45	1.68194e-40	0.16	0.061
Itga1	1.48816	6.32579e-65	1.23239e-60	0.217	0.08
Svil	1.48457	4.03033e-66	7.85189e-62	0.26	0.105
Klf2	1.47719	8.77919e-83	1.71036e-78	0.315	0.129
Serinc3	1.46988	7.56203e-102	1.47324e-97	0.363	0.143
Esyt2	1.45977	6.36523e-83	1.24007e-78	0.354	0.156
Actn4	1.44229	1.79545e-67	3.4979e-63	0.272	0.112
Smarca2	1.44182	3.6285e-55	7.06905e-51	0.223	0.091
Cav1	1.43784	4.087e-53	7.96229e-49	0.224	0.094
Nfib	1.43552	6.88122e-178	1.3406e-173	0.682	0.335
Bmpr2	1.42962	5.73881e-65	1.11804e-60	0.273	0.115
Slc9a3r2	1.42697	5.72237e-32	1.11483e-27	0.116	0.044
Irak2	1.42476	3.51483e-26	6.8476e-22	0.104	0.041
Iqgap1	1.42323	1.71454e-79	3.34026e-75	0.321	0.134
9530026P05Rik	1.41885	1.37232e-109	2.67356e-105	0.508	0.249
Calcrl	1.4154	1.07664e-52	2.09752e-48	0.175	0.063
Luzp1	1.4058	1.91404e-58	3.72894e-54	0.25	0.106
Lrch1	1.40562	2.4066e-115	4.68854e-111	0.457	0.2
Insr	1.40246	7.74201e-68	1.5083e-63	0.278	0.116
F11r	1.38991	6.01105e-28	1.17107e-23	0.102	0.039
Pitpnc1	1.38951	7.64868e-107	1.49012e-102	0.409	0.169
Osmr	1.38669	1.57631e-36	3.07098e-32	0.142	0.056
Ppfibp1	1.38493	1.30398e-39	2.54042e-35	0.169	0.07
Fry	1.38464	4.71029e-105	9.17659e-101	0.352	0.133
Ece1	1.37009	6.61893e-76	1.2895e-71	0.279	0.109
Rapgef1	1.36529	2.5146e-52	4.89895e-48	0.199	0.078
Yes1	1.35847	7.19788e-33	1.40229e-28	0.126	0.049
Cyth3	1.34857	2.17564e-37	4.23858e-33	0.184	0.082
Dennd1b	1.3335	1.06281e-46	2.07057e-42	0.196	0.081
H2-K1	1.33096	1.67983e-97	3.27265e-93	0.367	0.147
Mtus1	1.32232	8.66332e-48	1.68779e-43	0.221	0.096
Itih5	1.32199	3.1171e-44	6.07273e-40	0.189	0.078
Agfg1	1.32094	1.57817e-28	3.07459e-24	0.108	0.042
Mctp1	1.31981	3.27784e-83	6.38588e-79	0.251	0.087
Arhgap31	1.31362	3.93901e-109	7.67397e-105	0.521	0.257
Klf12	1.31027	1.14209e-70	2.22502e-66	0.297	0.125
Ly6a	1.30917	2.87255e-61	5.59629e-57	0.243	0.098
Pam	1.30287	1.63471e-94	3.18475e-90	0.51	0.269
Fam117b	1.30276	4.61446e-35	8.98989e-31	0.154	0.065
Crybg3	1.29856	8.17748e-30	1.59314e-25	0.141	0.061
Rai14	1.29807	2.97789e-54	5.80152e-50	0.269	0.122
Myo1d	1.28241	3.31729e-42	6.46274e-38	0.213	0.096
Golim4	1.2769	5.36338e-21	1.04489e-16	0.112	0.052
Klhl2	1.27275	7.33998e-26	1.42997e-21	0.103	0.041
H2-D1	1.26357	1.78795e-71	3.48329e-67	0.307	0.13
Ccser1	1.24823	2.092e-30	4.07564e-26	0.163	0.075
Pkig	1.24356	1.8766e-24	3.65598e-20	0.108	0.045
Pdcd4	1.24305	4.67244e-53	9.10286e-49	0.296	0.143
Inpp5d	1.23982	5.40737e-50	1.05346e-45	0.15	0.051
4732471J01Rik	1.23823	3.75634e-36	7.3181e-32	0.145	0.058
Sptbn1	1.23368	2.3505e-110	4.57925e-106	0.617	0.359
Anxa3	1.23324	1.94721e-24	3.79356e-20	0.114	0.049
Fam196a	1.23236	7.93004e-26	1.54493e-21	0.126	0.055
Map3k20	1.23143	7.3258e-38	1.42721e-33	0.151	0.06
Tshz2	1.22423	1.68908e-174	3.29067e-170	0.722	0.351
Bcl2l1	1.21382	4.38213e-72	8.53727e-68	0.402	0.199
Mndal	1.20099	1.35778e-43	2.64524e-39	0.172	0.068
Ccny	1.20044	6.56147e-45	1.2783e-40	0.278	0.141
Sypl	1.18871	3.4082e-20	6.63986e-16	0.102	0.046
Flnb	1.18687	8.55528e-47	1.66674e-42	0.263	0.126
Plcb1	1.18503	6.86039e-148	1.33654e-143	0.719	0.389
Etv6	1.18458	3.11484e-45	6.06833e-41	0.245	0.115
Hif1a	1.18128	6.42184e-20	1.2511e-15	0.125	0.061
Schip1	1.1787	1.49418e-36	2.91096e-32	0.209	0.099
Atrnl1	1.16716	5.52112e-43	1.07562e-38	0.235	0.11
Etl4	1.16198	1.31265e-102	2.55731e-98	0.444	0.196
Ttc7b	1.15492	1.41129e-21	2.74947e-17	0.112	0.051
Ppp2r5a	1.15406	2.85646e-41	5.56495e-37	0.209	0.093
Ets1	1.15338	1.93138e-30	3.76271e-26	0.115	0.044
Tjp2	1.14844	6.28319e-91	1.22409e-86	0.442	0.209
Ctnnb1	1.14372	2.8467e-22	5.54593e-18	0.119	0.054
Kdm6a	1.14237	7.61891e-29	1.48432e-24	0.167	0.079
Rnf217	1.14155	2.08991e-15	4.07156e-11	0.108	0.055
Arhgap29	1.12387	1.66029e-31	3.23459e-27	0.159	0.07
Btg2	1.10945	1.83257e-22	3.57022e-18	0.153	0.078
Arhgef2	1.10883	2.85587e-21	5.5638e-17	0.114	0.052
Tnks2	1.1075	1.46002e-24	2.84441e-20	0.161	0.08
Phldb2	1.10657	9.2751e-24	1.80698e-19	0.137	0.065
Sned1	1.10616	6.94722e-35	1.35346e-30	0.172	0.075
Ccdc88c	1.10596	1.19846e-22	2.33484e-18	0.126	0.058
Wwtr1	1.1052	1.27014e-43	2.47448e-39	0.261	0.126
Fam198b	1.10268	2.64612e-29	5.15517e-25	0.19	0.095
Ttc28	1.09756	1.23268e-62	2.40151e-58	0.388	0.199
Extl3	1.09576	6.17758e-24	1.20352e-19	0.135	0.063
Nck1	1.09554	2.96257e-18	5.77168e-14	0.108	0.051
St3gal4	1.09085	1.92218e-39	3.74479e-35	0.202	0.091
Cyr61	1.08796	8.38424e-15	1.63342e-10	0.122	0.067
Arhgap5	1.08786	5.60417e-40	1.0918e-35	0.254	0.127
Edc3	1.06714	1.6662e-18	3.24609e-14	0.109	0.052
Id3	1.05259	1.92716e-28	3.7545e-24	0.157	0.072
Oxr1	1.05216	1.45413e-21	2.83293e-17	0.116	0.053
Itm2c	1.04843	5.73743e-25	1.11777e-20	0.175	0.09
Dock1	1.04516	3.83904e-56	7.47921e-52	0.405	0.221
Gas6	1.04269	1.16127e-24	2.2624e-20	0.147	0.07
Plcg1	1.04223	4.48061e-20	8.72912e-16	0.108	0.049
9630028H03Rik	1.04172	6.16569e-25	1.2012e-20	0.167	0.084
Snrk	1.03972	1.99467e-16	3.88602e-12	0.141	0.078
Snx3	1.03603	6.61328e-18	1.2884e-13	0.104	0.049
Lrmda	1.03086	9.28083e-63	1.80809e-58	0.418	0.219
Exoc6b	1.02513	1.02306e-45	1.99313e-41	0.341	0.186
Col18a1	1.01697	3.52817e-11	6.87358e-07	0.132	0.081
Tpd52	1.01647	5.04568e-18	9.82999e-14	0.12	0.06
Cmip	1.01409	3.54274e-41	6.90198e-37	0.268	0.134
Sh3bgrl	1.01087	1.29169e-24	2.51646e-20	0.193	0.103
Msn	1.01012	7.425e-23	1.44654e-18	0.154	0.077
Itpr2	1.00888	1.42127e-22	2.76891e-18	0.145	0.071
App	1.00464	3.10474e-50	6.04865e-46	0.399	0.228
Epn2	0.992168	5.97921e-22	1.16487e-17	0.167	0.088
Pacs1	0.990977	2.24284e-16	4.36951e-12	0.135	0.073
Rprd1b	0.98958	9.17345e-17	1.78717e-12	0.114	0.057
Atp11c	0.982242	2.24746e-21	4.3785e-17	0.162	0.085
Clic4	0.977265	3.15044e-27	6.13768e-23	0.208	0.11
Cflar	0.976614	9.2459e-12	1.80129e-07	0.101	0.056
Tgfbr2	0.972805	1.00798e-32	1.96375e-28	0.235	0.121
Gcnt2	0.972253	5.59095e-28	1.08923e-23	0.188	0.095
Dennd4c	0.953267	2.79299e-17	5.44129e-13	0.121	0.062
Tbc1d12	0.936348	4.35143e-15	8.47746e-11	0.109	0.056
Cd34	0.934679	2.32196e-15	4.52363e-11	0.117	0.061
Itpkb	0.933109	1.401e-27	2.72943e-23	0.211	0.111
Mllt3	0.928968	2.75705e-38	5.37128e-34	0.32	0.177
Rbfox2	0.9272	1.01985e-31	1.98687e-27	0.254	0.138
Cdk19	0.92719	7.82354e-16	1.52418e-11	0.175	0.105
Nfkbia	0.922794	1.41725e-21	2.76108e-17	0.163	0.084
Tmtc1	0.921591	5.07108e-38	9.87947e-34	0.248	0.124
Rhob	0.921366	4.30139e-15	8.37997e-11	0.139	0.078
Ddah1	0.921259	1.37322e-15	2.67531e-11	0.103	0.051
Wasf2	0.920991	9.52263e-29	1.8552e-24	0.244	0.134
Ifitm3	0.920034	1.53413e-34	2.98879e-30	0.238	0.12
Elf2	0.917924	7.20258e-14	1.40321e-09	0.15	0.089
Pced1b	0.916827	8.25357e-15	1.60796e-10	0.126	0.069
Mertk	0.914651	2.08072e-29	4.05366e-25	0.196	0.097
Zhx3	0.910036	7.53573e-23	1.46811e-18	0.196	0.108
Grb10	0.902442	3.37986e-27	6.58465e-23	0.19	0.096
Pik3c2a	0.896727	1.52961e-20	2.97998e-16	0.174	0.095
Atp8b1	0.896384	1.32449e-15	2.58037e-11	0.137	0.075
Lyn	0.893249	7.15209e-17	1.39337e-12	0.121	0.062
Hdac7	0.891261	2.23369e-19	4.35167e-15	0.12	0.058
Ptk2	0.884511	1.93841e-27	3.77641e-23	0.268	0.155
Tsc22d1	0.883248	3.61996e-24	7.05241e-20	0.193	0.103
Csnk1g1	0.881297	2.31202e-21	4.50427e-17	0.203	0.115
Ncoa7	0.875528	1.78132e-17	3.47037e-13	0.114	0.056
Dock9	0.874405	1.55872e-43	3.0367e-39	0.412	0.244
Rassf4	0.861156	2.90904e-11	5.6674e-07	0.108	0.062
Btbd7	0.855518	4.82572e-20	9.40146e-16	0.179	0.099
Foxn3	0.846768	3.63207e-45	7.07601e-41	0.373	0.208
Scmh1	0.846681	1.07129e-18	2.08708e-14	0.205	0.122
Bcar3	0.845318	3.11183e-12	6.06247e-08	0.122	0.07
Elf1	0.841982	1.58771e-11	3.09317e-07	0.122	0.072
Cdc42bpa	0.833449	1.53758e-15	2.99551e-11	0.227	0.149
Bcam	0.831452	3.14613e-18	6.1293e-14	0.119	0.058
Tnrc6c	0.831235	3.2739e-32	6.37821e-28	0.314	0.182
Fcho2	0.825433	3.90508e-24	7.60787e-20	0.217	0.12
Arid5b	0.822858	2.17696e-21	4.24115e-17	0.245	0.149
Nt5dc1	0.821398	3.81564e-09	7.43363e-05	0.105	0.063
Wbp1l	0.810556	2.5318e-16	4.93245e-12	0.149	0.083
Mal	0.803046	8.69521e-13	1.694e-08	0.138	0.081
Mier1	0.799786	3.58404e-14	6.98243e-10	0.124	0.068
Akap2	0.794648	3.05399e-24	5.94979e-20	0.198	0.106
Stt3b	0.79219	5.54333e-14	1.07995e-09	0.123	0.067
Prkg1	0.78821	1.05539e-75	2.05612e-71	0.508	0.273
Vamp5	0.782853	3.44944e-18	6.7202e-14	0.17	0.095
Susd6	0.780567	3.27758e-15	6.38539e-11	0.214	0.138
Tsc22d2	0.778251	3.64628e-11	7.10367e-07	0.138	0.085
Eln	0.771648	9.84481e-31	1.91797e-26	0.178	0.084
Igf2r	0.768358	6.21378e-13	1.21057e-08	0.17	0.106
Tmod3	0.765207	2.53771e-09	4.94396e-05	0.109	0.066
Mtss1	0.762304	4.51205e-21	8.79037e-17	0.177	0.095
Osbpl10	0.760817	4.9501e-16	9.64379e-12	0.207	0.128
Dnm2	0.745877	1.69814e-14	3.30831e-10	0.176	0.107
Zc3h7a	0.742397	2.56124e-23	4.9898e-19	0.296	0.186
Gtf2i	0.737271	1.05108e-16	2.04772e-12	0.188	0.112
Airn	0.737137	7.42577e-24	1.44669e-19	0.323	0.205
Arhgap26	0.73673	9.52721e-27	1.85609e-22	0.361	0.236
Aff1	0.726366	1.65751e-30	3.22915e-26	0.372	0.235
Mef2c	0.723772	4.51291e-38	8.79206e-34	0.231	0.11
Fnip2	0.722694	8.62704e-08	0.00168072	0.104	0.065
Nckap1	0.713587	3.48833e-09	6.79596e-05	0.154	0.102
Peak1	0.711491	1.9116e-25	3.72418e-21	0.29	0.175
1700025G04Rik	0.708218	1.93249e-10	3.76487e-06	0.133	0.083
Ptprk	0.688013	9.86733e-14	1.92235e-09	0.136	0.078
Map3k3	0.686348	2.17804e-10	4.24325e-06	0.137	0.086
Ube2g1	0.673049	7.94925e-12	1.54867e-07	0.126	0.073
Elmo1	0.669508	4.02088e-34	7.83348e-30	0.435	0.277
Klf7	0.669161	2.12289e-19	4.13582e-15	0.281	0.182
Spop	0.661655	4.26348e-13	8.30612e-09	0.196	0.126
Fchsd2	0.661127	4.25068e-12	8.28118e-08	0.16	0.099
Rnf169	0.658825	3.45035e-13	6.72198e-09	0.135	0.078
Mgea5	0.65753	3.2337e-09	6.2999e-05	0.118	0.073
Smchd1	0.655614	1.28986e-08	0.000251291	0.122	0.078
Zdhhc20	0.6511	4.22829e-10	8.23755e-06	0.138	0.086
Usp25	0.647341	1.46461e-09	2.85335e-05	0.137	0.087
Prkag2	0.646362	2.13887e-09	4.16694e-05	0.107	0.064
Tcf12	0.645698	1.00846e-24	1.96468e-20	0.428	0.299
Swap70	0.644091	2.48051e-13	4.83252e-09	0.147	0.087
Atxn1	0.63746	5.90497e-44	1.15041e-39	0.603	0.414
Dopey1	0.634696	4.49746e-13	8.76195e-09	0.12	0.066
Itsn2	0.634645	8.02323e-12	1.56309e-07	0.165	0.104
Atp1b3	0.62711	1.36403e-08	0.00026574	0.132	0.085
Cst3	0.626618	2.91754e-25	5.68396e-21	0.428	0.298
Stim2	0.626454	2.14553e-11	4.17992e-07	0.166	0.106
Rin2	0.625065	6.79898e-12	1.32458e-07	0.14	0.084
Ptbp3	0.62246	2.22884e-11	4.34222e-07	0.129	0.076
Pakap	0.619343	3.93877e-18	7.67351e-14	0.2	0.117
Irf2	0.617561	8.17047e-16	1.59177e-11	0.157	0.088
Fbxl7	0.610024	7.54442e-17	1.4698e-12	0.299	0.204
Ano6	0.608183	9.14153e-14	1.78095e-09	0.243	0.164
Cdk14	0.603994	7.15493e-15	1.39392e-10	0.249	0.165
Zfyve9	0.598109	3.0839e-07	0.00600805	0.13	0.088
Ebf1	0.594483	5.3011e-101	1.03276e-96	0.731	0.394
Pde4d	0.591516	4.76909e-30	9.29115e-26	0.361	0.22
Rb1	0.588808	1.50381e-14	2.92972e-10	0.182	0.111
Grk5	0.58777	2.39153e-13	4.65918e-09	0.197	0.126
Ldb2	0.583229	5.25813e-32	1.02439e-27	0.36	0.213
Calm1	0.570189	4.97877e-08	0.000969964	0.104	0.065
Klf6	0.566328	6.52652e-08	0.0012715	0.168	0.118
Nedd9	0.562666	6.28314e-09	0.000122408	0.132	0.085
Trim34a	0.555442	7.19006e-09	0.000140077	0.172	0.119
Fam208a	0.553332	3.7846e-09	7.37315e-05	0.162	0.108
Tmem234	0.552695	9.00366e-07	0.0175409	0.103	0.067
Sash1	0.552405	1.30699e-11	2.54628e-07	0.243	0.172
Pum1	0.545432	3.5319e-10	6.88084e-06	0.209	0.144
Rnf213	0.53615	1.11541e-08	0.000217303	0.114	0.071
Pdlim5	0.535125	4.29188e-12	8.36144e-08	0.212	0.142
B2m	0.532053	5.10352e-18	9.94267e-14	0.303	0.199
Gnb1	0.531412	4.22267e-11	8.22661e-07	0.236	0.165
Ramp2	0.527554	1.21796e-10	2.37283e-06	0.161	0.103
Uvrag	0.526876	4.41664e-12	8.60451e-08	0.199	0.132
Foxo1	0.52331	2.52333e-08	0.000491595	0.181	0.127
Phf20l1	0.516304	1.32882e-08	0.00025888	0.154	0.103
Baz2b	0.514858	5.59409e-17	1.08984e-12	0.361	0.254
Patl2	0.513837	2.59065e-17	5.0471e-13	0.312	0.209
Gnaq	0.513236	3.11026e-16	6.0594e-12	0.408	0.305
Ppp3ca	0.501057	2.29398e-18	4.46914e-14	0.467	0.349
Eps15l1	0.500759	7.34183e-07	0.0143034	0.136	0.094
Lncpint	0.490239	1.524e-11	2.96906e-07	0.296	0.217
Aplp2	0.48417	4.4505e-08	0.000867046	0.192	0.137
Txnip	0.483231	1.5489e-08	0.000301757	0.156	0.104
Actg1	0.482642	1.463e-14	2.85021e-10	0.221	0.141
Tacc1	0.465009	2.00096e-07	0.00389828	0.271	0.213
Ier2	0.463661	1.27339e-07	0.00248082	0.153	0.105
Strn3	0.460511	2.23489e-12	4.35402e-08	0.315	0.23
Fbxl17	0.458616	1.25105e-11	2.4373e-07	0.336	0.251
Timp3	0.45549	2.1421e-08	0.000417323	0.305	0.236
Phlpp1	0.449497	1.39781e-09	2.72322e-05	0.162	0.106
Foxp1	0.445755	1.18983e-17	2.31802e-13	0.497	0.382
Arglu1	0.443596	1.65737e-06	0.0322889	0.14	0.098
Tapbp	0.442808	2.81928e-08	0.000549252	0.148	0.099
Tcf7l2	0.439664	1.36747e-09	2.66411e-05	0.302	0.23
Dysf	0.439605	1.29914e-06	0.0253098	0.133	0.092
Mgp	0.436369	6.03665e-09	0.000117606	0.121	0.076
Rictor	0.434118	1.39058e-07	0.00270913	0.105	0.066
Ppp6r3	0.431253	1.76062e-07	0.00343004	0.275	0.215
Srgap2	0.430088	1.25162e-11	2.4384e-07	0.313	0.229
Dennd5b	0.429666	6.81887e-07	0.0132845	0.127	0.087
Prkch	0.429387	4.64709e-37	9.05346e-33	0.84	0.603
Syn3	0.426615	6.37339e-08	0.00124166	0.318	0.25
Herc1	0.426386	1.77226e-08	0.000345272	0.175	0.121
Mef2a	0.412282	5.94161e-09	0.000115755	0.192	0.133
Ube2h	0.405078	8.69606e-08	0.00169417	0.175	0.122
Magi3	0.405055	3.064e-09	5.96929e-05	0.187	0.128
Nedd4	0.404879	1.06413e-06	0.0207315	0.276	0.218
Usp34	0.404268	1.54196e-07	0.00300405	0.233	0.175
Atrx	0.399761	1.94226e-08	0.000378392	0.223	0.161
Sik3	0.39598	1.48006e-06	0.0288345	0.25	0.195
Jarid2	0.394543	2.2391e-09	4.36221e-05	0.238	0.172
Pan3	0.390007	1.34185e-10	2.61418e-06	0.345	0.261
Rere	0.381226	4.09056e-10	7.96923e-06	0.373	0.291
Peli1	0.376483	5.15567e-07	0.0100443	0.126	0.085
Gphn	0.375399	2.66698e-11	5.19581e-07	0.344	0.257
Ctnnd1	0.366689	7.49805e-08	0.00146077	0.19	0.135
Mkln1	0.35734	1.67426e-06	0.032618	0.185	0.136
Smyd3	0.354639	9.12031e-08	0.00177682	0.243	0.181
Sptan1	0.350182	1.91717e-08	0.000373504	0.183	0.126
Jmjd1c	0.343096	4.3878e-07	0.00854832	0.297	0.235
Auts2	0.330638	9.8905e-18	1.92687e-13	0.612	0.482
Limch1	0.329591	8.41359e-13	1.63914e-08	0.324	0.23
Nhsl2	0.314225	1.69812e-06	0.0330828	0.13	0.09
Diaph2	0.313351	1.04166e-08	0.000202936	0.399	0.32
Rora	0.290335	5.16799e-12	1.00683e-07	0.504	0.402

[truncated: 1 more sheets: vSMC]
