# Supplementary material for: Multi-omic identification of perineurial hyperplasia and lipid-associated nerve macrophages in human polyneuropathies
Source: Nat Commun. 2025 Aug 23;16:7872. doi: 10.1038/s41467-025-62964-8 (PMC12375038; doi:10.1038/s41467-025-62964-8)
Supplement: Supplementary file 7 — Supplementary Data 5 [file 41467_2025_62964_MOESM7_ESM.xlsx]

## Sheet: EC1
gene	avg_log2FC	p_val	p_val_adj	pct.1	pct.2
Gm609	8.14354	0	0	0.266	0.001
Slco1a4	8.11294	0	0	0.941	0.02
Gm37393	7.79967	0	0	0.139	0.001
Foxq1	7.67174	0	0	0.326	0.001
Lef1	7.44889	0	0	0.614	0.004
Prom1	7.33235	0	0	0.895	0.015
Gm42716	7.23118	0	0	0.211	0.001
Gm53	7.00232	0	0	0.182	0.001
Sgpp2	6.94552	0	0	0.294	0.002
Mfsd2a	6.8244	0	0	0.671	0.014
Lao1	6.62603	8.56913e-301	1.69583e-296	0.138	0.002
Slc19a3	6.61929	0	0	0.162	0.001
Degs2	6.58317	0	0	0.684	0.01
Slc16a4	6.46288	0	0	0.664	0.015
Slc35f2	6.19625	0	0	0.216	0.003
Pglyrp1	6.14196	0	0	0.865	0.046
Fendrr	6.12135	0	0	0.168	0.001
Slc7a5	6.07161	0	0	0.703	0.025
Bmx	6.01653	0	0	0.614	0.01
Gm525	6.01317	0	0	0.427	0.008
Srarp	5.86218	0	0	0.438	0.008
Foxf1	5.80389	0	0	0.209	0.003
Ptn	5.79331	0	0	0.986	0.084
Spock2	5.70093	0	0	0.94	0.098
Paqr5	5.65958	0	0	0.375	0.011
Apln	5.63375	3.66506e-216	7.25315e-212	0.128	0.005
Tnfrsf19	5.61662	0	0	0.309	0.005
Cldn5	5.58062	0	0	1	0.167
Lancl3	5.47512	0	0	0.192	0.003
Car4	5.44244	0	0	0.6	0.037
Aqp11	5.43674	0	0	0.435	0.012
Ooep	5.41345	2.20997e-260	4.37353e-256	0.129	0.002
Plekhs1	5.35478	9.95712e-261	1.97051e-256	0.13	0.003
Lsr	5.31358	0	0	0.678	0.023
Nxpe2	5.16188	0	0	0.357	0.011
Ch25h	5.09334	0	0	0.414	0.013
Scgb3a1	5.06418	1.68249e-228	3.32965e-224	0.124	0.003
Mal	4.99661	0	0	0.965	0.068
Tgfa	4.9775	0	0	0.187	0.004
A930033H14Rik	4.9122	0	0	0.23	0.008
Tbx1	4.88999	0	0	0.263	0.009
St8sia6	4.88872	0	0	0.246	0.008
1810006J02Rik	4.84469	1.23603e-226	2.44611e-222	0.121	0.003
Fam181b	4.74887	0	0	0.671	0.031
Cutal	4.74743	3.16381e-238	6.26118e-234	0.131	0.004
Tcf7	4.72348	0	0	0.244	0.006
Samd12	4.71952	0	0	0.375	0.014
Shroom1	4.70546	3.92063e-207	7.75893e-203	0.114	0.003
Lcn2	4.68904	0	0	0.788	0.04
Gm45457	4.67684	0	0	0.34	0.013
Cx3cl1	4.651	0	0	0.296	0.011
Hoxb9	4.60468	0	0	0.393	0.015
Slc52a3	4.58136	0	0	0.415	0.018
Jag2	4.52184	0	0	0.485	0.022
Slco1c1	4.5035	4.7312e-198	9.36304e-194	0.148	0.009
Maoa	4.49857	0	0	0.854	0.093
St6galnac3	4.46148	0	0	0.436	0.022
Elovl7	4.45345	0	0	0.419	0.014
Gm11730	4.45041	0	0	0.272	0.011
Gm32688	4.42164	0	0	0.229	0.009
Gjc2	4.41606	3.81696e-188	7.55377e-184	0.139	0.008
Slc7a1	4.39477	0	0	0.653	0.063
Mecom	4.36128	0	0	0.804	0.049
Axin2	4.32191	0	0	0.438	0.027
Ddah1	4.303	0	0	0.502	0.027
Sox17	4.28943	0	0	0.875	0.067
Gpcpd1	4.28539	0	0	0.887	0.139
Susd4	4.2752	0	0	0.348	0.02
Sema3g	4.27229	0	0	0.327	0.013
Eogt	4.25395	0	0	0.584	0.042
Gm38197	4.24899	0	0	0.647	0.037
Vsig2	4.24664	0	0	0.322	0.016
Tdrp	4.21535	0	0	0.407	0.024
Ifi44	4.19536	0	0	0.301	0.016
4930578C19Rik	4.18796	1.71299e-227	3.39001e-223	0.132	0.004
Cdca7	4.16989	0	0	0.255	0.015
Gstm7	4.15309	0	0	0.529	0.041
Hoxd9	4.10463	0	0	0.448	0.024
Eps8l2	4.08444	0	0	0.456	0.027
Ttll7	4.08256	0	0	0.603	0.036
Gm38066	4.07082	1.27961e-188	2.53235e-184	0.122	0.005
Bcl6b	4.06494	0	0	0.26	0.015
A530083M17Rik	4.05916	0	0	0.211	0.01
Prelid2	4.04992	0	0	0.494	0.038
Fgfr3	4.03352	1.44775e-302	2.86509e-298	0.205	0.01
Sgms1	4.02437	0	0	0.889	0.158
Abcg2	4.01158	0	0	0.982	0.285
Hoxb5	4.01105	3.0883e-266	6.11174e-262	0.186	0.01
AU021092	3.99065	0	0	0.602	0.054
Net1	3.97666	0	0	0.803	0.109
Sema7a	3.96602	0	0	0.515	0.031
Abcb1a	3.96397	0	0	0.945	0.193
Odf3b	3.95825	6.14394e-168	1.21589e-163	0.115	0.006
Vwf	3.94311	0	0	0.811	0.056
Hoxb6	3.9393	1.15819e-281	2.29206e-277	0.187	0.009
Lama3	3.93235	1.52408e-210	3.01616e-206	0.149	0.008
Robo4	3.92149	0	0	0.662	0.048
Sorbs2	3.90091	0	0	0.947	0.114
Stox1	3.88828	1.57599e-141	3.11888e-137	0.105	0.006
Hoxd4	3.87898	0	0	0.393	0.022
Esam	3.86986	0	0	0.974	0.159
Adamts9	3.86496	0	0	0.406	0.04
Slc39a10	3.85637	0	0	0.629	0.074
Apol10b	3.85116	0	0	0.225	0.013
Adgrl4	3.84795	0	0	0.877	0.08
Dusp26	3.84755	0	0	0.394	0.02
Erg	3.82438	0	0	0.566	0.04
Gm14207	3.81674	7.97703e-225	1.57865e-220	0.143	0.006
Fzd6	3.79019	0	0	0.354	0.022
Tspan13	3.77373	0	0	0.98	0.158
Tmeff1	3.75171	0	0	0.299	0.025
Gkn3	3.74113	4.18834e-140	8.28873e-136	0.102	0.006
Fas	3.74087	0	0	0.703	0.111
Gbp5	3.72362	0	0	0.263	0.018
Gbp4	3.71891	0	0	0.477	0.034
Rasip1	3.68947	0	0	0.806	0.072
Oasl1	3.66728	7.71441e-113	1.52668e-108	0.109	0.01
Flt1	3.65873	0	0	0.942	0.098
C430049B03Rik	3.6526	1.47015e-298	2.90942e-294	0.221	0.013
Ctla2b	3.65237	3.41666e-155	6.76157e-151	0.11	0.006
Pdgfb	3.652	0	0	0.578	0.046
Thsd1	3.63464	0	0	0.341	0.025
Akr1c14	3.6275	0	0	0.341	0.033
Rsad2	3.62436	0	0	0.455	0.054
Nova2	3.62205	0	0	0.343	0.023
Icam2	3.60699	0	0	0.776	0.073
Afap1l1	3.5999	0	0	0.607	0.059
Cd79a	3.58821	0	0	0.157	0.003
Flvcr2	3.58049	4.11213e-292	8.1379e-288	0.258	0.022
Map2	3.55731	5.25715e-279	1.04039e-274	0.217	0.014
Syt7	3.55612	4.08343e-257	8.08111e-253	0.198	0.013
Fryl	3.55432	0	0	0.808	0.136
Dennd3	3.55356	6.65508e-205	1.31704e-200	0.18	0.015
Lrrfip1	3.54111	0	0	0.776	0.142
Dll4	3.52636	6.50419e-307	1.28718e-302	0.241	0.016
Emcn	3.52589	0	0	0.894	0.105
Notch4	3.52471	0	0	0.332	0.024
Hhex	3.51903	0	0	0.504	0.052
Efr3b	3.51754	1.05465e-253	2.08715e-249	0.193	0.012
Hoxb7	3.50112	0	0	0.415	0.034
Cyyr1	3.49737	0	0	0.752	0.067
Tmie	3.49192	6.40971e-196	1.26848e-191	0.173	0.014
Apol9b	3.48055	8.89548e-182	1.76042e-177	0.165	0.014
Gimap1	3.4634	0	0	0.613	0.053
Gpd2	3.45652	0	0	0.516	0.052
Gm42571	3.45576	3.48688e-207	6.90053e-203	0.172	0.013
Gimap5	3.45178	0	0	0.498	0.042
Hoxd8	3.44963	0	0	0.26	0.017
Myrip	3.44873	1.27473e-295	2.52269e-291	0.231	0.015
Edn1	3.44323	0	0	0.711	0.107
Hey1	3.439	2.82303e-283	5.58677e-279	0.245	0.02
Zfp366	3.43801	1.11886e-235	2.21423e-231	0.18	0.011
Gata2	3.43682	0	0	0.301	0.023
Nes	3.42907	0	0	0.537	0.054
Wscd1	3.42889	3.00169e-188	5.94035e-184	0.15	0.01
Mfng	3.42272	0	0	0.419	0.033
Nr5a2	3.41926	4.73811e-265	9.37673e-261	0.207	0.014
She	3.41154	0	0	0.416	0.032
Pik3r3	3.4026	4.4305e-147	8.76796e-143	0.14	0.013
Plxna2	3.39925	0	0	0.442	0.041
Mmrn2	3.39666	0	0	0.863	0.087
Rhobtb1	3.39537	0	0	0.416	0.037
Gpr4	3.38869	9.24489e-283	1.82956e-278	0.264	0.024
Hoxb8	3.3875	1.12933e-234	2.23494e-230	0.188	0.013
Pcp4l1	3.38694	0	0	0.909	0.137
Acer2	3.37767	0	0	0.257	0.019
Dach1	3.37751	2.65752e-213	5.25923e-209	0.179	0.013
Egfl7	3.37272	0	0	0.966	0.166
Schip1	3.36852	1.71218e-251	3.38841e-247	0.211	0.016
Hip1r	3.35427	0	0	0.283	0.023
Bend5	3.35183	2.94704e-171	5.83219e-167	0.141	0.01
Adgrg1	3.34339	0	0	0.558	0.051
Eva1c	3.33962	4.85434e-225	9.60674e-221	0.217	0.021
Chn2	3.33406	9.34281e-266	1.84894e-261	0.233	0.019
CT009480.2	3.33278	3.33832e-159	6.60653e-155	0.13	0.009
Sigirr	3.31973	0	0	0.362	0.033
Tmem88	3.31576	0	0	0.628	0.063
Slc30a1	3.31558	0	0	0.485	0.056
Tal1	3.31194	9.78248e-163	1.93595e-158	0.132	0.009
Gbp9	3.31147	0	0	0.319	0.027
Adgrf5	3.30732	0	0	0.872	0.113
Usp54	3.30626	0	0	0.296	0.028
Me3	3.30507	6.82446e-194	1.35056e-189	0.197	0.02
Kank3	3.30294	0	0	0.856	0.119
Cd93	3.29788	0	0	0.828	0.106
Clic5	3.27079	0	0	0.441	0.04
H2-Q6	3.2644	0	0	0.324	0.029
Mall	3.26214	0	0	0.417	0.034
Nos1ap	3.24692	1.00259e-265	1.98413e-261	0.268	0.027
Mast4	3.24684	0	0	0.891	0.21
Slc39a8	3.24633	3.20807e-163	6.34878e-159	0.193	0.024
Scarf1	3.23968	0	0	0.349	0.03
Ctla2a	3.23094	0	0	0.719	0.117
Ptprr	3.21926	8.18266e-219	1.61935e-214	0.218	0.022
Ppp3cc	3.2184	0	0	0.362	0.039
Lpar6	3.20161	0	0	0.708	0.109
Shroom4	3.19907	1.29773e-295	2.5682e-291	0.304	0.032
Ccm2l	3.18555	0	0	0.306	0.03
Nostrin	3.18444	0	0	0.463	0.064
4833403J16Rik	3.18236	8.95042e-168	1.77129e-163	0.149	0.012
S1pr4	3.1761	0	0	0.274	0.022
Parvb	3.1749	0	0	0.451	0.047
St3gal6	3.16933	0	0	0.807	0.13
N4bp3	3.16696	0	0	0.385	0.04
Sox13	3.14733	2.46727e-274	4.88272e-270	0.281	0.029
Gimap4	3.1353	0	0	0.612	0.058
Cmtm8	3.13305	0	0	0.418	0.041
Csf2rb2	3.13117	9.78574e-261	1.9366e-256	0.224	0.018
Fam107a	3.12453	0	0	0.545	0.078
Rflnb	3.12258	0	0	0.73	0.084
Prkch	3.12224	0	0	0.491	0.048
Rnf144b	3.11238	3.5223e-256	6.97063e-252	0.283	0.033
Slc3a2	3.10138	0	0	0.951	0.424
St6galnac2	3.09981	0	0	0.478	0.051
Grb14	3.09871	0	0	0.507	0.06
Slc9a3r2	3.09855	0	0	0.938	0.294
Kbtbd11	3.08401	7.03731e-289	1.39268e-284	0.259	0.022
Gfod1	3.07639	3.05766e-186	6.05111e-182	0.194	0.02
Gch1	3.07514	8.65543e-296	1.71291e-291	0.293	0.029
Stap2	3.07404	1.87683e-248	3.71425e-244	0.233	0.021
Id1	3.06398	0	0	0.836	0.185
Jcad	3.04727	0	0	0.716	0.135
Nxpe4	3.04184	3.79307e-254	7.50649e-250	0.265	0.028
Atoh8	3.04075	1.67012e-180	3.30517e-176	0.184	0.018
Chrnb1	3.03736	4.05808e-195	8.03095e-191	0.191	0.018
Tmem204	3.0348	0	0	0.567	0.069
Gimap6	3.02092	0	0	0.759	0.109
Gm42892	3.0181	3.47642e-269	6.87983e-265	0.323	0.042
S1pr1	3.00334	0	0	0.677	0.079
Chd7	2.9971	4.57631e-292	9.05653e-288	0.293	0.029
Gm29107	2.99678	4.68138e-128	9.26445e-124	0.122	0.011
Exoc6	2.99209	3.84397e-234	7.60722e-230	0.246	0.026
Clu	2.99095	0	0	0.752	0.163
Ppm1f	2.98387	0	0	0.358	0.041
Stx3	2.98119	0	0	0.413	0.052
Pcdh17	2.9795	0	0	0.471	0.043
Acvrl1	2.9649	0	0	0.8	0.182
Cited4	2.96148	2.37387e-120	4.69788e-116	0.142	0.017
Ptprb	2.95746	0	0	0.865	0.097
Pltp	2.95651	0	0	0.957	0.296
Lrrc49	2.95568	0	0	0.412	0.057
Mylpf	2.94223	3.36983e-154	6.66889e-150	0.135	0.011
Fnbp1l	2.93902	0	0	0.56	0.078
Fam13c	2.93328	0	0	0.539	0.08
Isg15	2.92401	0	0	0.7	0.155
4930556M19Rik	2.9161	2.81028e-95	5.56155e-91	0.114	0.014
Gm44095	2.9133	9.23543e-96	1.82769e-91	0.1	0.01
Adcy4	2.91054	0	0	0.378	0.041
Ccdc85a	2.91053	8.65517e-290	1.71286e-285	0.295	0.03
Pcdh1	2.90568	0	0	0.396	0.044
Abcc4	2.90467	1.82545e-174	3.61257e-170	0.2	0.024
Hspa12b	2.90363	0	0	0.607	0.102
Tinagl1	2.89076	0	0	0.963	0.262
Cxcl12	2.89023	0	0	0.968	0.37
Cracr2b	2.88994	0	0	0.659	0.088
Nudt14	2.86046	3.69022e-272	7.30295e-268	0.331	0.043
Tie1	2.8592	0	0	0.598	0.067
Epha4	2.85003	0	0	0.416	0.057
Mertk	2.84784	0	0	0.409	0.048
Snn	2.84223	6.55893e-253	1.29801e-248	0.28	0.032
Gimap8	2.84192	2.92294e-161	5.7845e-157	0.165	0.017
Atp10d	2.84178	3.39308e-282	6.7149e-278	0.331	0.041
Arhgef15	2.84139	0	0	0.452	0.05
Lmo1	2.83814	0	0	0.644	0.11
Rspo3	2.83519	1.15339e-60	2.28255e-56	0.121	0.025
Gbp3	2.82649	0	0	0.501	0.077
Cd59a	2.81177	0	0	0.789	0.165
Arl15	2.79254	1.75511e-265	3.47336e-261	0.368	0.057
Syt15	2.79157	1.4177e-253	2.80562e-249	0.244	0.023
Tead4	2.78598	6.62077e-91	1.31025e-86	0.118	0.016
Mcf2l	2.78116	0	0	0.394	0.047
Coro2a	2.78094	9.47943e-105	1.87598e-100	0.101	0.009
Podxl	2.77947	0	0	0.671	0.086
Ushbp1	2.77225	0	0	0.596	0.066
Fam57b	2.77022	1.99104e-99	3.94026e-95	0.1	0.01
C130074G19Rik	2.76726	0	0	0.764	0.186
Eng	2.7672	0	0	0.829	0.162
Ppp1r16b	2.76442	1.77209e-248	3.50697e-244	0.276	0.031
Rapgef5	2.75422	5.84912e-279	1.15754e-274	0.326	0.04
Tnfsf10	2.7541	2.07554e-206	4.10749e-202	0.241	0.029
Fmnl3	2.75153	9.04686e-266	1.79037e-261	0.329	0.043
Slc2a1	2.74658	0	0	0.965	0.289
Sncaip	2.74461	1.66815e-129	3.30128e-125	0.147	0.017
Grap	2.73131	0	0	0.488	0.07
Bvht	2.72729	0	0	0.567	0.094
Spata13	2.71503	0	0	0.32	0.033
Cd38	2.71466	0	0	0.446	0.055
Hmgb3	2.71313	1.30157e-254	2.57581e-250	0.334	0.047
Tnfaip8l1	2.70828	1.07763e-188	2.13262e-184	0.206	0.023
Ifit1	2.70392	0	0	0.516	0.084
Cadm1	2.697	0	0	0.615	0.049
Hoxd3os1	2.69698	2.61161e-156	5.16837e-152	0.172	0.019
Akap2	2.69467	1.95786e-301	3.87461e-297	0.403	0.06
Pecam1	2.69099	0	0	0.92	0.122
H2-Q7	2.68548	0	0	0.393	0.048
Ptprg	2.68435	0	0	0.531	0.089
Ifnar1	2.67953	0	0	0.636	0.128
Prex2	2.67602	0	0	0.726	0.106
Mpzl1	2.67485	0	0	0.609	0.121
Cdk17	2.67386	1.46404e-261	2.89734e-257	0.33	0.044
Rnf125	2.6642	5.51351e-214	1.09112e-209	0.271	0.036
Sox18	2.65586	0	0	0.355	0.04
Fli1	2.65455	0	0	0.587	0.085
Myct1	2.64015	0	0	0.593	0.068
Arap3	2.63789	3.19974e-239	6.33228e-235	0.278	0.033
Cnksr3	2.63528	1.01995e-160	2.01848e-156	0.207	0.028
CT025619.3	2.63298	1.19151e-85	2.358e-81	0.1	0.012
Cnot6l	2.62886	0	0	0.691	0.178
Ifit3b	2.62604	3.27572e-157	6.48265e-153	0.19	0.024
Plcb1	2.62315	0	0	0.447	0.064
Eif2ak4	2.61736	1.22039e-136	2.41515e-132	0.186	0.027
Rapgef4	2.61646	1.3621e-111	2.6956e-107	0.137	0.017
Ptprm	2.60379	8.00965e-290	1.58511e-285	0.436	0.074
Pde2a	2.59818	1.52131e-102	3.01068e-98	0.121	0.015
B4galt4	2.59741	1.54506e-302	3.05768e-298	0.496	0.095
Itga3	2.59443	2.90735e-112	5.75364e-108	0.156	0.023
Gm37760	2.59347	9.5503e-147	1.89e-142	0.184	0.024
Pdia5	2.58713	1.03844e-295	2.05508e-291	0.504	0.103
Spns2	2.58497	1.03133e-236	2.04101e-232	0.253	0.027
Ecscr	2.58347	0	0	0.882	0.251
Rnd1	2.58232	3.02614e-241	5.98872e-237	0.295	0.038
Tjp2	2.58021	1.37448e-274	2.72009e-270	0.453	0.086
Ccdc88c	2.57311	4.57412e-248	9.05218e-244	0.314	0.042
Lrrc32	2.56566	4.58766e-252	9.07897e-248	0.432	0.085
Ceacam1	2.56154	7.15256e-263	1.41549e-258	0.328	0.043
Myl4	2.55234	7.21027e-119	1.42691e-114	0.16	0.023
Ifit2	2.54708	1.93311e-116	3.82563e-112	0.26	0.061
Unc5b	2.54697	3.92633e-131	7.7702e-127	0.145	0.016
Socs2	2.54344	0	0	0.528	0.08
Irf7	2.53872	0	0	0.559	0.116
Glul	2.52461	0	0	0.926	0.62
Filip1	2.5144	0	0	0.605	0.091
Jam2	2.50787	0	0	0.737	0.139
Nedd9	2.49401	7.33419e-248	1.45144e-243	0.4	0.072
C1qtnf9	2.4856	0	0	0.623	0.072
Ica1	2.48359	2.2509e-127	4.45453e-123	0.156	0.02
Epas1	2.48351	0	0	0.869	0.227
Thrsp	2.47871	0	0	0.446	0.049
4931406P16Rik	2.47567	0	0	0.743	0.2
Palmd	2.47349	0	0	0.638	0.143
Tm4sf1	2.47021	0	0	0.989	0.547
Entpd1	2.4696	0	0	0.489	0.074
Lrrc8c	2.46443	0	0	0.571	0.103
Sh3rf1	2.46066	2.87897e-105	5.69749e-101	0.157	0.025
Atp10a	2.45673	5.72974e-160	1.13392e-155	0.281	0.054
Rhbdf2	2.45093	1.68775e-85	3.34005e-81	0.1	0.012
Cdc42ep1	2.43959	6.6779e-285	1.32156e-280	0.395	0.059
Ankrd13a	2.41639	1.77995e-251	3.52252e-247	0.455	0.095
Dnm3	2.40643	0	0	0.625	0.139
Ifi47	2.40624	1.42261e-231	2.81534e-227	0.375	0.067
Acacb	2.39648	1.46676e-84	2.90272e-80	0.113	0.016
Fam13a	2.39523	9.39919e-169	1.8601e-164	0.314	0.064
Map4k2	2.39223	3.10475e-192	6.1443e-188	0.266	0.039
Stom	2.39081	1.2584e-246	2.49037e-242	0.521	0.129
Hoxb4	2.38923	8.31754e-170	1.64604e-165	0.247	0.038
Ablim3	2.38391	2.06712e-206	4.09084e-202	0.262	0.035
Sox7	2.38246	4.19648e-128	8.30483e-124	0.149	0.018
Egln3	2.38172	4.04466e-56	8.00439e-52	0.136	0.034
Nos3	2.38081	7.28826e-123	1.44235e-118	0.165	0.023
Gm43794	2.38075	1.95673e-84	3.87236e-80	0.131	0.022
Cables1	2.37916	7.01012e-80	1.3873e-75	0.123	0.02
Swap70	2.37657	6.34782e-298	1.25623e-293	0.628	0.166
Unc45b	2.36994	0	0	0.437	0.065
Arhgef5	2.35344	6.39565e-121	1.2657e-116	0.187	0.031
Tmem44	2.35086	7.81967e-179	1.54751e-174	0.28	0.047
Gbp7	2.35038	1.15695e-278	2.2896e-274	0.564	0.135
Rgs12	2.34727	7.03164e-152	1.39156e-147	0.266	0.05
Myo10	2.34118	1.04782e-264	2.07364e-260	0.479	0.1
Pllp	2.33792	0	0	0.54	0.028
Grrp1	2.33656	0	0	0.557	0.071
Adipor2	2.33484	1.1836e-260	2.34234e-256	0.548	0.137
Bcl2l1	2.33051	0	0	0.666	0.18
Gimap9	2.33004	3.53238e-148	6.99058e-144	0.193	0.026
Ly6c1	2.32966	0	0	0.994	0.574
Atxn1	2.32743	2.74966e-267	5.44157e-263	0.492	0.103
Plcg2	2.32219	1.39157e-98	2.75392e-94	0.129	0.018
Clic4	2.3212	0	0	0.862	0.326
Nat8f1	2.31995	7.2038e-113	1.42563e-108	0.199	0.037
Dock4	2.31369	5.78299e-233	1.14445e-228	0.416	0.082
Patz1	2.31322	3.80792e-179	7.53588e-175	0.305	0.056
Fam60a	2.31082	9.97538e-91	1.97413e-86	0.14	0.023
Btbd19	2.30991	2.35769e-85	4.66586e-81	0.129	0.021
Dgke	2.29704	3.13283e-123	6.19986e-119	0.184	0.029
Plekhh2	2.29597	4.00492e-176	7.92574e-172	0.374	0.087
Cyb5b	2.29475	7.96414e-261	1.5761e-256	0.609	0.177
Ly6e	2.29065	0	0	0.986	0.574
Ahr	2.28942	7.8115e-294	1.5459e-289	0.485	0.091
Ncoa7	2.28636	9.54677e-260	1.88931e-255	0.589	0.161
Pkig	2.2854	0	0	0.844	0.335
Cobll1	2.28062	1.78584e-243	3.53418e-239	0.477	0.105
Tsc22d1	2.27817	0	0	0.98	0.565
6430548M08Rik	2.27764	1.22564e-146	2.42554e-142	0.246	0.044
CAAA01194877.1	2.2714	6.87854e-221	1.36126e-216	0.367	0.066
Bik	2.27042	1.29252e-130	2.55789e-126	0.192	0.03
Rassf3	2.26932	1.69645e-248	3.35727e-244	0.412	0.074
Gm43795	2.26287	6.68999e-73	1.32395e-68	0.114	0.019
Rgs3	2.25631	5.03608e-275	9.96641e-271	0.514	0.109
Tspan5	2.25059	2.56699e-279	5.08007e-275	0.647	0.191
Uaca	2.25006	2.55887e-303	5.064e-299	0.647	0.172
Csf2rb	2.24444	8.15029e-216	1.61294e-211	0.305	0.046
Helz2	2.24165	2.32015e-103	4.59157e-99	0.169	0.029
Sh2d3c	2.23038	9.31579e-164	1.8436e-159	0.242	0.037
Lrrc8a	2.228	2.58898e-239	5.12358e-235	0.628	0.198
Sp100	2.22183	0	0	0.726	0.197
Bsg	2.21956	0	0	0.985	0.851
Prag1	2.21639	1.23925e-78	2.45248e-74	0.131	0.023
Rasgrf2	2.2139	3.2403e-119	6.41255e-115	0.172	0.026
Fmo2	2.19953	0	0	0.707	0.198
Pkn3	2.19459	3.55996e-169	7.04517e-165	0.219	0.029
C530043K16Rik	2.19378	2.48016e-131	4.90824e-127	0.261	0.055
Tspan2	2.1881	1.81257e-154	3.58708e-150	0.313	0.068
Tes	2.18799	3.94398e-156	7.80514e-152	0.258	0.045
Rab4a	2.18773	3.54194e-144	7.00951e-140	0.311	0.071
Hyal2	2.1821	7.63637e-186	1.51124e-181	0.35	0.072
Tm6sf1	2.1806	0	0	0.569	0.1
Map4k3	2.18026	3.34851e-171	6.6267e-167	0.329	0.068
P2ry2	2.17564	2.12402e-69	4.20343e-65	0.1	0.015
B930086L07Rik	2.17376	1.57668e-95	3.12025e-91	0.149	0.024
Kitl	2.16777	0	0	0.714	0.198
Phxr4	2.16758	2.19276e-186	4.33947e-182	0.356	0.073
B3gnt3	2.16657	7.2739e-97	1.43951e-92	0.148	0.024
Enah	2.16295	3.68961e-289	7.30174e-285	0.546	0.117
Klhl3	2.15974	3.18406e-74	6.30125e-70	0.104	0.015
Cd200	2.15804	0	0	0.843	0.274
Znrf1	2.15623	3.48343e-200	6.89371e-196	0.412	0.092
Plekhg5	2.15175	4.7794e-143	9.45843e-139	0.234	0.04
Zfpm1	2.15021	1.86913e-75	3.69902e-71	0.117	0.019
4930581F22Rik	2.14918	2.70914e-102	5.36139e-98	0.172	0.03
H2-Q4	2.14847	0	0	0.572	0.12
Phf11d	2.14467	7.60012e-216	1.50406e-211	0.478	0.116
Sema6b	2.14277	2.96929e-107	5.87622e-103	0.161	0.025
Als2cl	2.13665	1.16509e-81	2.30572e-77	0.156	0.031
Pnpla6	2.12823	9.91318e-108	1.96182e-103	0.19	0.035
Unc13b	2.12326	1.22867e-76	2.43155e-72	0.141	0.027
Gm43792	2.12284	1.42593e-58	2.82192e-54	0.103	0.019
Tuba4a	2.12279	1.11601e-67	2.20859e-63	0.129	0.026
Nkd1	2.12177	2.30135e-241	4.55438e-237	0.397	0.071
Ifit3	2.11979	6.35485e-194	1.25763e-189	0.47	0.126
Smagp	2.11272	0	0	0.532	0.094
Hmbox1	2.10677	1.3715e-183	2.7142e-179	0.414	0.1
Btg3	2.10627	8.71447e-148	1.72459e-143	0.327	0.076
Pdgfc	2.10483	6.65139e-110	1.31631e-105	0.238	0.053
Caskin2	2.10415	3.08491e-191	6.10503e-187	0.33	0.061
Prr5l	2.10252	8.39946e-96	1.66225e-91	0.224	0.054
Fgd5	2.09733	6.31125e-204	1.249e-199	0.363	0.069
Plaur	2.09547	1.11427e-88	2.20513e-84	0.169	0.034
Oasl2	2.09302	6.64323e-213	1.31469e-208	0.529	0.147
Cd320	2.09266	7.8455e-176	1.55262e-171	0.412	0.103
2900026A02Rik	2.08632	0	0	0.761	0.246
Bst2	2.08557	0	0	0.899	0.438
Il10rb	2.08271	2.95715e-262	5.85221e-258	0.666	0.209
Plcb4	2.08103	4.75758e-303	9.41526e-299	0.635	0.158
Cdh5	2.08068	0	0	0.843	0.234
Nxn	2.07764	1.24875e-144	2.47127e-140	0.3	0.066
Xpr1	2.07395	1.76785e-200	3.49857e-196	0.467	0.117
Kif26a	2.07329	8.62308e-88	1.70651e-83	0.174	0.036
1110034G24Rik	2.07273	9.64747e-134	1.90923e-129	0.31	0.075
Nfat5	2.06279	7.81649e-274	1.54688e-269	0.725	0.252
Cthrc1	2.06247	1.51189e-145	2.99204e-141	0.25	0.045
Fam57a	2.05726	2.063e-72	4.08267e-68	0.126	0.023
Gm43343	2.0568	2.14504e-97	4.24503e-93	0.2	0.043
Atp7a	2.05676	2.19863e-126	4.35108e-122	0.251	0.052
Tgm2	2.05576	0	0	0.738	0.219
Dchs1	2.05328	3.11437e-63	6.16334e-59	0.123	0.025
AI467606	2.05192	4.38278e-190	8.67352e-186	0.291	0.047
Trib3	2.04307	3.01472e-79	5.96613e-75	0.136	0.024
Xaf1	2.03832	1.1032e-250	2.18324e-246	0.644	0.198
Gm37474	2.03095	2.13121e-165	4.21767e-161	0.256	0.042
Gm43923	2.02564	8.14127e-88	1.61116e-83	0.157	0.03
Phactr4	2.02326	6.94634e-100	1.37468e-95	0.25	0.063
Hbegf	2.02135	1.53526e-114	3.03828e-110	0.244	0.054
Arhgap31	2.01898	0	0	0.9	0.357
Mospd1	2.00773	1.03939e-180	2.05695e-176	0.441	0.116
Herc6	2.00342	1.67795e-131	3.32065e-127	0.26	0.054
Hlf	2.00316	3.64783e-205	7.21905e-201	0.444	0.104
Efna1	2.00176	2.3974e-189	4.74446e-185	0.425	0.102
Nrgn	2.00149	3.91096e-135	7.73978e-131	0.142	0.015
Fam171a1	1.99691	1.55876e-165	3.08479e-161	0.338	0.072
Bend7	1.99113	1.23641e-51	2.44685e-47	0.117	0.027
Ift172	1.99006	7.74607e-125	1.53295e-120	0.262	0.057
Ly6c2	1.98286	3.829e-123	7.57759e-119	0.213	0.039
Amot	1.98038	5.43042e-62	1.07468e-57	0.1	0.017
Gm37082	1.97769	3.2795e-91	6.49012e-87	0.135	0.021
Ctbp2	1.97427	1.78645e-174	3.53539e-170	0.474	0.137
Scarb1	1.97234	0	0	0.635	0.125
Pqlc1	1.97114	2.92734e-176	5.79321e-172	0.374	0.083
Mtmr10	1.97096	1.02053e-103	2.01962e-99	0.216	0.047
Actn4	1.96858	0	0	0.875	0.428
Shb	1.96684	3.07474e-61	6.08491e-57	0.109	0.02
Ctps	1.96653	1.48138e-119	2.93165e-115	0.347	0.101
Gm14636	1.95748	1.11025e-68	2.19719e-64	0.125	0.024
Tnk2	1.95601	9.42518e-82	1.86524e-77	0.164	0.034
Pir	1.95437	1.15745e-206	2.29059e-202	0.604	0.202
Rapgef2	1.9492	1.71934e-140	3.40257e-136	0.294	0.064
Iigp1	1.94382	4.18562e-216	8.28335e-212	0.464	0.109
Pwwp2b	1.94355	1.30758e-59	2.5877e-55	0.161	0.043
Tjp1	1.9378	6.26738e-280	1.24031e-275	0.764	0.279
Msrb3	1.93609	3.49639e-134	6.91935e-130	0.336	0.086
A4galt	1.93477	1.05439e-124	2.08663e-120	0.359	0.105
Sipa1l2	1.9311	7.60964e-111	1.50595e-106	0.183	0.031
Ralgapa1	1.92968	2.90461e-184	5.74823e-180	0.451	0.116
Gatsl3	1.92907	1.38612e-164	2.74313e-160	0.455	0.132
Notch1	1.92712	1.43675e-200	2.84332e-196	0.421	0.093
Prkd2	1.92707	1.85091e-120	3.66295e-116	0.262	0.059
Nectin2	1.92163	4.40057e-128	8.70873e-124	0.288	0.067
Casz1	1.92108	3.92656e-74	7.77067e-70	0.114	0.018
Tpd52l1	1.91943	4.48612e-63	8.87804e-59	0.205	0.062
Casp7	1.91591	6.85572e-56	1.35675e-51	0.136	0.033
Crispld1	1.9143	1.64474e-111	3.25495e-107	0.269	0.065
Pik3c2a	1.91396	6.64758e-192	1.31556e-187	0.532	0.158
Calm1	1.91263	0	0	0.998	0.869
Larp1b	1.90994	9.07474e-104	1.79589e-99	0.239	0.056
1110008L16Rik	1.90827	1.96667e-82	3.89203e-78	0.204	0.05
Ppp1r13b	1.90732	4.17662e-116	8.26553e-112	0.282	0.07
Ephb4	1.89849	1.24347e-152	2.46083e-148	0.357	0.086
Cd2ap	1.89731	8.92899e-225	1.76705e-220	0.688	0.25
Tbx3	1.89583	5.03765e-105	9.96951e-101	0.236	0.054
Vcam1	1.89527	4.25291e-79	8.4165e-75	0.262	0.082
Trim16	1.89496	5.39799e-78	1.06826e-73	0.21	0.055
Dgkh	1.89468	2.57311e-114	5.09218e-110	0.225	0.046
Zfp979	1.8916	4.23403e-104	8.37914e-100	0.169	0.029
Arl2bp	1.89116	2.99419e-262	5.92549e-258	0.754	0.292
8430408G22Rik	1.8878	5.5108e-206	1.09059e-201	0.298	0.046
2810025M15Rik	1.88744	6.40682e-227	1.26791e-222	0.531	0.136
Ets2	1.88422	5.25901e-199	1.04076e-194	0.537	0.157
Plpp6	1.88326	1.09859e-69	2.17411e-65	0.176	0.044
Klhl2	1.88199	5.95636e-75	1.17876e-70	0.173	0.04
Dok4	1.88164	2.28892e-92	4.52977e-88	0.18	0.036
Itpripl1	1.87962	1.02502e-109	2.02851e-105	0.238	0.053
Lmo2	1.8731	3.68387e-248	7.29038e-244	0.649	0.195
Tek	1.87018	5.51142e-211	1.09071e-206	0.559	0.161
Ssfa2	1.86939	4.4176e-102	8.74242e-98	0.238	0.056
Rusc1	1.86642	3.64163e-103	7.20678e-99	0.276	0.074
Vasp	1.85661	5.54037e-221	1.09644e-216	0.685	0.26
Ccdc85b	1.85262	3.93855e-233	7.79439e-229	0.701	0.26
A330009N23Rik	1.84709	2.04261e-52	4.04233e-48	0.115	0.026
Cmpk2	1.84338	8.86659e-70	1.7547e-65	0.192	0.052
Sparcl1	1.84269	0	0	0.985	0.46
Klhl5	1.8396	1.6795e-134	3.32373e-130	0.34	0.087
Piezo1	1.83734	1.94178e-125	3.84279e-121	0.31	0.078
Prkab1	1.83719	8.79282e-108	1.7401e-103	0.27	0.067
Ciart	1.83709	1.49895e-53	2.96642e-49	0.129	0.031
Prdm16	1.83602	3.0307e-59	5.99776e-55	0.123	0.026
Marc2	1.83575	2.29153e-279	4.53494e-275	0.869	0.506
Git2	1.8353	6.63421e-212	1.31291e-207	0.645	0.22
Myo1d	1.83335	3.57892e-79	7.08269e-75	0.15	0.029
Casp8	1.83201	1.19619e-142	2.36726e-138	0.388	0.107
Itpkb	1.82762	4.07441e-219	8.06326e-215	0.589	0.173
Dysf	1.82476	3.95146e-80	7.81993e-76	0.154	0.03
Gm8995	1.8227	5.70857e-233	1.12973e-228	0.414	0.077
Usp53	1.82148	4.47813e-175	8.86222e-171	0.5	0.15
Map3k11	1.81689	1.96495e-110	3.88864e-106	0.252	0.058
Lifr	1.81015	8.59391e-266	1.70073e-261	0.72	0.231
Rtp4	1.80798	1.56768e-224	3.10244e-220	0.553	0.146
Agrn	1.8076	2.97184e-101	5.88126e-97	0.216	0.047
Lhfpl2	1.80643	5.02405e-159	9.94259e-155	0.258	0.044
Gm44220	1.80611	3.55578e-45	7.03689e-41	0.1	0.022
Ece1	1.80541	3.78572e-285	7.49194e-281	0.747	0.24
H2-K1	1.80327	0	0	0.958	0.606
Sema3f	1.80141	2.13299e-85	4.22118e-81	0.173	0.036
Macf1	1.80007	3.12905e-224	6.19239e-220	0.732	0.296
9530026P05Rik	1.79723	7.43302e-63	1.471e-58	0.132	0.028
Gm43793	1.79621	5.58801e-48	1.10587e-43	0.117	0.028
Pawr	1.79603	7.68275e-38	1.52042e-33	0.127	0.039
Cables2	1.79556	1.11569e-54	2.20796e-50	0.124	0.028
Clec2d	1.78611	9.561e-225	1.89212e-220	0.69	0.236
Rasgrp3	1.78536	1.32167e-165	2.61558e-161	0.29	0.053
Mcc	1.78434	4.41101e-110	8.72939e-106	0.269	0.066
Psmb9	1.78308	4.32669e-178	8.56251e-174	0.455	0.118
Lrp5	1.78247	4.45635e-86	8.81911e-82	0.199	0.046
Lrrc1	1.78185	6.46158e-63	1.27875e-58	0.116	0.022
Plat	1.78157	1.53837e-162	3.04443e-158	0.745	0.381
Arid5b	1.77909	1.88488e-208	3.73018e-204	0.737	0.316
Cry1	1.77839	1.73692e-68	3.43736e-64	0.133	0.027
Insr	1.77763	1.40531e-124	2.78111e-120	0.341	0.093
Chst15	1.77686	3.28703e-149	6.50503e-145	0.348	0.083
Slc25a32	1.77553	8.02391e-94	1.58793e-89	0.244	0.063
Luzp1	1.77491	1.66961e-228	3.30416e-224	0.733	0.295
Enpp4	1.7745	7.04533e-119	1.39427e-114	0.275	0.065
Snx11	1.77104	8.09453e-101	1.60191e-96	0.238	0.056
Mansc1	1.7709	1.51143e-72	2.99111e-68	0.172	0.041
Auts2	1.76441	3.5248e-232	6.97559e-228	0.645	0.199
Wdr37	1.76246	2.13853e-105	4.23216e-101	0.285	0.076
Il17rd	1.76022	2.29216e-157	4.53619e-153	0.419	0.113
Trim34a	1.76005	4.46501e-93	8.83625e-89	0.215	0.05
Tspan9	1.75907	1.32021e-136	2.61269e-132	0.323	0.077
Plekhg1	1.75333	4.25703e-88	8.42465e-84	0.224	0.056
Smad1	1.75257	1.35859e-159	2.68866e-155	0.43	0.118
Prr7	1.74652	2.75298e-51	5.44815e-47	0.133	0.034
Tcf4	1.74251	0	0	0.957	0.603
Tbkbp1	1.73633	1.20489e-79	2.38447e-75	0.17	0.037
Dab2ip	1.73299	7.19209e-177	1.42331e-172	0.498	0.145
Cers4	1.72888	2.56261e-199	5.0714e-195	0.571	0.173
Zbtb46	1.72137	1.15576e-63	2.28724e-59	0.147	0.034
9530082P21Rik	1.71866	9.65453e-93	1.91063e-88	0.252	0.067
Stat1	1.71817	1.54233e-134	3.05226e-130	0.389	0.111
9930111J21Rik2	1.71353	3.02044e-155	5.97745e-151	0.35	0.08
Znrf3	1.71322	4.75058e-44	9.40141e-40	0.137	0.04
Vamp5	1.71009	3.9729e-222	7.86237e-218	0.577	0.163
Pls3	1.70863	3.09088e-224	6.11685e-220	0.801	0.382
B430010I23Rik	1.70459	9.67107e-59	1.91391e-54	0.176	0.05
AU020206	1.70276	4.389e-56	8.68583e-52	0.133	0.032
B230216N24Rik	1.69497	2.05011e-49	4.05717e-45	0.124	0.031
AC148324.1	1.69416	2.82952e-101	5.59963e-97	0.239	0.056
Slc12a7	1.68948	4.84163e-81	9.58158e-77	0.19	0.045
Apbb2	1.68688	2.94584e-192	5.82982e-188	0.668	0.253
N4bp1	1.68227	2.75525e-128	5.45264e-124	0.377	0.108
Mkl2	1.6789	3.71325e-151	7.34852e-147	0.479	0.15
Bcar1	1.67602	6.22814e-101	1.23255e-96	0.272	0.072
Arhgap23	1.67584	2.26394e-118	4.48035e-114	0.342	0.096
Pfkl	1.67514	1.04269e-138	2.06349e-134	0.433	0.132
Elmo1	1.67359	1.56916e-143	3.10536e-139	0.336	0.079
Trim30a	1.67183	3.41374e-154	6.7558e-150	0.44	0.124
Hip1	1.66946	1.99373e-183	3.94559e-179	0.504	0.141
Tnfrsf11a	1.66854	1.5014e-89	2.97128e-85	0.156	0.028
Esyt2	1.66746	4.39942e-154	8.70646e-150	0.611	0.246
Elk3	1.66594	1.55358e-172	3.07453e-168	0.487	0.14
Nmi	1.66532	1.4542e-129	2.87785e-125	0.436	0.142
Kdr	1.66427	0	0	0.523	0.092
Cav2	1.6627	8.66539e-261	1.71488e-256	0.821	0.316
Ripor1	1.65977	2.35203e-112	4.65467e-108	0.326	0.091
Tbc1d22a	1.65883	1.51709e-56	3.00232e-52	0.154	0.04
Tanc1	1.65715	2.9673e-133	5.87228e-129	0.434	0.136
Eepd1	1.65597	1.15272e-77	2.28124e-73	0.185	0.043
Lfng	1.65466	7.78279e-159	1.54021e-154	0.358	0.082
Lmcd1	1.64966	5.14011e-156	1.01723e-151	0.339	0.075
Orai1	1.64436	1.28384e-123	2.54071e-119	0.394	0.121
Rapgef1	1.63879	1.49017e-100	2.94904e-96	0.342	0.11
Wee1	1.63589	4.97301e-58	9.84158e-54	0.206	0.066
Crip2	1.62706	0	0	0.966	0.578
Pde9a	1.62331	1.13079e-49	2.23783e-45	0.117	0.027
Ctnnbip1	1.62309	4.63288e-193	9.16848e-189	0.651	0.242
Gm37060	1.62045	7.38745e-68	1.46198e-63	0.17	0.042
Oas1a	1.60725	1.29293e-50	2.55871e-46	0.15	0.042
Ifnar2	1.60594	4.34141e-174	8.59166e-170	0.625	0.232
Clec14a	1.60455	2.0343e-134	4.02589e-130	0.29	0.064
Ccnyl1	1.60325	3.99065e-33	7.89749e-29	0.108	0.032
Lbr	1.60156	2.11942e-143	4.19433e-139	0.449	0.137
Ehd4	1.59925	3.96204e-285	7.84088e-281	0.735	0.232
Gfod2	1.5989	7.17186e-51	1.41931e-46	0.133	0.034
Gbe1	1.59847	3.70915e-62	7.3404e-58	0.208	0.063
Stard4	1.59769	4.41123e-83	8.72982e-79	0.256	0.074
Gpihbp1	1.59608	0	0	0.532	0.095
Arhgef3	1.59473	4.72097e-116	9.34281e-112	0.302	0.077
Ets1	1.59293	1.35441e-197	2.68037e-193	0.454	0.105
Mospd2	1.59102	1.02755e-96	2.03352e-92	0.395	0.142
Srf	1.59066	8.83089e-78	1.74763e-73	0.231	0.065
Stx6	1.59057	1.15811e-103	2.2919e-99	0.366	0.119
Prpf40b	1.58654	1.66945e-77	3.30385e-73	0.216	0.058
Tnfaip1	1.57922	2.24068e-136	4.4343e-132	0.534	0.201
Psmb8	1.57904	3.47215e-214	6.87138e-210	0.737	0.284
Spint2	1.57827	1.42933e-123	2.82864e-119	0.407	0.126
St8sia4	1.57627	9.53874e-131	1.88772e-126	0.271	0.057
Myh9	1.57605	2.61034e-199	5.16587e-195	0.729	0.291
Serinc3	1.56833	0	0	0.969	0.608
Vsig10	1.56746	4.15377e-105	8.2203e-101	0.326	0.094
Anp32a	1.56692	5.37403e-247	1.06352e-242	0.868	0.496
Slc30a4	1.56666	1.29538e-58	2.56356e-54	0.184	0.053
AV356131	1.56556	1.14588e-28	2.2677e-24	0.101	0.032
Stk10	1.56429	1.99247e-66	3.94311e-62	0.142	0.031
Lpcat3	1.56357	1.77989e-99	3.5224e-95	0.383	0.132
Ifi35	1.56031	2.90174e-161	5.74255e-157	0.671	0.302
AC153143.1	1.55936	6.70692e-57	1.3273e-52	0.139	0.034
Sorbs3	1.55405	1.34331e-59	2.65841e-55	0.2	0.061
Fam198b	1.55195	3.52251e-159	6.97104e-155	0.543	0.18
Afdn	1.54966	3.8184e-164	7.55662e-160	0.575	0.202
Rnf213	1.54403	2.51177e-99	4.97079e-95	0.296	0.083
Trim24	1.54302	2.5742e-98	5.09434e-94	0.341	0.108
Cbfa2t3	1.54286	3.29148e-160	6.51384e-156	0.407	0.101
Ppm1l	1.53904	9.9056e-96	1.96032e-91	0.197	0.041
Flnb	1.53596	6.63601e-126	1.31327e-121	0.545	0.221
Sh3bp5	1.53508	2.21655e-141	4.38656e-137	0.518	0.181
Maob	1.53236	1.23807e-67	2.45014e-63	0.175	0.044
Tmem184b	1.53229	3.05954e-102	6.05483e-98	0.347	0.108
Actg1	1.52921	0	0	0.995	0.928
Gm42432	1.52836	1.69665e-34	3.35768e-30	0.1	0.028
Abi3	1.52522	1.23577e-92	2.4456e-88	0.22	0.052
Stim2	1.52496	4.21378e-87	8.33907e-83	0.331	0.111
Fam219a	1.52434	3.31326e-74	6.55694e-70	0.222	0.062
Mfhas1	1.51835	1.54689e-96	3.0613e-92	0.292	0.083
Fam210b	1.51496	1.24546e-58	2.46476e-54	0.171	0.047
Prickle3	1.51365	3.62927e-65	7.18232e-61	0.218	0.066
Adgrl2	1.51346	8.36592e-81	1.65562e-76	0.212	0.053
Atp8a1	1.50935	4.48275e-90	8.87136e-86	0.258	0.07
Lrch1	1.50682	3.64068e-79	7.20491e-75	0.236	0.065
Cavin2	1.50321	0	0	0.948	0.384
Sp110	1.50173	1.91271e-119	3.78526e-115	0.408	0.128
Rps6ka1	1.49586	2.22131e-52	4.39597e-48	0.12	0.027
Ankrd29	1.4869	2.14925e-49	4.25336e-45	0.151	0.043
Esm1	1.48475	1.88188e-66	3.72424e-62	0.117	0.022
Gbp2	1.48405	4.9345e-107	9.76537e-103	0.487	0.193
Pim3	1.48362	1.352e-189	2.67561e-185	0.561	0.171
Fbxo7	1.48303	6.62202e-111	1.3105e-106	0.338	0.097
Slc25a40	1.4808	4.02401e-42	7.96352e-38	0.133	0.039
Flt4	1.47349	1.1022e-89	2.18125e-85	0.135	0.021
Cttnbp2nl	1.47213	3.70357e-81	7.32936e-77	0.272	0.083
Map3k6	1.47173	2.13894e-58	4.23295e-54	0.188	0.055
Prrg2	1.47124	3.75325e-63	7.42768e-59	0.201	0.058
Apobec3	1.47055	3.93745e-124	7.79221e-120	0.358	0.098
Rai14	1.46951	1.27465e-117	2.52254e-113	0.479	0.176
Eaf1	1.46871	8.47193e-49	1.67659e-44	0.153	0.044
Usp18	1.46698	7.9829e-70	1.57982e-65	0.245	0.077
Id3	1.46542	1.39465e-267	2.76002e-263	0.954	0.625
Igtp	1.45852	3.81647e-70	7.5528e-66	0.283	0.098
Stox2	1.4582	1.1802e-79	2.33562e-75	0.257	0.076
Pitpnm2	1.45783	2.58479e-66	5.11529e-62	0.19	0.051
Uba7	1.45729	1.86324e-84	3.68736e-80	0.206	0.049
Phldb2	1.45716	4.7133e-104	9.32762e-100	0.368	0.118
Pde4a	1.45688	1.13997e-50	2.25599e-46	0.175	0.054
Chp2	1.45543	1.46173e-56	2.89276e-52	0.128	0.029
Pdlim5	1.44848	7.48546e-104	1.48137e-99	0.57	0.273
Msrb2	1.44533	7.04168e-40	1.39355e-35	0.137	0.042
Tgfb2	1.44172	3.77714e-83	7.47495e-79	0.377	0.142
Mllt3	1.43713	9.74411e-75	1.92836e-70	0.271	0.087
Ptpn12	1.43512	4.20652e-105	8.3247e-101	0.412	0.143
Mtus1	1.4337	8.56912e-102	1.69583e-97	0.402	0.139
Stxbp1	1.43326	2.92723e-82	5.79298e-78	0.259	0.075
Gm37390	1.43193	2.025e-42	4.00748e-38	0.143	0.043
Dbndd2	1.43117	1.10829e-51	2.1933e-47	0.176	0.054
Dph6	1.43006	7.88719e-47	1.56088e-42	0.158	0.048
Tril	1.42781	4.45039e-132	8.80733e-128	0.443	0.137
Hint3	1.42497	3.46353e-91	6.85432e-87	0.354	0.12
Irf9	1.4234	1.01449e-80	2.00767e-76	0.344	0.123
Tap2	1.42243	1.49017e-100	2.94904e-96	0.423	0.155
Hspb1	1.42057	2.97229e-281	5.88216e-277	0.973	0.585
Fam212a	1.41796	5.95013e-115	1.17753e-110	0.288	0.07
Zdhhc18	1.41609	9.41962e-52	1.86414e-47	0.176	0.053
Gnai2	1.41063	1.76777e-247	3.49842e-243	0.912	0.644
Msn	1.40859	2.98893e-173	5.91508e-169	0.814	0.478
Atxn7l1	1.40856	3.78075e-58	7.4821e-54	0.191	0.057
Mindy1	1.40816	4.06034e-85	8.03541e-81	0.403	0.159
Gm45828	1.40751	1.80493e-20	3.57196e-16	0.114	0.047
Mndal	1.40709	1.61549e-155	3.19705e-151	0.643	0.247
3110021N24Rik	1.40565	5.09338e-33	1.00798e-28	0.1	0.028
Abr	1.40546	6.88849e-74	1.36323e-69	0.249	0.075
Zdhhc12	1.40221	1.94519e-53	3.84952e-49	0.199	0.065
Gm37333	1.40111	1.39782e-64	2.76629e-60	0.186	0.05
Ifih1	1.39677	4.52645e-52	8.95785e-48	0.259	0.098
Sh3bp4	1.39586	8.69341e-62	1.72043e-57	0.241	0.08
Stat2	1.39565	5.87774e-85	1.1632e-80	0.322	0.106
Hprt	1.39491	1.70571e-154	3.3756e-150	0.718	0.347
Itga5	1.39449	6.69535e-75	1.32501e-70	0.268	0.085
Pcnx	1.39216	7.56842e-63	1.49779e-58	0.222	0.07
Iqgap1	1.39117	1.27422e-204	2.52167e-200	0.857	0.491
Pla2g16	1.39095	1.6879e-143	3.34035e-139	0.595	0.235
Pnpla2	1.38923	8.36326e-130	1.65509e-125	0.497	0.175
Lgals3	1.38773	3.58516e-133	7.09503e-129	0.631	0.29
Ints9	1.38093	2.91761e-46	5.77394e-42	0.168	0.053
Pcgf5	1.38026	4.07693e-89	8.06824e-85	0.379	0.137
Afap1l2	1.37913	6.58555e-82	1.30328e-77	0.307	0.101
H2-D1	1.37285	0	0	0.986	0.824
Dock1	1.37223	2.13292e-97	4.22104e-93	0.377	0.127
Eif2ak2	1.37155	1.18472e-66	2.34457e-62	0.28	0.099
Etnk1	1.37146	3.25814e-105	6.44787e-101	0.449	0.165
Gm38399	1.37121	3.68589e-38	7.29437e-34	0.113	0.031
Impdh1	1.36539	1.32822e-54	2.62855e-50	0.175	0.051
Ccnd2	1.36462	3.45001e-170	6.82757e-166	0.825	0.487
Btbd7	1.36386	2.90045e-95	5.73999e-91	0.488	0.201
Sptbn1	1.3634	2.07504e-287	4.10651e-283	0.977	0.741
Ccny	1.36134	5.19806e-91	1.0287e-86	0.404	0.15
Gabpb1	1.36107	4.7228e-53	9.34641e-49	0.16	0.045
AW112010	1.36021	7.51504e-191	1.48723e-186	0.763	0.335
Gltp	1.35775	2.64683e-128	5.23809e-124	0.654	0.318
Prune2	1.35667	5.74212e-33	1.13637e-28	0.106	0.031
Lcorl	1.35573	7.1044e-51	1.40596e-46	0.172	0.052
Abhd2	1.35408	2.86727e-53	5.67433e-49	0.278	0.11
Spaca6	1.35339	1.02388e-48	2.02626e-44	0.18	0.057
Fam117b	1.35306	1.7679e-63	3.49867e-59	0.239	0.077
Yes1	1.35194	5.96871e-69	1.18121e-64	0.256	0.082
Trim37	1.35008	3.76967e-50	7.46018e-46	0.184	0.059
Tpd52	1.34988	7.03435e-131	1.3921e-126	0.566	0.215
Dstyk	1.34751	1.65935e-66	3.28386e-62	0.29	0.103
Efnb2	1.34171	4.74893e-46	9.39813e-42	0.168	0.054
Plxna4	1.33798	4.99436e-34	9.88385e-30	0.114	0.034
Gnb4	1.33746	6.01978e-139	1.19131e-134	0.483	0.154
Card10	1.33155	1.39585e-60	2.7624e-56	0.214	0.067
Map7d1	1.32729	9.53646e-118	1.88727e-113	0.628	0.295
Msx1	1.32718	1.3387e-63	2.64929e-59	0.231	0.073
Rnf114	1.32577	8.90757e-75	1.76281e-70	0.322	0.114
Cttnbp2	1.3256	2.37843e-50	4.70691e-46	0.214	0.076
Wasf2	1.32452	3.03547e-181	6.0072e-177	0.828	0.489
Map3k20	1.32052	1.20092e-129	2.37661e-125	0.374	0.102
Abca3	1.31839	9.22487e-71	1.8256e-66	0.3	0.105
Taok2	1.31736	1.68484e-78	3.3343e-74	0.312	0.105
Kctd12	1.31651	6.23474e-167	1.23386e-162	0.554	0.172
Ppfibp1	1.31536	2.33364e-121	4.61828e-117	0.616	0.279
Utrn	1.31085	1.95887e-174	3.8766e-170	0.807	0.418
Fry	1.31024	4.95325e-101	9.80247e-97	0.388	0.131
Parp14	1.30941	3.371e-85	6.67122e-81	0.329	0.109
Ocel1	1.30667	1.80841e-43	3.57885e-39	0.156	0.049
Klc2	1.30493	9.01817e-28	1.7847e-23	0.105	0.034
Golm1	1.30413	6.21235e-29	1.22942e-24	0.128	0.046
Sap30	1.30381	1.59824e-53	3.16291e-49	0.152	0.04
Adam15	1.30178	1.71661e-131	3.39717e-127	0.71	0.367
Gtf2ird1	1.29949	1.57493e-37	3.11679e-33	0.156	0.054
Grasp	1.29646	5.63215e-77	1.1146e-72	0.439	0.191
Arhgap29	1.29609	1.9776e-107	3.91366e-103	0.589	0.268
Trim25	1.29542	5.3228e-118	1.05338e-113	0.574	0.237
Phc2	1.29484	1.25647e-72	2.48656e-68	0.307	0.108
Fxyd5	1.29468	3.57331e-193	7.07157e-189	0.808	0.365
Kdm6a	1.29396	5.59116e-44	1.10649e-39	0.231	0.091
Sypl	1.2921	6.96886e-156	1.37914e-151	0.793	0.417
Aif1l	1.2916	2.67594e-43	5.29568e-39	0.204	0.076
Exoc6b	1.29072	6.86023e-72	1.35764e-67	0.293	0.099
Rnaset2b	1.28704	2.53909e-82	5.02485e-78	0.415	0.166
Madd	1.28619	1.13857e-73	2.25322e-69	0.245	0.073
Ralb	1.28513	7.50471e-103	1.48518e-98	0.498	0.197
Tspan12	1.28503	6.75724e-113	1.33726e-108	0.345	0.097
Tceal9	1.28434	1.21664e-96	2.40774e-92	0.793	0.603
Srgn	1.28236	9.32671e-224	1.84576e-219	0.91	0.434
Arhgap10	1.28135	5.95747e-94	1.17898e-89	0.529	0.243
Arhgap26	1.28072	9.54202e-47	1.88837e-42	0.169	0.053
Sned1	1.27972	4.35475e-88	8.61805e-84	0.305	0.094
Irak1	1.27965	5.85279e-78	1.15827e-73	0.412	0.168
Fam129b	1.27928	6.94341e-85	1.3741e-80	0.38	0.139
Pde8a	1.27869	3.80241e-95	7.52498e-91	0.399	0.14
Rin3	1.27799	7.19039e-42	1.42298e-37	0.141	0.043
Hoxa7	1.27796	1.17642e-91	2.32813e-87	0.422	0.161
Wsb2	1.27783	8.37442e-76	1.6573e-71	0.381	0.152
Gtf2i	1.27766	2.01575e-81	3.98918e-77	0.45	0.195
Dusp3	1.27729	6.38442e-107	1.26348e-102	0.612	0.291
Cyb5r1	1.27631	9.49441e-35	1.87894e-30	0.159	0.058
Vcl	1.27556	4.29793e-100	8.50561e-96	0.522	0.224
Trpv4	1.27415	2.79978e-33	5.54076e-29	0.17	0.066
Cep68	1.26784	9.44172e-47	1.86852e-42	0.146	0.042
Myo1e	1.26654	2.66319e-47	5.27046e-43	0.227	0.085
Dvl1	1.26642	3.60664e-35	7.13753e-31	0.152	0.053
Dock6	1.26583	6.03342e-98	1.19401e-93	0.42	0.152
Ccnd1	1.26372	9.33152e-78	1.84671e-73	0.501	0.243
Amd1	1.26366	1.75633e-39	3.47578e-35	0.26	0.116
Snx3	1.26309	3.09584e-184	6.12666e-180	0.859	0.594
Tmem238	1.26171	3.16048e-68	6.2546e-64	0.356	0.143
Cdh13	1.26005	2.56768e-88	5.08145e-84	0.321	0.103
Dnm2	1.25532	8.17236e-81	1.61731e-76	0.471	0.209
St6galnac4	1.25411	6.43901e-60	1.27428e-55	0.242	0.081
Parp12	1.2517	3.7783e-47	7.47726e-43	0.221	0.082
Dusp11	1.25096	3.82151e-95	7.56276e-91	0.533	0.236
Rtl8b	1.24827	6.51427e-96	1.28917e-91	0.542	0.243
Irgm1	1.24451	5.93133e-43	1.17381e-38	0.173	0.058
Eml4	1.24406	2.53445e-50	5.01567e-46	0.22	0.078
Lxn	1.24377	5.26468e-103	1.04188e-98	0.495	0.199
Rras	1.24279	8.99703e-110	1.78051e-105	0.638	0.33
1110008P14Rik	1.24248	5.61578e-75	1.11136e-70	0.457	0.209
Tob1	1.24241	5.03411e-88	9.9625e-84	0.47	0.198
Sh3bgrl	1.24141	4.04746e-141	8.00992e-137	0.784	0.441
BC028528	1.24084	1.18681e-104	2.34869e-100	0.381	0.121
Nsd2	1.24045	1.337e-46	2.64592e-42	0.197	0.068
Sptan1	1.23911	2.64516e-111	5.23476e-107	0.622	0.29
Hif1a	1.23752	1.98089e-104	3.92017e-100	0.511	0.206
Pggt1b	1.23643	6.01109e-33	1.18959e-28	0.155	0.057
Ctnnal1	1.23479	4.04508e-71	8.00522e-67	0.258	0.082
Etv6	1.23477	4.48224e-28	8.87036e-24	0.125	0.045
Kctd10	1.23414	2.15144e-99	4.2577e-95	0.552	0.246
Avpi1	1.23386	1.68122e-78	3.32713e-74	0.459	0.201
Adar	1.22977	1.17617e-37	2.32765e-33	0.141	0.045
Slfn2	1.22964	3.74414e-77	7.40965e-73	0.319	0.109
Meis2	1.22832	8.0943e-41	1.60186e-36	0.368	0.196
Cdc42bpb	1.22607	2.37883e-60	4.7077e-56	0.3	0.114
Mark4	1.22603	1.39623e-34	2.76313e-30	0.171	0.065
Rtl8a	1.22328	5.97322e-113	1.1821e-108	0.703	0.384
Mtmr11	1.22299	4.08716e-52	8.0885e-48	0.247	0.092
Lama5	1.22118	1.75904e-55	3.48114e-51	0.206	0.066
Cyb561	1.21823	2.3251e-72	4.60138e-68	0.311	0.109
Glod4	1.215	2.98922e-85	5.91566e-81	0.506	0.228
Spen	1.21477	1.71496e-56	3.3939e-52	0.254	0.092
Zfp664	1.21386	2.22956e-58	4.4123e-54	0.338	0.142
Gm37033	1.21294	5.46475e-133	1.08147e-128	0.485	0.159
Arid5a	1.21129	2.6667e-55	5.2774e-51	0.206	0.066
Psme1	1.21121	2.52302e-144	4.99306e-140	0.814	0.491
Esyt1	1.20716	9.03255e-90	1.78754e-85	0.466	0.19
Ttc7b	1.20682	1.97951e-32	3.91746e-28	0.131	0.045
Rassf1	1.20651	6.99462e-98	1.38424e-93	0.546	0.244
Azin1	1.20199	1.36793e-56	2.70713e-52	0.341	0.147
Angpt2	1.20108	8.05088e-24	1.59327e-19	0.112	0.041
Timm10b	1.20088	1.4505e-103	2.87055e-99	0.7	0.408
Nrbp1	1.20032	2.81403e-91	5.56897e-87	0.548	0.252
Nfib	1.19975	1.09678e-183	2.17053e-179	0.904	0.576
2310033P09Rik	1.19909	2.50142e-62	4.95031e-58	0.325	0.129
Baz1a	1.19889	1.14474e-54	2.26545e-50	0.191	0.059
Galnt15	1.19816	1.68622e-97	3.33703e-93	0.433	0.156
Ppp2r5a	1.19771	6.00052e-91	1.1875e-86	0.437	0.168
Hmgn5	1.19762	1.14008e-53	2.25622e-49	0.308	0.127
H2-T23	1.19651	3.88224e-102	7.68295e-98	0.59	0.267
Atxn3	1.19392	9.33651e-34	1.84769e-29	0.147	0.052
Irak2	1.19387	1.26743e-30	2.50825e-26	0.14	0.051
Wwtr1	1.19357	2.01768e-96	3.99299e-92	0.583	0.277
2310001H17Rik	1.19092	1.10812e-42	2.19296e-38	0.183	0.063
Sh2b3	1.18985	1.89442e-59	3.74905e-55	0.254	0.088
Tpm4	1.18808	1.39005e-179	2.75092e-175	0.898	0.612
4921524J17Rik	1.18237	1.04955e-66	2.07707e-62	0.433	0.197
Arhgap25	1.17997	6.58025e-47	1.30223e-42	0.106	0.024
Picalm	1.17967	2.85791e-90	5.6558e-86	0.561	0.263
Hspb6	1.17896	6.39923e-57	1.26641e-52	0.134	0.031
Rbpms	1.17859	2.33285e-116	4.61672e-112	0.538	0.21
Msi2	1.17835	1.8677e-80	3.69618e-76	0.43	0.175
Gm4951	1.17702	6.54344e-40	1.29495e-35	0.172	0.06
Bcam	1.17629	1.96698e-193	3.89266e-189	0.834	0.344
Klc4	1.17534	6.76984e-30	1.33975e-25	0.13	0.046
Ccnk	1.175	1.70736e-29	3.37887e-25	0.139	0.051
Gpr146	1.17424	1.63782e-65	3.24125e-61	0.3	0.11
Limch1	1.17398	1.38424e-105	2.73941e-101	0.523	0.212
Ppme1	1.17151	1.35119e-46	2.674e-42	0.221	0.082
4930503L19Rik	1.16971	2.01531e-27	3.9883e-23	0.125	0.045
Socs5	1.16861	1.73987e-47	3.44319e-43	0.194	0.066
Atxn7	1.16705	6.55619e-59	1.29747e-54	0.326	0.132
Ywhah	1.16543	2.6585e-128	5.26117e-124	0.807	0.516
Trim47	1.16429	1.47333e-90	2.91572e-86	0.518	0.223
Efhd1	1.16312	1.32414e-169	2.62047e-165	0.707	0.263
Fstl3	1.16237	2.06309e-24	4.08285e-20	0.167	0.075
Rab11fip5	1.1606	6.89862e-65	1.36524e-60	0.405	0.18
Cflar	1.15941	8.16693e-87	1.61624e-82	0.52	0.234
Mfsd6	1.15917	2.19307e-57	4.34008e-53	0.22	0.071
Tmem255b	1.15744	3.37717e-63	6.68342e-59	0.191	0.053
Fat4	1.15698	6.24646e-29	1.23617e-24	0.112	0.037
Osbpl9	1.15661	1.73133e-85	3.42629e-81	0.528	0.242
Rcbtb1	1.15491	4.82903e-60	9.55666e-56	0.341	0.141
Strip1	1.15364	9.74166e-35	1.92787e-30	0.182	0.07
Igfbp7	1.15268	9.80574e-250	1.94056e-245	0.995	0.837
Ctgf	1.15045	5.28969e-49	1.04683e-44	0.275	0.113
1810037I17Rik	1.14984	1.99758e-157	3.95321e-153	0.877	0.62
Cdk19	1.1492	2.25776e-51	4.4681e-47	0.271	0.106
Rnf215	1.14816	1.34339e-57	2.65856e-53	0.343	0.145
Tnfrsf12a	1.14711	2.31201e-27	4.57547e-23	0.201	0.093
Dopey1	1.14686	4.60175e-63	9.10686e-59	0.294	0.108
Ccdc141	1.14459	4.55169e-29	9.00779e-25	0.119	0.04
Sbspon	1.14297	6.21436e-107	1.22982e-102	0.521	0.208
Erc1	1.1424	6.96723e-52	1.37881e-47	0.246	0.091
Prkx	1.14225	1.41268e-49	2.79569e-45	0.207	0.07
Crybg3	1.14022	1.03277e-49	2.04386e-45	0.211	0.072
P2ry1	1.13941	1.58049e-40	3.1278e-36	0.141	0.043
Enpp5	1.13917	6.34479e-56	1.25563e-51	0.242	0.084
Dnaja4	1.13904	1.01434e-25	2.00737e-21	0.111	0.039
Nacc1	1.13833	8.78783e-34	1.73911e-29	0.172	0.066
Sec14l1	1.13828	1.03911e-78	2.0564e-74	0.522	0.248
Pcsk7	1.13736	5.0427e-54	9.97949e-50	0.265	0.099
Mapk3	1.136	1.16117e-103	2.29796e-99	0.662	0.347
Gcn1l1	1.13279	1.117e-70	2.21054e-66	0.332	0.122
Ipo7	1.1326	1.85602e-42	3.67306e-38	0.254	0.106
Ptk2	1.13253	3.55947e-69	7.0442e-65	0.34	0.129
Itsn2	1.13218	3.44126e-77	6.81026e-73	0.414	0.167
Rif1	1.13133	1.73044e-54	3.42455e-50	0.239	0.084
Ctnnd1	1.13083	5.47831e-64	1.08416e-59	0.401	0.178
Dtx3l	1.12709	6.87553e-43	1.36067e-38	0.206	0.076
Atp1b3	1.12467	1.57504e-157	3.11701e-153	0.785	0.416
Ism1	1.12421	6.76643e-35	1.33908e-30	0.126	0.039
H2-T22	1.12413	5.96477e-62	1.18043e-57	0.469	0.23
Mphosph10	1.12413	7.86302e-46	1.55609e-41	0.282	0.12
Gtpbp2	1.12389	1.72552e-65	3.41481e-61	0.348	0.138
Psme2b	1.12258	2.73778e-47	5.41807e-43	0.28	0.117
Parp10	1.12224	1.20733e-31	2.3893e-27	0.139	0.049
Rabep2	1.12105	2.31283e-41	4.57709e-37	0.197	0.073
Calcrl	1.12091	3.08571e-74	6.10662e-70	0.311	0.106
Gm42418	1.11918	1.2425e-180	2.45891e-176	0.979	0.819
Aplp2	1.11913	1.05e-191	2.07796e-187	0.93	0.648
Bmpr2	1.11817	4.23204e-80	8.37521e-76	0.544	0.265
Plpp1	1.11791	8.26429e-138	1.6355e-133	0.608	0.247
Smox	1.11606	6.14189e-58	1.21548e-53	0.242	0.082
Rab11a	1.11545	1.8765e-116	3.7136e-112	0.753	0.451
Tnrc6c	1.11357	4.97954e-78	9.85452e-74	0.546	0.265
Smchd1	1.11341	3.21972e-69	6.37182e-65	0.468	0.218
Emp2	1.11278	9.93638e-80	1.96641e-75	0.443	0.187
Arhgef2	1.11251	2.16586e-72	4.28624e-68	0.462	0.208
Abhd17a	1.11114	1.02024e-70	2.01905e-66	0.417	0.179
Arpc3	1.11098	1.00504e-164	1.98897e-160	0.883	0.597
Ddit4	1.11058	2.55325e-95	5.05287e-91	0.43	0.159
Gpkow	1.10923	1.52547e-18	3.01891e-14	0.1	0.04
Adam10	1.10788	4.41043e-87	8.72824e-83	0.474	0.197
Med19	1.10752	5.15666e-51	1.0205e-46	0.29	0.118
Cav1	1.10565	1.58458e-193	3.13588e-189	0.929	0.481
Nrp2	1.10544	1.56975e-67	3.10653e-63	0.526	0.271
Kmt2e	1.10476	3.44943e-108	6.82641e-104	0.753	0.452
Cnn2	1.10227	6.4555e-98	1.27754e-93	0.613	0.297
Rbbp8	1.09927	1.25463e-22	2.48292e-18	0.112	0.043
Gm20559	1.09913	6.9288e-54	1.37121e-49	0.293	0.116
Erap1	1.09905	9.58994e-32	1.89785e-27	0.208	0.09
Gcnt2	1.09878	3.84348e-52	7.60624e-48	0.295	0.121
Mafk	1.09448	5.36966e-46	1.06266e-41	0.216	0.079
Sccpdh	1.09424	7.06125e-37	1.39742e-32	0.223	0.094
Tbc1d12	1.09333	7.20668e-32	1.4262e-27	0.185	0.075
Cyth3	1.09311	3.94609e-77	7.80931e-73	0.479	0.213
Sept10	1.09305	5.02398e-53	9.94246e-49	0.219	0.074
Vps36	1.09269	6.41375e-69	1.26928e-64	0.494	0.238
Hoxb2	1.09159	8.63227e-31	1.70833e-26	0.107	0.033
Rassf9	1.09083	8.19336e-50	1.62147e-45	0.144	0.039
Nhsl2	1.09052	3.61975e-45	7.16348e-41	0.284	0.122
Edc3	1.08994	4.10579e-30	8.12536e-26	0.146	0.054
Usp36	1.08922	2.6516e-34	5.24752e-30	0.168	0.063
Trim56	1.08837	1.93992e-63	3.8391e-59	0.353	0.141
Maml2	1.08715	5.57292e-52	1.10288e-47	0.229	0.08
Bcar3	1.08699	1.92344e-35	3.80649e-31	0.122	0.037
Pogk	1.0801	1.50021e-43	2.96891e-39	0.188	0.065
Tdrd7	1.08005	2.14306e-33	4.24112e-29	0.149	0.053
Plxnd1	1.07741	1.66634e-69	3.29769e-65	0.273	0.089
Fam118a	1.07581	1.76716e-20	3.49721e-16	0.12	0.05
Scamp1	1.0716	7.22315e-42	1.42946e-37	0.271	0.117
Eif1ad	1.07072	1.02525e-49	2.02897e-45	0.301	0.127
Pik3ip1	1.07049	5.6962e-85	1.12728e-80	0.595	0.292
Galnt18	1.06839	3.64487e-53	7.2132e-49	0.195	0.062
Fes	1.0683	1.92158e-42	3.80281e-38	0.183	0.063
Ipo11	1.06741	1.65751e-40	3.28022e-36	0.173	0.06
Ubr7	1.06529	2.23314e-26	4.41938e-22	0.16	0.067
Tmem57	1.06488	2.77817e-44	5.498e-40	0.294	0.129
Shkbp1	1.06385	2.88809e-40	5.71552e-36	0.184	0.066
Qsox1	1.06366	1.42341e-55	2.81693e-51	0.353	0.152
Stk40	1.06305	1.95523e-30	3.8694e-26	0.156	0.06
Lipe	1.06009	2.65948e-40	5.26311e-36	0.196	0.073
Inpp5f	1.06003	3.94807e-37	7.81323e-33	0.231	0.098
Slk	1.05857	2.05616e-49	4.06915e-45	0.305	0.129
Bex3	1.0579	2.89987e-59	5.73885e-55	0.463	0.227
Sertad2	1.05729	2.78017e-64	5.50196e-60	0.36	0.147
Ptpn14	1.05643	1.11993e-62	2.21634e-58	0.345	0.139
Def6	1.05605	4.65096e-27	9.20425e-23	0.173	0.074
Kalrn	1.05444	7.40996e-24	1.46643e-19	0.141	0.059
Zc3h7a	1.05396	3.42129e-60	6.77073e-56	0.384	0.168
Txn2	1.05187	4.50495e-88	8.91529e-84	0.701	0.438
Slc52a2	1.04996	1.52585e-25	3.01967e-21	0.112	0.04
Prnp	1.04695	5.62621e-131	1.11343e-126	0.794	0.487
Atp11c	1.0463	5.88628e-31	1.16489e-26	0.158	0.061
Upf3b	1.04463	1.54795e-61	3.0634e-57	0.325	0.126
Farsb	1.04437	7.33134e-41	1.45087e-36	0.279	0.124
Srp14	1.0441	3.66437e-131	7.25178e-127	0.865	0.67
Tmem189	1.04404	2.05542e-49	4.06767e-45	0.252	0.096
Git1	1.0435	1.65579e-39	3.27681e-35	0.212	0.083
Acox1	1.04265	3.58593e-33	7.09656e-29	0.204	0.086
Strn3	1.04096	1.15436e-68	2.28448e-64	0.511	0.255
Smarcd1	1.03935	8.55424e-49	1.69288e-44	0.262	0.103
Ubxn4	1.03665	3.40294e-83	6.73441e-79	0.632	0.345
Crim1	1.03632	1.11968e-103	2.21585e-99	0.657	0.312
Jarid2	1.03537	1.32148e-49	2.6152e-45	0.246	0.092
Zswim6	1.03409	6.49336e-29	1.28504e-24	0.12	0.041
Stau2	1.03399	1.11204e-17	2.20073e-13	0.105	0.044
Sytl2	1.03365	2.76859e-28	5.47903e-24	0.133	0.049
Ciapin1	1.03341	9.40418e-38	1.86109e-33	0.252	0.11
Foxp1	1.03296	2.46655e-103	4.8813e-99	0.762	0.483
Adipor1	1.0322	4.34815e-93	8.60498e-89	0.692	0.385
Plec	1.03174	4.4531e-87	8.81268e-83	0.641	0.347
Pkp4	1.02979	1.0867e-76	2.15059e-72	0.398	0.156
Taf10	1.0297	1.22064e-49	2.41564e-45	0.377	0.181
Rapgef6	1.02773	4.18558e-55	8.28327e-51	0.357	0.155
Svil	1.02596	1.29628e-69	2.56533e-65	0.546	0.277
Myo18a	1.02584	4.00194e-43	7.91985e-39	0.209	0.078
Tspan4	1.02495	8.0793e-96	1.59889e-91	0.636	0.314
Tatdn2	1.02319	3.91294e-18	7.74372e-14	0.106	0.044
Lgals9	1.0226	1.13872e-59	2.25352e-55	0.554	0.313
Tada2a	1.02097	4.23536e-22	8.38177e-18	0.129	0.053
Sfxn3	1.01923	1.61479e-43	3.19566e-39	0.371	0.186
Ubap2	1.01896	4.29422e-31	8.49827e-27	0.19	0.08
Tmc6	1.01799	1.45345e-29	2.87638e-25	0.123	0.042
Hotairm1	1.01621	1.12629e-40	2.22893e-36	0.243	0.101
Ddx60	1.01528	1.00502e-48	1.98894e-44	0.182	0.058
Fam241a	1.01526	6.64635e-18	1.31531e-13	0.1	0.04
Trim12a	1.01318	7.86788e-68	1.55705e-63	0.466	0.215
3110056K07Rik	1.01248	3.03917e-30	6.01451e-26	0.165	0.065
Ttc32	1.01226	2.55813e-28	5.06254e-24	0.145	0.056
Arhgef1	1.01056	3.45156e-85	6.83064e-81	0.572	0.271
Fermt2	1.0082	6.23245e-105	1.2334e-100	0.791	0.516
2510002D24Rik	1.00665	1.99949e-47	3.957e-43	0.328	0.146
Tmem243	1.00442	8.32436e-42	1.64739e-37	0.214	0.081
Litaf	1.00193	7.25968e-41	1.43669e-36	0.415	0.23
Tmem47	1.00192	9.71139e-51	1.92188e-46	0.3	0.123
Fnbp4	1.00057	8.74142e-36	1.72993e-31	0.2	0.08
Myof	0.999558	7.02417e-46	1.39008e-41	0.326	0.147
Ak3	0.999387	1.034e-53	2.04629e-49	0.467	0.241
Map3k3	0.998536	1.75719e-27	3.47748e-23	0.129	0.047
Rapgef3	0.998488	1.85645e-52	3.67392e-48	0.306	0.127
Mad2l2	0.997955	5.02812e-33	9.95066e-29	0.237	0.107
Zrsr2	0.99611	1.47253e-46	2.91413e-42	0.37	0.178
Tbc1d1	0.995637	3.15732e-27	6.24834e-23	0.135	0.051
Mak16	0.994768	5.20104e-32	1.02929e-27	0.203	0.087
Sik1	0.993078	7.49661e-26	1.48358e-21	0.122	0.045
Plekhm2	0.99265	3.42143e-15	6.77101e-11	0.109	0.05
Plekhg2	0.990237	2.66517e-35	5.27437e-31	0.19	0.075
Smad7	0.989166	2.06192e-44	4.08054e-40	0.252	0.102
Mef2a	0.989156	3.89115e-76	7.70058e-72	0.541	0.259
Brms1	0.98807	2.92259e-36	5.78381e-32	0.223	0.093
Tap1	0.986768	8.81034e-42	1.74357e-37	0.209	0.078
Ktn1	0.984816	1.27015e-81	2.51362e-77	0.67	0.38
Kti12	0.984634	9.28136e-29	1.83678e-24	0.191	0.083
Ankrd33b	0.984021	3.917e-37	7.75175e-33	0.222	0.092
Gatad2a	0.983849	9.13683e-46	1.80818e-41	0.278	0.115
Znfx1	0.981021	7.13943e-40	1.41289e-35	0.213	0.082
Cnot7	0.977025	1.33136e-31	2.63475e-27	0.251	0.118
Pdgfd	0.976789	2.85444e-32	5.64894e-28	0.234	0.106
C230096K16Rik	0.976387	8.01257e-34	1.58569e-29	0.249	0.115
Rela	0.975869	5.15312e-51	1.0198e-46	0.423	0.211
Gtpbp4	0.975638	1.26193e-49	2.49736e-45	0.393	0.19
Slc7a7	0.975213	1.246e-21	2.46583e-17	0.149	0.066
Nuak1	0.973749	1.62435e-50	3.21459e-46	0.312	0.133
Ddx58	0.973697	8.18402e-35	1.61962e-30	0.213	0.089
Ifi203	0.973066	9.05824e-86	1.79263e-81	0.564	0.257
3222401L13Rik	0.97136	9.72736e-29	1.92504e-24	0.14	0.052
Fyco1	0.970157	7.66057e-28	1.51603e-23	0.212	0.098
Xiap	0.969133	5.17052e-66	1.02325e-61	0.518	0.26
Rexo2	0.968871	4.00307e-84	7.92207e-80	0.759	0.528
Ifitm3	0.968381	2.17377e-229	4.30189e-225	0.992	0.929
Rnf19a	0.967208	3.81308e-31	7.54609e-27	0.238	0.11
Gnaq	0.965094	4.07116e-64	8.05683e-60	0.501	0.246
Mink1	0.964982	2.45386e-34	4.85619e-30	0.175	0.067
Psmb10	0.964302	2.13867e-73	4.23243e-69	0.582	0.301
Trim12c	0.963332	5.10153e-43	1.00959e-38	0.262	0.109
Plcg1	0.961548	5.22402e-33	1.03383e-28	0.214	0.092
Ano6	0.961401	2.67493e-64	5.29368e-60	0.476	0.225
Mllt6	0.9606	1.58378e-39	3.13429e-35	0.237	0.098
Mgrn1	0.960521	2.75632e-42	5.45477e-38	0.277	0.119
Vamp3	0.960256	3.04372e-57	6.02353e-53	0.52	0.275
Rgl2	0.959892	4.22285e-59	8.35702e-55	0.293	0.108
Abhd6	0.958591	3.81819e-23	7.5562e-19	0.135	0.055
Hipk3	0.956538	3.73323e-33	7.38807e-29	0.342	0.182
Ccdc82	0.955854	7.79901e-46	1.54342e-41	0.23	0.087
Btbd6	0.954936	2.95887e-16	5.85561e-12	0.107	0.047
Dopey2	0.954502	9.0491e-25	1.79082e-20	0.125	0.047
Gng11	0.953678	1.31815e-166	2.60861e-162	0.849	0.468
B2m	0.953615	5.47153e-254	1.08282e-249	0.989	0.938
Fam126b	0.95348	3.07733e-33	6.09004e-29	0.192	0.078
Ramp2	0.952561	2.54195e-146	5.03052e-142	0.897	0.521
Itpr1	0.951961	3.20405e-70	6.34082e-66	0.338	0.124
Lims2	0.950967	1.02458e-83	2.02764e-79	0.708	0.407
Ppp3ca	0.950747	3.71605e-85	7.35407e-81	0.674	0.363
Ssu72	0.949824	1.19142e-77	2.35782e-73	0.665	0.379
2610005L07Rik	0.949284	1.14895e-45	2.27377e-41	0.268	0.109
Dpagt1	0.947986	4.598e-29	9.09945e-25	0.221	0.103
Tsc22d2	0.947864	5.3439e-41	1.05756e-36	0.292	0.131
Baz2b	0.947737	1.95576e-60	3.87045e-56	0.446	0.208
Spag9	0.94677	1.86996e-63	3.70065e-59	0.59	0.329
Trrap	0.945072	3.91851e-38	7.75473e-34	0.232	0.097
Stmn1	0.94419	6.50003e-226	1.28636e-221	0.501	0.116
Plekha1	0.941625	1.94829e-32	3.85567e-28	0.218	0.095
Trove2	0.940963	1.07037e-44	2.11827e-40	0.322	0.146
Proser1	0.940874	4.11404e-29	8.14169e-25	0.186	0.08
Cdk12	0.939707	4.19007e-61	8.29214e-57	0.417	0.187
Clip1	0.939325	1.36095e-59	2.69332e-55	0.473	0.231
Nin	0.937115	9.59993e-41	1.89983e-36	0.245	0.101
Rgp1	0.936816	2.21677e-18	4.38699e-14	0.108	0.045
Etv5	0.93333	6.35176e-28	1.25701e-23	0.157	0.062
Tead2	0.933312	3.98639e-18	7.88907e-14	0.106	0.044
Pradc1	0.93224	9.13634e-26	1.80808e-21	0.188	0.086
Sema6a	0.931814	7.65585e-58	1.51509e-53	0.318	0.126
Mrrf	0.931131	1.35739e-31	2.68628e-27	0.256	0.123
Tapbpl	0.93074	2.57625e-26	5.0984e-22	0.176	0.076
Tpst2	0.930118	3.85431e-62	7.62769e-58	0.539	0.282
Dusp16	0.928718	7.77581e-21	1.53883e-16	0.127	0.053
Tlnrd1	0.928641	7.37428e-33	1.45937e-28	0.263	0.124
Uvrag	0.928153	5.38678e-38	1.06604e-33	0.267	0.118
Mmd	0.926434	1.56231e-23	3.09181e-19	0.114	0.042
Smyd3	0.925782	3.34423e-17	6.61823e-13	0.117	0.052
Naa25	0.925561	4.34661e-18	8.60194e-14	0.113	0.048
Srpk1	0.922645	2.88759e-52	5.71454e-48	0.38	0.175
Fbxl12	0.922339	1.00038e-28	1.97976e-24	0.18	0.076
Kpna1	0.920421	1.16654e-25	2.30858e-21	0.188	0.085
Odf2l	0.920045	3.59184e-21	7.10825e-17	0.106	0.041
Col18a1	0.916862	2.61289e-63	5.17091e-59	0.331	0.128
Itih5	0.916341	4.76859e-104	9.43704e-100	0.789	0.454
Camk2g	0.91536	6.85733e-45	1.35707e-40	0.326	0.149
Ankrd11	0.914962	5.16603e-66	1.02236e-61	0.545	0.276
Wars	0.913799	1.45728e-31	2.88395e-27	0.239	0.11
Tmem123	0.913181	3.21702e-53	6.36648e-49	0.443	0.22
Tfeb	0.912675	1.54569e-23	3.05891e-19	0.157	0.068
Pan2	0.910847	8.06344e-17	1.59575e-12	0.106	0.046
Foxo1	0.910561	1.06421e-60	2.10608e-56	0.449	0.211
Smco4	0.908803	5.00824e-59	9.9113e-55	0.447	0.212
Srgap2	0.908148	1.73842e-42	3.44033e-38	0.334	0.157
Mrgbp	0.907649	1.11196e-14	2.20058e-10	0.1	0.045
Scmh1	0.907161	2.76481e-39	5.47156e-35	0.296	0.136
Fam126a	0.90545	3.76741e-35	7.45571e-31	0.218	0.091
Arglu1	0.904961	4.45699e-63	8.82037e-59	0.658	0.406
Zfyve9	0.903734	6.94387e-29	1.37419e-24	0.213	0.096
Sod1	0.900923	2.45712e-68	4.86264e-64	0.63	0.36
Snrk	0.9009	2.74258e-73	5.42757e-69	0.541	0.258
Vps37a	0.900251	5.79959e-33	1.14774e-28	0.227	0.1
BC005561	0.899519	5.14243e-51	1.01769e-46	0.356	0.157
Ttc28	0.898539	1.04822e-57	2.07442e-53	0.494	0.251
Dgkz	0.898526	2.605e-32	5.1553e-28	0.183	0.073
Jade2	0.898248	3.47907e-18	6.88508e-14	0.106	0.044
Elk4	0.896934	1.71702e-47	3.39798e-43	0.352	0.162
Slc39a14	0.896918	1.97457e-23	3.90768e-19	0.109	0.04
Nop58	0.896084	2.94514e-35	5.82844e-31	0.335	0.174
Ube2g1	0.895621	6.02625e-50	1.19259e-45	0.397	0.189
Secisbp2	0.894452	1.82743e-27	3.61648e-23	0.186	0.081
Sfpq	0.893167	1.31705e-59	2.60644e-55	0.584	0.324
Mapre1	0.89196	2.82299e-70	5.5867e-66	0.715	0.456
Samhd1	0.891414	4.69305e-64	9.28754e-60	0.557	0.292
Tecpr1	0.889038	5.56745e-39	1.1018e-34	0.258	0.111
Akr1a1	0.888934	2.1636e-103	4.28177e-99	0.878	0.707
Sp140	0.887068	3.79051e-26	7.50141e-22	0.168	0.071
Cdc42bpa	0.886003	1.08464e-45	2.14651e-41	0.389	0.192
Ptbp3	0.885592	1.98949e-67	3.9372e-63	0.542	0.269
Inpp5k	0.884966	2.98597e-37	5.90923e-33	0.275	0.125
Sidt2	0.883539	8.0058e-42	1.58435e-37	0.299	0.134
Fam214b	0.882917	8.31689e-33	1.64591e-28	0.231	0.102
Chd1	0.882751	8.37468e-44	1.65735e-39	0.386	0.193
Exoc5	0.88156	3.89141e-36	7.7011e-32	0.299	0.142
Zfp644	0.880806	3.06086e-49	6.05743e-45	0.458	0.238
Pak1ip1	0.880269	1.02002e-44	2.01863e-40	0.411	0.208
Baz2a	0.879611	2.90308e-32	5.7452e-28	0.232	0.104
Cds2	0.878702	1.01271e-54	2.00416e-50	0.429	0.202
Vwa1	0.878518	6.11434e-178	1.21003e-173	0.655	0.229
Srrt	0.87841	7.94827e-30	1.57296e-25	0.287	0.147
Nosip	0.87833	1.91881e-34	3.79732e-30	0.314	0.157
Gclm	0.878024	5.48455e-39	1.08539e-34	0.369	0.189
Tgif1	0.87784	1.86338e-34	3.68764e-30	0.202	0.082
Stat3	0.877762	2.08616e-53	4.12851e-49	0.518	0.276
Csgalnact1	0.877753	4.89141e-29	9.68011e-25	0.134	0.048
Parp9	0.877253	1.90065e-26	3.76138e-22	0.203	0.094
Kif5b	0.875523	1.65083e-87	3.26699e-83	0.818	0.568
Yrdc	0.871644	2.62128e-34	5.18752e-30	0.246	0.11
Wdr43	0.870238	1.12726e-34	2.23085e-30	0.312	0.155
Lta4h	0.870138	7.18331e-35	1.42158e-30	0.304	0.149
Vat1	0.870051	7.80907e-67	1.54541e-62	0.654	0.389
Gm38157	0.869183	1.36608e-12	2.70347e-08	0.1	0.047
Agfg1	0.868627	2.13311e-33	4.22142e-29	0.29	0.142
Sult1a1	0.86841	4.15967e-76	8.23199e-72	0.718	0.444
Aph1a	0.867415	2.03664e-40	4.0305e-36	0.396	0.205
Adss	0.866755	5.04713e-43	9.98828e-39	0.41	0.211
Tgs1	0.865722	1.34694e-41	2.6656e-37	0.3	0.134
Smg7	0.864819	7.90126e-24	1.56366e-19	0.171	0.077
Tgfb1	0.863608	8.99011e-67	1.77914e-62	0.385	0.154
Rdx	0.862252	2.26908e-72	4.49051e-68	0.81	0.57
Elf1	0.861732	1.72586e-52	3.41548e-48	0.531	0.296
Tpgs2	0.859937	3.39892e-25	6.72646e-21	0.231	0.115
A930005H10Rik	0.859058	6.28117e-29	1.24304e-24	0.165	0.066
Purb	0.858335	9.63389e-57	1.90655e-52	0.544	0.287
Csnk1g1	0.857591	2.02223e-29	4.002e-25	0.203	0.089
Srrm2	0.856706	4.56777e-111	9.03962e-107	0.877	0.667
Dpp8	0.856666	1.80454e-31	3.57119e-27	0.243	0.112
Dhx40	0.854389	3.06059e-38	6.05691e-34	0.247	0.105
Mtpap	0.849234	8.75198e-26	1.73202e-21	0.2	0.092
Nrarp	0.848811	1.53062e-82	3.02909e-78	0.24	0.064
Rsf1	0.847331	4.75603e-34	9.41218e-30	0.346	0.182
Ier3	0.847122	7.50595e-80	1.48543e-75	0.529	0.243
Gm26532	0.846395	5.89764e-65	1.16714e-60	0.453	0.206
Midn	0.846285	9.78918e-38	1.93728e-33	0.321	0.155
Ubald2	0.846203	8.45858e-54	1.67395e-49	0.55	0.306
Rnf38	0.845202	3.43105e-24	6.79005e-20	0.146	0.06
Rps6ka3	0.844314	4.57574e-33	9.0554e-29	0.307	0.153
Gm37238	0.842899	1.21921e-17	2.41282e-13	0.1	0.041
Mtmr2	0.842872	1.10152e-24	2.1799e-20	0.204	0.097
Cstf3	0.842688	7.93321e-37	1.56998e-32	0.251	0.11
Map4	0.840982	1.06856e-51	2.11468e-47	0.506	0.275
Klf7	0.840579	6.63728e-73	1.31352e-68	0.731	0.442
Zfp277	0.839893	7.21208e-30	1.42727e-25	0.289	0.147
Smarca4	0.839828	5.39057e-32	1.06679e-27	0.283	0.139
Foxn2	0.838912	1.73829e-35	3.44008e-31	0.196	0.077
Anxa7	0.838682	2.70174e-65	5.34675e-61	0.693	0.433
Ccser2	0.83865	1.16411e-67	2.30377e-63	0.609	0.331
Tnks2	0.835314	1.75624e-39	3.4756e-35	0.35	0.171
Akirin1	0.833098	7.67112e-34	1.51811e-29	0.333	0.172
Sfswap	0.833004	3.58386e-31	7.09247e-27	0.282	0.141
Smad2	0.832581	2.30403e-24	4.55968e-20	0.187	0.087
Lrrcc1	0.831927	9.62908e-19	1.90559e-14	0.166	0.082
Akap9	0.83136	7.13594e-46	1.4122e-41	0.494	0.276
Rictor	0.831344	1.82101e-39	3.60378e-35	0.318	0.149
Pak2	0.830117	1.13807e-54	2.25224e-50	0.543	0.301
Crcp	0.828673	9.249e-16	1.83038e-11	0.152	0.077
Alyref	0.828636	9.43255e-26	1.8667e-21	0.166	0.07
Zfp593	0.827995	4.07446e-17	8.06337e-13	0.135	0.064
Myl12b	0.82626	1.31744e-91	2.60722e-87	0.862	0.633
Tec	0.824876	1.12322e-15	2.22286e-11	0.141	0.07
Atrx	0.824701	1.00444e-53	1.98779e-49	0.679	0.434
Myo6	0.824607	1.71758e-42	3.39909e-38	0.297	0.132
Dync1li2	0.823719	1.35363e-33	2.67883e-29	0.35	0.186
Hoxb3os	0.822671	2.14088e-28	4.23679e-24	0.103	0.033
Rnpepl1	0.822307	6.94304e-40	1.37403e-35	0.379	0.193
Pdcl3	0.821742	1.58001e-58	3.12684e-54	0.631	0.374
S100a16	0.820639	1.58482e-97	3.13636e-93	0.852	0.595
Rnf144a	0.820237	2.61649e-14	5.17803e-10	0.133	0.067
Trim30d	0.819803	1.57663e-22	3.12015e-18	0.175	0.081
Zcchc6	0.819779	1.78209e-51	3.52675e-47	0.48	0.249
Osgin1	0.819555	3.99645e-16	7.90897e-12	0.133	0.064
Nfrkb	0.819485	2.50832e-17	4.96396e-13	0.132	0.061
Itpr3	0.818946	6.7569e-23	1.33719e-18	0.2	0.098
Lipa	0.818934	2.02089e-38	3.99935e-34	0.38	0.197
Cipc	0.818877	7.23602e-21	1.43201e-16	0.122	0.05
Fam160b1	0.818323	5.26076e-27	1.0411e-22	0.249	0.125
Nlk	0.817943	8.36274e-18	1.65499e-13	0.109	0.046
C2cd2	0.816652	2.55547e-21	5.05728e-17	0.129	0.053
Kbtbd2	0.811828	2.05e-23	4.05694e-19	0.163	0.072
Fam117a	0.810137	1.19129e-26	2.35756e-22	0.143	0.055
Rnf169	0.809956	1.75708e-15	3.47726e-11	0.103	0.045
Cd3eap	0.808815	1.35622e-17	2.68396e-13	0.167	0.084
Pcmtd1	0.80856	2.26795e-45	4.48828e-41	0.557	0.328
Nudt3	0.807637	5.93839e-26	1.17521e-21	0.206	0.096
Zfp800	0.807453	2.95208e-26	5.84217e-22	0.206	0.095
Zfp787	0.807187	7.35714e-34	1.45598e-29	0.267	0.124
A130014A01Rik	0.806292	7.91207e-17	1.5658e-12	0.1	0.042
Phf20l1	0.806266	2.33119e-34	4.61343e-30	0.298	0.143
Tagln2	0.805101	8.60495e-94	1.70292e-89	0.842	0.589
Hdac7	0.804876	1.45975e-52	2.88884e-48	0.4	0.185
Lats2.1	0.803922	1.28875e-37	2.55044e-33	0.348	0.173
Alad	0.803566	5.22813e-36	1.03465e-31	0.249	0.11
Tprkb	0.803448	6.26211e-29	1.23927e-24	0.236	0.11
1810026B05Rik	0.802801	1.95939e-47	3.87764e-43	0.35	0.159
Arl6ip5	0.80259	6.45826e-79	1.27809e-74	0.815	0.612
F11r	0.801973	2.00397e-68	3.96585e-64	0.493	0.216
Lncpint	0.801722	2.72943e-13	5.40154e-09	0.129	0.066
Ly6a	0.801375	8.2463e-122	1.63194e-117	0.984	0.632
Mpp5	0.799557	6.98503e-22	1.38234e-17	0.187	0.09
Crem	0.799217	3.51377e-25	6.95376e-21	0.214	0.103
Ddx54	0.797948	5.48303e-25	1.08509e-20	0.271	0.143
Dram2	0.797156	9.33583e-37	1.84756e-32	0.414	0.226
Oma1	0.796691	3.59565e-14	7.11578e-10	0.122	0.06
Fzd4	0.796481	1.3208e-50	2.61387e-46	0.473	0.242
Sin3a	0.796324	1.38094e-26	2.73288e-22	0.225	0.108
Inpp1	0.796306	6.66881e-32	1.31976e-27	0.309	0.157
Prpf6	0.796028	1.87624e-32	3.71307e-28	0.264	0.124
Tpm3	0.794472	1.43662e-81	2.84307e-77	0.825	0.576
Cpd	0.79333	9.59651e-43	1.89915e-38	0.396	0.199
Timp3	0.793315	1.25611e-156	2.48584e-152	0.953	0.678
Cdc37l1	0.792281	6.6314e-47	1.31235e-42	0.43	0.217
Smyd2	0.791552	8.59551e-30	1.70105e-25	0.269	0.133
Palm	0.790847	1.20892e-34	2.39245e-30	0.416	0.237
Hnrnpd	0.790711	6.78133e-48	1.34203e-43	0.477	0.253
Tomm20	0.789256	1.30668e-64	2.58592e-60	0.727	0.501
Sos1	0.788499	2.49552e-14	4.93864e-10	0.126	0.062
Prkacb	0.788352	5.68274e-40	1.12461e-35	0.322	0.151
2810403A07Rik	0.786811	5.1573e-34	1.02063e-29	0.255	0.115
Oaz2	0.786404	1.17694e-63	2.32916e-59	0.703	0.449
Dusp23	0.78419	7.91688e-25	1.56675e-20	0.247	0.126
Card19	0.783371	5.19332e-48	1.02776e-43	0.519	0.288
Ypel2	0.782132	7.76235e-25	1.53617e-20	0.149	0.061
Dtd1	0.781841	7.8749e-31	1.55844e-26	0.329	0.171
Nus1	0.778977	5.80028e-36	1.14787e-31	0.34	0.17
Mknk2	0.778799	5.30515e-26	1.04989e-21	0.253	0.128
Avl9	0.778085	5.91322e-23	1.17023e-18	0.173	0.079
Adgre5	0.77691	8.80774e-38	1.74305e-33	0.268	0.119
Pcnx3	0.776657	2.7796e-14	5.50083e-10	0.117	0.056
Zfp532	0.77655	9.30131e-16	1.84073e-11	0.119	0.055
Cd151	0.776542	2.13024e-81	4.21575e-77	0.79	0.489
Tacc2	0.775339	3.10617e-30	6.14712e-26	0.329	0.175
Nsd1	0.775187	1.05995e-31	2.09764e-27	0.389	0.218
Sept1	0.775061	2.03081e-25	4.01898e-21	0.199	0.092
Nap1l4	0.775005	1.52187e-39	3.01178e-35	0.501	0.297
Aqr	0.773815	5.64892e-25	1.11792e-20	0.217	0.105
Sptlc2	0.773248	3.60979e-38	7.14378e-34	0.346	0.171
Rbm26	0.772907	1.1289e-32	2.23409e-28	0.284	0.137
Nasp	0.772871	1.5033e-22	2.97502e-18	0.21	0.104
Tln2	0.772818	3.62166e-31	7.16726e-27	0.289	0.143
Gle1	0.77153	3.00357e-34	5.94407e-30	0.314	0.156
Vps13d	0.770936	2.06402e-28	4.08469e-24	0.247	0.12
Tpm3-rs7	0.770508	4.25304e-11	8.41677e-07	0.103	0.053
Prpf38a	0.769408	1.45715e-30	2.88371e-26	0.279	0.137
Mbtps2	0.769028	3.45037e-14	6.82829e-10	0.125	0.061
Tmem128	0.768988	1.24951e-31	2.47278e-27	0.326	0.169
Ppp2r2d	0.76867	1.89807e-32	3.75628e-28	0.3	0.148
Samd9l	0.767568	9.54416e-32	1.88879e-27	0.344	0.182
Fbxw2	0.766512	1.58762e-50	3.1419e-46	0.575	0.336
Fubp1	0.763778	9.33089e-57	1.84658e-52	0.599	0.339
Mitd1	0.763224	1.91066e-25	3.78119e-21	0.267	0.14
Zfp91	0.763005	1.19762e-41	2.37009e-37	0.443	0.239
Nras	0.762006	4.35825e-52	8.62497e-48	0.619	0.371
Crlf2	0.761909	2.34633e-46	4.64338e-42	0.269	0.106
Rap1gds1	0.761658	1.03236e-29	2.04305e-25	0.228	0.104
Magi3	0.761288	2.14923e-19	4.25332e-15	0.134	0.059
Rbm27	0.760455	7.98847e-30	1.58092e-25	0.315	0.164
Rexo1	0.760143	2.66212e-29	5.26833e-25	0.259	0.126
Rnf20	0.759687	1.64823e-22	3.26185e-18	0.231	0.119
Cbx1	0.758321	1.0649e-51	2.10744e-47	0.615	0.371
Fam114a2	0.758015	2.51961e-30	4.98631e-26	0.371	0.209
Ndufc2	0.757864	1.83905e-82	3.63948e-78	0.86	0.641
Atxn7l3	0.756726	1.30197e-18	2.5766e-14	0.119	0.051
Ccdc86	0.756589	1.49464e-18	2.9579e-14	0.153	0.073
Slc6a6	0.755943	3.00575e-13	5.94838e-09	0.465	0.37
Ubxn2a	0.75057	1.45309e-23	2.87566e-19	0.269	0.144
Smc1a	0.749844	7.80131e-47	1.54388e-42	0.556	0.324
Cdk9	0.74935	6.71084e-36	1.32807e-31	0.331	0.164
Tmpo	0.748625	1.18698e-47	2.34903e-43	0.468	0.241
Pold3	0.748096	2.09257e-12	4.1412e-08	0.107	0.053
Rev1	0.747784	1.22061e-14	2.41558e-10	0.147	0.076
Dkc1	0.747661	2.19989e-22	4.35358e-18	0.224	0.115
Hspa4	0.747661	3.63915e-32	7.20187e-28	0.41	0.235
Ddx46	0.746615	1.61564e-35	3.19735e-31	0.362	0.188
Sf3b1	0.74636	1.83272e-65	3.62696e-61	0.776	0.552
Rbm18	0.744281	6.03753e-37	1.19483e-32	0.335	0.166
Cry2	0.743989	2.37827e-37	4.70659e-33	0.379	0.196
Rnps1	0.743651	7.77755e-31	1.53918e-26	0.338	0.179
Lmo7	0.743224	2.38392e-73	4.71777e-69	0.498	0.215
Bnip2	0.743026	7.8385e-51	1.55124e-46	0.671	0.431
Arhgap17	0.74288	3.86907e-37	7.65689e-33	0.333	0.162
Ctnnb1	0.742001	9.36574e-77	1.85348e-72	0.808	0.526
Actr3	0.741938	4.07865e-68	8.07165e-64	0.732	0.455
Pdp1	0.741867	1.76242e-27	3.48783e-23	0.193	0.085
Slfn5	0.741789	9.15575e-74	1.81192e-69	0.646	0.334
Slc35b1	0.741335	9.05387e-35	1.79176e-30	0.464	0.272
Pea15a	0.740728	1.13778e-53	2.25167e-49	0.658	0.409
Ccdc25	0.740302	2.87951e-21	5.69854e-17	0.214	0.11
Mcam	0.74002	4.19181e-32	8.2956e-28	0.188	0.077
Dennd5b	0.739975	2.99754e-30	5.93212e-26	0.289	0.145
Isg20l2	0.73962	2.35221e-11	4.65503e-07	0.1	0.049
Rasa1	0.739382	8.41383e-29	1.6651e-24	0.293	0.15
Prpf39	0.738791	1.07854e-22	2.13444e-18	0.233	0.12
Kansl1l	0.738722	1.71292e-16	3.38986e-12	0.145	0.071
Cyp2d22	0.737884	1.28328e-42	2.53961e-38	0.294	0.127
Cdipt	0.73651	7.09849e-34	1.40479e-29	0.385	0.207
Nop14	0.736152	1.01088e-17	2.00053e-13	0.199	0.107
Nop53	0.735587	8.28139e-74	1.63889e-69	0.833	0.634
Cox5a	0.73544	8.29674e-75	1.64193e-70	0.801	0.561
Tcf3	0.735149	1.4309e-26	2.83174e-22	0.325	0.179
Tspan14	0.734863	1.67679e-31	3.31836e-27	0.238	0.108
Knop1	0.734608	6.64386e-35	1.31482e-30	0.383	0.203
Pxn	0.73403	5.73228e-35	1.13442e-30	0.367	0.193
Dnajc5	0.733711	5.83785e-36	1.15531e-31	0.396	0.21
Mllt10	0.733092	6.26261e-35	1.23937e-30	0.34	0.172
Riok3	0.732999	3.81002e-30	7.54002e-26	0.3	0.152
Gm44005	0.732965	5.9893e-18	1.18528e-13	0.109	0.046
Men1	0.732239	2.12314e-13	4.20169e-09	0.134	0.069
Tlk1	0.7319	7.21209e-23	1.42727e-18	0.219	0.11
Fam193a	0.731881	8.18409e-24	1.61963e-19	0.232	0.116
Zfp553	0.731528	2.72458e-13	5.39195e-09	0.105	0.05
Khnyn	0.73135	1.85676e-21	3.67453e-17	0.144	0.062
Cmip	0.730856	4.52445e-23	8.95389e-19	0.242	0.126
AI480526	0.730835	3.12091e-16	6.17628e-12	0.116	0.052
Mgp	0.730664	3.61497e-87	7.15402e-83	0.839	0.564
Tubb2a	0.730412	1.29194e-38	2.55674e-34	0.57	0.361
Ilf3	0.730162	2.37471e-22	4.69955e-18	0.195	0.094
Irgm2	0.728219	1.17681e-11	2.3289e-07	0.109	0.055
Itga1	0.728134	1.96613e-83	3.89097e-79	0.621	0.286
Zc3hc1	0.728022	2.20736e-22	4.36836e-18	0.219	0.111
Zdhhc20	0.727964	3.02974e-36	5.99586e-32	0.409	0.219
Xrn2	0.727554	6.20756e-42	1.22848e-37	0.443	0.235
Jmy	0.726162	4.85281e-16	9.60371e-12	0.173	0.091
Ppp1r37	0.726003	1.14905e-23	2.27398e-19	0.209	0.101
Gapvd1	0.725669	1.70673e-33	3.37762e-29	0.351	0.183
Fbxw7	0.72492	3.05612e-16	6.04806e-12	0.118	0.053
Acadl	0.724607	5.56211e-37	1.10074e-32	0.467	0.268
Ppp6r3	0.724334	6.21938e-30	1.23082e-25	0.304	0.157
Zswim8	0.72342	3.96761e-22	7.8519e-18	0.239	0.125
Slc10a3	0.723226	1.68543e-15	3.33547e-11	0.103	0.045
Osmr	0.722764	5.45541e-39	1.07963e-34	0.289	0.128
Pds5a	0.722576	2.20991e-34	4.37341e-30	0.301	0.144
Smc4	0.721728	1.01864e-35	2.01588e-31	0.297	0.141
Rras2	0.7216	4.99301e-21	9.88116e-17	0.226	0.119
Erf	0.720371	7.22356e-25	1.42954e-20	0.208	0.098
Rgs16	0.720211	2.88303e-21	5.70551e-17	0.106	0.04
Mcm3	0.718931	6.62873e-21	1.31183e-16	0.111	0.043
Atp6v0a2	0.718906	7.06564e-24	1.39829e-19	0.2	0.095
Nhlrc2	0.718271	3.31661e-15	6.56357e-11	0.129	0.062
Zc3h13	0.717824	6.0486e-33	1.19702e-28	0.4	0.222
Chmp2b	0.717391	2.29311e-32	4.53806e-28	0.463	0.273
Mtf2	0.716691	4.13926e-29	8.19159e-25	0.238	0.111
Zfp942	0.715554	6.81739e-10	1.34916e-05	0.113	0.062
Asap1	0.715001	6.7504e-40	1.3359e-35	0.47	0.258
Rbm10	0.714241	2.66866e-19	5.28128e-15	0.165	0.079
Sav1	0.714182	4.12868e-32	8.17065e-28	0.312	0.156
Psme2	0.713981	6.4657e-58	1.27956e-53	0.743	0.525
Myo1c	0.713826	7.8372e-31	1.55098e-26	0.408	0.232
Ascc3	0.713402	8.52236e-24	1.68658e-19	0.222	0.11
Spop	0.713047	8.71039e-50	1.72379e-45	0.712	0.49
Chuk	0.712836	1.67384e-15	3.31252e-11	0.183	0.1
March7	0.712657	4.62936e-32	9.1615e-28	0.377	0.206
Heg1	0.712471	1.17071e-81	2.31683e-77	0.66	0.323
Uspl1	0.712419	8.84153e-12	1.74974e-07	0.104	0.052
Slc20a1	0.711466	2.49455e-13	4.93672e-09	0.103	0.049
Mtx2	0.710928	6.59932e-31	1.306e-26	0.362	0.198
Nfkbia	0.709431	2.55836e-113	5.063e-109	0.824	0.503
Cebpg	0.708544	1.88852e-45	3.73738e-41	0.455	0.238
Alkbh6	0.708517	9.68898e-20	1.91745e-15	0.196	0.1
Gpaa1	0.708026	3.23964e-21	6.41125e-17	0.226	0.118
Ccrl2	0.70673	3.53021e-52	6.98629e-48	0.184	0.056
Ddx6	0.706443	2.40261e-39	4.75476e-35	0.507	0.297
Csnk1a1	0.705189	1.48045e-62	2.92981e-58	0.779	0.548
Ctcf	0.70507	1.54995e-34	3.06736e-30	0.392	0.21
Rsbn1	0.70429	2.71729e-30	5.37751e-26	0.268	0.128
Crk	0.703268	2.31023e-33	4.57194e-29	0.438	0.252
0610010K14Rik	0.702455	7.85456e-32	1.55442e-27	0.399	0.221
Sltm	0.702201	1.64759e-37	3.26058e-33	0.437	0.239
Bsdc1	0.700343	2.0644e-27	4.08544e-23	0.226	0.106
St5	0.700324	6.02695e-31	1.19273e-26	0.267	0.128
Yy1	0.700095	1.51134e-36	2.99094e-32	0.45	0.253
D17Wsu92e	0.698206	2.56798e-26	5.08204e-22	0.267	0.136
Ehbp1l1	0.698151	1.31331e-30	2.59903e-26	0.327	0.169
Bdp1	0.697486	6.77833e-19	1.34143e-14	0.215	0.115
Prpsap1	0.697298	7.33938e-27	1.45246e-22	0.346	0.195
Ppp1r11	0.696936	1.52216e-37	3.01236e-33	0.531	0.33
Ikbkb	0.696869	6.8049e-37	1.34669e-32	0.371	0.189
Usp39	0.696789	3.06876e-19	6.07307e-15	0.156	0.073
Txnrd1	0.696644	8.21871e-24	1.62648e-19	0.244	0.126
Snap29	0.696491	1.26043e-15	2.49439e-11	0.135	0.066
Map1b	0.69649	5.52262e-36	1.09293e-31	0.451	0.253
Ctdspl2	0.695937	3.36984e-24	6.6689e-20	0.236	0.118
Bnip3	0.694596	9.00364e-28	1.78182e-23	0.268	0.134
Tcf12	0.693576	6.50398e-36	1.28714e-31	0.395	0.212
As3mt	0.693182	6.46822e-23	1.28006e-18	0.244	0.128
Senp6	0.693152	2.11032e-34	4.17633e-30	0.449	0.258
Cnot6	0.692877	7.60662e-28	1.50535e-23	0.337	0.183
A230050P20Rik	0.692846	2.31678e-16	4.58491e-12	0.12	0.054
Slc25a30	0.692146	8.74756e-18	1.73114e-13	0.104	0.043
Mfn1	0.691954	8.97695e-20	1.77654e-15	0.185	0.091
Arfgef1	0.691651	4.19396e-26	8.29985e-22	0.27	0.138
Zmiz2	0.691552	7.97515e-12	1.57828e-07	0.119	0.061
Dctn1	0.691427	1.46891e-27	2.90698e-23	0.376	0.219
Lactb	0.690539	6.89859e-21	1.36523e-16	0.178	0.085
2900052L18Rik	0.689672	2.56095e-15	5.06811e-11	0.111	0.05
Ppm1g	0.689138	7.11099e-33	1.40726e-28	0.396	0.218
Dot1l	0.688596	2.7708e-12	5.48341e-08	0.106	0.052
Snhg20	0.687156	2.01874e-28	3.99509e-24	0.268	0.132
Ttc3	0.686971	1.27743e-39	2.52804e-35	0.508	0.295
Uqcc3	0.686961	1.76257e-40	3.48813e-36	0.621	0.406
Rybp	0.686343	1.46719e-20	2.90356e-16	0.14	0.061
Hnrnpu	0.686332	2.03445e-51	4.02618e-47	0.755	0.555
Ubald1	0.685409	9.83577e-23	1.9465e-18	0.274	0.15
Cdv3	0.684702	3.7946e-34	7.50952e-30	0.447	0.256
Lzts2	0.684349	1.33304e-33	2.63808e-29	0.443	0.254
Ankrd12	0.683645	8.61024e-47	1.70397e-42	0.646	0.407
Psmf1	0.682552	7.02347e-20	1.38995e-15	0.2	0.102
Fez2	0.682354	1.01626e-34	2.01117e-30	0.533	0.337
Mier1	0.681545	1.58045e-33	3.12771e-29	0.536	0.334
Lrp10	0.680927	6.50699e-33	1.28773e-28	0.464	0.275
Magi1	0.680916	3.39484e-16	6.71838e-12	0.138	0.067
Cars	0.680848	2.20227e-14	4.3583e-10	0.159	0.085
Ddx50	0.679861	1.12384e-40	2.22408e-36	0.596	0.374
Gm6485	0.678475	6.25803e-12	1.23846e-07	0.105	0.052
Arrdc1	0.678334	1.20919e-26	2.39298e-22	0.164	0.068
Pxk	0.678291	2.60735e-26	5.15994e-22	0.262	0.132
Tmbim6	0.677707	2.64821e-79	5.24081e-75	0.882	0.736
Pdzd2	0.677358	3.98778e-47	7.89181e-43	0.461	0.239
Trmt11	0.677279	3.04924e-11	6.03444e-07	0.122	0.065
Mfap3	0.676917	9.69726e-23	1.91909e-18	0.23	0.117
Clptm1	0.6758	1.72383e-29	3.41146e-25	0.436	0.26
Vti1a	0.675237	2.45234e-14	4.85318e-10	0.143	0.074
Sh3glb1	0.675025	2.44125e-61	4.83123e-57	0.783	0.553
Zmym4	0.674683	8.70753e-21	1.72322e-16	0.193	0.095
Vta1	0.674619	2.01567e-23	3.98901e-19	0.3	0.167
Kat2a	0.674252	5.21407e-11	1.03186e-06	0.113	0.059
Mkln1	0.673495	6.17127e-31	1.22129e-26	0.477	0.29
Trim33	0.673431	9.80044e-12	1.93951e-07	0.12	0.062
Wdr1	0.673123	3.03362e-39	6.00352e-35	0.569	0.351
Ubtd1	0.672506	7.05198e-19	1.39559e-14	0.129	0.057
Fchsd2	0.671824	3.63058e-18	7.18492e-14	0.158	0.077
Tox4	0.670956	7.15741e-23	1.41645e-18	0.264	0.141
Mfsd10	0.670385	4.60751e-27	9.11826e-23	0.377	0.215
Krr1	0.670166	1.58725e-15	3.14116e-11	0.145	0.073
Actb	0.669855	2.37925e-100	4.70854e-96	0.999	0.972
Wapl	0.667872	3.04654e-27	6.0291e-23	0.308	0.163
Usp34	0.66771	1.0766e-33	2.13058e-29	0.445	0.255
Swt1	0.667082	2.35023e-27	4.65111e-23	0.309	0.165
Rmdn1	0.666846	1.45061e-19	2.87076e-15	0.174	0.084
Tcirg1	0.66599	2.45111e-11	4.85074e-07	0.126	0.067
Msl2	0.665496	5.02534e-24	9.94515e-20	0.23	0.114
Togaram1	0.665168	8.6736e-11	1.71651e-06	0.136	0.076
Pkn2	0.665086	5.94209e-37	1.17594e-32	0.564	0.353
Thbd	0.664873	3.83219e-57	7.58389e-53	0.634	0.362
Dnaja1	0.663701	1.40173e-54	2.77402e-50	0.806	0.617
Gna11	0.663452	4.47637e-33	8.85874e-29	0.473	0.283
Sash1	0.663424	3.09557e-36	6.12612e-32	0.48	0.273
Ccdc61	0.663404	2.55474e-12	5.05584e-08	0.122	0.063
Ddx24	0.662697	1.53922e-35	3.04611e-31	0.617	0.408
Tspo	0.662633	2.41147e-76	4.7723e-72	0.909	0.742
Sft2d1	0.662581	4.88746e-31	9.67229e-27	0.366	0.198
Gpalpp1	0.661752	1.65963e-13	3.28441e-09	0.132	0.067
Maff	0.660526	1.02021e-11	2.019e-07	0.12	0.063
Phrf1	0.660493	5.10085e-13	1.00946e-08	0.156	0.085
Pdcd4	0.65987	5.14073e-30	1.01735e-25	0.549	0.351
Gm12346	0.658653	1.36392e-16	2.6992e-12	0.197	0.107
Rtcb	0.658355	1.73034e-29	3.42434e-25	0.502	0.32
G3bp1	0.658292	1.88508e-41	3.73058e-37	0.65	0.437
Luc7l3	0.657595	2.82621e-40	5.59307e-36	0.561	0.337
Ddx55	0.65704	2.56216e-10	5.07052e-06	0.136	0.077
Myef2	0.656311	3.86668e-20	7.65216e-16	0.18	0.088
Rbm25	0.655503	6.57676e-41	1.30154e-36	0.7	0.488
Pick1	0.655469	9.54218e-13	1.8884e-08	0.127	0.065
Akap8	0.654881	7.01808e-25	1.38888e-20	0.243	0.121
Polg	0.654764	5.89424e-16	1.16647e-11	0.172	0.09
Rock2	0.654124	1.20705e-43	2.38874e-39	0.664	0.431
Cdkn2aipnl	0.653937	2.35817e-12	4.66681e-08	0.108	0.053
Ankhd1	0.65311	8.37256e-29	1.65693e-24	0.324	0.172
Hnrnpa1	0.65272	1.17037e-44	2.31617e-40	0.69	0.467
Stag1	0.651919	2.7978e-32	5.53684e-28	0.404	0.224
Arpc2	0.651652	1.1866e-77	2.34829e-73	0.889	0.745
Cavin3	0.650901	4.28986e-84	8.48964e-80	0.932	0.762
Ppfia1	0.650643	3.646e-18	7.21544e-14	0.171	0.085
Med20	0.650146	4.63907e-17	9.18073e-13	0.157	0.077
Cab39	0.649597	1.12661e-30	2.22957e-26	0.361	0.195
mt-Rnr2	0.649513	2.1218e-90	4.19904e-86	0.984	0.912
Fam222b	0.648794	2.51656e-11	4.98026e-07	0.109	0.056
Dgka	0.648165	1.87566e-18	3.71194e-14	0.184	0.093
Esf1	0.648061	3.91029e-25	7.73846e-21	0.4	0.239
Arid4b	0.647512	2.60137e-26	5.14812e-22	0.405	0.242
Taf1d	0.647439	1.2444e-37	2.46267e-33	0.407	0.213
Wwc2	0.647328	8.81602e-29	1.74469e-24	0.457	0.281
Ywhab	0.647237	2.11371e-49	4.18303e-45	0.761	0.558
Suz12	0.646818	6.34949e-18	1.25656e-13	0.172	0.087
Lrrk1	0.646604	1.00565e-19	1.99017e-15	0.299	0.176
Bok	0.646594	1.38546e-24	2.74183e-20	0.219	0.106
Snrnp48	0.644264	1.34288e-28	2.65756e-24	0.436	0.262
Rbm34	0.6431	1.2166e-19	2.40765e-15	0.212	0.11
Ints13	0.643002	3.84572e-09	7.61067e-05	0.118	0.067
Inpp5d	0.642517	1.09056e-30	2.15821e-26	0.124	0.041
Zfp839	0.642516	6.39197e-17	1.26497e-12	0.131	0.061
Irf2	0.641713	2.23754e-31	4.42809e-27	0.437	0.253
Usp21	0.640953	2.88982e-12	5.71894e-08	0.107	0.053
2610037D02Rik	0.640497	5.22227e-18	1.03349e-13	0.157	0.076
Acbd3	0.639974	3.91518e-28	7.74815e-24	0.287	0.146
Apc	0.639962	5.44791e-26	1.07814e-21	0.3	0.159
Prkrip1	0.639898	7.73504e-18	1.53076e-13	0.199	0.105
Cdyl	0.639491	5.59138e-13	1.10653e-08	0.138	0.073
Dnttip1	0.638871	5.19679e-16	1.02844e-11	0.159	0.081
Ubn1	0.638854	1.36204e-22	2.69548e-18	0.326	0.189
Ezh1	0.638614	2.74935e-24	5.44097e-20	0.25	0.129
Tspan7	0.637846	5.80751e-65	1.14931e-60	0.312	0.113
Ndufa8	0.637659	5.55472e-39	1.09928e-34	0.719	0.561
Nudcd3	0.636595	2.57797e-33	5.10179e-29	0.5	0.298
Ddx39	0.636492	4.79431e-20	9.48795e-16	0.23	0.123
Hnrnph3	0.636482	7.71867e-29	1.52752e-24	0.448	0.27
Lsg1	0.636124	1.19436e-20	2.36364e-16	0.197	0.098
Nsf	0.636068	3.21986e-22	6.37211e-18	0.258	0.138
Mfap1a	0.635635	3.05599e-19	6.04781e-15	0.264	0.149
Setd2	0.635564	6.4061e-22	1.26777e-17	0.282	0.156
Gar1	0.634663	3.97778e-24	7.87203e-20	0.312	0.172
Ep400	0.634079	4.08422e-21	8.08267e-17	0.25	0.135
Rps6	0.633884	1.93279e-138	3.82499e-134	0.994	0.958
Gls	0.633101	5.72547e-34	1.13307e-29	0.373	0.196
Prpf4b	0.632745	1.6421e-33	3.24971e-29	0.513	0.314
Dazap2	0.632638	2.40857e-42	4.76656e-38	0.643	0.422
Arhgap5	0.632542	1.09244e-37	2.16194e-33	0.567	0.345
Kcmf1	0.63254	6.40152e-21	1.26686e-16	0.266	0.147
Nemf	0.632039	1.32711e-20	2.62634e-16	0.361	0.224
Usf3	0.63185	7.65432e-13	1.51479e-08	0.1	0.047
Ogfr	0.631062	9.64966e-22	1.90967e-17	0.283	0.157
Bmi1	0.630753	3.63455e-13	7.19278e-09	0.113	0.055
Hspb8	0.630488	9.56591e-21	1.89309e-16	0.312	0.181
Clcn3	0.630284	8.14613e-25	1.61212e-20	0.285	0.152
Tmed5	0.63006	8.46318e-33	1.67486e-28	0.496	0.297
Map4k4	0.629699	4.05312e-38	8.02113e-34	0.451	0.244
Psmg4	0.629373	1.18028e-23	2.33577e-19	0.376	0.223
Sncg	0.629215	8.19253e-180	1.6213e-175	0.502	0.131
Lrrc58	0.628675	1.09163e-30	2.16033e-26	0.534	0.339
Ddx21	0.628662	8.12218e-22	1.60738e-17	0.28	0.155
1700020I14Rik	0.628302	1.37509e-32	2.72129e-28	0.585	0.389
Sertad1	0.62817	2.81744e-25	5.57571e-21	0.384	0.23
Kmt2a	0.627689	7.26295e-31	1.43734e-26	0.357	0.191
Tmem2	0.627622	2.01683e-14	3.9913e-10	0.11	0.051
Ppp1r9b	0.626959	1.0836e-18	2.14444e-14	0.215	0.115
Brwd1	0.626682	3.73097e-21	7.38358e-17	0.255	0.138
Bloc1s6	0.625806	2.55555e-18	5.05743e-14	0.187	0.096
Slc4a1ap	0.62563	1.05327e-13	2.08443e-09	0.141	0.074
Gnb1	0.624389	8.04274e-43	1.59166e-38	0.789	0.603
Coa7	0.623557	2.70982e-10	5.36273e-06	0.114	0.061
Smarca5	0.622311	3.16791e-31	6.2693e-27	0.493	0.303
Eif4h	0.62155	5.83131e-36	1.15402e-31	0.626	0.421
4930402H24Rik	0.620487	5.04843e-22	9.99084e-18	0.269	0.146
Slc35a3	0.62043	2.79102e-13	5.52344e-09	0.102	0.048
Fam208a	0.62042	1.08797e-30	2.1531e-26	0.333	0.173
Sbno1	0.620172	1.7134e-25	3.39082e-21	0.386	0.226
Ap2a1	0.619755	2.88467e-20	5.70877e-16	0.271	0.152
Ubp1	0.618838	9.06864e-18	1.79468e-13	0.186	0.097
Hmg20b	0.618692	3.24214e-31	6.41619e-27	0.519	0.324
Btbd9	0.618547	1.022e-18	2.02254e-14	0.19	0.097
Wwp2	0.618265	2.64607e-16	5.23658e-12	0.145	0.07
Ddx3x	0.618183	5.94955e-47	1.17742e-42	0.647	0.41
Gsk3b	0.617729	6.87531e-41	1.36062e-36	0.683	0.459
Lrba	0.617477	8.37402e-08	0.00165722	0.102	0.059
Sms	0.617389	1.53595e-20	3.03965e-16	0.171	0.081
Cdk2ap1	0.617129	3.7691e-19	7.45905e-15	0.221	0.118
Cfl1	0.616942	6.85746e-97	1.35709e-92	0.941	0.841
Pum2	0.616754	3.76602e-31	7.45295e-27	0.475	0.283
Tmbim4	0.616413	3.84642e-29	7.61207e-25	0.579	0.398
Eif3a	0.616099	2.50895e-36	4.96522e-32	0.651	0.44
Rpl9-ps6	0.616023	7.39424e-33	1.46332e-28	0.676	0.471
Ubxn8	0.615899	2.08688e-16	4.12993e-12	0.157	0.078
Rabepk	0.615021	4.43692e-15	8.78067e-11	0.151	0.077
Acot9	0.6148	1.15866e-26	2.29299e-22	0.435	0.266
Eps15l1	0.61467	5.98285e-13	1.18401e-08	0.174	0.098
Acin1	0.614624	2.46913e-29	4.88642e-25	0.517	0.329
Kmt2b	0.613631	4.05474e-13	8.02433e-09	0.113	0.055
Usp12	0.612155	1.09928e-11	2.17548e-07	0.118	0.061
Ostf1	0.611687	3.21788e-47	6.36818e-43	0.729	0.508
Prrc2c	0.611002	2.99585e-31	5.92879e-27	0.601	0.408
Ttc14	0.610183	2.16108e-37	4.27677e-33	0.577	0.356
Pias4	0.610103	4.18503e-17	8.28218e-13	0.222	0.125
Ddx42	0.609869	6.90734e-24	1.36696e-19	0.34	0.195
Agap3	0.609724	1.09131e-13	2.15969e-09	0.116	0.056
Tpp2	0.609251	3.33609e-20	6.60212e-16	0.271	0.151
Tor1aip1	0.609154	9.39049e-28	1.85838e-23	0.537	0.351
Tle4	0.609126	4.75708e-14	9.41425e-10	0.141	0.072
Set	0.607729	8.98205e-32	1.77755e-27	0.574	0.381
Bptf	0.60728	7.45354e-36	1.47506e-31	0.524	0.314
Kdm1a	0.60714	7.99767e-21	1.58274e-16	0.24	0.127
Fam208b	0.606938	8.11204e-12	1.60537e-07	0.103	0.051
Camsap2	0.606858	3.02744e-13	5.99131e-09	0.128	0.065
Sirt7	0.606786	1.3579e-17	2.68729e-13	0.246	0.14
Hectd1	0.606767	2.52017e-34	4.98742e-30	0.506	0.301
Chordc1	0.606529	3.64719e-24	7.2178e-20	0.281	0.15
Pafah1b2	0.605713	6.24249e-25	1.23539e-20	0.428	0.266
Mgmt	0.605424	5.70668e-15	1.12935e-10	0.11	0.05
Dmwd	0.605256	3.38851e-09	6.70586e-05	0.11	0.061
Dbnl	0.605225	3.41868e-23	6.76556e-19	0.384	0.233
Acy3	0.60506	3.16396e-14	6.26149e-10	0.132	0.066
Hivep1	0.604912	5.73377e-18	1.13471e-13	0.153	0.073
Rpl37rt	0.604741	1.20176e-26	2.37829e-22	0.677	0.492
Glyr1	0.604431	9.85164e-22	1.94964e-17	0.272	0.149
Setd5	0.60393	7.63945e-26	1.51185e-21	0.389	0.23
Shoc2	0.603803	9.37539e-23	1.85539e-18	0.274	0.147
Cntln	0.603775	6.83575e-16	1.35279e-11	0.212	0.118
Per1	0.603293	1.56665e-11	3.1004e-07	0.13	0.07
Rnf31	0.603286	2.93972e-13	5.81771e-09	0.108	0.052
Ddx3y	0.602877	7.36195e-17	1.45693e-12	0.243	0.141
Gtpbp6	0.602647	7.70926e-12	1.52566e-07	0.132	0.071
Cd109	0.602081	8.94554e-15	1.77032e-10	0.149	0.077
Terf1	0.602027	3.40677e-13	6.742e-09	0.166	0.093
Ankrd46	0.601726	7.92874e-23	1.5691e-18	0.295	0.162
Tmem183a	0.601669	3.17579e-15	6.28488e-11	0.187	0.103
Chfr	0.600868	5.48045e-16	1.08458e-11	0.172	0.09
Akt1	0.600449	1.01688e-22	2.0124e-18	0.315	0.177
Psma6	0.600067	1.24275e-33	2.45939e-29	0.662	0.472
Scaf1	0.599888	6.16794e-21	1.22064e-16	0.242	0.128
Cep250	0.599771	1.74049e-10	3.44444e-06	0.102	0.053
Agpat5	0.599436	8.11886e-17	1.60672e-12	0.195	0.104
Bnip3l	0.599021	1.0891e-43	2.15533e-39	0.765	0.576
Herc2	0.598604	1.27779e-23	2.52875e-19	0.338	0.193
Ppp1cb	0.598333	2.20142e-45	4.35661e-41	0.646	0.414
S100pbp	0.598151	6.65334e-08	0.0013167	0.1	0.057
Atg16l1	0.598016	1.23289e-10	2.4399e-06	0.126	0.069
Prpf4	0.597527	1.99959e-12	3.95719e-08	0.122	0.062
Hnrnpdl	0.59727	1.13098e-32	2.23821e-28	0.59	0.386
Paip1	0.597071	1.82039e-17	3.60256e-13	0.146	0.069
Aff1	0.59705	2.00247e-19	3.96289e-15	0.213	0.112
Saraf	0.596952	1.77167e-36	3.50613e-32	0.683	0.491
Med4	0.596853	2.21941e-18	4.39221e-14	0.291	0.172
Sf3b3	0.596023	9.67405e-29	1.91449e-24	0.391	0.223
Gmpr2	0.595973	2.01308e-17	3.98388e-13	0.211	0.115
Gpbp1l1	0.595683	1.93082e-16	3.8211e-12	0.212	0.117
4932438A13Rik	0.595116	6.98872e-23	1.38307e-18	0.271	0.144
2010111I01Rik	0.59435	4.60527e-46	9.11384e-42	0.535	0.301
Stx12	0.593886	4.97979e-27	9.855e-23	0.464	0.287
E2f4	0.59298	9.13207e-17	1.80724e-12	0.224	0.126
Rnf216	0.592853	3.23678e-14	6.40559e-10	0.186	0.103
Rars	0.592682	1.44541e-13	2.86047e-09	0.218	0.13
Sugp1	0.592479	2.90264e-14	5.74432e-10	0.185	0.103
Ppp1r2	0.592272	3.33833e-41	6.60655e-37	0.714	0.525
Rubcn	0.591886	6.33611e-14	1.25392e-09	0.127	0.062
Rbm22	0.591765	1.61732e-24	3.20068e-20	0.335	0.189
Taf9b	0.591572	1.34182e-08	0.000265546	0.115	0.066
Mettl2	0.590936	2.85609e-12	5.65221e-08	0.104	0.051
Zbp1	0.59007	4.60846e-14	9.12015e-10	0.133	0.067
Krit1	0.58997	1.07129e-34	2.12009e-30	0.555	0.335
Ube2q1	0.589751	7.84979e-22	1.55347e-17	0.23	0.118
Arhgef12	0.589444	1.22842e-28	2.43105e-24	0.471	0.288
Haus7	0.588991	9.58999e-10	1.89786e-05	0.101	0.054
Rrp1	0.588652	4.68644e-28	9.27446e-24	0.573	0.392
Actl6a	0.587443	1.55759e-20	3.08246e-16	0.307	0.179
Mef2c	0.587403	5.37304e-109	1.06333e-104	0.732	0.351
Tmem41b	0.586716	4.82787e-18	9.55435e-14	0.218	0.118
Tmf1	0.586646	1.36233e-21	2.69604e-17	0.31	0.178
Gtdc1	0.586377	1.06317e-13	2.10402e-09	0.108	0.051
Ptma	0.58556	4.44278e-130	8.79227e-126	0.99	0.958
Slco2b1	0.58529	3.66875e-22	7.26046e-18	0.291	0.162
Rbck1	0.585205	1.5406e-20	3.04884e-16	0.39	0.246
Slc25a20	0.584722	5.25958e-10	1.04087e-05	0.143	0.083
Cep350	0.584588	3.75037e-13	7.42199e-09	0.131	0.067
Plekha3	0.584078	2.75485e-17	5.45186e-13	0.182	0.094
Serhl	0.582841	2.56047e-16	5.06718e-12	0.183	0.097
Eif2b5	0.582767	5.56765e-18	1.10184e-13	0.22	0.12
Traf7	0.582474	6.25691e-18	1.23824e-13	0.262	0.151
Lamtor5	0.582446	2.19912e-34	4.35206e-30	0.693	0.517
Btg1	0.582242	2.62531e-84	5.1955e-80	0.722	0.378
Parg	0.581596	3.64022e-11	7.20399e-07	0.125	0.067
Atp1a1	0.581158	8.94154e-34	1.76953e-29	0.515	0.304
Ncor1	0.58083	4.84632e-37	9.59087e-33	0.643	0.435
Hsp90aa1	0.580261	3.30642e-38	6.5434e-34	0.78	0.619
Kpna4	0.580251	8.52225e-25	1.68655e-20	0.313	0.171
Nipbl	0.579991	5.24804e-27	1.03859e-22	0.476	0.297
Klf2	0.579714	6.73735e-52	1.33332e-47	0.843	0.629
Nod1	0.579712	3.61264e-14	7.14941e-10	0.128	0.063
4930523C07Rik	0.578735	3.41303e-23	6.75439e-19	0.467	0.307
Twf2	0.578345	7.79312e-19	1.54226e-14	0.282	0.164
Peg13	0.578282	1.83186e-17	3.62524e-13	0.186	0.097
Lsm2	0.577901	2.96233e-25	5.86245e-21	0.386	0.223
Rps27rt	0.577881	2.17524e-35	4.30481e-31	0.814	0.627
Anapc1	0.577601	1.67225e-20	3.30938e-16	0.24	0.127
Smad5	0.577535	7.08781e-18	1.40268e-13	0.284	0.168
Arfgap3	0.577422	8.65538e-20	1.7129e-15	0.247	0.134
Prrc2b	0.577374	1.70192e-28	3.36809e-24	0.371	0.206
Senp1	0.577044	6.07927e-14	1.20309e-09	0.128	0.063
Slain2	0.576703	3.18071e-19	6.29462e-15	0.3	0.176
Nelfe	0.57659	3.4976e-15	6.92175e-11	0.212	0.121
Dnajc8	0.576031	2.65971e-39	5.26356e-35	0.728	0.518
Strn4	0.575656	4.84231e-20	9.58294e-16	0.291	0.167
Snapc1	0.575201	9.80315e-11	1.94004e-06	0.142	0.08
Eif3d	0.574848	3.36577e-26	6.66086e-22	0.471	0.294
Rab5c	0.574776	4.68516e-32	9.27193e-28	0.591	0.401
Kctd12b	0.574656	2.81187e-11	5.56469e-07	0.126	0.067
Katnbl1	0.574436	2.6255e-13	5.19586e-09	0.208	0.122
Isyna1	0.57438	1.29487e-22	2.56254e-18	0.266	0.143
Ythdc1	0.57388	5.51288e-33	1.091e-28	0.481	0.286
Tbk1	0.573642	6.17758e-14	1.22254e-09	0.158	0.084
Herc1	0.572889	5.26463e-26	1.04187e-21	0.385	0.225
Cux1	0.572304	2.7451e-23	5.43255e-19	0.272	0.144
Ing2	0.572024	4.91478e-18	9.72634e-14	0.221	0.12
5031425E22Rik	0.57169	2.41645e-24	4.78215e-20	0.335	0.188
Nsun6	0.571627	5.56783e-10	1.10187e-05	0.1	0.052
Pitpna	0.571522	3.71169e-34	7.34544e-30	0.448	0.255
Vars	0.570977	2.31359e-12	4.5786e-08	0.164	0.093
Banf1	0.569892	4.39274e-29	8.69323e-25	0.539	0.35
Ssrp1	0.569339	4.41626e-27	8.73977e-23	0.485	0.306
Top1	0.569291	1.11357e-27	2.20375e-23	0.594	0.405
Angel2	0.567623	8.21263e-27	1.62528e-22	0.356	0.197
Ylpm1	0.567317	3.22185e-18	6.37604e-14	0.235	0.129
Hsp90ab1	0.56719	3.6871e-114	7.29678e-110	0.977	0.917
Maea	0.567029	5.07113e-20	1.00358e-15	0.324	0.194
Mbd2	0.566667	6.61397e-20	1.3089e-15	0.252	0.137
Ppt2	0.565829	4.2993e-18	8.50832e-14	0.197	0.103
Ptpn11	0.564894	2.99067e-19	5.91854e-15	0.335	0.206
Galnt7	0.564746	1.30193e-14	2.57653e-10	0.115	0.054
Nck1	0.564398	5.83999e-29	1.15573e-24	0.551	0.359
Aar2	0.564005	6.41321e-11	1.26917e-06	0.13	0.071
Sppl2a	0.563039	1.61637e-21	3.1988e-17	0.37	0.224
Tpra1	0.56283	2.15787e-14	4.27043e-10	0.181	0.099
Pknox1	0.562787	6.58435e-16	1.30304e-11	0.12	0.055
Sdc3	0.562451	1.00794e-39	1.99471e-35	0.243	0.098
Tmcc1	0.561807	2.37703e-36	4.70414e-32	0.344	0.169
Dennd1a	0.561702	3.3559e-14	6.64132e-10	0.151	0.078
Gon4l	0.561572	1.23481e-16	2.44369e-12	0.222	0.124
Hacd3	0.561296	1.19596e-12	2.3668e-08	0.129	0.066
Sike1	0.560602	4.6244e-25	9.15168e-21	0.317	0.172
Eif4a3	0.560478	6.3282e-24	1.25235e-19	0.443	0.281
Ndst1	0.560376	3.54922e-18	7.0239e-14	0.192	0.099
Nolc1	0.559278	4.93044e-20	9.75735e-16	0.256	0.14
Wdr48	0.558996	1.39863e-11	2.76789e-07	0.136	0.074
Exosc1	0.558459	2.73272e-16	5.40805e-12	0.256	0.15
Sugt1	0.557992	5.41632e-24	1.07189e-19	0.531	0.356
Rnf44	0.55794	1.29376e-20	2.56036e-16	0.208	0.105
Flt3l	0.557752	1.7131e-13	3.39023e-09	0.141	0.073
Idnk	0.55723	1.16528e-20	2.30608e-16	0.372	0.229
Rpl3	0.557081	2.40383e-112	4.75718e-108	0.985	0.946
Nmrk1	0.556868	3.75636e-08	0.000743384	0.11	0.064
Epn2	0.556709	1.52553e-29	3.01902e-25	0.378	0.21
Btbd1	0.556219	6.44309e-23	1.27509e-18	0.386	0.234
Rangap1	0.556162	1.26063e-14	2.49479e-10	0.193	0.108
Usp22	0.555988	2.21859e-13	4.39059e-09	0.179	0.101
Peak1	0.55507	4.92704e-28	9.75061e-24	0.431	0.253
Prps2	0.554576	3.31344e-21	6.55729e-17	0.242	0.126
Timm22	0.554455	5.19584e-17	1.02826e-12	0.288	0.173
Larp4b	0.553329	7.80597e-21	1.5448e-16	0.346	0.204
Brd9	0.552881	2.13549e-26	4.22614e-22	0.391	0.227
Rpl13a-ps1	0.552735	1.55821e-09	3.08369e-05	0.165	0.102
Cr1l	0.552706	3.30299e-27	6.53663e-23	0.564	0.37
Rps21	0.552274	1.20177e-105	2.3783e-101	0.985	0.937
AC102847.2	0.552166	4.15944e-10	8.23153e-06	0.125	0.069
Acbd5	0.55206	7.55452e-15	1.49504e-10	0.251	0.151
Pgm1	0.551995	3.50702e-10	6.94038e-06	0.121	0.066
Tnrc18	0.550644	2.34653e-27	4.64379e-23	0.303	0.159
Rnf115	0.550387	4.2809e-22	8.47191e-18	0.273	0.148
Slc50a1	0.549844	6.63902e-28	1.31386e-23	0.625	0.45
Ap2b1	0.54941	3.37841e-21	6.68588e-17	0.383	0.234
Haus2	0.548935	3.73893e-09	7.39933e-05	0.112	0.063
Rab35	0.548631	8.56622e-17	1.69525e-12	0.283	0.169
Mef2d	0.548613	2.17009e-17	4.2946e-13	0.227	0.126
Bclaf3	0.548266	9.80596e-10	1.9406e-05	0.111	0.06
Tfip11	0.548106	5.63378e-11	1.11492e-06	0.104	0.053
Ddx17	0.547873	1.4155e-28	2.80127e-24	0.5	0.312
Usp25	0.546955	1.97711e-17	3.9127e-13	0.277	0.164
Ccdc9	0.546904	2.37746e-13	4.705e-09	0.145	0.076
Apeh	0.546584	8.40134e-08	0.00166262	0.117	0.07
Mrpl17	0.546481	2.75241e-24	5.44703e-20	0.509	0.337
Fbxl7	0.5459	8.74205e-15	1.73005e-10	0.188	0.105
Ice1	0.545781	4.44295e-16	8.79259e-12	0.164	0.084
Synj1	0.545471	1.60421e-14	3.17474e-10	0.168	0.09
Hnrnpab	0.545309	9.6973e-27	1.91909e-22	0.542	0.361
Pnkd	0.544929	3.53299e-23	6.99179e-19	0.511	0.343
Pgp	0.544914	1.50983e-19	2.98796e-15	0.365	0.227
Rnf4	0.54437	1.29569e-17	2.56418e-13	0.284	0.167
Pdlim7	0.544164	1.16076e-19	2.29715e-15	0.393	0.252
N4bp2l2	0.543854	6.07998e-25	1.20323e-20	0.482	0.301
Zfp608	0.543247	3.66945e-11	7.26184e-07	0.119	0.063
Zfp101	0.543198	1.17312e-08	0.000232161	0.102	0.057
Bambi	0.543162	3.44902e-20	6.8256e-16	0.176	0.085
Prkaa1	0.542832	2.39512e-09	4.73994e-05	0.108	0.059
Ppp4r3b	0.542715	5.3863e-21	1.06595e-16	0.342	0.204
Atp6v1d	0.542669	2.84274e-18	5.62579e-14	0.408	0.267
Arih2	0.542644	1.99672e-08	0.000395151	0.132	0.08
Ino80	0.542463	3.56064e-15	7.0465e-11	0.131	0.063
Dynlt3	0.542296	1.65127e-28	3.26786e-24	0.584	0.388
Usp4	0.541816	2.68929e-19	5.32211e-15	0.297	0.173
Ppp4r1	0.541351	1.10104e-12	2.17896e-08	0.121	0.061
Serpinb9	0.540839	1.2688e-13	2.51095e-09	0.202	0.117
Gjc1	0.539573	3.51565e-30	6.95746e-26	0.22	0.097
Ube2f	0.539481	2.54946e-18	5.04539e-14	0.266	0.152
Rcor1	0.539478	3.17673e-18	6.28676e-14	0.154	0.073
Ubn2	0.539375	1.16997e-23	2.31537e-19	0.403	0.246
Tmtc1	0.537288	1.43685e-12	2.84352e-08	0.17	0.097
Bbx	0.536401	8.40129e-19	1.66261e-14	0.287	0.167
Cnbp	0.535672	5.95626e-57	1.17874e-52	0.876	0.747
Rbm7	0.535249	5.52393e-25	1.09319e-20	0.517	0.333
Elf2	0.534898	1.58642e-22	3.13952e-18	0.363	0.213
Cdk11b	0.534882	2.42902e-22	4.80703e-18	0.436	0.275
Rps27	0.534817	8.03786e-156	1.59069e-151	0.995	0.976
Smap2	0.534119	9.01142e-23	1.78336e-18	0.169	0.075
Hmgb2	0.533767	6.9237e-42	1.3702e-37	0.483	0.265
Utp14a	0.533526	8.38803e-14	1.65999e-09	0.172	0.094
Srsf1	0.533475	2.12216e-25	4.19975e-21	0.421	0.253
Abce1	0.533366	4.18149e-10	8.27517e-06	0.205	0.13
Phf1	0.532626	2.39111e-09	4.732e-05	0.166	0.103
Mybbp1a	0.531975	1.17578e-10	2.32687e-06	0.196	0.121
Brf1	0.531923	5.54501e-10	1.09736e-05	0.143	0.083
Kif1c	0.531824	6.94825e-22	1.37506e-17	0.32	0.183
Rftn1	0.531578	9.57492e-15	1.89488e-10	0.22	0.127
R3hdm1	0.531431	3.38871e-27	6.70625e-23	0.399	0.231
CT009757.2	0.530935	7.38402e-16	1.4613e-11	0.196	0.107
Dip2b	0.530797	3.08967e-25	6.11445e-21	0.284	0.149
Rce1	0.530705	6.8895e-15	1.36343e-10	0.209	0.119
Xrcc6	0.530366	4.54982e-12	9.00408e-08	0.116	0.059
Gps2	0.530293	2.80268e-20	5.54651e-16	0.364	0.223
Evi5	0.530111	3.21112e-20	6.35482e-16	0.411	0.262
Wdcp	0.530015	1.84656e-09	3.65435e-05	0.105	0.057
Larp1	0.529726	2.5347e-17	5.01617e-13	0.259	0.15
Rbm39	0.52957	9.67105e-77	1.9139e-72	0.951	0.858
Tmsb4x	0.529425	7.45847e-127	1.47603e-122	1	0.978
Mta1	0.528521	2.31428e-14	4.57995e-10	0.193	0.109
Gtf2f2	0.528112	2.85326e-11	5.64661e-07	0.147	0.082
Nedd1	0.527981	1.28452e-09	2.54207e-05	0.105	0.056
Rfxap	0.527693	1.52252e-17	3.01306e-13	0.159	0.078
Nipsnap3b	0.527597	9.53701e-16	1.88737e-11	0.275	0.168
U2surp	0.52751	2.74506e-25	5.43247e-21	0.538	0.355
Tmem185b	0.52738	5.73307e-11	1.13457e-06	0.123	0.066
Chd8	0.527043	2.55116e-17	5.04875e-13	0.265	0.154
Ehd2	0.526606	4.37338e-37	8.65491e-33	0.724	0.507
Senp2	0.526183	3.05243e-07	0.00604076	0.115	0.07
Serbp1	0.525966	1.47571e-44	2.92043e-40	0.827	0.676
Ccdc47	0.525866	2.61463e-25	5.17434e-21	0.412	0.245
B230219D22Rik	0.525584	4.07225e-32	8.05899e-28	0.63	0.42
Cwf19l2	0.525477	3.16949e-13	6.27241e-09	0.284	0.183
Zfp358	0.524829	2.5663e-15	5.0787e-11	0.182	0.097
Eif2s2	0.524732	8.28828e-29	1.64025e-24	0.768	0.618
Micu2	0.524612	5.02181e-15	9.93815e-11	0.206	0.116
Abcf2	0.524521	1.86235e-14	3.6856e-10	0.203	0.115
Pcdhga12	0.523668	6.15014e-15	1.21711e-10	0.151	0.077
Chd4	0.523479	1.52399e-27	3.01598e-23	0.501	0.315
Clic1	0.523027	4.04794e-45	8.01086e-41	0.873	0.732
Golga1	0.522767	1.58681e-09	3.14029e-05	0.123	0.069
Phf14	0.522435	1.52568e-25	3.01933e-21	0.283	0.146
Ncl	0.522422	7.94846e-37	1.573e-32	0.802	0.621
Ptbp2	0.522139	1.0787e-11	2.13475e-07	0.132	0.071
Zc3h4	0.521806	9.06042e-08	0.00179306	0.101	0.058
Usp7	0.521776	8.1533e-24	1.61354e-19	0.262	0.136
Zhx1	0.521302	3.00412e-13	5.94515e-09	0.211	0.125
Fam193b	0.521139	2.05114e-14	4.05921e-10	0.192	0.107
Rpia	0.521107	8.49528e-13	1.68122e-08	0.203	0.12
Atxn2l	0.521032	3.14743e-13	6.22877e-09	0.174	0.097
Diaph1	0.520934	2.30728e-22	4.5661e-18	0.373	0.222
Phf10	0.520805	5.22374e-13	1.03378e-08	0.157	0.086
Guf1	0.519603	1.29628e-09	2.56535e-05	0.171	0.106
Cmas	0.519466	4.52447e-14	8.95392e-10	0.21	0.121
Ggta1	0.518797	5.1115e-15	1.01157e-10	0.156	0.08
Tra2a	0.51789	2.94923e-30	5.83654e-26	0.595	0.384
Topbp1	0.517778	3.3929e-07	0.00671454	0.108	0.065
Dnajb2	0.516716	3.26673e-13	6.46485e-09	0.185	0.105
U2af2	0.516684	3.58881e-17	7.10226e-13	0.369	0.236
Kansl1	0.516125	1.13787e-17	2.25184e-13	0.232	0.128
Arhgef7	0.515889	2.48069e-19	4.90929e-15	0.217	0.115
Trnau1ap	0.515861	6.56544e-20	1.2993e-15	0.344	0.209
Atp8b1	0.515734	1.02267e-14	2.02387e-10	0.207	0.117
Pwwp2a	0.515044	2.93024e-14	5.79894e-10	0.155	0.081
Usp47	0.514834	1.05761e-19	2.09302e-15	0.259	0.143
Brd4	0.514356	9.87967e-26	1.95519e-21	0.433	0.26
Casc3	0.5142	2.39599e-10	4.74166e-06	0.149	0.086
Pus1	0.513857	2.87963e-09	5.69879e-05	0.127	0.073
Desi1	0.513664	1.73064e-10	3.42494e-06	0.145	0.083
Tshz2	0.513604	1.95955e-57	3.87794e-53	0.895	0.672
Pdcd7	0.51336	3.22445e-12	6.38119e-08	0.155	0.086
Dennd4c	0.513238	8.58659e-12	1.69929e-07	0.134	0.072
Sart1	0.513097	4.78018e-14	9.45998e-10	0.264	0.164
Mylk	0.512936	1.73283e-210	3.42927e-206	0.61	0.169
Supt20	0.512493	3.28421e-20	6.49945e-16	0.293	0.167
Rpl37	0.512203	3.56583e-129	7.05679e-125	0.994	0.973
Magoh	0.511999	9.99214e-19	1.97744e-14	0.429	0.284
Cst3	0.511962	3.12882e-26	6.19193e-22	0.975	0.968
Mprip	0.510563	9.79832e-29	1.93909e-24	0.574	0.382
Uhrf2	0.510292	2.45024e-24	4.84902e-20	0.409	0.244
Ttc9c	0.510258	7.0733e-10	1.39981e-05	0.137	0.079
Atg12	0.510183	1.1991e-10	2.37302e-06	0.178	0.107
Txlng	0.509891	4.33629e-09	8.58152e-05	0.119	0.067
Khdrbs1	0.509696	4.49466e-26	8.89493e-22	0.523	0.336
Slc24a5	0.509218	6.54306e-08	0.00129487	0.114	0.067
Supt6	0.508721	3.24168e-15	6.41528e-11	0.215	0.122
Keap1	0.50838	4.22436e-18	8.36001e-14	0.381	0.242
Taf7	0.508362	2.65277e-19	5.24983e-15	0.266	0.148
Upf2	0.508339	1.05713e-17	2.09206e-13	0.283	0.166
G3bp2	0.507969	6.6875e-27	1.32346e-22	0.552	0.363
Srsf2	0.507751	2.66015e-34	5.26443e-30	0.744	0.552
Fam98c	0.507083	1.84318e-16	3.64766e-12	0.221	0.123
Nup214	0.506848	1.01554e-11	2.00975e-07	0.152	0.085
Exosc10	0.506584	2.5392e-14	5.02508e-10	0.192	0.108
Eftud2	0.505821	8.21784e-11	1.62631e-06	0.196	0.121
Cdkn2aip	0.505563	1.84585e-11	3.65294e-07	0.159	0.091
Sord	0.505391	1.83544e-15	3.63233e-11	0.18	0.096
Npr1	0.503617	3.04539e-22	6.02683e-18	0.303	0.168
Rpl9	0.503478	1.52993e-114	3.02774e-110	0.986	0.954
Tcf25	0.503258	6.31866e-25	1.25046e-20	0.663	0.488
Terf2ip	0.502591	6.61259e-13	1.30863e-08	0.193	0.113
Rps20	0.502588	1.86073e-94	3.68239e-90	0.986	0.934
Eno1	0.502408	1.21802e-32	2.41045e-28	0.729	0.544
Srrm1	0.502168	1.67644e-24	3.31768e-20	0.612	0.43
Dcaf13	0.502143	7.87926e-16	1.55931e-11	0.231	0.131
Zbtb11	0.50186	1.27962e-08	0.000253237	0.107	0.06
Parp4	0.501743	1.07708e-13	2.13154e-09	0.165	0.09
Tirap	0.501652	4.20414e-11	8.32e-07	0.124	0.066
Trabd	0.501489	2.74749e-14	5.43729e-10	0.206	0.117
Irf2bp1	0.501158	3.53418e-10	6.99413e-06	0.136	0.077
D5Ertd579e	0.501034	3.96478e-15	7.8463e-11	0.214	0.12
Nop9	0.500983	6.04668e-09	0.000119664	0.125	0.072
[truncated: 987 more rows]

## Sheet: EpC
gene	avg_log2FC	p_val	p_val_adj	pct.1	pct.2
Sfrp2	5.52145	0	0	0.568	0.076
Cxcl13	5.48437	0	0	0.292	0.026
Ifi205	5.35344	0	0	0.557	0.026
Pcolce2	5.29196	0	0	0.857	0.056
Cilp	5.22555	0	0	0.366	0.03
Gm31378	5.14339	1.64387e-197	3.25322e-193	0.127	0.005
Mfap4	5.12758	0	0	0.288	0.039
Sfrp4	5.11452	0	0	0.792	0.183
Dkk2	5.1021	0	0	0.34	0.02
Wnt2	5.08254	0	0	0.204	0.008
Krtdap	5.06536	2.62227e-307	5.18948e-303	0.23	0.024
Serpina3c	5.03493	0	0	0.214	0.01
En1	5.02343	3.24052e-166	6.41299e-162	0.105	0.004
1700019D03Rik	4.98942	0	0	0.379	0.016
Mmp3	4.95828	0	0	0.264	0.02
Pcdh20	4.94812	4.19381e-169	8.29954e-165	0.107	0.004
Sbsn	4.8849	0	0	0.292	0.024
Dpt	4.87333	0	0	0.903	0.128
Gsc	4.86705	3.23398e-293	6.40005e-289	0.185	0.008
Gm26771	4.86129	9.34724e-217	1.84982e-212	0.141	0.007
Pi16	4.85076	0	0	0.819	0.327
Rorb	4.82165	1.7677e-165	3.49827e-161	0.107	0.005
Cxcl14	4.78863	4.03759e-168	7.99039e-164	0.171	0.032
Wisp2	4.6181	1.5032e-152	2.97483e-148	0.12	0.012
Gdf10	4.60585	0	0	0.267	0.024
Stmn4	4.60545	6.28598e-248	1.244e-243	0.166	0.01
Osr1	4.58888	0	0	0.536	0.035
Car8	4.55939	0	0	0.207	0.01
Fgf10	4.53598	9.55199e-174	1.89034e-169	0.118	0.007
Sh2d4a	4.53017	4.03694e-172	7.9891e-168	0.114	0.006
Nox4	4.48685	0	0	0.247	0.015
Col14a1	4.42929	0	0	0.727	0.068
Smpd3	4.39795	0	0	0.42	0.038
Dmkn	4.34413	5.83797e-143	1.15533e-138	0.138	0.023
Loxl1	4.31178	0	0	0.775	0.086
Prg4	4.29321	4.65864e-143	9.21945e-139	0.104	0.008
Inmt	4.28536	0	0	0.517	0.103
Duoxa1	4.27288	2.23459e-183	4.42226e-179	0.13	0.009
Mmp23	4.23758	0	0	0.529	0.042
C3	4.22271	0	0	0.852	0.168
Itga11	4.21992	0	0	0.248	0.014
Lrrn4cl	4.21765	0	0	0.609	0.057
Gpx3	4.17039	0	0	0.718	0.212
Arsi	4.13643	0	0	0.224	0.014
Angptl1	4.0694	0	0	0.57	0.08
Bmper	4.06329	1.44914e-266	2.86784e-262	0.185	0.013
Plac8	4.06243	0	0	0.641	0.069
Pla1a	4.03837	0	0	0.357	0.054
Igsf10	4.03822	0	0	0.23	0.016
AC156636.2	4.0351	5.75024e-254	1.13797e-249	0.172	0.011
Hmcn2	3.96473	2.9646e-268	5.86695e-264	0.202	0.02
Dact2	3.93832	6.40649e-227	1.26784e-222	0.198	0.029
Opcml	3.92893	0	0	0.239	0.018
Fndc1	3.89324	0	0	0.629	0.079
Prdm8	3.8928	1.20646e-212	2.38758e-208	0.149	0.01
Prrx2	3.88598	1.54538e-178	3.05831e-174	0.125	0.008
Nova1	3.85875	0	0	0.309	0.023
Fbln1	3.83271	0	0	0.707	0.133
Lrrc17	3.82725	0	0	0.293	0.021
Gfpt2	3.80731	0	0	0.502	0.06
Ssc5d	3.74376	7.23084e-297	1.43098e-292	0.211	0.017
Ces2g	3.73442	3.18912e-171	6.31127e-167	0.133	0.013
Clec3b	3.73012	0	0	0.989	0.432
Adgrd1	3.64849	0	0	0.407	0.043
Cd248	3.63783	0	0	0.689	0.14
Uchl1	3.58428	0	0	0.326	0.044
Gm43289	3.57115	1.07201e-116	2.1215e-112	0.106	0.015
Pcsk6	3.55827	0	0	0.303	0.033
Emilin2	3.54289	0	0	0.601	0.073
Adgrg2	3.53562	7.79993e-133	1.54361e-128	0.103	0.009
Sema3c	3.5152	0	0	0.628	0.126
Comp	3.50055	3.57523e-100	7.07537e-96	0.132	0.034
Gas1	3.49621	0	0	0.807	0.221
Spon1	3.48911	2.08413e-196	4.12449e-192	0.162	0.019
Gpnmb	3.47459	1.71678e-306	3.3975e-302	0.226	0.021
Ppl	3.4493	2.77226e-220	5.48631e-216	0.166	0.015
Vegfd	3.38339	0	0	0.389	0.062
Tmem100	3.38045	0	0	0.709	0.133
Larp6	3.35481	1.30132e-270	2.57532e-266	0.203	0.019
Arhgap20	3.3363	0	0	0.401	0.051
Cdon	3.29411	0	0	0.333	0.051
Cadm3	3.28392	0	0	0.425	0.047
Has2os	3.27282	1.33782e-149	2.64754e-145	0.118	0.012
Il1rl2	3.25364	1.53442e-153	3.03662e-149	0.123	0.013
Fst	3.24899	0	0	0.534	0.058
Lgi2	3.23964	5.29502e-235	1.04788e-230	0.188	0.021
Thbs3	3.23174	0	0	0.539	0.087
Htra3	3.21283	0	0	0.858	0.172
Dpep1	3.20333	0	0	0.732	0.125
Lox	3.20266	0	0	0.321	0.071
Ifi211	3.19491	0	0	0.382	0.042
Ccdc80	3.1899	0	0	0.87	0.278
Dpp4	3.15736	0	0	0.487	0.1
Klhl33	3.14557	5.35051e-151	1.05887e-146	0.121	0.012
Igfbp3	3.13598	3.12944e-279	6.19316e-275	0.352	0.102
Six1	3.06371	0	0	0.258	0.031
Cldn10	3.04452	2.25983e-120	4.47221e-116	0.119	0.019
Wnt10b	3.03717	2.27584e-162	4.5039e-158	0.159	0.027
Lurap1l	3.02486	0	0	0.282	0.047
Tnfsf13b	3.02279	9.51156e-193	1.88234e-188	0.156	0.017
Vegfa	3.02231	1.2679e-184	2.50918e-180	0.177	0.029
Fgf18	2.99928	1.10692e-115	2.19059e-111	0.113	0.019
Ugdh	2.99762	0	0	0.596	0.16
Adh1	2.97269	0	0	0.346	0.074
Fbln7	2.95951	5.15562e-105	1.0203e-100	0.174	0.058
Vcan	2.95822	0	0	0.425	0.053
Il18	2.9581	4.33641e-293	8.58175e-289	0.265	0.042
Sod3	2.95114	0	0	0.645	0.128
Tmeff2	2.94948	0	0	0.575	0.107
Engase	2.94146	1.62545e-212	3.21677e-208	0.196	0.03
Igf1	2.94075	0	0	0.742	0.203
5930412G12Rik	2.92683	7.61439e-149	1.50689e-144	0.129	0.016
Penk	2.92617	0	0	0.335	0.048
Tnxb	2.88477	0	0	0.845	0.279
Wnt5a	2.87971	3.53542e-224	6.99659e-220	0.213	0.036
Adamts5	2.85691	0	0	0.649	0.162
Fbn1	2.85641	0	0	0.842	0.332
Calml4	2.84988	0	0	0.298	0.049
Ppp2r2b	2.82397	2.86922e-118	5.67818e-114	0.103	0.013
Olfml2b	2.81105	0	0	0.562	0.109
Ar	2.80893	0	0	0.549	0.102
Creb5	2.80654	0	0	0.561	0.117
Nipal2	2.80565	4.09155e-121	8.09717e-117	0.106	0.013
Cfb	2.80366	7.36978e-187	1.45848e-182	0.189	0.034
Antxr1	2.79612	0	0	0.471	0.085
Esr1	2.77944	3.08031e-110	6.09593e-106	0.106	0.016
Cercam	2.77432	4.28296e-276	8.47597e-272	0.252	0.04
Myoc	2.76994	0	0	0.586	0.206
Basp1	2.74209	9.76001e-245	1.93151e-240	0.215	0.029
Nfix	2.73671	0	0	0.73	0.191
Dram1	2.72462	2.14184e-151	4.23869e-147	0.133	0.017
Adamtsl1	2.7106	0	0	0.483	0.097
Nov	2.69681	0	0	0.331	0.062
Ms4a4d	2.69118	0	0	0.543	0.082
Scara5	2.67713	0	0	0.758	0.132
C1ra	2.6757	0	0	0.746	0.207
Gm26523	2.65555	1.60705e-217	3.18035e-213	0.212	0.036
Srpx2	2.65262	1.51772e-278	3.00356e-274	0.274	0.051
Dclk1	2.64718	0	0	0.37	0.062
Thbs2	2.64239	0	0	0.421	0.104
Prrx1	2.63908	0	0	0.802	0.243
Cd55	2.62986	0	0	0.47	0.146
Zfp385a	2.60949	0	0	0.379	0.092
Epdr1	2.60366	0	0	0.432	0.085
Ak1	2.57909	1.7556e-242	3.47433e-238	0.231	0.038
Tfpi2	2.57531	7.1131e-106	1.40768e-101	0.1	0.014
Tnfaip6	2.57304	1.91366e-237	3.78713e-233	0.231	0.039
Rhou	2.57195	2.42559e-144	4.80023e-140	0.139	0.021
Mn1	2.56388	7.63338e-211	1.51065e-206	0.245	0.058
Ptgfrn	2.55772	0	0	0.331	0.063
Ifi204	2.55311	0	0	0.548	0.108
Aspn	2.52672	0	0	0.807	0.294
Cygb	2.5123	0	0	0.656	0.192
Csf1	2.50689	0	0	0.419	0.091
Serpinf1	2.49955	0	0	0.959	0.468
Procr	2.48705	0	0	0.633	0.174
Efs	2.48067	2.36624e-195	4.68279e-191	0.175	0.024
Fgf7	2.48059	0	0	0.434	0.117
Sfrp1	2.45702	2.41342e-129	4.77616e-125	0.304	0.144
Gm10115	2.45647	0	0	0.38	0.069
Dbn1	2.42678	0	0	0.441	0.136
Gnpnat1	2.41715	0	0	0.421	0.114
Man1a	2.39601	0	0	0.64	0.165
Mfap2	2.38926	0	0	0.605	0.145
Nsg1	2.37774	0	0	0.454	0.088
Tubb4a	2.371	6.33317e-135	1.25333e-130	0.127	0.019
Timp1	2.37014	8.64579e-149	1.711e-144	0.187	0.046
Anpep	2.36316	0	0	0.46	0.124
Fstl1	2.36302	0	0	0.953	0.506
Fbln2	2.35455	0	0	0.78	0.243
Pla2g4a	2.34318	3.2397e-184	6.41136e-180	0.214	0.048
Scara3	2.33931	0	0	0.45	0.117
Anxa1	2.32722	0	0	0.909	0.442
Col5a1	2.318	0	0	0.635	0.167
Twist2	2.31677	9.91236e-134	1.96166e-129	0.166	0.039
Fam171b	2.30886	1.51243e-141	2.9931e-137	0.168	0.037
Rai2	2.30818	1.72167e-87	3.40719e-83	0.108	0.025
Coro2b	2.27701	1.50613e-120	2.98064e-116	0.129	0.024
Medag	2.27363	0	0	0.495	0.141
Ddr2	2.2668	0	0	0.655	0.211
Pamr1	2.24524	0	0	0.504	0.138
Cks1b	2.23953	0	0	0.447	0.122
Adm	2.23625	5.5628e-151	1.10088e-146	0.223	0.066
Gsn	2.2296	0	0	1	0.919
AC154176.2	2.22908	1.45477e-236	2.879e-232	0.305	0.082
Slit3	2.22553	2.45904e-213	4.86644e-209	0.244	0.054
Mitf	2.21765	3.26846e-165	6.46829e-161	0.197	0.044
Ecm1	2.21575	0	0	0.875	0.358
Ly6a	2.18228	0	0	0.967	0.484
Dnm1	2.18206	1.85372e-199	3.66852e-195	0.21	0.039
Ace	2.17807	0	0	0.543	0.154
Slc43a3	2.14954	0	0	0.655	0.216
Pcdh18	2.14914	4.01789e-149	7.9514e-145	0.175	0.037
Dapk1	2.14535	1.48917e-275	2.94707e-271	0.361	0.105
Cd34	2.14241	0	0	0.912	0.37
Mgst1	2.13019	0	0	0.9	0.445
Akr1b8	2.12631	1.68859e-185	3.34171e-181	0.232	0.056
Hoxa10	2.12203	1.72551e-268	3.41479e-264	0.389	0.13
Aox1	2.10946	1.29428e-76	2.56139e-72	0.111	0.03
Gxylt2	2.10517	4.31089e-249	8.53125e-245	0.263	0.05
Acvr2a	2.10395	1.64544e-76	3.25632e-72	0.13	0.041
Galnt16	2.10295	2.00667e-205	3.97121e-201	0.216	0.04
Fgf2	2.08669	1.77445e-98	3.51163e-94	0.152	0.045
Serpina3n	2.08142	6.49197e-159	1.28476e-154	0.167	0.03
Zfhx4	2.07268	6.15417e-254	1.21791e-249	0.342	0.1
Col5a2	2.06962	0	0	0.745	0.251
C4b	2.06867	2.85409e-289	5.64824e-285	0.373	0.104
Adh7	2.06461	1.52414e-109	3.01627e-105	0.185	0.061
C1qtnf6	2.05636	2.84309e-224	5.62648e-220	0.283	0.072
Zfp503	2.05477	8.44333e-176	1.67094e-171	0.279	0.093
Tmem158	2.05369	1.44053e-300	2.85082e-296	0.424	0.141
Mt2	2.05227	0	0	0.678	0.217
Nhsl1	2.04222	2.13172e-85	4.21868e-81	0.136	0.041
Adamtsl4	2.03572	1.06474e-175	2.10712e-171	0.237	0.064
Col3a1	2.01992	0	0	0.995	0.669
Loxl3	2.01862	6.03874e-151	1.19507e-146	0.207	0.055
Axl	1.99876	0	0	0.778	0.358
Steap3	1.99767	0	0	0.453	0.127
Ogn	1.99627	0	0	0.921	0.499
Sh3d19	1.98933	1.32991e-249	2.63189e-245	0.346	0.105
Svep1	1.98708	7.09501e-137	1.4041e-132	0.299	0.132
Uap1	1.98423	0	0	0.621	0.286
Antxr2	1.98142	0	0	0.459	0.123
Chst1	1.97502	4.95823e-102	9.81234e-98	0.146	0.039
Ctsk	1.97475	0	0	0.584	0.19
Lpl	1.97366	0	0	0.625	0.212
Gm45640	1.96912	5.7595e-126	1.13981e-121	0.166	0.041
Tmem45a	1.96611	1.79367e-267	3.54967e-263	0.309	0.069
Pcolce	1.95589	0	0	0.939	0.549
Igfbp4	1.95251	0	0	0.949	0.636
Qpct	1.93821	0	0	0.621	0.226
Thy1	1.92978	8.41389e-292	1.66511e-287	0.35	0.086
L3hypdh	1.92901	2.64428e-132	5.23304e-128	0.195	0.056
Gm36963	1.92325	2.98489e-88	5.9071e-84	0.128	0.034
Fn1	1.91837	0	0	0.919	0.553
Clec11a	1.90845	3.44836e-56	6.82431e-52	0.189	0.098
Abca5	1.90458	5.53976e-79	1.09632e-74	0.116	0.031
Jpt1	1.90288	0	0	0.694	0.329
Col6a3	1.89893	0	0	0.697	0.27
Snx24	1.8942	1.94446e-101	3.84808e-97	0.133	0.032
Egfr	1.88656	2.79189e-276	5.52515e-272	0.379	0.112
Angptl2	1.88456	9.83306e-284	1.94596e-279	0.384	0.115
Islr2	1.88294	2.29018e-132	4.53227e-128	0.24	0.086
Grb10	1.88147	0	0	0.554	0.209
Ndrg4	1.87988	1.3239e-74	2.61999e-70	0.135	0.045
D630033O11Rik	1.87905	1.75551e-106	3.47414e-102	0.151	0.04
Setbp1	1.86607	6.28218e-88	1.24324e-83	0.139	0.041
Dtnbp1	1.86395	3.30615e-282	6.54288e-278	0.421	0.145
Lrp1	1.86244	0	0	0.814	0.353
Cbr3	1.86029	1.10066e-202	2.1782e-198	0.296	0.088
Fyn	1.85505	5.52273e-282	1.09295e-277	0.403	0.129
Gm37606	1.85387	1.31262e-146	2.59768e-142	0.236	0.074
Apbb1ip	1.85008	2.54148e-262	5.02958e-258	0.343	0.09
Sult5a1	1.84416	0	0	0.432	0.133
Pcdh7	1.84352	1.21384e-169	2.40218e-165	0.206	0.046
Chrdl1	1.84234	2.62886e-210	5.20251e-206	0.377	0.143
Gm38211	1.83952	9.50381e-136	1.8808e-131	0.197	0.055
Adamts12	1.83177	9.44069e-107	1.86831e-102	0.162	0.046
Igfbp5	1.83094	3.42328e-232	6.77467e-228	0.711	0.488
Ifi207	1.81264	0	0	0.388	0.087
Fam20a	1.80732	7.91253e-97	1.56589e-92	0.152	0.044
Mmp2	1.80396	0	0	0.842	0.213
Numbl	1.79876	1.68643e-132	3.33745e-128	0.21	0.064
Col12a1	1.78639	3.96788e-38	7.85243e-34	0.144	0.076
Il4ra	1.77389	2.21644e-100	4.38633e-96	0.207	0.079
Camk2n1	1.76966	0	0	0.461	0.148
Srpx	1.76475	0	0	0.495	0.136
Il17d	1.7566	6.45371e-70	1.27719e-65	0.108	0.031
Aebp1	1.74119	0	0	0.779	0.326
Isg20	1.73886	4.89577e-75	9.68874e-71	0.126	0.039
Sdk1	1.73741	1.45373e-66	2.87694e-62	0.104	0.03
Lynx1	1.73511	2.61322e-110	5.17156e-106	0.178	0.054
Gm45200	1.73077	1.29576e-112	2.56431e-108	0.183	0.056
Itih5	1.72009	0	0	0.782	0.307
Qprt	1.71785	1.63809e-73	3.24177e-69	0.114	0.032
Col1a2	1.71527	0	0	0.997	0.627
Fam26e	1.71444	2.0651e-88	4.08683e-84	0.134	0.038
Cyp1b1	1.70675	2.63635e-76	5.21733e-72	0.121	0.035
Snx21	1.70593	9.20292e-203	1.82126e-198	0.352	0.126
Ahnak2	1.70251	0	0	0.626	0.259
C130023A14Rik	1.69892	4.35925e-114	8.62695e-110	0.208	0.072
Flnc	1.69824	8.06128e-79	1.59533e-74	0.128	0.038
Col6a2	1.69617	0	0	0.83	0.36
Fam124a	1.69005	1.08626e-81	2.14971e-77	0.136	0.041
Pgm3	1.68985	2.63273e-130	5.21018e-126	0.22	0.071
Plxdc2	1.68613	0	0	0.541	0.2
Fez1	1.68381	1.45247e-246	2.87443e-242	0.385	0.129
Abcd2	1.67931	1.58149e-73	3.12977e-69	0.107	0.028
Plekhf1	1.67929	2.06954e-166	4.09562e-162	0.246	0.07
Ntrk2	1.67264	8.35584e-304	1.65362e-299	0.458	0.15
Htra1	1.66892	0	0	0.758	0.294
Sgsm2	1.66611	1.26191e-58	2.49732e-54	0.126	0.048
Hebp2	1.66498	1.59268e-98	3.15192e-94	0.204	0.078
Col6a1	1.66281	0	0	0.911	0.428
Lpar4	1.65184	2.71569e-119	5.37435e-115	0.198	0.062
Rian	1.64569	2.25255e-171	4.45781e-167	0.264	0.078
Aldh1a3	1.62044	2.64114e-148	5.22682e-144	0.224	0.066
Gga2	1.61538	6.36858e-90	1.26034e-85	0.188	0.072
St3gal1	1.60726	8.3052e-141	1.6436e-136	0.258	0.091
Csrp2	1.60666	6.75437e-297	1.33669e-292	0.627	0.339
Vasn	1.60602	4.77627e-157	9.45224e-153	0.312	0.123
Itgb3	1.60251	8.37034e-108	1.65649e-103	0.18	0.056
Pdgfra	1.59664	0	0	0.698	0.234
Aif1l	1.59311	6.81049e-93	1.3478e-88	0.154	0.047
Klhl13	1.59065	1.84949e-125	3.66015e-121	0.225	0.076
Adam33	1.58821	0	0	0.558	0.227
Kdelc2	1.57796	3.18797e-187	6.30899e-183	0.369	0.15
Emb	1.57742	7.31308e-72	1.44726e-67	0.178	0.075
Eln	1.56991	1.90098e-191	3.76203e-187	0.472	0.227
Plod2	1.56513	2.29541e-73	4.54261e-69	0.184	0.079
Heg1	1.55563	0	0	0.571	0.223
C1qtnf1	1.55301	1.85795e-96	3.67688e-92	0.207	0.081
Ackr3	1.55078	3.72989e-249	7.38145e-245	0.548	0.275
Tlcd2	1.54882	1.82602e-82	3.61369e-78	0.141	0.044
Pygl	1.548	8.68728e-90	1.71921e-85	0.185	0.069
Lsp1	1.5474	0	0	0.671	0.214
Metrnl	1.54695	1.02773e-289	2.03388e-285	0.489	0.185
Tgfbr3	1.53657	0	0	0.554	0.234
Fkbp11	1.53425	5.01607e-113	9.92679e-109	0.234	0.089
Fap	1.529	3.09393e-213	6.12289e-209	0.367	0.131
Atp1b1	1.52609	6.13766e-65	1.21464e-60	0.11	0.034
Il3ra	1.52572	5.06134e-141	1.00164e-136	0.262	0.093
Mir99ahg	1.52525	0	0	0.586	0.246
Peg3	1.52219	3.9223e-54	7.76223e-50	0.187	0.095
Man2a1	1.51857	3.77235e-196	7.46548e-192	0.404	0.17
Timp2	1.51267	0	0	0.968	0.705
Bgn	1.51037	1.83208e-243	3.6257e-239	0.734	0.531
Ifi27l2a	1.5053	0	0	0.75	0.39
Nnmt	1.50249	1.26395e-157	2.50135e-153	0.353	0.154
Hspb8	1.49432	2.24896e-123	4.45069e-119	0.295	0.132
Shox2	1.49405	1.61753e-179	3.20109e-175	0.328	0.118
Ugp2	1.48913	1.11605e-251	2.20866e-247	0.519	0.247
Tmem43	1.48909	1.8288e-179	3.6192e-175	0.364	0.148
Itgb5	1.48404	3.63896e-212	7.20151e-208	0.419	0.172
Mmp19	1.48317	2.09618e-92	4.14833e-88	0.134	0.035
Col1a1	1.48266	0	0	0.979	0.538
Gem	1.48078	1.54013e-113	3.04791e-109	0.19	0.059
Spsb1	1.47372	6.26008e-58	1.23887e-53	0.157	0.069
Il1r1	1.47135	3.00138e-58	5.93973e-54	0.137	0.054
Tmem119	1.46655	2.69618e-81	5.33573e-77	0.212	0.094
Ltbp1	1.46291	7.30556e-195	1.44577e-190	0.364	0.134
Ppp1r14b	1.45721	9.74089e-200	1.92772e-195	0.522	0.299
Cd109	1.45662	8.78925e-37	1.73939e-32	0.122	0.06
Adamts2	1.45314	0	0	0.616	0.278
Plpp3	1.45126	0	0	0.891	0.668
Nid1	1.44781	0	0	0.847	0.474
Cblb	1.44382	1.02824e-53	2.03489e-49	0.13	0.053
Twist1	1.44303	1.86009e-56	3.68111e-52	0.144	0.061
Rnase4	1.44213	0	0	0.923	0.509
C1s1	1.4326	0	0	0.879	0.479
Kctd11	1.42815	1.96013e-96	3.87909e-92	0.194	0.07
Slc16a2	1.42453	3.18744e-118	6.30795e-114	0.249	0.095
Dpysl3	1.42415	7.33752e-205	1.45209e-200	0.459	0.212
Col4a5	1.41859	1.8425e-58	3.64631e-54	0.134	0.052
Ctsl	1.41579	0	0	0.922	0.629
Mmp14	1.41024	1.06955e-220	2.11663e-216	0.5	0.241
Lhfp	1.40861	0	0	0.521	0.191
St3gal2	1.40553	2.26137e-97	4.47526e-93	0.256	0.117
Glt8d2	1.40346	4.00956e-56	7.93492e-52	0.156	0.07
Ston2	1.4028	7.77637e-54	1.53894e-49	0.153	0.069
Podn	1.39907	5.35676e-190	1.0601e-185	0.289	0.084
Bdh2	1.39728	4.01485e-120	7.94539e-116	0.3	0.134
Efhd1	1.39421	6.22596e-185	1.23212e-180	0.45	0.213
Cxxc5	1.39411	4.24399e-148	8.39886e-144	0.271	0.092
Tnfaip2	1.39344	8.5878e-94	1.69953e-89	0.161	0.05
Entpd2	1.39326	0	0	0.697	0.193
Snx33	1.38715	1.84747e-65	3.65614e-61	0.163	0.068
Trim30d	1.38599	3.76061e-62	7.44226e-58	0.144	0.057
Kng2	1.38002	1.70448e-20	3.37316e-16	0.131	0.084
Zbp1	1.37842	4.67047e-58	9.24285e-54	0.121	0.044
Glipr2	1.37833	4.0706e-217	8.05572e-213	0.37	0.125
Dsel	1.37642	7.95312e-72	1.57392e-67	0.175	0.072
Meg3	1.36889	0	0	0.887	0.354
Celf2	1.36861	0	0	0.807	0.421
Cpq	1.36506	6.0525e-219	1.19779e-214	0.466	0.208
Camk1d	1.36263	2.80659e-72	5.55424e-68	0.133	0.043
Mettl27	1.36224	1.91548e-43	3.79074e-39	0.1	0.038
Vldlr	1.35534	4.14599e-126	8.20492e-122	0.287	0.118
Ltbp4	1.35062	0	0	0.678	0.371
Pcsk5	1.3491	2.80377e-94	5.54867e-90	0.303	0.157
C1galt1	1.34857	2.79531e-69	5.53192e-65	0.173	0.073
Socs1	1.34815	4.20636e-53	8.32438e-49	0.126	0.05
Ebf3	1.34737	4.10856e-56	8.13084e-52	0.148	0.063
Loxl2	1.34726	1.39054e-138	2.75188e-134	0.358	0.169
Xdh	1.34709	1.43168e-200	2.8333e-196	0.4	0.157
Etfbkmt	1.34611	7.83541e-41	1.55063e-36	0.118	0.053
S100a6	1.33861	0	0	0.99	0.866
Atf5	1.33859	1.21983e-198	2.41404e-194	0.421	0.181
Gpx7	1.33595	5.27912e-246	1.04474e-241	0.5	0.222
Rab30	1.33498	1.99428e-53	3.94668e-49	0.152	0.068
Gstm1	1.33404	0	0	0.928	0.688
Tcf7l2	1.33082	8.47372e-151	1.67695e-146	0.386	0.181
Spon2	1.32453	3.6245e-63	7.17288e-59	0.23	0.12
Tgfb2	1.32366	1.20659e-124	2.38783e-120	0.265	0.102
Cd302	1.31895	0	0	0.633	0.296
Zfp521	1.31592	1.39478e-67	2.76027e-63	0.171	0.072
Ndn	1.31262	0	0	0.639	0.307
Gan	1.31257	7.59523e-41	1.5031e-36	0.147	0.074
Olfml1	1.31198	1.94316e-63	3.84552e-59	0.17	0.074
Sulf1	1.30225	1.16113e-163	2.29787e-159	0.376	0.163
Srxn1	1.2996	7.9973e-55	1.58266e-50	0.139	0.057
P3h3	1.28501	3.78018e-136	7.48098e-132	0.345	0.157
Arhgap24	1.2805	2.56682e-83	5.07974e-79	0.189	0.073
Selenon	1.27761	4.9921e-67	9.87937e-63	0.169	0.07
Fibin	1.27166	8.15183e-14	1.61325e-09	0.176	0.135
Tram2	1.26936	2.16141e-49	4.27744e-45	0.144	0.065
Slc1a5	1.26628	2.47312e-282	4.89431e-278	0.617	0.308
Meis3	1.266	4.65568e-56	9.2136e-52	0.113	0.039
Fbln5	1.26271	1.767e-284	3.4969e-280	0.585	0.261
Wipi1	1.25807	9.86765e-144	1.95281e-139	0.328	0.136
Mfap5	1.25743	0	0	0.965	0.592
Mcu	1.25512	7.85939e-47	1.55537e-42	0.116	0.047
Kif2a	1.25292	1.41652e-94	2.8033e-90	0.307	0.16
Fam46a	1.24827	2.03798e-139	4.03316e-135	0.318	0.126
Lgals3bp	1.24635	6.11176e-161	1.20952e-156	0.403	0.188
Hebp1	1.24376	1.99847e-103	3.95496e-99	0.288	0.135
Mpdz	1.23961	3.88905e-84	7.69643e-80	0.228	0.102
Sestd1	1.23888	4.36582e-47	8.63995e-43	0.12	0.05
Irak3	1.23885	5.12097e-87	1.01344e-82	0.263	0.128
Efemp2	1.23862	6.0052e-225	1.18843e-220	0.532	0.257
Ust	1.23627	6.70337e-37	1.3266e-32	0.136	0.069
Wdr60	1.235	7.63063e-57	1.5101e-52	0.156	0.068
S100a11	1.23329	0	0	0.945	0.781
S100a13	1.22778	0	0	0.827	0.547
Rev3l	1.22666	2.30623e-47	4.56402e-43	0.148	0.069
Tmem159	1.22633	3.9658e-147	7.84831e-143	0.44	0.235
Plagl1	1.2229	9.56949e-50	1.8938e-45	0.132	0.056
Plac9b	1.22021	1.17944e-177	2.33411e-173	0.458	0.221
Fbxo31	1.22005	3.43362e-64	6.79513e-60	0.174	0.076
Tmed3	1.22001	0	0	0.784	0.489
Tmem107	1.2149	7.75571e-108	1.53486e-103	0.298	0.138
Cnrip1	1.21308	7.85477e-139	1.55446e-134	0.328	0.139
Serping1	1.21057	0	0	0.982	0.683
Mettl1	1.20563	1.86783e-83	3.69643e-79	0.241	0.111
Ccdc8	1.20517	9.73762e-49	1.92708e-44	0.135	0.058
Tbx15	1.20069	3.94204e-27	7.8013e-23	0.103	0.052
Nmb	1.19895	8.51195e-56	1.68452e-51	0.136	0.055
Bmp1	1.19529	2.55263e-254	5.05165e-250	0.581	0.282
Gm12216	1.19383	2.25742e-67	4.46743e-63	0.202	0.094
Il17ra	1.19199	1.22805e-66	2.43032e-62	0.154	0.06
Arrdc3	1.18752	7.08456e-65	1.40203e-60	0.186	0.084
Bmp4	1.18502	1.10347e-45	2.18377e-41	0.116	0.048
Tppp3	1.18357	0	0	0.811	0.49
Edem2	1.18298	2.75463e-109	5.45142e-105	0.321	0.157
Efemp1	1.18204	5.71511e-188	1.13102e-183	0.617	0.382
Nucb2	1.1819	2.84236e-157	5.62502e-153	0.49	0.274
Cc2d2a	1.17907	4.0299e-51	7.97517e-47	0.152	0.07
Tmem150a	1.17638	1.70435e-47	3.3729e-43	0.154	0.073
Zadh2	1.17637	3.10811e-62	6.15095e-58	0.189	0.088
Fgfr1	1.17453	2.77898e-281	5.49961e-277	0.664	0.364
Evc	1.17209	1.24061e-35	2.45517e-31	0.103	0.045
Ptgis	1.1711	1.2486e-194	2.47097e-190	0.411	0.165
Sntb2	1.17013	8.88517e-153	1.75837e-148	0.422	0.207
Hsf2	1.16513	1.43052e-35	2.83099e-31	0.107	0.048
Csgalnact2	1.16272	9.52449e-81	1.8849e-76	0.252	0.122
Pmepa1	1.16221	6.08943e-156	1.2051e-151	0.458	0.236
Hs3st1	1.16088	2.37671e-69	4.70351e-65	0.167	0.067
Postn	1.15785	1.14824e-169	2.27237e-165	0.53	0.292
Serpinh1	1.15349	0	0	0.966	0.736
Dok1	1.15348	8.77186e-71	1.73595e-66	0.208	0.095
Clip3	1.15194	4.03666e-64	7.98855e-60	0.171	0.073
Reck	1.15033	1.53844e-37	3.04457e-33	0.138	0.07
Cmah	1.14837	1.63118e-61	3.2281e-57	0.116	0.037
Fkbp10	1.1483	7.54692e-105	1.49354e-100	0.289	0.132
Tpst1	1.14282	1.93425e-161	3.82787e-157	0.446	0.222
Ppic	1.1367	0	0	0.69	0.367
Sgms2	1.13292	1.15847e-34	2.29261e-30	0.114	0.054
Pthlh	1.1276	3.93684e-40	7.791e-36	0.174	0.094
Hacd1	1.12418	1.41535e-99	2.80099e-95	0.292	0.139
Slco3a1	1.12339	3.27992e-93	6.49096e-89	0.322	0.171
Tubb6	1.11593	1.56777e-165	3.10262e-161	0.486	0.257
Prkca	1.11553	8.91118e-101	1.76352e-96	0.254	0.108
Olfml2a	1.1147	6.81652e-49	1.34899e-44	0.119	0.047
Txndc5	1.11453	2.94708e-221	5.83228e-217	0.602	0.329
Cpxm1	1.11302	3.3906e-230	6.71001e-226	0.389	0.128
Nfatc4	1.10932	7.16478e-69	1.41791e-64	0.218	0.104
Mrc2	1.10154	1.13262e-60	2.24146e-56	0.224	0.116
Ebf1	1.10105	0	0	0.93	0.608
Pde8a	1.09762	9.61891e-74	1.90358e-69	0.239	0.117
Cpne8	1.09736	1.73357e-123	3.43073e-119	0.369	0.183
Man2b2	1.09648	3.15915e-37	6.25196e-33	0.141	0.072
Sfxn1	1.09585	6.62343e-109	1.31078e-104	0.346	0.176
Sqor	1.09127	3.33128e-89	6.59261e-85	0.278	0.136
Phactr1	1.08807	4.25702e-37	8.42464e-33	0.104	0.044
Ccdc6	1.0834	4.22954e-61	8.37025e-57	0.212	0.106
B4galt1	1.08248	2.31252e-85	4.57647e-81	0.324	0.177
Il13ra1	1.08147	1.1958e-60	2.36649e-56	0.184	0.084
Arsb	1.07855	5.16351e-42	1.02186e-37	0.128	0.058
Sigmar1	1.07653	6.68788e-98	1.32353e-93	0.355	0.195
Lamc2	1.07142	1.54034e-24	3.04833e-20	0.105	0.056
G6pdx	1.06893	9.81608e-36	1.9426e-31	0.141	0.073
Usp18	1.06676	5.84174e-43	1.15608e-38	0.137	0.064
Krt10	1.06187	1.01834e-59	2.0153e-55	0.209	0.104
Mest	1.06134	2.12179e-23	4.19903e-19	0.126	0.074
Lpgat1	1.05962	4.7091e-46	9.31931e-42	0.159	0.078
Dpp7	1.05955	3.54424e-40	7.01406e-36	0.149	0.075
Vkorc1	1.0576	5.15275e-255	1.01973e-250	0.734	0.476
Abca1	1.0539	4.2593e-109	8.42915e-105	0.286	0.124
Casp12	1.04948	1.57269e-104	3.11235e-100	0.29	0.131
Gpx8	1.04866	2.95506e-286	5.84807e-282	0.753	0.423
Trip10	1.04744	3.64407e-95	7.21161e-91	0.317	0.162
Dnajc25	1.04574	1.44224e-71	2.8542e-67	0.27	0.144
Mxra7	1.04542	1.04223e-112	2.06257e-108	0.409	0.231
Dap	1.04479	1.4574e-172	2.8842e-168	0.574	0.351
Rarres2	1.03838	0	0	0.916	0.583
Snx7	1.03781	5.4796e-62	1.08441e-57	0.227	0.118
Ank2	1.035	2.91567e-112	5.7701e-108	0.286	0.12
Cacna2d1	1.0347	8.82053e-57	1.74558e-52	0.142	0.057
Ppa1	1.03408	1.32089e-59	2.61404e-55	0.266	0.154
Sh3pxd2b	1.0322	4.69245e-54	9.28636e-50	0.161	0.072
Nmt2	1.03084	5.38583e-64	1.06586e-59	0.233	0.12
Cmtm3	1.03056	4.49796e-136	8.90145e-132	0.417	0.211
Clip4	1.02167	7.55845e-33	1.49582e-28	0.16	0.092
Arrdc4	1.02062	8.62136e-45	1.70617e-40	0.138	0.063
Fbxw17	1.0199	2.83257e-35	5.60565e-31	0.143	0.075
Gm9780	1.01985	1.84653e-90	3.65429e-86	0.332	0.176
Pnp	1.01819	1.46501e-109	2.89926e-105	0.412	0.233
Hoxa9	1.01457	8.19858e-37	1.6225e-32	0.169	0.095
Etfa	1.01177	2.08694e-166	4.13006e-162	0.577	0.353
S1pr2	1.01098	8.11775e-40	1.6065e-35	0.108	0.046
Gstt1	1.01075	9.49624e-156	1.87931e-151	0.47	0.243
Fam114a1	1.01055	1.24483e-87	2.46351e-83	0.331	0.181
Nav1	1.00954	1.28774e-143	2.54843e-139	0.441	0.22
Klf4	1.00772	1.85741e-218	3.6758e-214	0.65	0.374
Galnt15	1.0045	1.51349e-72	2.9952e-68	0.261	0.132
Hoxc10	1.00324	4.61637e-58	9.13579e-54	0.26	0.148
Ggt5	1.00259	3.9161e-44	7.74995e-40	0.134	0.06
Bhlhe41	1.0011	2.91707e-34	5.77288e-30	0.152	0.083
Tcf7l1	1.00062	1.73445e-46	3.43248e-42	0.146	0.067
Tbc1d2b	0.999953	2.26462e-26	4.48168e-22	0.108	0.057
Gaa	0.999276	6.25116e-88	1.2371e-83	0.346	0.194
Phldb1	0.994884	7.3201e-64	1.44865e-59	0.231	0.118
Serpinb6a	0.991427	3.38761e-306	6.70408e-302	0.846	0.658
Neo1	0.985664	1.18017e-22	2.33555e-18	0.108	0.06
Cyb561	0.985288	1.73953e-46	3.44253e-42	0.181	0.093
C1qtnf7	0.980866	2.43147e-50	4.81188e-46	0.184	0.092
Dhrs7	0.979434	2.74061e-169	5.42366e-165	0.524	0.277
Isoc2b	0.978045	2.34264e-29	4.63608e-25	0.109	0.054
Atrnl1	0.977562	2.37949e-22	4.70902e-18	0.12	0.071
Ebf2	0.977509	6.44298e-189	1.27507e-184	0.571	0.306
Anxa4	0.975237	1.87321e-88	3.70708e-84	0.368	0.213
Calu	0.975005	1.19762e-178	2.37009e-174	0.625	0.395
Ltbp3	0.974884	2.54858e-50	5.04365e-46	0.236	0.137
Sp140	0.974652	4.43098e-32	8.7689e-28	0.117	0.058
Smarcd2	0.973528	1.27006e-78	2.51345e-74	0.305	0.166
Fkbp14	0.972297	1.07771e-76	2.13279e-72	0.227	0.103
Vat1	0.971646	1.27814e-147	2.52944e-143	0.546	0.333
Nqo2	0.971239	1.58455e-53	3.13582e-49	0.207	0.108
C1qtnf2	0.970999	2.02361e-112	4.00472e-108	0.345	0.167
Ino80c	0.968654	1.42328e-36	2.81666e-32	0.15	0.079
Gpsm2	0.968309	4.00232e-45	7.9206e-41	0.113	0.045
P4hb	0.965877	1.67527e-163	3.31536e-159	0.601	0.384
Umps	0.964236	5.37358e-28	1.06343e-23	0.117	0.062
Parp3	0.961956	7.6105e-51	1.50612e-46	0.182	0.091
Dexi	0.961235	5.59949e-30	1.10814e-25	0.147	0.083
B3gnt9	0.959535	2.8832e-49	5.70585e-45	0.188	0.097
Gabra3	0.958958	7.28401e-17	1.44151e-12	0.12	0.077
Tshz2	0.955153	0	0	0.89	0.575
Lysmd2	0.953552	3.26255e-149	6.45659e-145	0.571	0.356
Pfn2	0.953366	3.23651e-42	6.40505e-38	0.195	0.11
S100a16	0.949661	5.82809e-275	1.15338e-270	0.788	0.517
Rps4x	0.945735	0	0	0.98	0.956
Sertad3	0.945511	2.71507e-50	5.37312e-46	0.23	0.13
Rab7b	0.945026	2.5362e-101	5.01914e-97	0.333	0.166
Angptl4	0.94344	7.15947e-102	1.41686e-97	0.38	0.209
Slc41a3	0.943171	5.56919e-57	1.10214e-52	0.257	0.145
Fgl2	0.94149	2.29619e-132	4.54415e-128	0.352	0.162
Il11ra1	0.936085	2.93001e-260	5.79848e-256	0.805	0.484
Snx18	0.935514	1.1564e-76	2.28853e-72	0.336	0.193
Fam129a	0.933237	8.69467e-102	1.72067e-97	0.316	0.15
Rplp0	0.93149	0	0	0.974	0.952
Cnpy4	0.929137	1.09917e-33	2.17525e-29	0.181	0.108
Tmem53	0.929007	2.99799e-31	5.93303e-27	0.176	0.106
E2f1	0.928103	8.16019e-24	1.6149e-19	0.118	0.066
Sh3gl1	0.927589	2.93089e-87	5.80023e-83	0.344	0.188
Boc	0.923941	4.88449e-19	9.6664e-15	0.149	0.1
Acap3	0.923248	2.13977e-27	4.2346e-23	0.112	0.058
Rcn1	0.923021	1.83812e-179	3.63765e-175	0.531	0.283
Steap4	0.92262	4.4946e-127	8.89481e-123	0.31	0.127
Hic1	0.921983	4.34739e-66	8.60348e-62	0.266	0.144
Mxra8	0.921927	5.47889e-235	1.08427e-230	0.656	0.367
Zdhhc1	0.916023	7.53281e-24	1.49074e-19	0.105	0.056
Msx1	0.909986	4.48071e-27	8.86732e-23	0.121	0.066
Glce	0.909558	9.18861e-20	1.81843e-15	0.121	0.073
Blvrb	0.907572	1.25653e-213	2.48668e-209	0.626	0.357
Cyb5a	0.905223	0	0	0.924	0.736
Uqcc2	0.901584	4.035e-151	7.98526e-147	0.697	0.53
H19	0.901404	4.62531e-28	9.15349e-24	0.161	0.095
Jak1	0.900988	1.08197e-136	2.14122e-132	0.591	0.39
Srm	0.900117	1.13436e-74	2.2449e-70	0.314	0.177
Daglb	0.899826	8.51757e-52	1.68563e-47	0.231	0.126
Fndc3b	0.898822	9.90564e-96	1.96033e-91	0.431	0.263
Fkbp7	0.898734	3.0605e-168	6.05672e-164	0.634	0.399
Gm14005	0.898695	2.49934e-38	4.94619e-34	0.106	0.045
Fbxo4	0.896036	3.40345e-48	6.73544e-44	0.206	0.112
E130311K13Rik	0.886265	7.54671e-22	1.49349e-17	0.105	0.058
Rab32	0.885273	3.96036e-34	7.83755e-30	0.143	0.075
Smim1	0.882509	3.2573e-49	6.44619e-45	0.264	0.159
Frmd6	0.876136	7.0375e-68	1.39272e-63	0.354	0.217
Ift27	0.874897	3.0061e-77	5.94906e-73	0.363	0.217
Maff	0.871319	1.29846e-32	2.56965e-28	0.103	0.047
Zbtb20	0.869516	0	0	0.962	0.76
Ube2e2	0.869294	1.03746e-50	2.05314e-46	0.28	0.173
Cdc42ep2	0.869031	6.9637e-67	1.37812e-62	0.325	0.193
Rps5	0.868246	0	0	0.976	0.957
Plpp5	0.867341	1.8186e-34	3.599e-30	0.174	0.1
Ubap1	0.867051	1.05743e-38	2.09265e-34	0.197	0.114
B9d1	0.865659	5.34834e-37	1.05844e-32	0.181	0.103
Pik3r2	0.864512	1.40752e-57	2.78547e-53	0.205	0.101
Rbms3	0.863373	1.13194e-72	2.2401e-68	0.338	0.198
Lztfl1	0.859733	6.07574e-59	1.20239e-54	0.289	0.17
Palm	0.857412	2.41076e-69	4.7709e-65	0.338	0.202
P4ha2	0.857227	2.90817e-44	5.75528e-40	0.282	0.183
Slc38a10	0.855754	5.1211e-67	1.01347e-62	0.319	0.187
Abca8a	0.854898	0	0	0.561	0.195
Oaf	0.851004	6.47379e-210	1.28116e-205	0.547	0.271
Ibtk	0.850924	3.03158e-18	5.99949e-14	0.118	0.073
Zhx3	0.849993	1.35544e-21	2.68242e-17	0.138	0.086
Thsd7a	0.847359	2.65912e-19	5.26239e-15	0.109	0.065
1810055G02Rik	0.846865	2.21583e-31	4.38512e-27	0.136	0.073
P3h4	0.846483	7.37254e-61	1.45903e-56	0.285	0.164
Ccl11	0.843009	0	0	0.759	0.213
Dtx2	0.842661	1.28264e-23	2.53834e-19	0.109	0.06
Cd47	0.842238	7.15308e-237	1.41559e-232	0.832	0.624
Stx2	0.841658	1.03775e-32	2.05372e-28	0.171	0.099
Agap1	0.840952	2.85114e-39	5.64241e-35	0.182	0.1
Spryd7	0.838417	4.33189e-18	8.57282e-14	0.109	0.066
Abca8b	0.836173	1.00303e-90	1.98499e-86	0.219	0.085
Lrp6	0.835851	8.63936e-52	1.70973e-47	0.379	0.265
Olfml3	0.835686	3.98741e-114	7.89108e-110	0.507	0.308
Golim4	0.835211	6.89315e-96	1.36415e-91	0.42	0.247
Tslp	0.83495	7.01375e-65	1.38802e-60	0.168	0.068
Rpl13	0.834351	0	0	0.991	0.98
Ccng2	0.830122	9.53404e-34	1.88679e-29	0.169	0.096
Rcn3	0.82788	3.09123e-198	6.11755e-194	0.784	0.541
Arl5a	0.82686	6.53726e-24	1.29372e-19	0.196	0.133
Hoxc8	0.824662	4.77044e-21	9.4407e-17	0.173	0.117
Tgfbr2	0.82451	1.15998e-89	2.2956e-85	0.526	0.366
Cast	0.823779	1.31636e-109	2.60508e-105	0.55	0.369
Triobp	0.82116	3.09857e-74	6.13208e-70	0.43	0.287
Papss2	0.820623	3.12428e-17	6.18295e-13	0.175	0.125
Rpl22l1	0.820345	0	0	0.946	0.859
Stk38	0.816623	3.12336e-72	6.18114e-68	0.362	0.218
Rora	0.815483	1.92992e-59	3.81931e-55	0.309	0.186
Wdfy2	0.813446	5.14186e-29	1.01757e-24	0.121	0.063
Nol12	0.813242	1.47603e-39	2.92107e-35	0.188	0.105
Marcks	0.812223	2.57182e-180	5.08963e-176	0.811	0.621
Naaa	0.810174	5.10919e-137	1.01111e-132	0.357	0.156
Rps2	0.809894	0	0	0.97	0.936
Rpsa	0.806321	0	0	0.945	0.86
Igf2r	0.804766	5.10566e-36	1.01041e-31	0.194	0.114
Micu1	0.804301	2.98062e-45	5.89865e-41	0.227	0.13
Emp1	0.803776	3.3125e-116	6.55543e-112	0.562	0.377
Htatip2	0.803465	1.39773e-32	2.76611e-28	0.21	0.133
Gmppa	0.796647	1.41577e-39	2.80181e-35	0.217	0.13
Slc35f5	0.796552	2.48645e-35	4.92067e-31	0.193	0.114
Naglu	0.793619	4.74395e-31	9.38827e-27	0.178	0.106
2210408F21Rik	0.790163	2.85113e-15	5.64239e-11	0.105	0.067
Scn1b	0.789509	6.07446e-52	1.20214e-47	0.218	0.115
Slc29a1	0.788449	1.40282e-135	2.77619e-131	0.51	0.282
AI506816	0.786438	2.13621e-35	4.22755e-31	0.157	0.084
Pdia6	0.785353	6.46394e-192	1.27921e-187	0.801	0.624
Rps3a1	0.780985	0	0	0.977	0.952
Mrgprf	0.780955	6.6528e-52	1.31659e-47	0.2	0.102
Aida	0.780364	3.27419e-69	6.47961e-65	0.388	0.248
Praf2	0.779639	9.90187e-51	1.95958e-46	0.294	0.183
Rbpj	0.778485	1.26176e-91	2.49702e-87	0.385	0.216
Mzt2	0.776675	2.32317e-29	4.59755e-25	0.173	0.104
Calhm2	0.775993	2.49767e-33	4.9429e-29	0.195	0.117
Gas7	0.775693	1.33605e-51	2.64405e-47	0.441	0.324
Mia3	0.77565	1.05305e-57	2.08399e-53	0.344	0.22
Smurf2	0.773878	9.96641e-18	1.97235e-13	0.154	0.104
Pard3b	0.772048	1.66784e-24	3.30065e-20	0.173	0.112
Plp2	0.772043	3.23861e-79	6.40922e-75	0.454	0.3
Sgce	0.771606	4.49437e-139	8.89436e-135	0.563	0.33
Uxs1	0.77068	3.14297e-37	6.21994e-33	0.2	0.117
Creb3l1	0.767337	5.40848e-50	1.07034e-45	0.26	0.152
Arhgap21	0.767042	2.67609e-25	5.29599e-21	0.156	0.095
Plxna1	0.765878	7.8975e-18	1.56292e-13	0.117	0.073
Gnas	0.765876	1.10004e-252	2.17699e-248	0.962	0.89
Rps18	0.764646	0	0	0.981	0.961
Nenf	0.764048	4.5258e-265	8.95656e-261	0.885	0.684
Bckdhb	0.763943	6.41398e-15	1.26933e-10	0.137	0.093
Zfp9	0.760495	4.58448e-22	9.07268e-18	0.108	0.06
Rpl35	0.756929	0	0	0.976	0.952
Arhgef40	0.755671	3.1973e-32	6.32746e-28	0.151	0.083
Rps26	0.7549	0	0	0.951	0.883
Mtch1	0.754806	1.45896e-90	2.88727e-86	0.507	0.344
Adam9	0.754344	3.64127e-36	7.20607e-32	0.235	0.148
Igsf8	0.753246	2.29486e-37	4.54153e-33	0.233	0.146
Fech	0.751679	3.81206e-40	7.54408e-36	0.244	0.151
Emilin1	0.751517	3.07627e-33	6.08794e-29	0.18	0.105
Il15ra	0.750042	8.97939e-26	1.77702e-21	0.105	0.054
Akt2	0.749529	2.20895e-46	4.37151e-42	0.25	0.147
Ckap4	0.747564	3.22452e-62	6.38133e-58	0.355	0.222
Ddost	0.747228	1.46778e-109	2.90474e-105	0.663	0.489
Rps15a	0.746806	0	0	0.97	0.94
Tmem29	0.744756	1.96121e-29	3.88124e-25	0.175	0.106
Mylip	0.743166	5.22447e-47	1.03392e-42	0.173	0.085
Txn1	0.739109	4.71833e-223	9.33758e-219	0.886	0.757
Abhd11	0.738888	2.66991e-30	5.28374e-26	0.194	0.12
Abi3bp	0.738745	4.54012e-248	8.9849e-244	0.583	0.254
Hoxc9	0.737614	8.252e-31	1.63307e-26	0.218	0.14
Galk2	0.736141	2.75453e-21	5.45122e-17	0.136	0.084
Tom1	0.736068	1.3803e-28	2.73162e-24	0.139	0.077
Rpl10a	0.73555	0	0	0.963	0.908
Nectin3	0.734022	7.17069e-19	1.41908e-14	0.156	0.105
Atg10	0.731785	7.83229e-21	1.55001e-16	0.12	0.071
Myof	0.728816	6.75144e-52	1.33611e-47	0.229	0.123
Trio	0.728281	1.28441e-33	2.54185e-29	0.212	0.131
Itgav	0.726208	2.68181e-49	5.3073e-45	0.232	0.129
Rpl12	0.725792	4.02746e-294	7.97034e-290	0.905	0.79
Sdccag8	0.724563	1.47996e-19	2.92884e-15	0.104	0.06
Slc43a1	0.72295	5.06491e-14	1.00235e-09	0.121	0.082
Rpl39	0.722121	0	0	0.972	0.934
P3h1	0.72134	5.51928e-37	1.09227e-32	0.195	0.113
Kdelr2	0.719881	4.19175e-79	8.29548e-75	0.517	0.359
Rps12	0.718855	0	0	0.958	0.896
Npr1	0.718282	2.39691e-47	4.74349e-43	0.245	0.141
Chst12	0.717943	1.68053e-79	3.32576e-75	0.455	0.292
Mir703	0.71743	6.45859e-28	1.27815e-23	0.18	0.111
Lamb1	0.716407	3.31875e-94	6.5678e-90	0.307	0.143
Ybx3	0.715766	3.59168e-58	7.10793e-54	0.432	0.304
Snx9	0.712222	3.2384e-26	6.4088e-22	0.17	0.105
Lbp	0.709551	1.52126e-138	3.01058e-134	0.631	0.356
Ergic1	0.708764	2.65562e-41	5.25548e-37	0.275	0.176
Eef2k	0.70644	2.66386e-25	5.27178e-21	0.12	0.065
Nfib	0.704402	2.23804e-209	4.42909e-205	0.8	0.49
Agpat4	0.702244	3.52701e-70	6.97994e-66	0.474	0.327
Lgals9	0.700744	1.71766e-78	3.39925e-74	0.436	0.274
Mturn	0.700619	1.63846e-24	3.2425e-20	0.186	0.121
Acsl5	0.700612	9.42159e-44	1.86453e-39	0.243	0.143
Zcchc24	0.699813	1.02252e-46	2.02357e-42	0.315	0.204
Arfgap3	0.699033	4.51435e-23	8.93391e-19	0.182	0.12
Chpf	0.698391	5.91499e-63	1.17058e-58	0.251	0.13
Ipo4	0.697251	1.07932e-17	2.13598e-13	0.12	0.075
Calr	0.694855	5.84176e-199	1.15608e-194	0.874	0.744
Rpl36a	0.694056	0	0	0.969	0.913
Rps8	0.694048	0	0	0.987	0.968
Ablim1	0.693321	4.00667e-113	7.92921e-109	0.627	0.418
Iah1	0.692526	3.39065e-62	6.7101e-58	0.405	0.268
Plat	0.690741	8.06103e-145	1.59528e-140	0.558	0.326
Slc1a3	0.68925	2.86343e-28	5.66672e-24	0.113	0.057
Nsmaf	0.688374	1.14036e-17	2.25676e-13	0.142	0.094
Atp8b1	0.688035	8.11157e-24	1.60528e-19	0.163	0.102
Rps20	0.686298	0	0	0.973	0.919
Ggh	0.685995	3.53599e-61	6.99772e-57	0.432	0.296
Cyp20a1	0.685428	2.84496e-65	5.63018e-61	0.322	0.185
Sec24d	0.684056	1.53377e-28	3.03533e-24	0.21	0.136
Klhl22	0.683733	3.22594e-18	6.38413e-14	0.128	0.08
Mgat2	0.683459	2.19574e-67	4.34538e-63	0.442	0.296
Rab11fip2	0.683165	1.13499e-33	2.24614e-29	0.259	0.173
Crtap	0.682896	1.18108e-43	2.33736e-39	0.32	0.213
Slc44a1	0.682883	2.97667e-76	5.89083e-72	0.389	0.239
Dcn	0.682035	0	0	0.999	0.819
Pard3	0.680642	7.2696e-20	1.43865e-15	0.138	0.087
Deptor	0.68057	5.59504e-27	1.10726e-22	0.158	0.093
Gm10260	0.679714	1.65808e-13	3.28135e-09	0.109	0.072
Rps2-ps10	0.677501	3.12829e-34	6.19088e-30	0.252	0.164
Tshz1	0.676007	3.72358e-25	7.36896e-21	0.239	0.169
Trerf1	0.675844	8.04362e-34	1.59183e-29	0.148	0.078
Gstm2	0.675399	4.50172e-107	8.90891e-103	0.623	0.413
Rrs1	0.674587	1.14714e-21	2.27019e-17	0.201	0.14
Sec31a	0.67452	1.41973e-53	2.80964e-49	0.418	0.295
Rpl17	0.674064	0	0	0.966	0.944
Eif4ebp1	0.672732	8.82192e-67	1.74586e-62	0.457	0.316
Rps7	0.67219	0	0	0.971	0.928
Npm3	0.670042	5.84703e-52	1.15713e-47	0.316	0.197
Me1	0.669728	3.62181e-17	7.16755e-13	0.149	0.101
Fmo1	0.668963	5.36939e-35	1.0626e-30	0.287	0.195
Tango2	0.668704	9.1891e-26	1.81852e-21	0.169	0.104
Mtmr11	0.667892	2.71542e-20	5.37381e-16	0.138	0.086
Pdia4	0.666522	1.21302e-24	2.40056e-20	0.169	0.106
S100a10	0.666311	2.0055e-236	3.96889e-232	0.961	0.828
Mpst	0.666119	1.97739e-32	3.91326e-28	0.252	0.168
Add3	0.664786	1.3432e-110	2.6582e-106	0.564	0.354
Lama2	0.664725	1.79369e-155	3.54971e-151	0.389	0.159
Rps28	0.664501	0	0	0.982	0.956
Trip6	0.663497	3.64576e-42	7.21496e-38	0.329	0.224
Tmem263	0.663345	5.19814e-25	1.02871e-20	0.198	0.131
Capg	0.662275	2.48752e-148	4.9228e-144	0.616	0.368
Tbrg1	0.661958	9.88783e-102	1.9568e-97	0.653	0.481
Ostc	0.661588	1.84961e-115	3.66038e-111	0.675	0.496
Gng12	0.661335	1.07067e-52	2.11885e-48	0.43	0.309
Eef1b2	0.661201	1.09688e-162	2.17073e-158	0.819	0.679
Dock11	0.659315	6.16838e-21	1.22072e-16	0.131	0.079
Bicc1	0.657273	1.5116e-77	2.99145e-73	0.455	0.286
P2rx4	0.65607	4.74103e-55	9.38249e-51	0.257	0.14
Hdac7	0.654746	2.74229e-27	5.42699e-23	0.252	0.175
Ctso	0.650012	6.00433e-39	1.18826e-34	0.292	0.193
Telo2	0.649365	5.17786e-12	1.0247e-07	0.109	0.073
Rpl32	0.64905	0	0	0.98	0.958
Tnfrsf12a	0.648915	3.41793e-20	6.76408e-16	0.135	0.083
2510009E07Rik	0.647804	6.30818e-17	1.24839e-12	0.146	0.099
Osbpl5	0.647075	1.20338e-12	2.38148e-08	0.114	0.077
Svil	0.646532	2.42954e-41	4.80806e-37	0.365	0.261
Sfr1	0.645337	6.29596e-122	1.24597e-117	0.731	0.572
Nfe2l2	0.645249	2.84154e-82	5.62341e-78	0.547	0.385
Wdr77	0.644438	4.68178e-13	9.26523e-09	0.111	0.074
Rhobtb3	0.640596	1.41309e-20	2.7965e-16	0.102	0.057
Rpl4	0.639434	0	0	0.953	0.9
Rps26-ps1	0.638965	1.44399e-56	2.85765e-52	0.447	0.314
Mt1	0.637697	0	0	0.863	0.52
Gm1673	0.635436	2.13638e-32	4.22789e-28	0.121	0.06
Morf4l2	0.631354	4.42061e-116	8.74839e-112	0.711	0.544
Gm15421	0.629462	4.31742e-19	8.54416e-15	0.215	0.154
Vwa5a	0.629288	4.99708e-36	9.88922e-32	0.286	0.193
Chp1	0.629274	9.99394e-43	1.9778e-38	0.38	0.273
Eri3	0.627333	3.57768e-42	7.08024e-38	0.306	0.202
Gm15417	0.627272	2.29426e-17	4.54033e-13	0.15	0.099
Nagk	0.626856	3.5779e-39	7.08067e-35	0.316	0.216
Gm2000	0.625843	5.72027e-87	1.13204e-82	0.701	0.54
Cebpd	0.624936	4.96791e-69	9.83149e-65	0.588	0.438
Ssr2	0.624458	3.15051e-94	6.23487e-90	0.645	0.485
1810043G02Rik	0.624277	2.4587e-18	4.86578e-14	0.13	0.082
Tek	0.624211	3.57338e-48	7.07172e-44	0.264	0.154
Ccdc34	0.622783	6.63251e-35	1.31257e-30	0.276	0.185
Arpin	0.620508	8.36728e-12	1.65588e-07	0.104	0.07
Hdlbp	0.620216	1.25557e-51	2.48477e-47	0.444	0.322
Rpl23a	0.620127	0	0	0.979	0.973
Aig1	0.61979	1.53723e-32	3.04217e-28	0.287	0.198
Lpar1	0.619621	3.77253e-125	7.46584e-121	0.588	0.336
Fut11	0.61939	3.62088e-24	7.16573e-20	0.234	0.164
Zfp703	0.618656	1.62238e-15	3.21069e-11	0.191	0.14
Dennd2a	0.61824	2.47113e-15	4.89036e-11	0.133	0.089
Kcnq1ot1	0.617327	3.27267e-66	6.47661e-62	0.558	0.405
Rpn2	0.617312	2.86152e-94	5.66295e-90	0.709	0.571
Itgbl1	0.617241	1.09445e-17	2.16591e-13	0.276	0.213
Tor3a	0.616528	7.04007e-26	1.39323e-21	0.174	0.108
Mical1	0.616443	2.71517e-22	5.37332e-18	0.149	0.092
Lamc1	0.615957	7.58834e-106	1.50173e-101	0.602	0.409
Ext1	0.615599	8.51356e-18	1.68483e-13	0.173	0.121
Carhsp1	0.614756	5.62279e-52	1.11275e-47	0.412	0.286
Rps24	0.614601	0	0	0.976	0.952
Kat2b	0.613871	6.53367e-16	1.29301e-11	0.172	0.123
Oat	0.612956	5.07502e-111	1.00435e-106	0.711	0.513
Tcp11l2	0.612547	2.58281e-48	5.11139e-44	0.328	0.208
Ebpl	0.612409	9.50772e-38	1.88158e-33	0.306	0.207
2610203C20Rik	0.61191	2.75997e-33	5.46198e-29	0.261	0.171
Fth1	0.610151	0	0	0.996	0.992
Erlec1	0.60965	1.5716e-39	3.11021e-35	0.346	0.242
Extl2	0.609149	1.05396e-12	2.08579e-08	0.11	0.074
Aldh1a1	0.606736	5.71722e-120	1.13144e-115	0.354	0.164
Eef1a1	0.605813	0	0	0.991	0.98
Fer	0.604082	1.55618e-20	3.07968e-16	0.163	0.106
Samd4b	0.601683	2.78544e-14	5.51238e-10	0.18	0.134
Auh	0.600839	1.89478e-27	3.74976e-23	0.261	0.183
Ctsf	0.600459	2.92585e-37	5.79025e-33	0.329	0.229
Gm6133	0.600455	1.52397e-35	3.01594e-31	0.337	0.238
Rpl24	0.599471	0	0	0.963	0.93
Nit2	0.599273	1.38907e-21	2.74897e-17	0.161	0.102
Eef1g	0.599085	8.00202e-181	1.5836e-176	0.875	0.771
Fndc3a	0.597911	7.77113e-32	1.53791e-27	0.277	0.189
Ube2r2	0.596785	2.15936e-53	4.27337e-49	0.479	0.354
Sumf1	0.595381	7.44196e-19	1.47276e-14	0.185	0.128
Rpl10	0.594043	0	0	0.982	0.969
Itm2a	0.593093	7.25014e-300	1.4348e-295	0.763	0.442
Cped1	0.592477	2.16653e-36	4.28756e-32	0.274	0.179
Pusl1	0.590859	2.59479e-11	5.13509e-07	0.114	0.08
Col5a3	0.590262	9.30318e-57	1.8411e-52	0.361	0.221
Eef2kmt	0.590221	2.25996e-20	4.47246e-16	0.155	0.1
Fuca1	0.589058	6.57316e-74	1.30083e-69	0.582	0.427
Ryk	0.588974	7.33203e-24	1.45101e-19	0.239	0.168
Rps12-ps3	0.588473	1.69196e-34	3.34839e-30	0.469	0.365
Trim35	0.587639	3.96277e-77	7.84233e-73	0.532	0.369
Ccl8	0.587195	3.61918e-90	7.16236e-86	0.132	0.035
Rps19	0.585414	0	0	0.977	0.967
Rps6	0.584967	0	0	0.975	0.953
Gm10275	0.584042	5.60867e-45	1.10996e-40	0.448	0.326
Mrps18a	0.583614	2.96488e-41	5.86749e-37	0.389	0.282
Fmo5	0.583586	3.31141e-13	6.55328e-09	0.142	0.1
Rpl5	0.582152	8.26122e-177	1.6349e-172	0.89	0.787
Cdk14	0.581809	4.72121e-15	9.34328e-11	0.175	0.126
Prmt3	0.58179	2.31547e-11	4.58231e-07	0.103	0.069
Sspn	0.580872	7.90091e-35	1.56359e-30	0.313	0.217
Acadsb	0.58027	1.5515e-33	3.07041e-29	0.26	0.17
Cdk16	0.579934	3.60532e-26	7.13493e-22	0.246	0.171
Rpl23	0.578405	0	0	0.981	0.955
Kdelr1	0.578199	1.44089e-70	2.85151e-66	0.585	0.444
Fuz	0.577851	1.07112e-12	2.11974e-08	0.103	0.067
Cnpy2	0.577719	9.69032e-93	1.91772e-88	0.68	0.517
Rpl14	0.577506	0	0	0.974	0.951
Rpl28	0.57707	1.81426e-303	3.59042e-299	0.954	0.913
Rpl15	0.574735	0	0	0.963	0.931
Gm6472	0.574601	8.39482e-29	1.66133e-24	0.377	0.291
Rhoj	0.574138	5.72284e-132	1.13255e-127	0.674	0.446
Rpl39-ps	0.573751	2.11159e-49	4.17883e-45	0.484	0.358
Ddah2	0.571357	1.45246e-128	2.87443e-124	0.745	0.507
Mypop	0.571254	2.44614e-11	4.84091e-07	0.127	0.091
Smim14	0.570373	2.2273e-143	4.40782e-139	0.853	0.69
Surf4	0.569899	2.51947e-41	4.98603e-37	0.389	0.283
Fkbp9	0.568667	8.7337e-71	1.7284e-66	0.613	0.444
Glud1	0.568022	1.65793e-67	3.28104e-63	0.573	0.432
Rack1	0.567437	8.42812e-173	1.66793e-168	0.872	0.752
Npepps	0.566582	5.29998e-28	1.04887e-23	0.296	0.213
Sumf2	0.565295	4.70583e-12	9.31283e-08	0.114	0.078
Rab3d	0.56496	3.38334e-18	6.69563e-14	0.216	0.156
Rpl6	0.564573	0	0	0.978	0.951
Rps15	0.562755	0	0	0.978	0.951
Tmem65	0.562418	7.98694e-36	1.58061e-31	0.338	0.239
Cd164	0.562098	2.31622e-52	4.58379e-48	0.462	0.337
Dse	0.560709	1.09193e-26	2.16093e-22	0.259	0.181
Wbp1l	0.56019	6.71759e-30	1.32941e-25	0.355	0.267
Pdp1	0.559785	1.32167e-10	2.61559e-06	0.115	0.081
Pabpc4	0.559611	6.62762e-11	1.31161e-06	0.112	0.078
Ly6c1	0.558374	0	0	0.907	0.436
Col16a1	0.557861	5.56079e-22	1.10048e-17	0.181	0.119
Kdelr3	0.555514	2.58515e-53	5.116e-49	0.318	0.193
Rpl7a	0.555017	7.69763e-211	1.52336e-206	0.919	0.838
Pdia3	0.554299	4.28303e-119	8.47612e-115	0.846	0.733
Hsp90b1	0.553759	3.22743e-138	6.38709e-134	0.905	0.789
Gas5	0.55346	7.91444e-157	1.56627e-152	0.935	0.813
Pir	0.552624	1.32398e-31	2.62016e-27	0.292	0.203
Slc39a6	0.551928	8.3842e-13	1.65923e-08	0.134	0.093
Smpdl3a	0.551478	1.92627e-49	3.81209e-45	0.478	0.349
Lamp2	0.550783	6.01205e-93	1.18978e-88	0.701	0.543
3110040N11Rik	0.549979	1.00971e-10	1.99822e-06	0.122	0.087
Rabgap1l	0.549327	5.79941e-13	1.1477e-08	0.169	0.124
Tmem167	0.54777	2.69134e-69	5.32617e-65	0.594	0.453
Chchd6	0.547268	2.41915e-17	4.7875e-13	0.174	0.121
Acyp2	0.547087	5.6227e-21	1.11273e-16	0.134	0.081
Mbtps1	0.546805	2.0115e-26	3.98076e-22	0.28	0.202
Rftn2	0.545476	5.71174e-15	1.13035e-10	0.116	0.075
Ctdsp2	0.545355	1.73357e-41	3.43074e-37	0.441	0.328
Nsa2	0.54497	3.8673e-60	7.65338e-56	0.5	0.357
Fnip1	0.543974	5.81021e-14	1.14984e-09	0.171	0.124
Tmed1	0.543302	5.11923e-39	1.0131e-34	0.348	0.243
Idh1	0.542825	2.0401e-50	4.03736e-46	0.443	0.311
Rhoc	0.540494	3.2808e-68	6.49271e-64	0.671	0.548
Cdk5rap3	0.540476	1.21655e-32	2.40755e-28	0.291	0.201
Adcy7	0.54032	1.51447e-18	2.99713e-14	0.1	0.056
Washc3	0.539797	1.27239e-33	2.51806e-29	0.325	0.23
Rps23	0.53951	0	0	0.981	0.971
Gm15501	0.539379	1.25967e-69	2.49289e-65	0.711	0.572
Itgb1bp1	0.538583	1.69358e-25	3.35159e-21	0.261	0.185
Prrc1	0.538257	6.65161e-11	1.31635e-06	0.179	0.139
Clip1	0.538165	8.40597e-28	1.66354e-23	0.304	0.22
Rnft1	0.5379	1.20088e-29	2.37653e-25	0.266	0.181
Rpl11	0.537885	0	0	0.978	0.952
Sirpa	0.535964	4.01368e-44	7.94307e-40	0.21	0.112
Irak1bp1	0.535178	5.51946e-10	1.0923e-05	0.123	0.09
Rpl36a-ps1	0.534236	2.75336e-35	5.4489e-31	0.399	0.296
Fundc2	0.53305	5.18634e-61	1.02638e-56	0.585	0.441
Rpl26	0.530924	0	0	0.975	0.961
Chic2	0.530311	9.78966e-40	1.93737e-35	0.397	0.289
Plekho2	0.530252	9.02034e-27	1.78513e-22	0.245	0.167
Rap2a	0.529393	1.02219e-28	2.02291e-24	0.226	0.149
Pgd	0.528007	1.23632e-23	2.44667e-19	0.273	0.2
Lima1	0.527973	1.78323e-55	3.52901e-51	0.519	0.38
Ncln	0.527958	2.33118e-16	4.6134e-12	0.159	0.109
Sdf2l1	0.527595	7.16984e-34	1.41891e-29	0.321	0.224
Nt5c3b	0.526826	2.45195e-12	4.85241e-08	0.138	0.099
Rpl8	0.525841	0	0	0.97	0.937
Eef1d	0.525526	1.53763e-98	3.04297e-94	0.804	0.69
Naalad2	0.524608	6.21329e-16	1.22961e-11	0.206	0.153
Eif3f	0.524491	3.37724e-141	6.68356e-137	0.868	0.751
Ikbip	0.524157	8.68656e-32	1.71907e-27	0.341	0.246
Rnh1	0.52363	4.70432e-54	9.30984e-50	0.562	0.437
Itsn1	0.522236	2.01171e-21	3.98118e-17	0.148	0.091
Gm28875	0.522129	1.16866e-20	2.31277e-16	0.22	0.155
Ifi27	0.521506	3.99925e-91	7.91451e-87	0.795	0.663
Klhdc2	0.52078	4.34621e-36	8.60115e-32	0.338	0.235
H6pd	0.520587	2.98622e-08	0.000590973	0.123	0.093
Dynlt1f	0.519979	2.93768e-29	5.81367e-25	0.262	0.177
Armt1	0.518369	7.15422e-09	0.000141582	0.101	0.072
Gnb5	0.518022	6.53137e-09	0.000129256	0.121	0.09
Ang	0.517241	3.35759e-34	6.64467e-30	0.286	0.19
Zfp260	0.516443	4.5601e-23	9.02445e-19	0.277	0.203
Rab23	0.51623	2.72905e-08	0.000540078	0.106	0.078
Il17rc	0.515414	5.6912e-16	1.12629e-11	0.181	0.13
Daam1	0.514881	1.46602e-12	2.90125e-08	0.137	0.097
2410089E03Rik	0.514701	5.40007e-09	0.000106867	0.107	0.077
Fxyd1	0.51454	0	0	0.867	0.498
Rpl41	0.513815	0	0	0.991	0.99
Sgpp1	0.512889	8.30761e-23	1.64408e-18	0.197	0.13
Polr1c	0.512554	4.92943e-21	9.75535e-17	0.246	0.179
Sar1a	0.511712	2.74824e-51	5.43877e-47	0.569	0.452
Rps9	0.511437	0	0	0.974	0.959
Gm10269	0.510987	5.11286e-11	1.01184e-06	0.126	0.09
Rpl9	0.51068	1.67202e-289	3.30892e-285	0.97	0.948
Ssr3	0.510648	6.55319e-48	1.29688e-43	0.488	0.367
Rpl18a	0.50997	0	0	0.983	0.974
Pxdn	0.509899	7.72411e-16	1.5286e-11	0.177	0.126
Rpl36	0.509782	0	0	0.971	0.956
Atic	0.509068	3.90094e-15	7.71996e-11	0.157	0.109
Nedd4	0.507628	7.43899e-124	1.47218e-119	0.875	0.675
Myadm	0.507431	1.93483e-33	3.82902e-29	0.327	0.226
Gm15500	0.506956	9.20279e-52	1.82123e-47	0.526	0.396
Tomm5	0.506605	1.49675e-51	2.96206e-47	0.545	0.419
Anxa3	0.504832	8.23611e-53	1.62993e-48	0.708	0.609
Plekha5	0.504755	7.55532e-20	1.4952e-15	0.168	0.11
Sned1	0.504735	2.15226e-06	0.0425933	0.128	0.102
Eef2	0.504398	7.02051e-138	1.38936e-133	0.899	0.831
Svbp	0.503594	2.21821e-43	4.38984e-39	0.457	0.339
Rpl21	0.503425	5.05784e-308	1.00095e-303	0.977	0.962
Mapk8ip1	0.503361	7.72539e-25	1.52885e-20	0.107	0.056
Twsg1	0.50088	3.35474e-34	6.63903e-30	0.335	0.233
Vgll3	0.500217	1.45522e-17	2.87989e-13	0.208	0.15
Dpm2	0.499571	2.06278e-25	4.08225e-21	0.246	0.17
Gm11361	0.497924	2.49038e-16	4.92846e-12	0.452	0.386
Tradd	0.496833	8.55391e-15	1.69282e-10	0.167	0.119
AW112010	0.496646	5.68163e-63	1.1244e-58	0.472	0.311
Rps10	0.496585	5.40865e-205	1.07037e-200	0.945	0.889
Nucb1	0.495635	2.03498e-48	4.02723e-44	0.541	0.414
Cpt2	0.494108	8.48786e-15	1.67975e-10	0.115	0.073
Rps17	0.493158	2.54301e-263	5.03261e-259	0.966	0.934
Rsrc1	0.493041	1.93521e-29	3.82977e-25	0.348	0.257
Rpl3	0.492123	3.3453e-258	6.62035e-254	0.967	0.939
Deaf1	0.491829	8.9361e-11	1.76845e-06	0.122	0.087
Pofut2	0.491594	1.55669e-34	3.0807e-30	0.339	0.241
Hyi	0.491416	1.00391e-34	1.98674e-30	0.368	0.264
Npc2	0.489539	9.56034e-127	1.89199e-122	0.863	0.729
Asph	0.488452	3.74301e-32	7.40741e-28	0.31	0.214
Rps14	0.488045	0	0	0.979	0.974
Rpl18	0.487941	4.61475e-237	9.13258e-233	0.958	0.922
Tram1	0.486703	7.67567e-51	1.51901e-46	0.563	0.439
Slc25a24	0.486212	1.48326e-09	2.93537e-05	0.145	0.11
Slc6a8	0.485893	2.07943e-17	4.11519e-13	0.155	0.104
Tpt1	0.485683	4.84443e-300	9.58713e-296	0.98	0.963
Tbc1d12	0.485612	2.57126e-07	0.00508851	0.101	0.075
Rps27a	0.483788	0	0	0.981	0.965
Errfi1	0.48367	4.34844e-79	8.60556e-75	0.298	0.148
Diaph1	0.483422	7.84909e-25	1.55334e-20	0.284	0.206
Uck1	0.482596	9.08533e-11	1.79799e-06	0.126	0.09
Rps13	0.481562	1.84323e-256	3.64776e-252	0.966	0.927
Phtf1	0.481449	8.67987e-09	0.000171775	0.112	0.082
Pum3	0.478383	9.54909e-12	1.88977e-07	0.179	0.136
Ift57	0.477503	1.33252e-15	2.63705e-11	0.172	0.121
Fam53a	0.477004	5.24349e-16	1.03769e-11	0.185	0.132
Asnsd1	0.47539	3.17058e-13	6.27457e-09	0.156	0.112
Anxa2	0.474339	3.12519e-95	6.18476e-91	0.907	0.784
Adk	0.47134	5.77287e-30	1.14245e-25	0.321	0.23
Fam92a	0.471284	1.2559e-19	2.48543e-15	0.304	0.236
Gstt3	0.471176	2.06805e-13	4.09268e-09	0.188	0.141
Insig2	0.470175	2.61037e-21	5.16593e-17	0.297	0.225
Mpg	0.469684	2.15076e-11	4.25636e-07	0.157	0.117
Rpl37a	0.469641	0	0	0.983	0.98
Pbx1	0.469323	6.11648e-53	1.21045e-48	0.617	0.462
Ggcx	0.468528	8.67218e-13	1.71622e-08	0.143	0.101
Dtd1	0.468364	1.38963e-15	2.75009e-11	0.218	0.165
Atxn10	0.46783	1.00389e-41	1.9867e-37	0.472	0.353
Clmp	0.467518	1.1294e-29	2.23509e-25	0.32	0.226
Impdh2	0.466798	3.09922e-35	6.13336e-31	0.454	0.35
Serf1	0.4665	2.20068e-30	4.35514e-26	0.304	0.211
Cln5	0.465993	9.01707e-17	1.78448e-12	0.177	0.124
Rab28	0.465582	2.28916e-21	4.53025e-17	0.32	0.247
Cd44	0.464773	3.76563e-31	7.45218e-27	0.156	0.085
Tmem9	0.464313	6.16013e-23	1.21909e-18	0.263	0.189
Rpl35a	0.463935	4.83313e-296	9.56477e-292	0.979	0.968
Txnip	0.463833	1.06123e-121	2.10017e-117	0.794	0.533
Golt1b	0.463824	3.60069e-17	7.12576e-13	0.161	0.108
Gfpt1	0.463806	2.63065e-12	5.20605e-08	0.166	0.122
Thap4	0.463507	1.57635e-09	3.11959e-05	0.109	0.077
Rrp15	0.462224	1.32078e-11	2.61382e-07	0.151	0.111
Gba	0.461322	2.18845e-08	0.000433093	0.129	0.098
Scd1	0.46091	9.25404e-12	1.83137e-07	0.255	0.202
Rps3	0.459714	1.3488e-247	2.66927e-243	0.971	0.945
Rpl10-ps3	0.457659	5.22851e-16	1.03472e-11	0.22	0.164
Ppib	0.456809	5.68853e-111	1.12576e-106	0.872	0.781
Sept8	0.454525	3.66115e-30	7.24542e-26	0.334	0.239
Arf4	0.454238	1.11526e-94	2.2071e-90	0.752	0.604
Arsk	0.453747	9.27555e-07	0.0183563	0.116	0.09
Ap3s1	0.452878	1.96494e-30	3.88861e-26	0.424	0.327
Dcbld2	0.452294	1.54393e-15	3.05544e-11	0.18	0.128
Tapbp	0.451887	3.6553e-62	7.23384e-58	0.606	0.451
Sord	0.451769	2.23226e-10	4.41763e-06	0.125	0.09
Ergic3	0.45169	4.2799e-52	8.46993e-48	0.66	0.53
Chchd5	0.451275	1.23586e-11	2.44578e-07	0.157	0.116
Sec23ip	0.449266	3.66766e-10	7.2583e-06	0.148	0.111
Tspo	0.448721	1.78922e-71	3.54087e-67	0.816	0.721
Zc3hav1	0.4485	2.40821e-16	4.76584e-12	0.233	0.175
Slc25a17	0.447943	1.72659e-18	3.41692e-14	0.273	0.207
Bnip3	0.447314	1.16387e-17	2.3033e-13	0.18	0.124
Hexb	0.446777	7.6644e-53	1.51679e-48	0.479	0.348
Rarg	0.44484	5.4253e-19	1.07367e-14	0.29	0.222
Ssr4	0.444652	2.51695e-54	4.98104e-50	0.711	0.6
Pdha1	0.444065	3.49248e-25	6.91161e-21	0.351	0.267
Notch2	0.44241	2.99092e-13	5.91903e-09	0.23	0.177
Ube2l6	0.4417	1.341e-16	2.65384e-12	0.301	0.24
Nob1	0.441551	4.88544e-10	9.66828e-06	0.129	0.094
Dpp3	0.441523	1.19109e-12	2.35717e-08	0.192	0.146
Pqlc3	0.440977	2.27374e-10	4.49973e-06	0.161	0.122
Aga	0.440851	2.38934e-24	4.7285e-20	0.322	0.242
Gm8624	0.440585	1.26312e-14	2.49972e-10	0.245	0.19
Pgghg	0.440301	5.6615e-08	0.00112041	0.123	0.093
Rpl34	0.438829	1.18833e-254	2.3517e-250	0.972	0.947
H1f0	0.438191	1.82572e-34	3.6131e-30	0.499	0.4
Dusp22	0.437817	1.92265e-21	3.80493e-17	0.188	0.124
Gm10076	0.437571	3.74503e-98	7.41141e-94	0.884	0.792
Lmbr1	0.437017	2.95744e-08	0.000585278	0.119	0.089
Gm26782	0.436446	2.13974e-09	4.23455e-05	0.154	0.118
Arl1	0.435732	4.61911e-56	9.14123e-52	0.615	0.481
5530601H04Rik	0.435576	7.38099e-09	0.00014607	0.123	0.091
Shisa5	0.435513	1.24334e-84	2.46057e-80	0.636	0.461
Fam111a	0.435315	1.61386e-28	3.19382e-24	0.211	0.131
Dcakd	0.435281	2.45373e-07	0.00485593	0.111	0.083
Eif3e	0.434571	1.29435e-66	2.56152e-62	0.729	0.603
Rpl7a-ps5	0.433721	6.53687e-12	1.29365e-07	0.211	0.164
Mospd3	0.433336	1.8534e-17	3.66787e-13	0.259	0.198
Gm5218	0.432829	1.59112e-51	3.14883e-47	0.664	0.542
Slfn5	0.432476	4.71203e-93	9.32511e-89	0.493	0.283
Slc4a4	0.431546	2.36807e-17	4.6864e-13	0.21	0.151
Abl1	0.431284	5.52255e-08	0.00109291	0.132	0.102
Heca	0.431066	2.09776e-06	0.0415147	0.115	0.09
Nup62	0.431007	9.10166e-10	1.80122e-05	0.124	0.09
Tdrd3	0.430999	2.98009e-08	0.000589761	0.108	0.079
Gm10177	0.429964	1.09822e-21	2.17337e-17	0.326	0.25
Dnajc10	0.429743	4.22756e-17	8.36635e-13	0.291	0.228
Ptov1	0.429607	1.59963e-43	3.16566e-39	0.532	0.415
Eif3h	0.429535	2.06963e-73	4.0958e-69	0.787	0.67
Rpl27a	0.428595	1.31815e-238	2.60861e-234	0.981	0.956
Rpl22	0.428124	9.04501e-134	1.79001e-129	0.926	0.837
Xist	0.428106	2.70972e-34	5.36254e-30	0.566	0.469
Desi2	0.425207	1.21017e-25	2.39494e-21	0.36	0.277
Eif2d	0.424082	2.67442e-07	0.00529268	0.124	0.096
Naca	0.423419	2.47039e-145	4.88891e-141	0.938	0.881
Fbxo18	0.422523	1.69337e-11	3.35118e-07	0.158	0.117
Rpl37	0.422471	6.54608e-266	1.29547e-261	0.983	0.97
Selenom	0.422135	3.00236e-122	5.94167e-118	0.885	0.713
Atp11a	0.421566	1.86778e-06	0.0369634	0.138	0.111
Mill2	0.421516	9.77392e-08	0.00193426	0.159	0.126
Bet1l	0.420928	1.19857e-31	2.37197e-27	0.371	0.274
Ski	0.419945	7.47051e-24	1.47841e-19	0.394	0.314
Polr3d	0.419785	2.00382e-08	0.000396555	0.12	0.089
Manbal	0.419573	1.67897e-24	3.32267e-20	0.335	0.253
Eif3i	0.418793	8.66936e-38	1.71567e-33	0.574	0.473
Copg1	0.418468	4.40099e-19	8.70956e-15	0.297	0.229
Pros1	0.418244	5.82565e-44	1.1529e-39	0.339	0.216
Pid1	0.417587	4.25045e-85	8.41164e-81	0.476	0.283
Ick	0.417368	1.04269e-07	0.00206348	0.132	0.102
Arl6	0.416775	3.16045e-10	6.25452e-06	0.148	0.111
Ift46	0.416675	8.42287e-10	1.66689e-05	0.149	0.112
Mri1	0.416118	4.70398e-11	9.30918e-07	0.146	0.107
Slc25a39	0.415846	8.42756e-11	1.66781e-06	0.196	0.154
Sav1	0.415117	2.10138e-08	0.000415863	0.191	0.156
Lsm7	0.414696	2.01641e-26	3.99048e-22	0.496	0.41
Rpl29	0.414402	2.83964e-94	5.61964e-90	0.857	0.78
Esd	0.41436	9.03515e-44	1.78806e-39	0.606	0.498
Sec11a	0.413652	5.11379e-61	1.01202e-56	0.632	0.496
Eif2a	0.412422	1.3526e-22	2.67679e-18	0.34	0.262
Rplp1	0.412297	5.18078e-218	1.02528e-213	0.981	0.969
Pbdc1	0.412132	2.39033e-19	4.73046e-15	0.267	0.199
Syt11	0.411785	1.0335e-13	2.04529e-09	0.109	0.071
Zfp637	0.411054	3.12602e-20	6.18639e-16	0.267	0.197
Cep170	0.410664	4.94818e-14	9.79244e-10	0.192	0.142
Glrx3	0.410442	6.84881e-34	1.35538e-29	0.526	0.424
Rpl31	0.40916	1.60641e-173	3.17908e-169	0.962	0.929
Rpl7	0.409083	4.18579e-193	8.28367e-189	0.968	0.942
Lman1	0.408853	5.19598e-27	1.02828e-22	0.447	0.36
Ptges	0.407762	8.9326e-25	1.76776e-20	0.166	0.101
Gm10036	0.407302	2.84994e-23	5.64002e-19	0.379	0.296
Ccdc32	0.406536	7.52735e-10	1.48966e-05	0.173	0.135
Smim7	0.405422	1.13185e-32	2.23992e-28	0.474	0.376
Tulp4	0.405319	1.01942e-15	2.01743e-11	0.279	0.218
Prnp	0.404338	2.07326e-208	4.10298e-204	0.692	0.409
Sh3kbp1	0.404136	5.04489e-26	9.98384e-22	0.217	0.139
Lama4	0.403731	7.91673e-35	1.56672e-30	0.49	0.381
Rp9	0.402346	1.41557e-30	2.80142e-26	0.475	0.376
Rere	0.40162	9.04279e-14	1.78957e-09	0.282	0.229
Hmgn2	0.398896	2.15778e-15	4.27025e-11	0.334	0.274
Rhoq	0.397976	2.49535e-11	4.93829e-07	0.243	0.195
Selenow	0.397614	7.46843e-130	1.478e-125	0.952	0.879
Prdx6	0.397256	1.81754e-57	3.5969e-53	0.646	0.513
Rpn1	0.396883	3.3393e-29	6.60847e-25	0.495	0.402
Nrip1	0.395733	9.92325e-14	1.96381e-09	0.315	0.259
2310039H08Rik	0.394381	4.96489e-13	9.82552e-09	0.255	0.204
Adprh	0.393037	8.62302e-33	1.70649e-28	0.441	0.336
Emp3	0.39279	8.96097e-66	1.77338e-61	0.834	0.745
Shc1	0.39262	9.06945e-12	1.79484e-07	0.229	0.181
Bag1	0.392018	2.18487e-34	4.32385e-30	0.636	0.539
Smim20	0.391939	1.2579e-15	2.48938e-11	0.278	0.219
Tor2a	0.391423	1.61808e-12	3.20218e-08	0.189	0.142
Selenoh	0.390806	1.73045e-14	3.42455e-10	0.293	0.237
Ypel3	0.390381	7.49461e-62	1.48318e-57	0.75	0.633
Sri	0.389967	1.96291e-50	3.8846e-46	0.699	0.586
Yipf3	0.389182	2.79383e-29	5.52899e-25	0.437	0.339
Borcs7	0.388972	7.7533e-15	1.53438e-10	0.218	0.164
Zfp655	0.388624	1.13564e-06	0.0224744	0.12	0.093
Rdh14	0.388174	1.23287e-09	2.43985e-05	0.204	0.164
Rcan1	0.388052	1.738e-10	3.4395e-06	0.186	0.145
Tmsb10	0.38791	2.21424e-151	4.38198e-147	0.98	0.878
Sp110	0.386052	4.75226e-17	9.40473e-13	0.188	0.13
Epb41l2	0.385869	1.65755e-37	3.28028e-33	0.56	0.437
Ifngr1	0.385718	7.95825e-91	1.57494e-86	0.683	0.489
Tceal8	0.385178	3.26317e-35	6.45781e-31	0.531	0.416
P4ha1	0.384151	4.59098e-25	9.08554e-21	0.344	0.255
Serpine2	0.384038	5.04768e-54	9.98935e-50	0.395	0.248
Krtcap2	0.382847	3.24519e-73	6.42224e-69	0.836	0.706
Dynlrb1	0.381879	6.37203e-72	1.26102e-67	0.826	0.714
Use1	0.381354	2.26768e-41	4.48774e-37	0.657	0.544
Cenpx	0.381335	4.00496e-23	7.92582e-19	0.444	0.363
Gprc5b	0.381317	1.69995e-18	3.3642e-14	0.17	0.112
Abhd5	0.38108	1.02671e-09	2.03186e-05	0.191	0.152
Ssh2	0.380968	1.24846e-22	2.47069e-18	0.247	0.171
Tmed2	0.380369	1.96373e-52	3.88622e-48	0.703	0.59
Naa50	0.379654	3.33888e-13	6.60765e-09	0.257	0.204
Rpl30	0.377211	7.96968e-127	1.5772e-122	0.95	0.901
Gabarap	0.377123	2.91691e-95	5.77257e-91	0.901	0.831
Msl3	0.376375	3.10716e-10	6.14907e-06	0.175	0.134
AI413582	0.376122	3.35521e-10	6.63996e-06	0.227	0.183
Sec23a	0.375891	1.72402e-08	0.000341183	0.174	0.138
Megf9	0.374859	1.20271e-19	2.38017e-15	0.114	0.067
Rpl29-ps2	0.374141	8.16787e-18	1.61642e-13	0.31	0.243
Klf9	0.373372	4.43037e-35	8.76771e-31	0.654	0.536
Rpl19	0.372929	9.08226e-178	1.79738e-173	0.967	0.951
Sec22b	0.372581	3.88173e-18	7.68194e-14	0.37	0.301
Ube2d1	0.372211	2.64793e-11	5.24026e-07	0.178	0.134
Manf	0.372016	4.74165e-30	9.38372e-26	0.624	0.522
Pigt	0.371711	1.01513e-22	2.00894e-18	0.327	0.248
Ccni	0.3709	1.97465e-20	3.90783e-16	0.375	0.299
Yipf5	0.36992	6.53642e-23	1.29356e-18	0.366	0.285
Creld2	0.369562	1.83436e-07	0.00363019	0.22	0.183
Cbx6	0.369287	1.22714e-16	2.42851e-12	0.307	0.244
Mtch2	0.36918	1.48843e-23	2.9456e-19	0.464	0.382
Dtymk	0.368763	1.39701e-11	2.76468e-07	0.266	0.218
Hoxc6	0.368644	2.78593e-09	5.51335e-05	0.175	0.137
Tmem39a	0.36827	2.32784e-11	4.60679e-07	0.136	0.097
Mrps28	0.367632	4.1971e-16	8.30607e-12	0.277	0.216
Nop16	0.366545	3.1164e-07	0.00616735	0.116	0.088
Arfip1	0.365257	2.51693e-11	4.981e-07	0.151	0.11
Katnbl1	0.364736	5.19942e-09	0.000102897	0.152	0.117
Arpc1b	0.364583	3.43972e-131	6.80721e-127	0.878	0.732
Tmed9	0.363489	5.22507e-50	1.03404e-45	0.782	0.688
Serpinb1a	0.36336	1.02054e-06	0.0201966	0.226	0.195
Ufm1	0.363012	1.04767e-13	2.07335e-09	0.373	0.317
Dlgap4	0.362751	2.93815e-17	5.8146e-13	0.35	0.284
Fopnl	0.362297	6.9933e-12	1.38397e-07	0.217	0.169
Rpl13a	0.361844	1.85091e-79	3.66296e-75	0.895	0.811
Amz2	0.361445	2.67769e-14	5.29915e-10	0.198	0.145
Arf5	0.361044	7.98558e-80	1.58035e-75	0.837	0.732
Ube2d-ps	0.360571	9.69707e-07	0.0191905	0.161	0.131
Tmem258	0.3604	1.53864e-42	3.04497e-38	0.688	0.574
Mcrip1	0.359541	9.5601e-28	1.89194e-23	0.553	0.468
Bmpr1a	0.359309	2.45669e-13	4.8618e-09	0.247	0.193
Rpl38	0.358824	1.14708e-150	2.27007e-146	0.97	0.952
Mxi1	0.358417	6.04325e-08	0.00119596	0.159	0.125
Abhd14a	0.357877	1.30089e-16	2.57446e-12	0.263	0.201
Trim2	0.357752	1.45824e-15	2.88587e-11	0.135	0.088
H2-M3	0.356951	6.16165e-07	0.0121939	0.164	0.132
Gm37452	0.356625	1.09754e-13	2.17204e-09	0.188	0.138
Stx16	0.355918	3.1081e-17	6.15093e-13	0.355	0.284
Sparc	0.355804	1.62173e-60	3.20941e-56	0.995	0.906
Lefty1	0.355461	2.11088e-11	4.17743e-07	0.131	0.093
Atl3	0.354991	4.79539e-07	0.00949007	0.128	0.1
Phf21a	0.354982	3.64838e-07	0.00722015	0.187	0.155
Rcn2	0.354346	1.01168e-30	2.00212e-26	0.495	0.392
2610001J05Rik	0.353707	9.06817e-31	1.79459e-26	0.523	0.423
Naprt	0.353691	5.11241e-07	0.0101175	0.103	0.077
Cndp2	0.35294	3.51143e-21	6.94912e-17	0.259	0.186
Zpr1	0.352505	5.1183e-08	0.00101291	0.155	0.123
Erh	0.352398	7.22203e-24	1.42924e-19	0.465	0.382
Lztr1	0.352302	2.82058e-09	5.58192e-05	0.152	0.116
AI837181	0.352059	5.84072e-07	0.0115588	0.141	0.112
Ifitm3	0.352052	2.93165e-130	5.80174e-126	0.969	0.915
Rad1	0.350728	3.09392e-07	0.00612286	0.115	0.088
Itgb3bp	0.350671	7.50936e-07	0.014861	0.102	0.077
Elof1	0.349901	1.97437e-18	3.90728e-14	0.402	0.331
Sgta	0.349276	1.96008e-19	3.87899e-15	0.32	0.247
Atp6v0d1	0.349142	7.46389e-16	1.4771e-11	0.338	0.272
Mat2b	0.349136	9.54004e-23	1.88797e-18	0.447	0.366
Rnf26.1	0.348498	1.14444e-08	0.000226486	0.159	0.124
Ogfr	0.348269	5.09406e-10	1.00811e-05	0.193	0.152
Sdhaf4	0.348028	1.20933e-12	2.39327e-08	0.294	0.241
Ftl1	0.347809	0	0	0.991	0.969
Tor1b	0.347023	2.53541e-07	0.00501758	0.179	0.146
Gngt2	0.346871	2.02871e-59	4.01481e-55	0.337	0.196
Commd9	0.346344	9.31565e-08	0.00184357	0.177	0.143
Gm10073	0.346189	2.9077e-31	5.75434e-27	0.717	0.616
Trmt112	0.346122	1.62734e-28	3.22051e-24	0.519	0.421
Nudcd2	0.345958	2.79316e-11	5.52767e-07	0.248	0.199
Copz2	0.345664	2.73247e-48	5.40757e-44	0.593	0.454
Tmem219	0.345483	1.28947e-17	2.55186e-13	0.311	0.242
Il6ra	0.344857	4.36259e-22	8.63356e-18	0.173	0.109
Smc6	0.344736	2.03012e-24	4.0176e-20	0.488	0.397
Pgpep1	0.344238	8.03844e-08	0.00159081	0.162	0.129
Tusc3	0.34336	2.43943e-16	4.82763e-12	0.299	0.235
Vsig10	0.340304	3.08736e-09	6.10988e-05	0.135	0.1
Lmna	0.34019	7.53128e-22	1.49044e-17	0.652	0.575
Nhp2	0.339097	2.73265e-14	5.40792e-10	0.313	0.253
Snhg6	0.338272	5.02666e-11	9.94775e-07	0.19	0.146
Rrbp1	0.337881	1.10198e-49	2.18082e-45	0.825	0.722
Lix1l	0.336916	1.94487e-06	0.0384889	0.193	0.163
Eif4e2	0.336692	1.24549e-14	2.46482e-10	0.355	0.295
Hypk	0.336312	2.23466e-18	4.4224e-14	0.445	0.372
Mlec	0.33569	1.1706e-17	2.31662e-13	0.272	0.205
Zbtb16	0.333855	1.3227e-13	2.61763e-09	0.232	0.177
Trpm7	0.333731	2.85427e-10	5.64859e-06	0.223	0.179
Epb41l3	0.332596	7.48848e-09	0.000148197	0.158	0.123
Sdcbp	0.33212	9.6422e-42	1.90819e-37	0.658	0.538
Pdpn	0.331096	1.22829e-84	2.43078e-80	0.51	0.302
Rbfox2	0.330278	4.95253e-10	9.80105e-06	0.229	0.185
Chpf2	0.329875	1.92891e-09	3.81731e-05	0.118	0.085
Ap1m1	0.329864	9.94559e-09	0.000196823	0.181	0.144
Gmds	0.329706	1.71217e-07	0.00338838	0.119	0.09
Gatd1	0.329596	1.25138e-13	2.47647e-09	0.246	0.191
Ifi203	0.328286	1.20498e-27	2.38465e-23	0.348	0.245
Eea1	0.328016	6.61981e-14	1.31006e-09	0.282	0.225
Erp44	0.327722	3.87301e-23	7.66469e-19	0.446	0.359
Psd3	0.327686	2.132e-08	0.000421922	0.141	0.108
Chchd7	0.325649	1.39854e-09	2.76772e-05	0.225	0.183
Zdhhc3	0.325478	4.91154e-08	0.000971993	0.202	0.166
Cant1	0.325327	1.09188e-10	2.16083e-06	0.152	0.112
Rin2	0.324486	9.97306e-32	1.97367e-27	0.28	0.184
Kank1	0.324037	3.1679e-11	6.26928e-07	0.157	0.116
Stx4a	0.323599	4.513e-19	8.93122e-15	0.458	0.383
Plin3	0.32224	8.07762e-40	1.59856e-35	0.487	0.365
Pi15	0.321874	3.59621e-39	7.11689e-35	0.125	0.056
Tbck	0.321062	2.13301e-06	0.0422122	0.119	0.093
Tmem106c	0.321048	9.4452e-10	1.86921e-05	0.19	0.149
Hdac3	0.32067	1.35388e-08	0.000267932	0.2	0.162
Pde6d	0.319585	1.22634e-09	2.42692e-05	0.284	0.24
Ncstn	0.318009	9.62731e-08	0.00190524	0.174	0.14
Mapk12	0.317551	1.47563e-06	0.0292028	0.134	0.106
Tspan4	0.316316	4.25135e-25	8.41343e-21	0.404	0.304
Tax1bp3	0.316279	6.4185e-34	1.27022e-29	0.464	0.357
Fastk	0.31615	1.6109e-10	3.18796e-06	0.232	0.186
Rab34	0.315159	6.14222e-31	1.21555e-26	0.404	0.296
Dph3	0.314792	1.66448e-14	3.29401e-10	0.35	0.289
Rps16	0.314489	1.15148e-165	2.27878e-161	0.979	0.961
Ccdc174	0.313523	2.34404e-12	4.63885e-08	0.257	0.205
Setd7	0.313507	1.80785e-07	0.00357773	0.207	0.172
Adam19	0.313176	1.14723e-17	2.27037e-13	0.136	0.085
Rfng	0.313062	4.70188e-07	0.00930502	0.108	0.081
Kif13b	0.31283	1.12829e-06	0.0223289	0.16	0.131
2310009B15Rik	0.311979	4.97435e-07	0.00984425	0.147	0.116
Maged2	0.311392	3.75466e-34	7.43048e-30	0.532	0.399
Atraid	0.311103	5.12017e-33	1.01328e-28	0.683	0.568
Isca1	0.31022	2.38696e-06	0.047238	0.11	0.085
Ntmt1	0.308909	1.17242e-06	0.0232022	0.174	0.144
Serf2	0.308292	7.79051e-100	1.54174e-95	0.966	0.934
Zfp945	0.307635	4.29719e-07	0.00850414	0.204	0.17
Sec61a1	0.307454	3.68491e-11	7.29244e-07	0.29	0.239
Tug1	0.307451	6.45039e-07	0.0127653	0.19	0.157
Pstk	0.307251	2.51734e-06	0.0498181	0.159	0.13
Tmem120a	0.306397	4.28144e-08	0.000847296	0.149	0.116
Gnl3	0.304796	3.40511e-11	6.73872e-07	0.229	0.181
Spsb2	0.303273	1.70351e-11	3.37124e-07	0.195	0.149
Tnfsf12	0.301158	2.67055e-17	5.28502e-13	0.349	0.277
R3hdm4	0.301083	3.54826e-17	7.022e-13	0.42	0.348
Slc31a2	0.299625	1.96513e-10	3.889e-06	0.233	0.187
Gm9844	0.298272	2.47932e-18	4.90657e-14	0.385	0.31
Sra1	0.297067	3.43948e-20	6.80672e-16	0.498	0.414
Dock7	0.29693	6.50113e-15	1.28657e-10	0.226	0.168
Mrpl30	0.296771	1.19612e-22	2.36713e-18	0.518	0.435
Plscr3	0.296223	1.23069e-12	2.43553e-08	0.249	0.195
Gm9320	0.295892	1.2701e-08	0.000251352	0.173	0.135
Prr13	0.294642	1.4339e-15	2.8377e-11	0.52	0.46
Npm1	0.294537	2.59007e-42	5.12576e-38	0.836	0.753
Cdc26	0.292985	1.59617e-17	3.15883e-13	0.424	0.35
Clptm1l	0.292981	5.72545e-14	1.13307e-09	0.368	0.305
Atf1	0.292821	1.84484e-07	0.00365094	0.237	0.2
Cacfd1	0.292803	1.35392e-08	0.000267941	0.186	0.149
Zfp560	0.292076	7.63275e-07	0.0151052	0.207	0.175
Mycbp2	0.29092	1.56476e-14	3.09666e-10	0.4	0.333
Snrpg	0.290823	3.90359e-35	7.72521e-31	0.747	0.652
Sec24a	0.290657	1.00076e-06	0.019805	0.127	0.099
Pold4	0.289022	2.4278e-13	4.80462e-09	0.325	0.268
March2	0.288625	1.84665e-17	3.65452e-13	0.478	0.403
Cnih1	0.288343	5.96835e-15	1.18114e-10	0.415	0.351
Vamp7	0.288315	2.46496e-08	0.000487815	0.18	0.142
Ntan1	0.288007	9.73125e-19	1.92581e-14	0.489	0.409
Cdc16	0.286579	8.30822e-10	1.6442e-05	0.221	0.178
Derl1	0.286532	1.48903e-14	2.94679e-10	0.403	0.338
Kdm5b	0.28388	8.14846e-08	0.00161258	0.173	0.139
Eif4b	0.28152	1.19818e-15	2.37119e-11	0.399	0.331
Polr2f	0.281344	2.21134e-23	4.37624e-19	0.568	0.478
Rps25	0.280789	6.30522e-101	1.2478e-96	0.971	0.951
Asap1	0.280605	1.11784e-18	2.21221e-14	0.326	0.246
Rit1	0.280108	9.16656e-12	1.81406e-07	0.314	0.258
Clint1	0.27964	1.98777e-09	3.9338e-05	0.199	0.158
Arcn1	0.279461	4.11548e-12	8.14453e-08	0.304	0.249
Smim19	0.279158	1.37018e-12	2.71158e-08	0.284	0.229
Arfip2	0.277146	2.91179e-07	0.00576242	0.132	0.101
Colgalt1	0.27702	2.40123e-14	4.75203e-10	0.308	0.246
Ackr1	0.276993	2.06869e-114	4.09394e-110	0.153	0.037
Pts	0.276018	2.08495e-06	0.0412611	0.232	0.2
Os9	0.275958	2.074e-18	4.10445e-14	0.447	0.372
Malsu1	0.273223	3.94683e-07	0.00781077	0.223	0.188
Kxd1	0.272772	1.06698e-10	2.11156e-06	0.313	0.263
Pxk	0.272714	7.33014e-07	0.0145064	0.163	0.131
Sdf2	0.272183	2.9513e-13	5.84062e-09	0.395	0.335
Pdlim2	0.272028	7.80527e-39	1.54466e-34	0.58	0.424
Mydgf	0.271661	1.55049e-15	3.06841e-11	0.459	0.392
Snapin	0.271485	1.34272e-13	2.65724e-09	0.343	0.283
Kif1b	0.27094	4.88243e-09	9.66233e-05	0.365	0.321
Tnks1bp1	0.270332	1.96658e-06	0.0389185	0.159	0.13
Crtc3	0.269375	5.31525e-16	1.05189e-11	0.287	0.222
Cask	0.269212	1.80671e-07	0.00357549	0.162	0.129
Ccdc127	0.269023	2.57345e-07	0.00509286	0.22	0.183
Ssr1	0.26869	5.54978e-16	1.0983e-11	0.41	0.34
Rpl9-ps6	0.268519	4.79221e-09	9.48378e-05	0.522	0.469
Aaed1	0.268156	1.58561e-07	0.00313792	0.229	0.192
Lman2	0.268073	1.80575e-13	3.57359e-09	0.44	0.38
Mrpl40	0.267548	1.9994e-10	3.95681e-06	0.258	0.21
Rps27	0.267355	1.13284e-139	2.24188e-135	0.98	0.977
Zfp771	0.265566	2.80392e-08	0.000554895	0.261	0.221
Runx1t1	0.264771	2.11909e-09	4.19368e-05	0.244	0.2
Rpl36al	0.26454	6.58079e-34	1.30234e-29	0.742	0.648
Thap11	0.264376	1.69129e-06	0.0334707	0.219	0.187
Thoc7	0.264097	4.35365e-18	8.61588e-14	0.472	0.396
Rtraf	0.263567	1.07375e-24	2.12495e-20	0.686	0.598
Copb2	0.262752	5.80545e-11	1.1489e-06	0.379	0.327
Cavin3	0.262475	2.29492e-43	4.54165e-39	0.873	0.72
9530068E07Rik	0.262425	1.3496e-19	2.67086e-15	0.464	0.377
Gtf3a	0.260965	4.10033e-08	0.000811456	0.252	0.212
Irf7	0.26096	9.91366e-13	1.96191e-08	0.185	0.135
Cry2	0.260032	7.42841e-09	0.000147008	0.238	0.196
Mrps17	0.259163	1.25194e-10	2.4776e-06	0.376	0.325
Uba52	0.258777	8.19144e-27	1.62109e-22	0.699	0.609
Wipf1	0.257781	1.20061e-07	0.002376	0.218	0.18
Tmem214	0.257435	6.89258e-07	0.0136404	0.169	0.137
Glt8d1	0.257114	5.92672e-07	0.011729	0.192	0.158
Aes	0.257092	2.87771e-20	5.69499e-16	0.644	0.556
Jtb	0.256984	2.54088e-14	5.0284e-10	0.416	0.349
Copa	0.255296	9.17949e-11	1.81662e-06	0.43	0.378
Rpa3	0.255219	1.72666e-06	0.0341707	0.176	0.144
Gpr180	0.255018	3.93835e-08	0.000779399	0.209	0.172
2410006H16Rik	0.253833	6.54814e-25	1.29588e-20	0.503	0.406
Smarca2	0.252982	1.54659e-10	3.0607e-06	0.413	0.36
Emg1	0.252782	6.38581e-17	1.26375e-12	0.504	0.429
Ufc1	0.252686	3.05258e-13	6.04106e-09	0.472	0.41
Sept2	0.252395	4.58912e-16	9.08187e-12	0.523	0.451
Agtr1a	0.25232	3.5524e-37	7.03021e-33	0.178	0.096
Wls	0.252059	1.08695e-10	2.15108e-06	0.377	0.32
Hbp1	0.251705	7.18525e-13	1.42196e-08	0.374	0.312
Glb1	0.250961	1.59159e-09	3.14976e-05	0.149	0.111
Zfp277	0.250169	9.90481e-07	0.0196016	0.179	0.147
Frg1	0.250104	5.06803e-11	1.00296e-06	0.347	0.295

## Sheet: EnC
gene	avg_log2FC	p_val	p_val_adj	pct.1	pct.2
A2m	7.72221	0	0	0.231	0.002
Col9a2	7.40158	0	0	0.261	0.003
Col2a1	7.36024	3.28085e-270	6.4928e-266	0.12	0.001
Cdkn2a	7.13045	0	0	0.355	0.006
6030408B16Rik	6.95463	0	0	0.473	0.009
Angptl7	6.82848	0	0	0.655	0.143
Col26a1	6.54234	0	0	0.221	0.004
Fndc5	6.47003	7.81832e-235	1.54725e-230	0.12	0.002
Cst6	5.54373	0	0	0.468	0.033
Gm19935	5.4278	4.98482e-154	9.86495e-150	0.102	0.004
Apod	5.17681	0	0	0.998	0.616
Gfra1	5.0406	0	0	0.447	0.026
Kcnk2	4.96823	0	0	0.541	0.039
Crispld2	4.94095	0	0	0.859	0.13
Nrxn2	4.92438	8.4869e-285	1.67956e-280	0.224	0.014
Ngfr	4.88191	0	0	0.324	0.012
Dlk1	4.7589	2.40759e-246	4.76461e-242	0.218	0.016
Col15a1	4.70825	0	0	0.956	0.167
Lum	4.68703	0	0	0.979	0.404
Sox8	4.6785	5.11731e-226	1.01272e-221	0.177	0.011
Abca6	4.66071	0	0	0.672	0.073
Phactr3	4.65594	5.4166e-149	1.07195e-144	0.125	0.008
Cdkn2b	4.65133	0	0	0.363	0.037
Grin2b	4.63783	3.2458e-156	6.42344e-152	0.115	0.006
Nipal1	4.62933	1.50768e-186	2.98371e-182	0.134	0.007
Osr2	4.38472	0	0	0.664	0.104
Foxs1	4.35634	0	0	0.378	0.043
Enpp2	4.20823	0	0	0.858	0.13
Bmp5	3.96812	1.16113e-195	2.29789e-191	0.256	0.033
Sox9	3.96784	0	0	0.48	0.052
Plxdc1	3.83411	7.35419e-220	1.45539e-215	0.26	0.03
P2ry1	3.64683	5.38241e-191	1.06518e-186	0.261	0.036
Slc1a3	3.64324	0	0	0.449	0.05
Cp	3.60568	0	0	0.924	0.286
Col11a1	3.55689	1.21917e-219	2.41273e-215	0.249	0.027
Rarres1	3.55239	1.35746e-75	2.68642e-71	0.109	0.015
Matn2	3.46145	0	0	0.817	0.189
Ccl11	3.38855	0	0	0.984	0.371
Unc13c	3.34771	2.50224e-77	4.95193e-73	0.147	0.027
Bmp7	3.3381	1.02867e-155	2.03574e-151	0.265	0.047
Vit	3.33206	0	0	0.867	0.277
Vwa1	3.25868	0	0	0.867	0.22
G0s2	3.24897	0	0	0.637	0.13
Rasgrp2	3.14649	0	0	0.81	0.208
Mdk	3.12683	7.19034e-197	1.42297e-192	0.397	0.087
P2ry14	3.12676	0	0	0.537	0.09
Ptgfr	3.04019	6.92278e-89	1.37002e-84	0.205	0.046
Cyp26b1	3.02273	1.54031e-102	3.04828e-98	0.192	0.035
Psat1	3.0006	3.90098e-79	7.72004e-75	0.169	0.035
Cpxm1	2.99352	0	0	0.686	0.19
Etv4	2.99303	3.1059e-74	6.14657e-70	0.116	0.018
Abca9	2.97954	1.10375e-238	2.18432e-234	0.468	0.103
Cxcl1	2.97006	2.37117e-74	4.69255e-70	0.194	0.048
Spry2	2.96769	1.29269e-130	2.55823e-126	0.38	0.112
Clcn5	2.94614	1.15942e-108	2.2945e-104	0.242	0.054
Meox1	2.91335	1.87422e-126	3.70908e-122	0.251	0.05
Gm36962	2.89785	2.81812e-82	5.57706e-78	0.162	0.031
Ifi30	2.8929	9.37305e-220	1.85493e-215	0.531	0.15
Celf4	2.86963	4.15198e-70	8.21677e-66	0.154	0.032
Smoc2	2.8619	0	0	1	0.528
Hsd11b1	2.86005	7.60737e-135	1.5055e-130	0.255	0.048
Lama2	2.84509	0	0	0.696	0.209
Ccl7	2.83794	1.60147e-163	3.16932e-159	0.332	0.068
Itm2a	2.80046	0	0	0.966	0.529
Sorcs2	2.76138	1.77586e-81	3.51444e-77	0.226	0.06
Foxd2os	2.75425	2.60749e-191	5.16021e-187	0.444	0.112
Rgmb	2.75055	4.97807e-125	9.8516e-121	0.363	0.108
Podn	2.73007	2.93619e-215	5.81073e-211	0.503	0.133
Gpc3	2.72121	0	0	0.979	0.547
Trf	2.71246	6.63484e-123	1.31304e-118	0.413	0.136
Gpc4	2.70114	3.75394e-150	7.42905e-146	0.406	0.118
Cpxm2	2.69689	1.82395e-258	3.6096e-254	0.536	0.125
Gria3	2.69298	3.11248e-85	6.15961e-81	0.177	0.035
Abi3bp	2.68	0	0	0.858	0.339
Adcyap1r1	2.66629	9.16842e-68	1.81443e-63	0.147	0.03
Acot1	2.66587	8.40836e-148	1.66401e-143	0.274	0.051
Gm42970	2.66008	3.40477e-63	6.73804e-59	0.151	0.034
Adam19	2.65044	7.99859e-120	1.58292e-115	0.324	0.087
Rnd3	2.60656	3.49474e-148	6.91609e-144	0.444	0.142
Abca8a	2.5709	0	0	0.866	0.289
Tnik	2.56758	7.05996e-61	1.39717e-56	0.13	0.026
Gjb5	2.55633	5.5248e-72	1.09336e-67	0.246	0.077
Gm43322	2.5401	7.70526e-41	1.52487e-36	0.1	0.023
Nmb	2.53681	2.43637e-66	4.82158e-62	0.235	0.073
Ptges	2.48199	4.69205e-90	9.28556e-86	0.322	0.11
Sgip1	2.47515	4.29968e-72	8.50906e-68	0.227	0.065
Gpr153	2.4699	2.53381e-49	5.0144e-45	0.15	0.041
Dcn	2.45913	0	0	1	0.876
Etv1	2.45836	5.4215e-148	1.07292e-143	0.4	0.111
Gfra2	2.44233	2.24359e-92	4.44007e-88	0.262	0.07
Ank2	2.43766	3.6516e-183	7.22652e-179	0.511	0.156
Tbx18	2.42071	2.25043e-62	4.45361e-58	0.232	0.076
Spp1	2.40397	1.32546e-120	2.62308e-116	0.533	0.221
Spry4	2.39059	1.39133e-52	2.75343e-48	0.147	0.037
Cthrc1	2.35214	2.00034e-48	3.95867e-44	0.175	0.054
2610035D17Rik	2.3521	2.34909e-51	4.64886e-47	0.196	0.064
2810468N07Rik	2.33693	2.37079e-33	4.69179e-29	0.118	0.035
Oaf	2.33247	1.2092e-203	2.39301e-199	0.721	0.347
Mmp2	2.32816	0	0	0.925	0.408
Srpx	2.29519	6.33417e-233	1.25353e-228	0.678	0.237
Rida	2.29257	3.74462e-44	7.41061e-40	0.213	0.082
Cyp1b1	2.28878	2.36573e-69	4.68179e-65	0.208	0.056
Il33	2.27336	1.71559e-266	3.39515e-262	0.835	0.37
Sec11c	2.27027	2.95979e-209	5.85742e-205	0.71	0.331
Arhgap32	2.23733	5.00591e-45	9.9067e-41	0.177	0.058
Lamb1	2.21655	1.09018e-154	2.15746e-150	0.515	0.18
Sipa1l1	2.20817	1.2578e-83	2.48919e-79	0.353	0.134
Kdelr3	2.19989	1.07047e-124	2.11847e-120	0.509	0.219
Fscn1	2.19491	1.32124e-103	2.61474e-99	0.303	0.083
Lefty1	2.1906	1.03105e-43	2.04045e-39	0.234	0.098
Aspa	2.18974	2.75374e-178	5.44966e-174	0.369	0.078
Nt5e	2.18946	5.04115e-36	9.97643e-32	0.126	0.037
Rtn1	2.18727	1.87454e-36	3.70972e-32	0.125	0.036
Pycr1	2.18153	1.06128e-26	2.10028e-22	0.122	0.044
Ogfrl1	2.17197	1.07011e-48	2.11775e-44	0.208	0.073
Laptm4b	2.16988	8.65044e-126	1.71192e-121	0.502	0.209
Chpf	2.1684	8.71363e-85	1.72443e-80	0.385	0.159
Ank	2.15907	1.39491e-57	2.76053e-53	0.244	0.087
Trabd2b	2.15478	2.36657e-34	4.68344e-30	0.126	0.038
Gm37452	2.14417	2.30148e-74	4.55463e-70	0.348	0.142
Phgdh	2.14017	1.40114e-102	2.77286e-98	0.369	0.125
Clic6	2.13032	3.03403e-32	6.00435e-28	0.143	0.05
Ramp1	2.11979	8.14988e-126	1.61286e-121	0.44	0.147
Olfml3	2.11778	1.9264e-235	3.81235e-231	0.788	0.351
Scly	2.09554	7.85245e-37	1.554e-32	0.154	0.052
Rab3a	2.07966	4.32509e-51	8.55935e-47	0.274	0.115
Gm38340	2.06543	1.59375e-17	3.15403e-13	0.101	0.041
Col1a1	2.06543	0	0	0.991	0.678
Entpd2	2.04591	2.25343e-228	4.45955e-224	0.782	0.348
Gpsm2	2.04559	1.15576e-35	2.28725e-31	0.169	0.062
Agmo	2.04056	5.78076e-49	1.14401e-44	0.234	0.089
Mest	2.02266	9.60895e-34	1.90161e-29	0.2	0.085
Csgalnact1	2.02031	2.60376e-24	5.15284e-20	0.129	0.05
Mmp19	2.01258	1.90323e-38	3.76649e-34	0.176	0.063
Malt1	2.0117	2.81072e-32	5.56241e-28	0.137	0.047
Abca8b	2.00832	2.03726e-105	4.03174e-101	0.366	0.117
Hspg2	2.0058	7.72335e-179	1.52845e-174	0.739	0.403
Shisa3	2.00219	1.37801e-68	2.72709e-64	0.332	0.132
Ncald	1.99931	4.50727e-41	8.91988e-37	0.2	0.076
Pdgfra	1.9925	1.28634e-195	2.54566e-191	0.768	0.378
Reps2	1.97126	6.78934e-37	1.34361e-32	0.213	0.09
Tmem45a	1.97002	3.6584e-79	7.23997e-75	0.36	0.142
Col18a1	1.96593	2.64016e-76	5.22488e-72	0.341	0.13
Glipr2	1.95998	2.32348e-87	4.59817e-83	0.439	0.198
3830403N18Rik	1.95335	1.80562e-23	3.57333e-19	0.113	0.041
Jade1	1.95047	2.45308e-50	4.85465e-46	0.295	0.131
Klf15	1.92704	1.07475e-33	2.12693e-29	0.217	0.097
Tmem97	1.91808	1.10209e-29	2.18103e-25	0.185	0.08
Rasl11b	1.90375	1.44095e-28	2.85165e-24	0.196	0.09
Meg3	1.88638	1.74409e-270	3.45156e-266	0.945	0.52
D630033O11Rik	1.87272	1.46413e-30	2.89751e-26	0.178	0.074
Creb3l1	1.87082	1.6423e-63	3.25011e-59	0.375	0.178
Kif21a	1.86262	2.07969e-19	4.1157e-15	0.107	0.042
Sqle	1.84457	4.01414e-38	7.94397e-34	0.212	0.086
Agfg2	1.84361	5.42866e-26	1.07433e-21	0.189	0.089
Sox5	1.8379	2.09629e-24	4.14856e-20	0.141	0.057
Gxylt2	1.83656	4.69808e-45	9.2975e-41	0.27	0.118
Lrp4	1.82967	1.17553e-25	2.32637e-21	0.182	0.083
Wdr91	1.8285	2.63886e-19	5.2223e-15	0.126	0.054
Sobp	1.81077	2.84955e-11	5.63927e-07	0.104	0.053
Psip1	1.80734	1.08762e-100	2.1524e-96	0.574	0.32
Col1a2	1.80064	0	0	0.999	0.745
Cdk8	1.80048	2.43708e-18	4.82297e-14	0.158	0.079
Hlf	1.79569	4.15748e-30	8.22765e-26	0.244	0.124
Fap	1.78673	1.72323e-69	3.41026e-65	0.419	0.203
Cep170b	1.78312	7.14552e-17	1.4141e-12	0.141	0.069
Slc29a1	1.78175	8.347e-124	1.65187e-119	0.64	0.345
Cdh19	1.76679	3.0634e-101	6.06246e-97	0.191	0.034
Ramp2	1.76667	1.26038e-237	2.49429e-233	0.91	0.526
C1qtnf2	1.76524	7.7244e-61	1.52866e-56	0.416	0.219
Fam20c	1.7568	3.25473e-16	6.44112e-12	0.155	0.081
Rcn1	1.74993	8.22833e-111	1.62839e-106	0.62	0.356
Pik3r2	1.73728	4.60851e-43	9.12024e-39	0.278	0.129
Ggcx	1.73245	2.45851e-30	4.8654e-26	0.225	0.108
Plekhf1	1.73095	1.41192e-32	2.79419e-28	0.253	0.126
Ctsb	1.7281	2.13076e-294	4.21677e-290	0.966	0.837
Fam213a	1.72805	3.52237e-37	6.97078e-33	0.241	0.108
Chn1	1.72141	1.23323e-13	2.44056e-09	0.12	0.06
Bambi	1.71987	1.59053e-13	3.14766e-09	0.156	0.087
Capn1	1.71764	5.27236e-16	1.0434e-11	0.155	0.082
Alkal2	1.71202	1.56058e-16	3.08839e-12	0.1	0.041
Sult5a1	1.71112	5.23115e-72	1.03524e-67	0.456	0.227
Mxra8	1.71029	7.05863e-144	1.3969e-139	0.737	0.453
Sdc3	1.70778	1.92621e-41	3.81196e-37	0.241	0.101
Ggt5	1.70683	2.6931e-32	5.32965e-28	0.192	0.079
Cspg4	1.69592	8.11651e-64	1.60626e-59	0.288	0.104
Dcbld2	1.69466	1.96232e-32	3.88344e-28	0.268	0.139
Nr1h3	1.69269	6.23178e-34	1.23327e-29	0.206	0.087
Mamdc2	1.68151	3.9523e-18	7.82161e-14	0.139	0.064
Smox	1.67932	1.89015e-23	3.74062e-19	0.184	0.089
Plagl1	1.67889	4.554e-12	9.01236e-08	0.141	0.08
Gjc3	1.67796	5.62398e-58	1.11299e-53	0.129	0.026
Pgm2	1.67312	2.11243e-19	4.1805e-15	0.205	0.115
Fdft1	1.67096	1.01814e-24	2.01491e-20	0.179	0.082
Htra1	1.66226	3.2244e-197	6.38109e-193	0.842	0.437
Tshz3	1.66143	2.09923e-16	4.15437e-12	0.185	0.105
Pax9	1.65967	2.05661e-12	4.07003e-08	0.114	0.058
Abhd11os	1.65306	3.13436e-09	6.2029e-05	0.106	0.059
Fkbp14	1.64708	1.71784e-32	3.3996e-28	0.268	0.139
Frmd4a	1.64087	1.66083e-34	3.28678e-30	0.243	0.113
Rem1	1.63933	4.15672e-25	8.22614e-21	0.176	0.079
1500009L16Rik	1.63621	4.28148e-41	8.47304e-37	0.217	0.084
Trp53i13	1.63586	9.64736e-43	1.90921e-38	0.348	0.19
Cped1	1.63063	6.99565e-51	1.38444e-46	0.381	0.202
Crispld1	1.62896	7.80209e-21	1.54403e-16	0.162	0.076
Limk1	1.62823	3.47494e-11	6.8769e-07	0.108	0.056
Col3a1	1.6236	9.89318e-256	1.95786e-251	0.999	0.773
Copz2	1.61823	1.07588e-126	2.12917e-122	0.725	0.488
Rtkn	1.61636	3.77049e-26	7.4618e-22	0.169	0.072
Cd81	1.61291	0	0	0.995	0.934
Ccl2	1.6107	4.90613e-08	0.000970923	0.121	0.071
Il17d	1.60082	1.04397e-09	2.06601e-05	0.104	0.056
Magi3	1.59949	2.97589e-08	0.000588928	0.107	0.062
Lamc1	1.59324	9.84111e-119	1.94756e-114	0.717	0.462
Sdc2	1.58756	3.81125e-185	7.54247e-181	0.846	0.493
Gpx7	1.58566	9.59236e-77	1.89833e-72	0.532	0.309
Plekha5	1.58347	2.8581e-23	5.65619e-19	0.228	0.124
Naalad2	1.58119	4.02019e-36	7.95596e-32	0.306	0.163
Slc27a1	1.56382	1.82715e-21	3.61594e-17	0.182	0.09
Col5a3	1.56329	4.84789e-71	9.59398e-67	0.483	0.257
Ifngr1	1.5596	8.48118e-141	1.67843e-136	0.79	0.543
Gprc5b	1.55777	3.01005e-35	5.95688e-31	0.26	0.124
Tril	1.54467	3.22696e-32	6.38616e-28	0.289	0.153
Tec	1.53663	3.85346e-11	7.62601e-07	0.129	0.072
Rcsd1	1.53338	8.12758e-26	1.60845e-21	0.201	0.096
Steap3	1.53253	1.36917e-65	2.70958e-61	0.451	0.232
Aebp1	1.52997	7.58698e-163	1.50146e-158	0.831	0.467
F3	1.52767	1.08889e-87	2.15491e-83	0.498	0.231
Ctxn3	1.52121	7.16869e-14	1.41868e-09	0.179	0.104
Nrp2	1.51501	6.01559e-89	1.19049e-84	0.548	0.274
Cpq	1.51395	1.70018e-62	3.36466e-58	0.496	0.288
Plin3	1.51339	5.15094e-67	1.01937e-62	0.574	0.398
Selenos	1.50766	1.45767e-134	2.88473e-130	0.792	0.556
Lpcat1	1.50675	1.5165e-16	3.00115e-12	0.159	0.083
Fam69b	1.50325	5.41467e-09	0.000107156	0.12	0.071
Rcn3	1.5027	3.72831e-181	7.37833e-177	0.863	0.613
B3gnt9	1.50099	5.53138e-17	1.09466e-12	0.208	0.124
Sept9	1.46933	1.02962e-21	2.03763e-17	0.221	0.121
Kazald1	1.4658	8.37927e-10	1.65826e-05	0.112	0.062
Sulf1	1.46336	9.7186e-39	1.92331e-34	0.385	0.23
Prdx4	1.46043	6.30705e-90	1.24816e-85	0.639	0.417
Serpine2	1.45964	1.18174e-120	2.33866e-116	0.622	0.278
Arhgap24	1.4575	1.33522e-30	2.64239e-26	0.229	0.107
Zfp9	1.45096	7.32362e-09	0.000144934	0.123	0.074
Pdzrn3	1.44889	7.24106e-10	1.43301e-05	0.121	0.069
Sec11a	1.44592	7.42459e-111	1.46933e-106	0.73	0.533
Mfap2	1.44426	2.41647e-112	4.78219e-108	0.616	0.291
Gstt1	1.44364	1.81328e-56	3.58849e-52	0.501	0.313
S1pr2	1.44363	1.08876e-10	2.15465e-06	0.119	0.065
Steap4	1.44342	5.22968e-69	1.03495e-64	0.407	0.178
Pdgfrl	1.43911	1.25378e-23	2.48123e-19	0.198	0.097
Vamp4	1.43723	2.68196e-33	5.30759e-29	0.392	0.262
Srm	1.43652	1.07606e-22	2.12953e-18	0.325	0.22
Col6a2	1.43531	1.91649e-149	3.79273e-145	0.816	0.512
Tmem64	1.43492	3.36319e-11	6.65576e-07	0.155	0.093
Sned1	1.4268	1.27761e-23	2.52839e-19	0.207	0.104
Serpinh1	1.42538	2.66076e-244	5.26564e-240	0.981	0.808
Bcl2	1.41971	2.09262e-33	4.14129e-29	0.292	0.153
Col6a1	1.41851	2.46951e-178	4.88716e-174	0.899	0.583
Spaar	1.41605	4.85528e-11	9.6086e-07	0.13	0.073
Rhoj	1.41008	3.23578e-90	6.4036e-86	0.71	0.516
Cd302	1.40614	1.2217e-86	2.41774e-82	0.645	0.403
Dusp6	1.40583	6.48861e-29	1.2841e-24	0.224	0.104
Vldlr	1.39747	8.28833e-31	1.64026e-26	0.305	0.171
Tlcd2	1.39193	3.97609e-09	7.86869e-05	0.127	0.076
Ctsk	1.38792	2.70876e-73	5.36063e-69	0.551	0.318
B3galnt1	1.38603	1.15455e-27	2.28486e-23	0.276	0.153
Bicc1	1.38556	3.23822e-61	6.40845e-57	0.536	0.334
1810055G02Rik	1.37978	2.83008e-08	0.000560072	0.142	0.092
Pdpn	1.37913	2.52793e-67	5.00277e-63	0.583	0.363
Fkbp7	1.37702	1.3305e-100	2.63307e-96	0.697	0.469
Tvp23b	1.37226	1.23299e-23	2.44008e-19	0.335	0.228
Maged2	1.36815	1.59602e-87	3.15853e-83	0.668	0.431
Rian	1.36575	1.63724e-29	3.24011e-25	0.265	0.138
Scara5	1.36502	7.80374e-136	1.54436e-131	0.721	0.335
Tmem39a	1.36337	5.11516e-07	0.0101229	0.154	0.108
Itm2c	1.36215	1.45115e-124	2.87184e-120	0.788	0.615
Ecm1	1.36007	2.97242e-134	5.88241e-130	0.841	0.526
Ppic	1.35556	1.52236e-87	3.01275e-83	0.681	0.471
Phlda1	1.35151	5.30088e-87	1.04904e-82	0.552	0.281
Slc16a2	1.35075	6.38945e-21	1.26447e-16	0.248	0.145
Dtx4	1.34634	3.34563e-08	0.0006621	0.137	0.088
Olfm1	1.3441	1.05214e-17	2.08219e-13	0.236	0.144
Ldb2	1.33239	1.80158e-10	3.56532e-06	0.206	0.143
Triqk	1.3319	9.16372e-07	0.018135	0.102	0.063
Atp1a2	1.32958	6.45123e-215	1.2767e-210	0.577	0.156
Eps8	1.32642	7.55242e-29	1.49462e-24	0.269	0.141
Slc37a3	1.31415	1.55903e-06	0.0308531	0.115	0.075
Tsc22d3	1.31164	2.90855e-65	5.75603e-61	0.714	0.542
Nsdhl	1.31137	1.58869e-07	0.00314401	0.114	0.07
Pdrg1	1.3113	7.48221e-11	1.48073e-06	0.342	0.297
Nav1	1.30969	5.65779e-49	1.11968e-44	0.474	0.288
Tenm2	1.30539	6.64163e-27	1.31438e-22	0.272	0.147
Foxp2	1.30502	1.63401e-09	3.23371e-05	0.155	0.098
Per3	1.29644	1.61943e-50	3.20485e-46	0.555	0.39
Cd63-ps	1.29307	1.51219e-36	2.99262e-32	0.476	0.332
Cyp2d22	1.29161	5.74049e-22	1.13604e-17	0.239	0.134
Pcdhga12	1.27739	2.73947e-08	0.000542142	0.129	0.079
Fez1	1.27207	5.86317e-33	1.16032e-28	0.359	0.213
Tmem263	1.27134	6.01584e-11	1.19054e-06	0.218	0.151
Herpud1	1.27133	1.64008e-51	3.24572e-47	0.562	0.398
Ddt	1.2672	2.48443e-29	4.91669e-25	0.407	0.29
Myoc	1.25786	7.49034e-165	1.48234e-160	0.746	0.315
Cpe	1.25758	1.4414e-162	2.85253e-158	0.879	0.46
Tgfbi	1.25755	2.35808e-113	4.66663e-109	0.758	0.461
Letm2	1.25699	1.40841e-06	0.0278724	0.127	0.084
Etv5	1.25138	2.54185e-07	0.00503032	0.111	0.067
Sparcl1	1.24804	4.74466e-201	9.38969e-197	0.941	0.471
Cebpd	1.24637	2.32269e-35	4.5966e-31	0.61	0.485
Pcyt2	1.24292	4.06553e-12	8.04568e-08	0.194	0.125
Rab34	1.2386	1.64569e-39	3.25682e-35	0.471	0.326
Fkbp10	1.23751	1.37983e-20	2.73068e-16	0.288	0.183
Gpr180	1.2372	6.14055e-12	1.21522e-07	0.25	0.181
Pgrmc1	1.23504	1.50893e-65	2.98618e-61	0.652	0.493
Bet1l	1.23404	1.10176e-24	2.18037e-20	0.407	0.302
Hspa2	1.23206	1.87558e-09	3.71178e-05	0.111	0.061
Fkbp11	1.22679	1.16502e-11	2.30557e-07	0.207	0.138
Foxd2	1.2261	3.78797e-07	0.0074964	0.135	0.089
Ppp1r2	1.2253	8.12656e-56	1.60825e-51	0.659	0.532
Tcf12	1.21543	2.34072e-17	4.63228e-13	0.313	0.221
Izumo4	1.21441	3.4306e-07	0.00678916	0.142	0.095
Pamr1	1.21238	8.40046e-37	1.66245e-32	0.424	0.261
Pacsin3	1.21105	1.58538e-11	3.13746e-07	0.144	0.082
Ms4a4d	1.20064	9.7768e-44	1.93483e-39	0.425	0.238
Tmem106c	1.19872	3.7606e-13	7.44222e-09	0.234	0.159
Ldlrad3	1.1921	8.94164e-12	1.76955e-07	0.235	0.163
Ghr	1.19007	1.34225e-11	2.65632e-07	0.21	0.14
Nupr1	1.18563	5.61939e-126	1.11208e-121	0.889	0.627
Plod1	1.18205	1.93357e-20	3.82653e-16	0.281	0.176
C1qtnf12	1.1806	9.37201e-10	1.85472e-05	0.234	0.173
Dnm1	1.17916	5.93252e-08	0.00117405	0.149	0.098
Msmo1	1.17715	9.41191e-22	1.86262e-17	0.296	0.186
Pofut2	1.17334	4.03833e-20	7.99185e-16	0.366	0.27
Tcf4	1.17027	1.41321e-130	2.79674e-126	0.867	0.615
Gng2	1.16833	6.95771e-17	1.37693e-12	0.143	0.068
Atf5	1.14851	1.26718e-18	2.50774e-14	0.359	0.262
P3h1	1.14549	2.64255e-07	0.00522961	0.189	0.14
Dock7	1.14352	5.02763e-12	9.94967e-08	0.257	0.184
Sh3kbp1	1.13818	2.30105e-15	4.55377e-11	0.249	0.161
Mageh1	1.13702	4.5963e-16	9.09608e-12	0.318	0.234
Cyb5a	1.13027	6.46993e-152	1.2804e-147	0.932	0.795
Cd63	1.12756	2.40636e-200	4.76219e-196	0.976	0.816
Col5a2	1.12719	4.84804e-70	9.59427e-66	0.653	0.416
Cxxc5	1.12697	4.43024e-13	8.76744e-09	0.231	0.152
Ebf2	1.12311	3.84352e-42	7.60634e-38	0.544	0.392
Kdelr2	1.12059	1.33045e-32	2.63297e-28	0.527	0.409
Igsf3	1.11984	2.5985e-13	5.14244e-09	0.214	0.136
Erg28	1.11637	4.01987e-15	7.95532e-11	0.332	0.253
Yipf5	1.11357	5.65254e-21	1.11864e-16	0.399	0.309
Fdps	1.11244	2.85564e-09	5.65132e-05	0.249	0.189
Pros1	1.10888	4.56176e-26	9.02772e-22	0.38	0.252
Aldh1a1	1.10854	1.86328e-30	3.68742e-26	0.363	0.224
Thbs4	1.10822	4.82646e-181	9.55156e-177	0.753	0.256
P3h4	1.10507	1.52985e-12	3.02757e-08	0.276	0.204
Zfyve21	1.09561	1.81162e-38	3.58519e-34	0.523	0.386
Arl1	1.09108	5.32858e-53	1.05453e-48	0.639	0.522
Sparc	1.08972	1.27547e-199	2.52416e-195	0.999	0.934
Sgcb	1.0896	1.05157e-10	2.08105e-06	0.217	0.15
Prkca	1.07431	7.54412e-10	1.49298e-05	0.222	0.157
Bin1	1.07055	7.33321e-23	1.45124e-18	0.352	0.234
Ctsf	1.05963	1.92412e-15	3.80784e-11	0.342	0.26
Runx1t1	1.05557	7.94519e-08	0.00157235	0.262	0.212
Fam234a	1.05537	1.3207e-07	0.00261367	0.185	0.133
Egfr	1.04934	5.91908e-14	1.17139e-09	0.288	0.205
Colec12	1.04649	2.2905e-15	4.53289e-11	0.295	0.205
Pdzd2	1.04387	9.12796e-19	1.80642e-14	0.352	0.251
Cyp20a1	1.02608	2.73538e-15	5.41332e-11	0.317	0.23
Glt8d1	1.02581	1.40118e-06	0.0277294	0.212	0.168
Mpv17l2	1.02552	1.8767e-07	0.00371398	0.232	0.181
Gaa	1.01955	3.89553e-16	7.70926e-12	0.333	0.243
Cyp27a1	1.01536	4.74698e-07	0.00939427	0.194	0.145
Tmed3	1.01393	8.3934e-68	1.66105e-63	0.736	0.587
Mettl1	1.0115	2.46754e-07	0.00488327	0.206	0.155
Tmem9	1.00966	2.05341e-10	4.06371e-06	0.276	0.212
Smtn	1.00867	4.59182e-15	9.08722e-11	0.229	0.142
Crtap	0.988023	1.65646e-11	3.27814e-07	0.313	0.248
Nid1	0.983579	9.18651e-102	1.81801e-97	0.854	0.593
Gsn	0.983059	1.18094e-143	2.33709e-139	1	0.945
Ssbp2	0.980415	1.48457e-20	2.93797e-16	0.4	0.299
Ikbip	0.976503	5.87695e-15	1.16305e-10	0.352	0.275
Sgce	0.975362	2.17461e-28	4.30356e-24	0.524	0.408
Eri3	0.97231	1.31724e-09	2.60682e-05	0.293	0.236
Cox6c	0.971273	1.11803e-147	2.21257e-143	0.969	0.911
Txndc5	0.970918	8.77574e-35	1.73672e-30	0.546	0.421
Vcan	0.96936	1.93822e-14	3.83574e-10	0.277	0.183
Cnpy2	0.965465	1.63229e-54	3.2303e-50	0.693	0.568
Fam114a1	0.961252	3.01304e-09	5.96281e-05	0.288	0.232
Serf1	0.959565	5.6508e-10	1.11829e-05	0.3	0.241
Tmem167	0.959253	1.23919e-28	2.45235e-24	0.57	0.499
Casp12	0.954141	1.51562e-10	2.99941e-06	0.254	0.185
Ssr2	0.952048	4.43119e-47	8.76933e-43	0.65	0.536
Sema3b	0.94867	3.17191e-19	6.27721e-15	0.285	0.182
Cyth3	0.947054	7.55119e-09	0.000149438	0.288	0.232
Snhg18	0.942233	2.78077e-38	5.50314e-34	0.586	0.434
Tnfsf12	0.939722	1.28622e-11	2.54544e-07	0.356	0.3
Vkorc1	0.93833	1.77566e-46	3.51403e-42	0.673	0.563
Lpar4	0.934115	8.24237e-07	0.0163117	0.157	0.109
Scamp2	0.927886	4.59916e-13	9.10173e-09	0.31	0.23
Gas7	0.918499	3.80068e-33	7.52155e-29	0.508	0.357
Tmed2	0.917657	1.65311e-53	3.27151e-49	0.724	0.624
Rbp4	0.914238	2.34908e-11	4.64884e-07	0.226	0.148
App	0.913933	5.6191e-93	1.11202e-88	0.884	0.769
Cldn10	0.913718	4.20937e-14	8.33035e-10	0.113	0.052
Tnfaip6	0.911065	1.44905e-14	2.86767e-10	0.184	0.104
Fkbp9	0.90981	2.35159e-43	4.65379e-39	0.632	0.497
Pja1	0.900255	4.06093e-07	0.00803659	0.271	0.226
Yif1a	0.898655	2.91159e-15	5.76204e-11	0.407	0.344
Xbp1	0.89794	8.06417e-26	1.5959e-21	0.546	0.465
Mpzl1	0.890881	9.86729e-11	1.95274e-06	0.229	0.157
Stt3a	0.890867	7.78585e-15	1.54082e-10	0.427	0.371
Efemp1	0.890826	1.62199e-72	3.20992e-68	0.738	0.449
Selenom	0.889288	7.27848e-102	1.44041e-97	0.915	0.766
Plxdc2	0.878089	1.26059e-19	2.49472e-15	0.42	0.318
Ckap4	0.875537	3.93054e-08	0.000777854	0.312	0.268
Scfd1	0.867758	9.48181e-08	0.00187645	0.314	0.271
Tusc3	0.867704	1.04107e-06	0.0206029	0.293	0.256
Slc44a2	0.866111	1.45331e-06	0.0287609	0.206	0.157
Ltbp1	0.865713	3.04112e-09	6.01837e-05	0.279	0.214
Ctsh	0.863876	1.79668e-40	3.55563e-36	0.488	0.3
Col5a1	0.861416	1.40951e-27	2.78942e-23	0.47	0.329
Ugp2	0.846721	4.47337e-17	8.85281e-13	0.428	0.341
Os9	0.84644	5.80454e-15	1.14872e-10	0.449	0.395
Adk	0.84468	6.10959e-07	0.0120909	0.3	0.261
Sh3gl1	0.843075	2.01591e-08	0.000398949	0.293	0.242
Agtr1a	0.840874	5.1719e-10	1.02352e-05	0.186	0.121
Ndn	0.839064	5.32592e-21	1.054e-16	0.509	0.423
Ostc	0.835765	2.24133e-32	4.4356e-28	0.638	0.556
Por	0.831659	1.25263e-12	2.47896e-08	0.409	0.347
Sptssa	0.830951	2.56499e-37	5.07612e-33	0.673	0.608
Rarres2	0.821677	3.28685e-107	6.50467e-103	0.932	0.688
Eva1b	0.814196	8.52236e-14	1.68657e-09	0.439	0.375
Pid1	0.805866	1.48985e-35	2.9484e-31	0.515	0.342
Peg3	0.804539	1.36891e-07	0.00270907	0.18	0.125
Bcl7c	0.800962	3.84093e-12	7.6012e-08	0.424	0.379
Cmtm7	0.800197	2.8481e-08	0.000563639	0.315	0.264
Fbln2	0.794684	4.99305e-73	9.88124e-69	0.718	0.419
Ier3ip1	0.791339	4.74755e-25	9.39539e-21	0.612	0.566
Tcp11l2	0.791166	1.20764e-07	0.00238991	0.299	0.249
Bace2	0.789641	9.36033e-22	1.85241e-17	0.398	0.263
Serpinf1	0.780243	7.0271e-134	1.39066e-129	0.951	0.626
Pdia6	0.777965	4.61987e-48	9.14271e-44	0.766	0.683
Anxa5	0.774967	3.47693e-82	6.88085e-78	0.909	0.854
Pttg1ip	0.77032	1.75415e-11	3.47147e-07	0.463	0.438
Col8a1	0.770008	5.38766e-85	1.06622e-80	0.659	0.327
Laptm4a	0.768018	5.68249e-148	1.12456e-143	0.988	0.929
Prelp	0.766851	8.0593e-48	1.59494e-43	0.673	0.469
Adprh	0.762232	2.33616e-12	4.62325e-08	0.423	0.371
Srpr	0.761637	4.19977e-07	0.00831135	0.376	0.356
Sec13	0.760437	4.18297e-08	0.000827811	0.396	0.367
Tceal9	0.753739	3.99468e-38	7.90547e-34	0.7	0.612
Dlc1	0.749953	1.14146e-14	2.25894e-10	0.431	0.349
Selenbp1	0.747132	7.84984e-09	0.000155348	0.346	0.293
Gstm5	0.745568	1.38015e-30	2.73132e-26	0.562	0.423
Tmed9	0.745431	8.25199e-49	1.63307e-44	0.786	0.717
Maged1	0.741074	5.29606e-17	1.04809e-12	0.515	0.455
Rexo2	0.739133	1.2146e-20	2.4037e-16	0.595	0.544
Scpep1	0.739092	4.77387e-10	9.44749e-06	0.403	0.356
Tspan3	0.736249	2.0103e-35	3.97837e-31	0.676	0.578
Pigp	0.73348	1.27448e-07	0.0025222	0.391	0.368
Ginm1	0.73308	1.86228e-08	0.000368546	0.413	0.393
Dclk1	0.729213	5.51627e-07	0.0109167	0.226	0.171
Sar1a	0.726355	5.07985e-18	1.0053e-13	0.541	0.491
Fam198b	0.724635	6.61968e-08	0.00131003	0.265	0.206
Selenok	0.723567	1.02936e-80	2.03709e-76	0.92	0.857
Ypel3	0.723372	3.92453e-39	7.76664e-35	0.733	0.672
Dhrs7	0.72282	3.48319e-09	6.89323e-05	0.41	0.365
Dpep1	0.716299	7.29824e-23	1.44432e-18	0.49	0.337
Cd34	0.713564	8.83956e-67	1.74935e-62	0.843	0.549
C1s1	0.706821	1.09694e-47	2.17084e-43	0.776	0.615
Dbp	0.706518	1.12124e-13	2.21894e-09	0.517	0.453
Pabpc1	0.704558	1.65454e-34	3.27433e-30	0.743	0.694
Rcn2	0.693651	2.05987e-09	4.07649e-05	0.455	0.428
Cmtm3	0.693276	7.6423e-08	0.00151241	0.335	0.283
Ift20	0.689411	8.0786e-12	1.59875e-07	0.505	0.483
Mcrip1	0.689339	9.27247e-15	1.83502e-10	0.525	0.497
Plat	0.678765	1.82195e-25	3.60564e-21	0.53	0.402
Morf4l2	0.666761	2.83158e-24	5.6037e-20	0.655	0.601
Swi5	0.664666	1.16273e-34	2.30103e-30	0.749	0.698
Tmed10	0.657379	4.80809e-48	9.51521e-44	0.818	0.756
Akap12	0.657301	1.33363e-17	2.63925e-13	0.508	0.418
Ptch1	0.650059	3.07746e-33	6.0903e-29	0.418	0.257
Tecr	0.644866	2.20226e-17	4.35828e-13	0.615	0.588
Tm2d2	0.639873	9.99233e-10	1.97748e-05	0.481	0.467
Islr	0.637703	4.04038e-60	7.99592e-56	0.818	0.549
Cirbp	0.636136	7.36911e-09	0.000145835	0.494	0.486
Ddost	0.628692	3.79269e-19	7.50573e-15	0.598	0.55
Ppib	0.628458	3.09253e-48	6.12011e-44	0.845	0.812
Hspa5	0.628446	1.24853e-40	2.47084e-36	0.847	0.79
Arf4	0.62825	5.68551e-25	1.12516e-20	0.693	0.656
Mir99ahg	0.627408	2.82717e-08	0.000559498	0.414	0.368
Oat	0.624439	5.85973e-20	1.15964e-15	0.638	0.582
Atxn10	0.62018	4.17696e-08	0.00082662	0.418	0.395
Htra3	0.616773	3.26795e-40	6.46727e-36	0.639	0.408
Prdx5	0.611022	1.44998e-20	2.86951e-16	0.665	0.64
Cdc26	0.610639	1.70571e-06	0.0337561	0.396	0.376
Tram1	0.605233	5.1125e-10	1.01176e-05	0.495	0.484
Col6a3	0.601498	6.51126e-23	1.28858e-18	0.547	0.417
Spcs1	0.599469	7.4815e-28	1.48059e-23	0.739	0.709
Tuba1a	0.59759	8.45058e-49	1.67237e-44	0.887	0.783
Tmem258	0.591893	1.06888e-19	2.11531e-15	0.646	0.614
Fxyd1	0.58088	2.91797e-69	5.77467e-65	0.837	0.618
Sdf4	0.5798	4.23173e-13	8.37459e-09	0.594	0.578
Gm2a	0.577054	9.84642e-10	1.94861e-05	0.393	0.337
Arl3	0.574205	2.87669e-09	5.69296e-05	0.477	0.444
Fuca1	0.569504	1.3193e-10	2.61089e-06	0.509	0.482
Ergic3	0.566052	5.86535e-13	1.16075e-08	0.589	0.577
Tubb6	0.565103	2.84021e-07	0.00562077	0.382	0.338
Tceal8	0.558792	1.4483e-06	0.0286619	0.463	0.458
Ctsz	0.556083	1.44357e-19	2.85682e-15	0.665	0.66
Manf	0.553325	3.91773e-10	7.75319e-06	0.568	0.559
Atraid	0.552811	5.18946e-14	1.02699e-09	0.615	0.61
Gng11	0.548755	2.2676e-55	4.48757e-51	0.715	0.484
Map1lc3a	0.538513	3.0088e-24	5.95441e-20	0.703	0.654
Rer1	0.536631	1.65742e-09	3.28004e-05	0.558	0.564
Jam2	0.531259	1.77731e-13	3.51729e-09	0.282	0.182
Cdkn1c	0.529558	4.47618e-13	8.85836e-09	0.546	0.441
Paip2	0.527936	2.28356e-11	4.51917e-07	0.587	0.599
Spcs2	0.520187	6.64055e-14	1.31417e-09	0.654	0.65
Arf5	0.511577	3.80311e-21	7.52635e-17	0.776	0.77
Ntrk2	0.503211	8.19664e-11	1.62211e-06	0.347	0.257
Tmem59	0.488574	3.8695e-31	7.65775e-27	0.865	0.83
Krtcap2	0.483916	9.64919e-22	1.90958e-17	0.781	0.752
Arf1	0.455575	1.70454e-18	3.37328e-14	0.753	0.748
Jund	0.452645	3.25209e-08	0.000643588	0.831	0.853
Fcgrt	0.451775	1.89487e-20	3.74994e-16	0.761	0.729
Gpx8	0.449817	9.90143e-11	1.95949e-06	0.594	0.541
Pdia3	0.443989	4.57369e-20	9.05134e-16	0.797	0.773
Pcolce	0.441704	3.19629e-45	6.32546e-41	0.877	0.678
Rpl22l1	0.436895	3.42277e-27	6.77365e-23	0.924	0.888
H3f3b	0.433779	2.80357e-49	5.54826e-45	0.981	0.965
Ebf1	0.430722	5.72969e-29	1.13391e-24	0.853	0.717
Rab2a	0.425809	6.31885e-10	1.2505e-05	0.634	0.641
Hexa	0.422999	1.06939e-09	2.11632e-05	0.524	0.492
Malat1	0.421279	2.24637e-68	4.44556e-64	0.999	0.999
Rpn2	0.41557	1.09509e-08	0.000216719	0.616	0.622
Dpm3	0.415163	1.17199e-09	2.31936e-05	0.658	0.671
H2afv	0.408941	1.39434e-06	0.0275941	0.561	0.585
Sec61b	0.403819	1.39102e-13	2.75283e-09	0.726	0.739
Zbtb20	0.394029	8.31552e-22	1.64564e-17	0.907	0.829
Ifitm2	0.371717	5.82502e-35	1.15277e-30	0.974	0.931
Lrp1	0.364445	7.95156e-09	0.000157361	0.566	0.519
Cnn3	0.363533	1.84739e-19	3.65598e-15	0.712	0.602
Psap	0.358677	9.43322e-36	1.86683e-31	0.929	0.924
Hsp90b1	0.358259	8.32095e-17	1.64672e-12	0.839	0.831
Rsrp1	0.350863	1.81791e-13	3.59764e-09	0.781	0.803
Hmgn1	0.347801	1.03708e-07	0.00205239	0.69	0.693
Sec62	0.340741	6.38307e-10	1.26321e-05	0.768	0.773
Atp6v1g1	0.337974	1.29749e-06	0.0256774	0.7	0.742
Tmem256	0.335168	3.09708e-08	0.000612912	0.659	0.673
Plpp3	0.331925	4.66598e-32	9.23398e-28	0.882	0.74
Calr	0.31674	4.82925e-11	9.55709e-07	0.785	0.792
Cnbp	0.304342	1.03754e-08	0.00020533	0.749	0.759
Morf4l1	0.303458	2.46224e-15	4.87277e-11	0.895	0.901
Ndrg2	0.289745	6.56821e-19	1.29985e-14	0.619	0.463
Dad1	0.275445	1.12093e-08	0.000221832	0.774	0.774
Itm2b	0.258398	1.44577e-37	2.86118e-33	0.997	0.988
Ier2	0.254052	2.96821e-07	0.00587408	0.356	0.49

## Sheet: EC2
gene	avg_log2FC	p_val	p_val_adj	pct.1	pct.2
Ccl21a	7.2178	1.31374e-35	2.59988e-31	0.203	0.086
Mmrn1	6.89922	1.30737e-225	2.58729e-221	0.144	0.006
Adgrg3	6.8127	1.03146e-210	2.04125e-206	0.11	0.002
Selp	6.11703	0	0	0.217	0.008
Btnl9	5.86827	0	0	0.236	0.009
Aqp1	5.78435	0	0	0.637	0.07
Lrg1	5.68081	0	0	0.582	0.051
Wipf3	5.61198	2.36924e-200	4.68873e-196	0.129	0.005
Aqp7	5.58957	0	0	0.297	0.014
Slc26a10	5.51641	1.6306e-180	3.22696e-176	0.129	0.006
Prox1	5.47701	1.63242e-180	3.23056e-176	0.107	0.003
Plvap	5.33474	0	0	0.619	0.06
Aplnr	5.23031	0	0	0.397	0.024
Col13a1	4.93346	2.18097e-227	4.31613e-223	0.189	0.012
Fabp4	4.81603	0	0	0.888	0.312
Fam167b	4.77764	1.72031e-198	3.40449e-194	0.178	0.013
Rbp7	4.77436	0	0	0.454	0.048
Rassf9	4.76684	0	0	0.349	0.026
Lhx6	4.75258	9.02321e-184	1.78569e-179	0.155	0.01
Gm12002	4.72755	2.04295e-220	4.043e-216	0.208	0.017
Flt4	4.72073	7.90422e-182	1.56424e-177	0.195	0.019
Cd300lg	4.68648	0	0	0.653	0.059
Gpr182	4.68315	0	0	0.23	0.012
Clca3a1	4.64034	1.1324e-152	2.24101e-148	0.135	0.01
Dll1	4.62598	5.43933e-134	1.07644e-129	0.119	0.009
Tmem252	4.52064	1.98942e-156	3.93706e-152	0.16	0.014
Exoc3l2	4.48114	1.37268e-249	2.71654e-245	0.214	0.015
Gpihbp1	4.38788	0	0	0.622	0.096
Fabp5	4.21475	0	0	0.543	0.084
Timp4	4.20376	1.46658e-302	2.90236e-298	0.36	0.042
Klhl4	4.17298	2.26506e-155	4.48255e-151	0.154	0.013
Reln	4.14186	3.62045e-94	7.16488e-90	0.137	0.019
Pkn3	4.07267	1.54096e-223	3.04956e-219	0.264	0.03
Rgcc	4.05649	5.76229e-270	1.14036e-265	0.437	0.076
Sox7	4.02829	1.20878e-137	2.39219e-133	0.166	0.019
Tmem255b	4.02148	3.26442e-291	6.46029e-287	0.357	0.044
Sox18	3.94203	0	0	0.396	0.043
Fam84b	3.93232	3.06543e-92	6.06648e-88	0.111	0.012
C1qtnf9	3.91505	0	0	0.585	0.084
Kdr	3.90475	0	0	0.659	0.089
Grrp1	3.88696	0	0	0.582	0.077
Tcf15	3.88583	4.7273e-291	9.35532e-287	0.353	0.041
Samd5	3.87903	1.13653e-134	2.2492e-130	0.129	0.01
Cd36	3.85753	0	0	0.789	0.14
Ackr1	3.85202	1.10525e-33	2.18729e-29	0.179	0.072
Myzap	3.85133	1.93729e-198	3.8339e-194	0.242	0.028
Tspan7	3.82658	0	0	0.568	0.098
Myct1	3.80765	0	0	0.633	0.075
Zfp979	3.80708	4.5248e-180	8.95457e-176	0.226	0.027
Upp1	3.80298	1.06938e-92	2.1163e-88	0.105	0.011
Pard6g	3.79563	5.12347e-40	1.01393e-35	0.144	0.045
8430408G22Rik	3.77315	4.01748e-190	7.95059e-186	0.307	0.049
Pecam1	3.72949	0	0	0.925	0.136
Clec14a	3.70096	6.81064e-278	1.34783e-273	0.4	0.06
Klk8	3.67811	4.99558e-123	9.88626e-119	0.125	0.011
Spns2	3.67055	1.87841e-169	3.71737e-165	0.237	0.032
Pde2a	3.62615	3.30961e-83	6.54971e-79	0.12	0.016
Ushbp1	3.62166	0	0	0.576	0.077
Thrsp	3.61043	7.33969e-250	1.45252e-245	0.381	0.06
Slc28a2	3.59459	3.99283e-93	7.90181e-89	0.119	0.014
Ablim3	3.59336	6.68328e-182	1.32262e-177	0.266	0.038
Nos3	3.59325	3.34419e-124	6.61815e-120	0.179	0.025
Ica1	3.5854	1.37459e-114	2.72031e-110	0.161	0.022
Tie1	3.58091	0	0	0.573	0.078
Pgm5	3.56878	1.01051e-150	1.99979e-146	0.165	0.016
Unc45b	3.56062	0	0	0.468	0.069
Rassf10	3.5265	4.86993e-92	9.6376e-88	0.101	0.01
Chp2	3.52444	4.17774e-160	8.26775e-156	0.206	0.025
Scarb1	3.52394	0	0	0.608	0.136
Apold1	3.5093	5.38699e-216	1.06609e-211	0.308	0.043
Vegfc	3.4825	3.40173e-89	6.73202e-85	0.128	0.017
Ptprb	3.48148	0	0	0.785	0.116
Syt15	3.46705	1.3393e-116	2.65047e-112	0.191	0.03
Rasgrf2	3.45725	1.61351e-123	3.19313e-119	0.188	0.027
Sncaip	3.43379	1.98172e-99	3.92183e-95	0.143	0.019
Mall	3.42566	5.52149e-241	1.0927e-236	0.336	0.046
Rasa4	3.41869	1.18692e-148	2.34892e-144	0.336	0.078
Klhl3	3.40436	6.29755e-84	1.24629e-79	0.119	0.016
Lmcd1	3.40115	0	0	0.467	0.07
Arhgef15	3.39687	1.23993e-289	2.45382e-285	0.412	0.06
Ptprr	3.39269	2.00432e-127	3.96655e-123	0.19	0.027
Pcdh17	3.38244	4.71416e-238	9.32932e-234	0.367	0.058
Gata2	3.37678	6.75867e-153	1.33754e-148	0.227	0.033
Gimap8	3.3526	5.5732e-101	1.10294e-96	0.148	0.021
Stap2	3.34356	6.15423e-111	1.21792e-106	0.181	0.028
Dysf	3.33831	6.93348e-135	1.37214e-130	0.202	0.029
Fam174b	3.32503	2.00808e-60	3.97399e-56	0.1	0.016
Adcy4	3.31483	2.59631e-207	5.13809e-203	0.324	0.051
Abi3	3.31474	6.5311e-169	1.2925e-164	0.289	0.05
Bik	3.31304	7.44501e-126	1.47337e-121	0.203	0.032
Galnt18	3.31077	3.16012e-127	6.25387e-123	0.273	0.058
Arap3	3.30105	8.43158e-138	1.66861e-133	0.238	0.041
Rnd1	3.29395	7.10888e-102	1.40685e-97	0.225	0.048
Wscd1	3.28672	1.01025e-59	1.99928e-55	0.101	0.016
Hoxd3os1	3.28071	2.96519e-89	5.86811e-85	0.148	0.023
Sybu	3.27195	1.62474e-51	3.21536e-47	0.101	0.019
Hoxb8	3.24951	1.19684e-66	2.36855e-62	0.122	0.021
Kcnb1	3.24838	1.39228e-91	2.75532e-87	0.154	0.025
Mmrn2	3.22987	0	0	0.738	0.109
Ret	3.22465	6.3366e-67	1.25401e-62	0.106	0.016
Esm1	3.2091	7.07154e-44	1.39946e-39	0.107	0.024
B3gnt3	3.18454	2.32388e-96	4.59895e-92	0.159	0.025
Cdh13	3.17644	2.21838e-196	4.39018e-192	0.427	0.099
Tnfsf10	3.17144	4.29909e-133	8.50789e-129	0.218	0.034
Plekha7	3.16926	4.58575e-72	9.0752e-68	0.116	0.018
Podxl	3.16901	0	0	0.555	0.105
Ctla2a	3.14678	0	0	0.763	0.124
Ppp1r16b	3.13549	1.32382e-133	2.61983e-129	0.231	0.039
S1pr1	3.13384	0	0	0.602	0.095
She	3.12039	9.56733e-155	1.89337e-150	0.277	0.049
4833403J16Rik	3.12015	1.18492e-56	2.34495e-52	0.103	0.018
Sema3f	3.09306	3.40508e-114	6.73866e-110	0.206	0.036
Arhgap27	3.08249	8.11044e-67	1.60506e-62	0.13	0.024
Prex2	3.06584	0	0	0.653	0.122
Pim3	3.0597	0	0	0.657	0.171
Ceacam1	3.04451	3.28924e-126	6.5094e-122	0.261	0.053
Gimap4	3.03609	0	0	0.499	0.076
Icam2	3.03441	0	0	0.614	0.097
Casz1	3.02969	2.50647e-52	4.9603e-48	0.107	0.021
Cyp4b1	3.02818	2.73567e-206	5.41389e-202	0.359	0.062
Mcf2l	3.02486	4.52243e-126	8.94989e-122	0.28	0.061
Egfl7	3.0232	0	0	0.93	0.182
Cyyr1	3.02097	0	0	0.563	0.092
Syt7	3.02012	1.2044e-56	2.3835e-52	0.116	0.022
Cda	3.01852	3.46839e-66	6.86394e-62	0.116	0.019
Timeless	3.01654	1.99574e-76	3.94956e-72	0.141	0.024
Meox1	3.01276	4.54732e-240	8.99915e-236	0.332	0.044
Socs2	3.01028	1.97339e-247	3.90535e-243	0.463	0.092
Rapgef5	3.00757	6.79665e-102	1.34506e-97	0.235	0.052
Emcn	3.00749	0	0	0.787	0.126
Cracr2b	2.99941	0	0	0.581	0.103
Prkch	2.98523	2.84643e-201	5.63308e-197	0.36	0.065
Tmem88	2.98182	0	0	0.501	0.082
Csf2rb2	2.97245	1.23422e-54	2.44252e-50	0.129	0.028
Hecw2	2.97037	2.07699e-92	4.11036e-88	0.181	0.033
Rflnb	2.95899	8.16413e-280	1.61568e-275	0.534	0.11
Hoxb7	2.956	5.38245e-161	1.06519e-156	0.285	0.05
Nova2	2.95159	2.02934e-100	4.01606e-96	0.201	0.039
Rasip1	2.9402	0	0	0.609	0.099
Ehd4	2.93079	3.1033e-225	6.14142e-221	0.67	0.245
Kank3	2.9299	0	0	0.773	0.138
Hmcn1	2.90494	8.20625e-56	1.62402e-51	0.108	0.02
Jam2	2.88258	0	0	0.644	0.156
Csf2rb	2.86802	3.37308e-103	6.67532e-99	0.243	0.055
Clic5	2.85551	2.06114e-111	4.07899e-107	0.262	0.06
Eng	2.85337	0	0	0.738	0.181
Tcim	2.84946	1.93143e-108	3.8223e-104	0.297	0.078
Sh2d3c	2.84805	1.93156e-105	3.82256e-101	0.217	0.043
Adgrf5	2.84637	0	0	0.763	0.134
Adgrg1	2.83523	6.34392e-191	1.25546e-186	0.372	0.073
Gm44005	2.8341	1.87763e-59	3.71584e-55	0.167	0.043
Gm37474	2.82797	4.03683e-96	7.98889e-92	0.221	0.048
Cd24a	2.82741	1.09085e-126	2.1588e-122	0.226	0.039
Plpp1	2.8244	9.31555e-178	1.84355e-173	0.626	0.252
Tspan9	2.80829	4.24716e-134	8.40513e-130	0.331	0.081
Flt1	2.80241	0	0	0.75	0.127
Ccdc85a	2.79929	6.19588e-78	1.22616e-73	0.188	0.042
Sh3tc1	2.79769	2.32383e-51	4.59886e-47	0.106	0.02
Cldn15	2.79692	2.29878e-47	4.54928e-43	0.113	0.025
Dach1	2.79041	1.43566e-41	2.84118e-37	0.1	0.022
Cmtm8	2.78783	2.5859e-127	5.11749e-123	0.276	0.058
Nxpe4	2.77353	6.29895e-79	1.24656e-74	0.179	0.038
Gimap9	2.77153	1.54809e-76	3.06368e-72	0.16	0.031
S1pr4	2.7692	3.18468e-80	6.30248e-76	0.171	0.034
Vwf	2.75986	3.68685e-140	7.29627e-136	0.381	0.1
Efna1	2.75776	2.05471e-181	4.06627e-177	0.432	0.108
Sema6b	2.7575	1.75497e-56	3.47308e-52	0.135	0.03
Trp53i11	2.75488	3.87256e-54	7.66379e-50	0.158	0.041
Elk3	2.75258	9.62125e-227	1.90405e-222	0.535	0.142
Scarf1	2.75246	1.39309e-96	2.75692e-92	0.214	0.045
Lyve1	2.75146	6.3518e-15	1.25702e-10	0.134	0.068
Sigirr	2.74615	5.75303e-111	1.13853e-106	0.236	0.048
Fgd5	2.74291	1.29245e-156	2.55775e-152	0.345	0.076
Trib3	2.74036	1.85458e-50	3.67021e-46	0.123	0.027
Lfng	2.73823	2.83467e-175	5.6098e-171	0.385	0.085
Erg	2.73448	5.74207e-189	1.13636e-184	0.353	0.065
Hoxd8	2.725	4.01364e-52	7.94299e-48	0.132	0.031
Mgll	2.70542	7.32823e-259	1.45026e-254	0.785	0.346
Adgrl2	2.7053	1.89822e-93	3.75658e-89	0.232	0.055
Kif26a	2.6981	8.67321e-53	1.71643e-48	0.154	0.04
Gimap1	2.69669	1.02008e-262	2.01873e-258	0.444	0.075
Cdh5	2.69202	0	0	0.828	0.246
Hoxd4	2.67221	4.53773e-89	8.98016e-85	0.201	0.043
Chst15	2.66921	5.61923e-154	1.11205e-149	0.365	0.086
Lrrc1	2.66836	2.10574e-36	4.16725e-32	0.101	0.025
Pparg	2.66004	4.97238e-57	9.84035e-53	0.137	0.03
Gimap6	2.65864	0	0	0.651	0.129
Sgk1	2.65691	1.80296e-145	3.56805e-141	0.44	0.132
2810025M15Rik	2.65578	1.62953e-210	3.22484e-206	0.528	0.144
Myrip	2.65524	7.15906e-46	1.41678e-41	0.118	0.027
Tmcc3	2.65296	1.98964e-154	3.93749e-150	0.402	0.105
Dll4	2.65221	1.45276e-42	2.87502e-38	0.118	0.029
Adgrl4	2.65013	0	0	0.634	0.111
Golm1	2.64174	4.63835e-61	9.17929e-57	0.172	0.044
Gm37082	2.64164	2.00019e-41	3.95838e-37	0.107	0.025
Vamp5	2.63212	5.28167e-177	1.04524e-172	0.529	0.173
Ramp3	2.62817	9.12843e-32	1.80652e-27	0.123	0.039
Nt5e	2.62702	2.93396e-45	5.80631e-41	0.138	0.037
Ets1	2.62192	1.95104e-232	3.86111e-228	0.492	0.109
Acer2	2.61284	8.45057e-50	1.67237e-45	0.132	0.032
Mgat4a	2.60684	1.66074e-47	3.28659e-43	0.112	0.024
Dok4	2.60059	1.1979e-54	2.37065e-50	0.156	0.04
Gngt2	2.60051	9.73418e-289	1.92639e-284	0.705	0.215
Apol10b	2.59483	4.63827e-36	9.17913e-32	0.102	0.026
Fli1	2.59056	1.42376e-200	2.81761e-196	0.452	0.104
Dgke	2.58102	1.77978e-51	3.52218e-47	0.141	0.035
Enpp3	2.57961	8.67278e-49	1.71634e-44	0.143	0.037
Sema6a	2.57733	1.0841e-159	2.14544e-155	0.436	0.121
Pde4b	2.57152	3.98153e-107	7.87946e-103	0.229	0.046
Cd93	2.56537	0	0	0.644	0.132
Rnf125	2.55797	3.86682e-73	7.65243e-69	0.193	0.046
Ccm2l	2.55529	1.06326e-63	2.10418e-59	0.177	0.044
Gimap5	2.5548	9.64684e-159	1.90911e-154	0.32	0.063
Gbp4	2.55478	4.36525e-110	8.63883e-106	0.26	0.058
Hoxd9	2.54563	5.93945e-83	1.17542e-78	0.208	0.048
Cd200	2.53708	5.57686e-255	1.10366e-250	0.761	0.29
Prpf40b	2.52918	3.00751e-78	5.95186e-74	0.227	0.06
Robo4	2.52878	4.15333e-167	8.21944e-163	0.371	0.08
Pkp4	2.51649	5.51398e-157	1.09122e-152	0.484	0.154
Tspan13	2.51444	0	0	0.86	0.181
Trim37	2.5025	8.63183e-85	1.70824e-80	0.23	0.057
Gm37033	2.48302	3.14365e-134	6.22128e-130	0.479	0.165
Arhgef5	2.46988	6.81292e-38	1.34828e-33	0.13	0.038
Lipe	2.46467	6.50923e-82	1.28818e-77	0.254	0.071
Impdh1	2.46399	5.39399e-53	1.06747e-48	0.181	0.053
Mfng	2.45987	1.25153e-78	2.47678e-74	0.217	0.054
Caskin2	2.44121	1.49605e-94	2.96068e-90	0.268	0.07
Gpr160	2.43881	2.22014e-42	4.39366e-38	0.102	0.022
Stox2	2.43528	4.08642e-91	8.08703e-87	0.278	0.078
Fzd6	2.4313	1.81014e-52	3.58227e-48	0.158	0.042
Ccdc88c	2.42997	5.52112e-73	1.09263e-68	0.211	0.055
Ephb4	2.42721	9.05512e-96	1.79201e-91	0.313	0.094
N4bp3	2.41392	4.9693e-67	9.83424e-63	0.212	0.059
Plxna2	2.41299	1.94314e-83	3.84547e-79	0.239	0.062
Ptgs1	2.40618	2.05843e-98	4.07364e-94	0.356	0.119
Ece1	2.39636	7.70373e-232	1.52457e-227	0.702	0.252
Neurl1b	2.38521	2.98839e-83	5.91403e-79	0.245	0.065
Id1	2.36785	1.49866e-211	2.96584e-207	0.644	0.21
Eepd1	2.36611	3.83246e-48	7.58444e-44	0.164	0.047
Clu	2.36413	1.36881e-95	2.70888e-91	0.466	0.194
Bvht	2.36259	3.66552e-140	7.25406e-136	0.404	0.114
Plcb1	2.35949	2.4482e-104	4.845e-100	0.303	0.081
Tspan12	2.35653	1.88742e-145	3.7352e-141	0.385	0.098
Synpo	2.35563	1.66754e-65	3.30007e-61	0.219	0.064
Bcl6b	2.34959	4.77647e-32	9.45264e-28	0.107	0.03
Unc13b	2.3488	8.18169e-38	1.61916e-33	0.117	0.031
Gbp9	2.34561	5.6385e-48	1.11586e-43	0.156	0.044
Prkd2	2.34357	3.14984e-61	6.23354e-57	0.217	0.065
Kcna5	2.34301	2.66831e-50	5.28058e-46	0.128	0.029
Ipo11	2.32991	1.20819e-63	2.391e-59	0.208	0.059
Gpr4	2.32976	1.18549e-36	2.34609e-32	0.129	0.038
Gm37060	2.3147	7.10238e-49	1.40556e-44	0.16	0.045
Pqlc1	2.31198	2.91212e-91	5.76308e-87	0.308	0.093
Ggta1	2.30513	1.90314e-66	3.76632e-62	0.242	0.076
Ecscr	2.30512	1.95635e-275	3.87162e-271	0.777	0.27
Lrrc8c	2.30277	1.32031e-103	2.61289e-99	0.378	0.125
Fam43a	2.29362	2.84089e-132	5.62211e-128	0.46	0.156
Tes	2.28604	2.06849e-53	4.09353e-49	0.185	0.054
Nuak1	2.28435	1.86174e-75	3.68438e-71	0.347	0.134
Gm37390	2.27949	4.83106e-43	9.56066e-39	0.152	0.044
Cavin2	2.27911	0	0	0.931	0.395
Fry	2.27711	3.07228e-104	6.08004e-100	0.394	0.135
Gm38197	2.27576	4.57036e-115	9.04474e-111	0.301	0.072
Sox17	2.27014	3.13471e-220	6.20358e-216	0.497	0.109
Vcam1	2.26986	1.26179e-25	2.49708e-21	0.194	0.09
Eps8l2	2.26607	3.06253e-58	6.06075e-54	0.19	0.053
Parvb	2.26197	1.46763e-98	2.90444e-94	0.27	0.067
Iigp1	2.26163	8.27895e-108	1.6384e-103	0.38	0.121
Plcb4	2.26118	9.82757e-155	1.94488e-150	0.521	0.174
Pdgfb	2.25326	9.57359e-94	1.89461e-89	0.284	0.077
Ptprk	2.24807	2.64537e-56	5.23519e-52	0.209	0.065
Smagp	2.24129	2.65326e-162	5.25079e-158	0.428	0.109
Nectin2	2.23779	1.67174e-42	3.30838e-38	0.206	0.077
Cbfa2t3	2.23555	9.39034e-132	1.85835e-127	0.389	0.108
Tspan15	2.23072	2.07754e-91	4.11146e-87	0.224	0.05
Calcrl	2.2243	1.92448e-109	3.80854e-105	0.356	0.106
Hyal2	2.221	3.54767e-58	7.02083e-54	0.245	0.084
Dgkh	2.21722	7.73623e-58	1.531e-53	0.187	0.052
Hoxb9	2.20599	3.90859e-45	7.73509e-41	0.144	0.039
Rsad2	2.20323	7.05886e-77	1.39695e-72	0.256	0.075
H2-Q6	2.20165	9.27309e-51	1.83514e-46	0.165	0.046
Bmp4	2.20074	4.28222e-30	8.47452e-26	0.167	0.066
AC153143.1	2.20023	2.29218e-52	4.53622e-48	0.144	0.035
Mkl2	2.19965	3.96186e-123	7.84052e-119	0.45	0.158
Il2rg	2.19959	4.75816e-82	9.4164e-78	0.164	0.03
Plekhg1	2.19693	8.79581e-58	1.74069e-53	0.205	0.061
Cysltr1	2.19417	2.1047e-50	4.16521e-46	0.171	0.048
Yes1	2.18279	9.12678e-57	1.80619e-52	0.247	0.086
Chst7	2.18139	9.14807e-35	1.8104e-30	0.14	0.045
Mecom	2.17896	6.41315e-141	1.26916e-136	0.375	0.093
Rasgrp3	2.17876	3.18668e-78	6.30645e-74	0.232	0.061
Bambi	2.17669	1.0623e-77	2.10229e-73	0.267	0.08
Sema7a	2.17462	2.47469e-53	4.89741e-49	0.201	0.062
Tbkbp1	2.17025	1.02836e-31	2.03512e-27	0.13	0.042
Enpp4	2.15961	1.31665e-59	2.60566e-55	0.226	0.072
Shroom4	2.15796	5.38789e-29	1.06626e-24	0.137	0.049
Tmem204	2.15776	4.8258e-109	9.55026e-105	0.338	0.095
Gm42892	2.15312	3.57276e-43	7.0705e-39	0.176	0.057
Tspan18	2.15168	1.19457e-32	2.36406e-28	0.137	0.045
Pfkfb3	2.14699	6.30611e-28	1.24798e-23	0.11	0.034
Hhex	2.14353	2.67982e-102	5.30336e-98	0.292	0.075
Notch1	2.14322	3.56e-99	7.04525e-95	0.342	0.105
St6galnac2	2.14287	5.51639e-78	1.09169e-73	0.259	0.075
Ehd3	2.12211	5.20632e-36	1.03033e-31	0.102	0.025
Elmo1	2.12207	3.93782e-86	7.79295e-82	0.294	0.087
Slc9a3r2	2.11482	4.96969e-232	9.83502e-228	0.773	0.318
Tbc1d4	2.10924	1.07976e-29	2.13685e-25	0.105	0.03
Pald1	2.10702	7.78274e-34	1.5402e-29	0.122	0.036
Fnbp1l	2.1048	7.45721e-81	1.47578e-76	0.314	0.104
Gpr146	2.1025	1.23524e-79	2.44455e-75	0.323	0.111
Ppm1f	2.09542	1.43972e-44	2.8492e-40	0.182	0.059
Abcb1b	2.09369	1.88499e-26	3.73039e-22	0.107	0.034
Esam	2.08989	0	0	0.774	0.187
Stmn2	2.08972	3.91465e-92	7.7471e-88	0.348	0.113
Tgm2	2.08873	3.02116e-190	5.97887e-186	0.645	0.235
Hs3st1	2.08625	1.8013e-52	3.56477e-48	0.254	0.093
Itpkb	2.08	5.11063e-124	1.01139e-119	0.499	0.187
Bcar1	2.0725	6.5068e-59	1.2877e-54	0.237	0.078
Cd38	2.07076	9.37022e-62	1.85437e-57	0.239	0.076
Ripor1	2.07008	1.9342e-70	3.82778e-66	0.289	0.098
Gng11	2.06413	4.33882e-232	8.58653e-228	0.881	0.472
Slc12a7	2.06178	2.68463e-31	5.31288e-27	0.144	0.051
Kctd12b	2.06063	1.4405e-30	2.85075e-26	0.167	0.065
Tbc1d8	2.05796	5.76361e-22	1.14062e-17	0.113	0.042
Piezo1	2.05319	7.78969e-57	1.54158e-52	0.248	0.086
Ifi44	2.04131	1.40562e-35	2.78172e-31	0.12	0.034
Ints3	2.03912	2.11026e-49	4.17621e-45	0.241	0.09
Epas1	2.03377	2.30912e-219	4.56974e-215	0.708	0.25
Mylip	2.02188	8.18128e-62	1.61907e-57	0.286	0.105
Ptprm	2.01262	1.22085e-60	2.41606e-56	0.265	0.093
Hoxb4	2.00774	3.02774e-38	5.99189e-34	0.153	0.049
Lrp5	1.99906	2.03893e-38	4.03505e-34	0.159	0.052
Ctnnal1	1.9986	2.33848e-58	4.62785e-54	0.249	0.086
Exoc6	1.98983	2.2063e-21	4.36628e-17	0.108	0.04
Npr1	1.98955	1.56162e-94	3.09045e-90	0.418	0.162
Smad1	1.9881	5.72902e-54	1.13377e-49	0.308	0.132
Nqo1	1.98689	8.5202e-22	1.68615e-17	0.116	0.044
Afap1l1	1.98621	2.65909e-67	5.26234e-63	0.277	0.093
Notch4	1.97998	9.10386e-25	1.80165e-20	0.123	0.044
Smco4	1.97951	4.40654e-59	8.72054e-55	0.418	0.219
Als2cl	1.96835	9.68489e-21	1.91664e-16	0.102	0.037
Map3k6	1.96819	1.46815e-39	2.90548e-35	0.173	0.059
Arhgap31	1.96487	1.72163e-225	3.40711e-221	0.817	0.373
Afdn	1.95396	6.15306e-96	1.21769e-91	0.485	0.215
Tmc6	1.95321	8.37883e-30	1.65817e-25	0.129	0.043
Mid2	1.95044	1.31463e-29	2.60165e-25	0.1	0.028
Dab2ip	1.94997	4.4605e-103	8.82732e-99	0.427	0.156
Entpd1	1.9497	1.44048e-65	2.85072e-61	0.28	0.097
Rassf3	1.94862	1.75475e-72	3.47266e-68	0.279	0.09
Etl4	1.94264	2.60213e-57	5.14962e-53	0.307	0.126
Apobec3	1.94215	2.1984e-84	4.35064e-80	0.325	0.105
Rin3	1.94199	2.00086e-23	3.95971e-19	0.123	0.046
Fscn1	1.94024	1.0788e-59	2.13495e-55	0.256	0.087
Dnm3	1.93837	2.37434e-74	4.69882e-70	0.389	0.165
Tnfaip8l1	1.93527	9.04768e-29	1.79054e-24	0.108	0.033
Cenpt	1.93452	1.26196e-25	2.49743e-21	0.132	0.049
Slc27a3	1.93025	1.00056e-33	1.98011e-29	0.193	0.078
Mef2c	1.92917	2.89851e-118	5.73616e-114	0.694	0.36
Cyth1	1.92802	1.35832e-21	2.68812e-17	0.136	0.056
Akap2	1.92577	4.02592e-52	7.96729e-48	0.229	0.079
Tanc1	1.92576	9.20323e-73	1.82132e-68	0.366	0.146
Ptprg	1.92221	1.68704e-62	3.33866e-58	0.3	0.113
Itpr1	1.91786	3.66231e-67	7.24771e-63	0.33	0.129
Lpar6	1.91579	4.1239e-90	8.1612e-86	0.396	0.142
Nrp2	1.91192	3.38213e-139	6.69324e-135	0.616	0.269
Lmo1	1.91055	7.7623e-90	1.53616e-85	0.383	0.138
Efnb2	1.90678	1.37473e-29	2.72059e-25	0.153	0.057
Slco2a1	1.90622	3.92202e-71	7.76167e-67	0.353	0.139
E030026E10Rik	1.90405	2.26765e-21	4.48768e-17	0.117	0.045
Stab1	1.90288	7.14176e-84	1.41335e-79	0.285	0.083
Gfod2	1.90238	1.25503e-22	2.4837e-18	0.107	0.038
Rasal2	1.89309	9.89865e-78	1.95894e-73	0.315	0.106
Slfn5	1.88823	3.52565e-133	6.97726e-129	0.679	0.337
Thsd7a	1.8859	8.56868e-51	1.69574e-46	0.215	0.071
Zbtb46	1.88503	4.39894e-18	8.7055e-14	0.101	0.039
Arhgef3	1.88244	3.12139e-59	6.17724e-55	0.25	0.085
Rapgef3	1.88071	2.76026e-54	5.46256e-50	0.308	0.13
Mfsd6	1.8807	9.20084e-45	1.82085e-40	0.209	0.075
Thsd1	1.87726	1.05262e-31	2.08313e-27	0.136	0.045
Slfn2	1.87184	1.60699e-51	3.18023e-47	0.286	0.115
Hoxa5	1.86831	6.45187e-29	1.27683e-24	0.123	0.04
Myo18a	1.86641	1.02147e-37	2.02149e-33	0.206	0.08
Jag2	1.86413	1.49717e-34	2.9629e-30	0.156	0.053
Fam171a1	1.86182	2.42603e-34	4.8011e-30	0.207	0.086
Osmr	1.8607	9.37489e-72	1.85529e-67	0.339	0.128
Spint2	1.84674	5.09209e-49	1.00773e-44	0.308	0.138
Rnf144a	1.84508	4.10514e-22	8.12407e-18	0.153	0.067
Chd7	1.83923	1.16026e-30	2.29616e-26	0.135	0.045
Hip1	1.83684	2.33785e-74	4.62661e-70	0.385	0.156
Nxn	1.83642	4.18869e-30	8.28942e-26	0.187	0.078
Atp10d	1.83047	3.3316e-24	6.59323e-20	0.147	0.06
Epb41	1.82973	2.10128e-33	4.15843e-29	0.209	0.088
Nod1	1.82159	2.20887e-31	4.37135e-27	0.164	0.061
Sbno2	1.8191	3.97166e-46	7.85991e-42	0.298	0.132
Syne1	1.80893	3.1945e-37	6.32191e-33	0.22	0.09
Cyb561	1.80012	2.65533e-54	5.2549e-50	0.288	0.114
Agrn	1.7934	1.91368e-22	3.78717e-18	0.137	0.056
Dapk2	1.79186	3.33869e-21	6.60726e-17	0.154	0.069
Rgs16	1.79076	2.1874e-25	4.32887e-21	0.118	0.041
Gm43508	1.79008	1.86276e-18	3.68639e-14	0.107	0.042
2900026A02Rik	1.78769	1.45101e-137	2.87155e-133	0.622	0.265
Pdzd2	1.78455	6.17618e-58	1.22227e-53	0.449	0.244
Ppp2r5a	1.78435	2.48449e-68	4.91681e-64	0.397	0.176
Ddit4	1.78039	1.63901e-82	3.2436e-78	0.41	0.165
9530082P21Rik	1.77795	3.94662e-26	7.81036e-22	0.174	0.075
Nrp1	1.77667	1.62773e-76	3.22128e-72	0.566	0.33
Ctnnbip1	1.77626	3.79944e-76	7.51909e-72	0.495	0.26
Plcg1	1.77566	1.29207e-35	2.557e-31	0.221	0.094
Ypel2	1.76526	2.7901e-39	5.52162e-35	0.178	0.061
Dgkz	1.76361	2.49122e-43	4.93012e-39	0.206	0.073
Fam212a	1.76349	4.44678e-28	8.80019e-24	0.188	0.081
Tecpr1	1.76188	6.24717e-45	1.23632e-40	0.27	0.113
Hspa12b	1.7609	5.61302e-56	1.11082e-51	0.318	0.132
Pcdh1	1.7577	1.62798e-33	3.22177e-29	0.176	0.066
Ier3	1.75192	1.04456e-64	2.06719e-60	0.477	0.252
Ly6e	1.75178	2.06024e-250	4.07721e-246	0.951	0.584
Sox13	1.7509	6.6223e-19	1.31055e-14	0.114	0.046
H2-Q4	1.74877	9.33162e-68	1.84673e-63	0.356	0.143
Cmip	1.74816	2.96114e-31	5.8601e-27	0.256	0.127
Slc52a3	1.74778	1.61976e-22	3.20551e-18	0.122	0.046
Tinagl1	1.74712	8.18635e-209	1.62008e-204	0.774	0.288
Mrrf	1.73681	1.12282e-36	2.22206e-32	0.266	0.124
Tek	1.72806	2.36689e-77	4.68407e-73	0.42	0.178
Scn1b	1.71385	1.27616e-53	2.52553e-49	0.325	0.14
Dbndd2	1.71017	7.57217e-19	1.49853e-14	0.134	0.059
Fmnl3	1.70707	1.22921e-27	2.43261e-23	0.156	0.061
Tmem2	1.70607	9.94871e-18	1.96885e-13	0.12	0.051
Slc39a14	1.70603	5.14462e-19	1.01812e-14	0.107	0.041
Lcn2	1.70089	1.11931e-13	2.21511e-09	0.172	0.097
Tgfb1	1.7002	9.65434e-83	1.91059e-78	0.403	0.157
St6galnac3	1.69697	1.43539e-29	2.84064e-25	0.142	0.05
Map4k2	1.69514	1.19528e-16	2.36545e-12	0.12	0.053
H2-Q7	1.68928	4.43973e-42	8.78623e-38	0.195	0.068
Hspa2	1.68821	2.16344e-27	4.28145e-23	0.152	0.058
Lrch1	1.68654	2.35336e-29	4.6573e-25	0.178	0.073
Rgs3	1.68505	1.03398e-58	2.04624e-54	0.324	0.13
Grap	1.68189	2.17387e-45	4.3021e-41	0.245	0.094
Ets2	1.68176	1.38104e-59	2.73308e-55	0.384	0.175
B4galt4	1.67887	3.97503e-31	7.86659e-27	0.247	0.12
Ugcg	1.67563	4.95377e-25	9.80351e-21	0.178	0.079
Ramp2	1.67462	3.0088e-218	5.95441e-214	0.905	0.527
Cdc42ep1	1.6701	4.81241e-29	9.52375e-25	0.189	0.08
Gch1	1.66647	2.9459e-25	5.82993e-21	0.126	0.045
Dock4	1.66599	5.05443e-42	1.00027e-37	0.247	0.1
Tmem44	1.6577	6.99098e-16	1.38352e-11	0.131	0.062
Lifr	1.6563	5.23629e-72	1.03626e-67	0.497	0.255
Cxcl12	1.65318	1.00395e-124	1.98682e-120	0.75	0.396
Plxnd1	1.65215	1.13171e-43	2.23965e-39	0.243	0.095
Casp8	1.65094	2.11887e-46	4.19325e-42	0.283	0.12
Fgl2	1.64508	8.14455e-07	0.0161181	0.274	0.228
Sept4	1.64248	3.20397e-137	6.34066e-133	0.394	0.101
Snrk	1.64224	3.575e-98	7.07492e-94	0.552	0.262
Hmgb3	1.63985	8.33505e-31	1.64951e-26	0.168	0.064
Tdrp	1.63657	1.80357e-12	3.56926e-08	0.108	0.052
Bok	1.63032	5.89014e-36	1.16566e-31	0.242	0.107
Rftn1	1.63023	1.78765e-32	3.53776e-28	0.258	0.126
Ppfibp1	1.62959	2.30827e-57	4.56807e-53	0.496	0.293
Galnt15	1.6239	3.7211e-63	7.36406e-59	0.38	0.165
Adamts9	1.62387	1.59291e-31	3.15237e-27	0.168	0.064
Arhgap23	1.62084	5.30601e-33	1.05006e-28	0.238	0.108
Gstt2	1.6191	2.3374e-35	4.62571e-31	0.348	0.196
Stx3	1.61871	7.64884e-34	1.5137e-29	0.19	0.074
Hoxa7	1.61696	7.15175e-45	1.41533e-40	0.344	0.171
Tnfaip2	1.61418	1.04099e-11	2.06012e-07	0.152	0.087
Plk2	1.60583	2.16916e-104	4.29276e-100	0.544	0.234
Bcr	1.60482	1.93187e-30	3.82318e-26	0.229	0.107
Aplp2	1.60392	6.22319e-197	1.23157e-192	0.903	0.655
Itpripl1	1.60274	1.37254e-18	2.71626e-14	0.141	0.063
Cds2	1.60186	1.94935e-69	3.85776e-65	0.44	0.205
Prickle3	1.60095	1.80249e-22	3.56712e-18	0.164	0.073
Sgk3	1.59872	8.05006e-20	1.59311e-15	0.135	0.057
Tspan2	1.59745	2.78127e-23	5.50413e-19	0.178	0.082
Psmb9	1.59633	1.70868e-46	3.38147e-42	0.306	0.135
Rgl2	1.59629	1.17427e-40	2.32387e-36	0.264	0.114
Crip2	1.59404	5.39395e-232	1.06746e-227	0.939	0.587
Snn	1.59333	5.4168e-15	1.07199e-10	0.11	0.049
Magi1	1.587	2.46623e-24	4.88068e-20	0.159	0.067
Pitpnc1	1.58596	6.52126e-57	1.29056e-52	0.39	0.182
Ralb	1.57646	3.93216e-63	7.78174e-59	0.426	0.207
Nedd9	1.57425	2.20556e-25	4.36481e-21	0.199	0.092
Prkcz	1.57258	1.9798e-11	3.91802e-07	0.111	0.056
Kitl	1.56968	2.34282e-74	4.63644e-70	0.475	0.224
Sh3bp5	1.56563	1.27038e-51	2.51409e-47	0.392	0.196
Arrb1	1.56517	2.95332e-29	5.84463e-25	0.249	0.123
4931406P16Rik	1.55508	2.78749e-81	5.51643e-77	0.493	0.227
Uaca	1.55301	3.31569e-52	6.56175e-48	0.395	0.198
Insr	1.55286	1.55572e-17	3.07877e-13	0.196	0.108
Rab11a	1.55087	4.07792e-108	8.07021e-104	0.703	0.46
Map3k11	1.55078	1.98373e-21	3.9258e-17	0.155	0.069
Myo6	1.54767	8.12271e-46	1.60748e-41	0.306	0.134
Cav2	1.54215	4.64209e-124	9.1867e-120	0.688	0.335
Cep85l	1.54058	4.58185e-15	9.06747e-11	0.11	0.048
Klf10	1.53907	1.67709e-53	3.31896e-49	0.381	0.183
Epha4	1.53665	2.81819e-22	5.5772e-18	0.176	0.081
Wars	1.53573	3.49689e-22	6.92035e-18	0.218	0.114
Myh9	1.53036	4.43879e-86	8.78437e-82	0.586	0.309
Prrg2	1.52822	4.30282e-18	8.51528e-14	0.142	0.065
Mcc	1.52752	1.18881e-16	2.35266e-12	0.155	0.077
Il6st	1.5263	3.84992e-49	7.61898e-45	0.603	0.468
Plekhg5	1.5201	1.15495e-19	2.28564e-15	0.125	0.051
Vsig2	1.51598	4.15145e-19	8.21571e-15	0.101	0.037
Diaph2	1.51131	1.2061e-41	2.38688e-37	0.307	0.144
Rtl8b	1.5049	1.85122e-51	3.66356e-47	0.448	0.255
Klhl2	1.50432	7.96592e-16	1.57646e-11	0.11	0.047
Card10	1.49929	3.91465e-17	7.74709e-13	0.152	0.074
Plscr1	1.49873	1.04936e-10	2.07669e-06	0.162	0.099
Tmem173	1.49799	5.20661e-18	1.03039e-13	0.147	0.069
Ocel1	1.48531	1.65919e-11	3.28353e-07	0.108	0.054
Ccdc85b	1.48036	6.40501e-75	1.26755e-70	0.531	0.28
Numb	1.47839	9.20527e-16	1.82172e-11	0.12	0.054
Sept10	1.47711	7.57827e-23	1.49974e-18	0.174	0.08
Atp11c	1.47593	2.38409e-16	4.71811e-12	0.136	0.064
Dennd5b	1.474	2.32236e-28	4.59595e-24	0.277	0.148
Taok2	1.47059	1.40451e-28	2.77953e-24	0.236	0.114
Mansc1	1.46226	1.55861e-13	3.08448e-09	0.105	0.048
Palmd	1.46073	4.55899e-49	9.02225e-45	0.361	0.171
Pitpnm2	1.46067	6.36969e-10	1.26056e-05	0.111	0.059
Kctd10	1.45333	5.34865e-50	1.0585e-45	0.451	0.259
BC028528	1.44978	2.45743e-35	4.86324e-31	0.279	0.133
Ahr	1.44636	1.19729e-37	2.36944e-33	0.26	0.114
Uba7	1.44591	2.66822e-10	5.28041e-06	0.111	0.058
Pdlim1	1.44534	2.72562e-49	5.394e-45	0.481	0.289
Ppp1r13b	1.44502	1.74748e-18	3.45826e-14	0.166	0.082
Spata13	1.44245	8.04657e-20	1.59242e-15	0.126	0.052
Dusp26	1.44124	1.68558e-11	3.33577e-07	0.1	0.048
Sncg	1.44066	3.91143e-169	7.74073e-165	0.501	0.137
2900041M22Rik	1.43769	1.16369e-10	2.30293e-06	0.1	0.049
Trim47	1.43654	1.2471e-49	2.46802e-45	0.432	0.235
Dock6	1.42783	9.03038e-44	1.78711e-39	0.336	0.162
6430548M08Rik	1.4268	9.94591e-15	1.96829e-10	0.122	0.057
Fam198b	1.42562	4.1249e-47	8.16317e-43	0.387	0.197
Snai2	1.42378	4.04734e-11	8.00969e-07	0.103	0.051
Amigo2	1.42357	4.53865e-09	8.98199e-05	0.117	0.066
Shkbp1	1.42232	1.54142e-12	3.05047e-08	0.135	0.071
Clec1a	1.4221	1.02414e-44	2.02678e-40	0.357	0.175
Adam10	1.42163	1.0568e-48	2.09141e-44	0.397	0.207
Sorbs3	1.41933	1.48033e-11	2.92958e-07	0.128	0.068
Fam189a2	1.41897	1.53138e-16	3.0306e-12	0.14	0.066
Myo10	1.41834	3.3833e-22	6.69555e-18	0.232	0.124
Znrf1	1.4153	1.83182e-25	3.62517e-21	0.225	0.111
Fam117a	1.41525	1.46805e-09	2.90527e-05	0.11	0.059
Spaar	1.4141	8.58422e-12	1.69882e-07	0.135	0.073
Fam219a	1.41374	5.89091e-18	1.16581e-13	0.149	0.07
Inpp1	1.41113	1.30905e-27	2.5906e-23	0.292	0.161
Gbp7	1.40807	1.36412e-45	2.69959e-41	0.337	0.159
Map3k1	1.40759	8.72436e-19	1.72655e-14	0.168	0.082
Slc30a1	1.40587	7.82818e-16	1.5492e-11	0.165	0.086
Snx11	1.40557	2.68227e-11	5.30822e-07	0.126	0.067
Rtl8a	1.40452	1.97984e-60	3.91811e-56	0.599	0.397
Tcf4	1.40351	2.07896e-184	4.11425e-180	0.928	0.612
Adam15	1.40133	1.2865e-60	2.54598e-56	0.578	0.383
Ivns1abp	1.39325	2.12994e-19	4.21516e-15	0.255	0.15
Crim1	1.39228	1.84366e-71	3.64861e-67	0.58	0.324
Lyn	1.39043	1.14706e-34	2.27002e-30	0.203	0.079
Itga5	1.3901	1.08716e-20	2.15149e-16	0.189	0.094
Calm1	1.38746	7.42551e-238	1.46951e-233	0.982	0.872
Tm4sf1	1.38337	1.75807e-131	3.47921e-127	0.887	0.563
Hjurp	1.38298	3.12054e-21	6.17555e-17	0.243	0.136
Abcg2	1.37659	1.01934e-218	2.01726e-214	0.8	0.31
Thbd	1.37447	5.66718e-58	1.12153e-53	0.576	0.37
Cav1	1.37387	1.89068e-151	3.74166e-147	0.883	0.492
Ly6c1	1.37287	1.37815e-90	2.72735e-86	0.824	0.594
Stim2	1.37128	6.20246e-24	1.22747e-19	0.233	0.122
Sult1a1	1.36993	3.89769e-80	7.71353e-76	0.699	0.451
Usp21	1.36967	1.16855e-08	0.000231257	0.1	0.054
H2-T23	1.36711	2.03759e-52	4.03239e-48	0.49	0.28
Fxyd5	1.36478	9.21342e-102	1.82334e-97	0.694	0.38
Plekho1	1.36149	2.60402e-37	5.15336e-33	0.249	0.106
Angpt2	1.36088	3.88386e-16	7.68617e-12	0.105	0.043
Fam53b	1.35812	1.37412e-16	2.71939e-12	0.191	0.105
Pnpla2	1.35698	3.99565e-41	7.9074e-37	0.365	0.19
Pxdn	1.35401	1.08357e-23	2.14439e-19	0.254	0.137
Fam222b	1.35264	1.99679e-09	3.95165e-05	0.106	0.057
Pcsk7	1.35226	1.48335e-18	2.93555e-14	0.201	0.107
Erap1	1.34864	2.57663e-14	5.09916e-10	0.171	0.095
Eln	1.3477	5.64352e-81	1.11685e-76	0.588	0.297
Fmo2	1.3466	1.88517e-39	3.73076e-35	0.406	0.228
Ralgds	1.34553	1.48882e-17	2.94637e-13	0.161	0.08
Cebpg	1.34407	2.36538e-46	4.68109e-42	0.434	0.243
Tmem238	1.34248	7.07526e-27	1.40019e-22	0.279	0.152
Cdk17	1.33598	6.97467e-14	1.38029e-09	0.13	0.064
Cpd	1.33208	4.95148e-38	9.79897e-34	0.372	0.205
3222401L13Rik	1.33001	1.0766e-10	2.13059e-06	0.11	0.056
St3gal6	1.32877	8.8049e-98	1.74249e-93	0.463	0.166
Gnai2	1.32776	7.93641e-148	1.57062e-143	0.859	0.653
Sp100	1.32509	4.00576e-51	7.9274e-47	0.434	0.227
Gm43343	1.32178	2.76331e-09	5.46858e-05	0.1	0.053
Hspb1	1.3198	3.76035e-133	7.44174e-129	0.884	0.599
Kalrn	1.3161	5.62945e-14	1.11407e-09	0.126	0.061
Pdgfd	1.31588	4.25438e-16	8.41942e-12	0.196	0.111
Trim25	1.31382	1.57349e-46	3.11393e-42	0.446	0.252
CAAA01194877.1	1.31002	1.27744e-18	2.52805e-14	0.173	0.085
Nrarp	1.3098	2.85939e-37	5.65873e-33	0.193	0.07
Pdia5	1.30935	3.73023e-12	7.38212e-08	0.207	0.132
9930111J21Rik2	1.30913	1.16988e-27	2.3152e-23	0.211	0.095
Gda	1.30686	1.24378e-30	2.46144e-26	0.278	0.14
Net1	1.29933	4.73885e-56	9.37819e-52	0.36	0.153
Zdhhc12	1.29867	7.53617e-08	0.00149141	0.12	0.073
Dusp23	1.29246	9.8791e-18	1.95507e-13	0.225	0.13
Ppp1r2	1.29216	2.73886e-64	5.42021e-60	0.71	0.528
Ldb2	1.29188	5.62529e-23	1.11325e-18	0.255	0.14
Phxr4	1.29095	1.63355e-17	3.23279e-13	0.178	0.091
Tm6sf1	1.29027	1.66691e-43	3.29881e-39	0.298	0.128
Lmo2	1.2879	4.47126e-37	8.84863e-33	0.394	0.221
Tap2	1.28749	1.39027e-33	2.75134e-29	0.321	0.167
Ntf3	1.28733	2.64869e-18	5.24176e-14	0.116	0.046
Ppp3ca	1.28699	6.84072e-65	1.35378e-60	0.599	0.374
Cdc42bpb	1.28128	9.69656e-16	1.91895e-11	0.212	0.124
CT010456.2	1.28	6.2268e-11	1.23228e-06	0.12	0.063
Rgs12	1.27789	3.47299e-09	6.87304e-05	0.116	0.064
Elk4	1.27789	9.47976e-27	1.87604e-22	0.298	0.169
Mcm6	1.27398	1.32043e-13	2.61312e-09	0.147	0.077
Lrrc8a	1.27394	3.0795e-40	6.09433e-36	0.403	0.222
Sptlc2	1.27276	2.24863e-29	4.45004e-25	0.315	0.176
Lrrc32	1.27232	4.21632e-22	8.3441e-18	0.212	0.107
Tpst2	1.27045	5.08672e-38	1.00666e-33	0.455	0.293
Ltbp4	1.26563	8.01023e-82	1.58522e-77	0.717	0.467
Git2	1.26545	7.01812e-51	1.38889e-46	0.449	0.241
Fcho2	1.26501	7.15464e-33	1.4159e-28	0.389	0.233
Acvrl1	1.2635	1.31502e-61	2.60243e-57	0.454	0.218
Larp1b	1.26279	8.83006e-09	0.000174747	0.118	0.068
Arhgap29	1.25948	4.4107e-47	8.72878e-43	0.477	0.282
AU021092	1.2558	1.55585e-17	3.07904e-13	0.182	0.093
Irf1	1.2549	3.34803e-31	6.62576e-27	0.323	0.174
Rapgef2	1.25404	1.24969e-09	2.47314e-05	0.136	0.079
Vsig10	1.25311	2.76023e-16	5.46249e-12	0.195	0.107
Fbxw2	1.25166	5.15973e-47	1.02111e-42	0.528	0.343
Dlg1	1.25158	1.1203e-08	0.000221707	0.154	0.098
Nck1	1.24804	5.50235e-46	1.08892e-41	0.545	0.362
Ncoa7	1.24567	3.89876e-17	7.71564e-13	0.291	0.19
2310001H17Rik	1.24243	9.59867e-12	1.89958e-07	0.131	0.069
C130074G19Rik	1.2408	9.91588e-48	1.96235e-43	0.419	0.221
Lama5	1.23482	1.73785e-10	3.43921e-06	0.132	0.074
Upf3b	1.23269	1.05215e-20	2.08221e-16	0.243	0.136
Psen2	1.2308	1.1478e-09	2.2715e-05	0.181	0.117
Rbm18	1.22673	1.83868e-21	3.63875e-17	0.288	0.172
Fzd4	1.2226	1.29486e-36	2.56254e-32	0.421	0.25
Tspan4	1.21941	1.47667e-50	2.92232e-46	0.533	0.327
Lims2	1.21563	2.43505e-33	4.81896e-29	0.556	0.423
Bcam	1.21228	2.23985e-81	4.43266e-77	0.664	0.365
Pgm1	1.20551	1.05183e-07	0.00208158	0.114	0.068
Ssfa2	1.20156	3.66734e-14	7.25766e-10	0.135	0.066
Sh2b3	1.20117	7.96953e-15	1.57717e-10	0.177	0.096
Tcn2	1.20102	3.43739e-41	6.80259e-37	0.517	0.357
Msn	1.20062	2.50836e-94	4.96405e-90	0.742	0.489
Madd	1.2	1.15406e-18	2.28388e-14	0.168	0.081
Atp8a1	1.19794	1.77207e-13	3.50693e-09	0.153	0.081
Pxdc1	1.1935	1.64165e-16	3.24882e-12	0.245	0.15
Ralgapa1	1.19282	1.77882e-18	3.52028e-14	0.239	0.137
Znfx1	1.18833	8.03593e-10	1.59031e-05	0.149	0.089
Txnip	1.18519	6.31722e-122	1.25018e-117	0.898	0.609
Anp32a	1.18351	2.01223e-84	3.9822e-80	0.744	0.511
Ndufa8	1.18045	5.5987e-73	1.10798e-68	0.72	0.564
Lrrfip1	1.17788	3.58814e-70	7.10093e-66	0.425	0.179
Fbxl7	1.175	9.50572e-13	1.88118e-08	0.182	0.106
Dpagt1	1.17438	2.75801e-12	5.4581e-08	0.182	0.108
Adipor2	1.17251	2.65492e-25	5.25408e-21	0.292	0.163
Ptpn14	1.1722	5.52105e-18	1.09262e-13	0.252	0.149
Clic4	1.17092	8.19083e-65	1.62097e-60	0.602	0.354
Sptbn1	1.1706	1.13026e-155	2.23678e-151	0.943	0.748
Car4	1.16875	3.47385e-30	6.87475e-26	0.19	0.077
Lepr	1.16646	3.0874e-07	0.00610996	0.12	0.073
Tifa	1.16419	9.98129e-19	1.9753e-14	0.124	0.051
Fez2	1.16365	1.54396e-40	3.05549e-36	0.513	0.342
Mapk12	1.16015	3.73035e-10	7.38236e-06	0.177	0.112
C530043K16Rik	1.1601	4.32625e-10	8.56165e-06	0.124	0.068
Phc2	1.15874	9.53889e-15	1.88775e-10	0.205	0.119
Pkn1	1.15701	1.17065e-17	2.31671e-13	0.227	0.13
Prkx	1.157	5.08278e-10	1.00588e-05	0.136	0.078
Mpzl1	1.15555	1.29016e-26	2.55322e-22	0.286	0.153
Erc1	1.15517	4.77985e-08	0.000945933	0.154	0.1
Arhgef7	1.15467	5.94857e-18	1.17722e-13	0.213	0.117
Tmed5	1.15311	2.18483e-37	4.32378e-33	0.469	0.303
Hdac7	1.15159	2.30368e-24	4.55898e-20	0.323	0.194
Sptan1	1.14964	1.11852e-37	2.21354e-33	0.478	0.306
Igfbp7	1.14941	6.67963e-38	1.3219e-33	0.878	0.848
Arhgap26	1.14608	3.26867e-09	6.4687e-05	0.11	0.059
Tyms	1.14601	4.81831e-08	0.000953544	0.106	0.06
H2-K1	1.14585	7.32632e-117	1.44988e-112	0.866	0.619
Psmb8	1.14579	2.67423e-60	5.2923e-56	0.548	0.306
Apc	1.14556	2.34918e-13	4.64902e-09	0.252	0.165
Bmpr2	1.14529	7.35451e-27	1.45546e-22	0.419	0.279
Ptbp3	1.14509	5.5841e-39	1.10509e-34	0.461	0.28
A930005H10Rik	1.14469	8.26807e-10	1.63625e-05	0.126	0.071
Abhd17b	1.14453	5.84886e-11	1.15749e-06	0.197	0.127
Dram2	1.14286	1.17529e-29	2.32591e-25	0.38	0.232
Gm45223	1.14253	4.58345e-08	0.000907065	0.119	0.07
Lbr	1.14251	7.69135e-20	1.52212e-15	0.266	0.155
Tmem47	1.14115	1.31083e-14	2.59414e-10	0.219	0.132
Herc1	1.13973	1.35846e-23	2.6884e-19	0.36	0.229
1700025G04Rik	1.13786	4.24646e-21	8.40375e-17	0.32	0.204
Herc6	1.1369	5.90838e-09	0.000116927	0.119	0.067
Fam181b	1.13148	2.29116e-21	4.5342e-17	0.173	0.078
Cers4	1.1271	1.12386e-30	2.22413e-26	0.351	0.196
Zfp467	1.12628	1.11988e-20	2.21624e-16	0.245	0.135
Pcnx	1.12483	2.02409e-10	4.00567e-06	0.138	0.078
Lhfpl2	1.12399	1.48108e-10	2.93106e-06	0.112	0.058
Dst	1.12347	3.38673e-41	6.70234e-37	0.527	0.359
Hif1a	1.12292	3.87928e-16	7.6771e-12	0.323	0.225
Ehd2	1.12258	4.73507e-71	9.37069e-67	0.723	0.511
Hotairm1	1.12138	2.91373e-11	5.76627e-07	0.178	0.108
Git1	1.12124	1.01564e-11	2.00995e-07	0.156	0.089
Btg1	1.12103	6.34588e-81	1.25585e-76	0.673	0.388
Rasd1	1.11928	1.1961e-38	2.36709e-34	0.147	0.044
Msrb3	1.11885	8.3831e-11	1.65901e-06	0.17	0.103
Prcp	1.11829	1.01416e-25	2.00701e-21	0.325	0.188
H2-D1	1.11784	2.50845e-156	4.96422e-152	0.965	0.829
Stat1	1.11779	6.9088e-14	1.36725e-09	0.214	0.129
Smc4	1.11599	1.48649e-17	2.94177e-13	0.248	0.147
Xiap	1.11399	1.50238e-32	2.9732e-28	0.43	0.271
Stard4	1.10786	1.2532e-09	2.48009e-05	0.144	0.085
Foxp1	1.10685	1.48189e-62	2.93266e-58	0.679	0.494
Pde8a	1.10484	5.08192e-20	1.00571e-15	0.268	0.154
Tcf7l1	1.10482	1.96582e-14	3.89036e-10	0.17	0.091
Parp14	1.10334	2.07817e-22	4.1127e-18	0.232	0.12
Abhd17a	1.1026	1.52704e-18	3.02202e-14	0.298	0.192
Sertad2	1.10218	2.85133e-14	5.64278e-10	0.248	0.159
Ptk2	1.102	3.45668e-16	6.84077e-12	0.236	0.14
Gatad2a	1.10133	1.32544e-12	2.62305e-08	0.201	0.124
Tnfrsf1b	1.10127	1.64069e-20	3.24693e-16	0.213	0.109
Dusp3	1.10048	1.52047e-26	3.00901e-22	0.444	0.308
Inppl1	1.09871	3.03972e-08	0.00060156	0.101	0.056
F11r	1.09855	4.41728e-48	8.7418e-44	0.437	0.225
Cyb5r1	1.09481	1.56174e-08	0.000309069	0.112	0.063
Pip5k1c	1.09385	2.80179e-08	0.000554474	0.126	0.075
Mtus1	1.09337	5.75461e-19	1.13884e-14	0.261	0.154
St8sia4	1.09335	6.72409e-12	1.3307e-07	0.134	0.07
Klf2	1.09315	6.78693e-61	1.34313e-56	0.812	0.635
Arrdc4	1.09295	3.72897e-10	7.37964e-06	0.148	0.086
Tap1	1.08826	1.11734e-06	0.0221122	0.132	0.086
Crispld1	1.08745	1.04112e-09	2.06038e-05	0.136	0.079
Lcorl	1.08723	1.48399e-07	0.00293681	0.103	0.059
Tmem245	1.0863	2.08795e-12	4.13205e-08	0.224	0.143
Klf13	1.08577	2.52552e-51	4.99801e-47	0.604	0.414
Slco2b1	1.08567	1.76342e-19	3.4898e-15	0.277	0.165
Cdc42se2	1.08474	1.20133e-22	2.37743e-18	0.266	0.146
Casp4	1.08128	1.93095e-17	3.82135e-13	0.188	0.097
AW112010	1.08089	1.84503e-42	3.65131e-38	0.542	0.358
Cyb5r3	1.08042	2.14351e-51	4.24201e-47	0.715	0.569
Prkag2	1.08019	4.88841e-10	9.67416e-06	0.146	0.085
Dusp7	1.07975	3.83475e-09	7.58898e-05	0.106	0.057
Flt3l	1.07952	1.25798e-07	0.00248955	0.124	0.075
Il17rd	1.0794	1.68931e-13	3.34315e-09	0.217	0.133
Cd2ap	1.07652	6.6574e-35	1.3175e-30	0.444	0.276
Mndal	1.07459	7.85613e-34	1.55473e-29	0.442	0.268
Serinc3	1.0727	1.15319e-133	2.28215e-129	0.888	0.621
Arhgef1	1.07242	1.78468e-35	3.53187e-31	0.452	0.285
Abca3	1.07022	2.96859e-11	5.87484e-07	0.187	0.116
Spata6	1.06953	2.59733e-12	5.14012e-08	0.194	0.117
Tnfaip1	1.0684	7.84738e-20	1.553e-15	0.337	0.221
Nfib	1.06787	7.05853e-87	1.39688e-82	0.813	0.588
Fchsd2	1.06699	3.37323e-09	6.67563e-05	0.137	0.08
Macf1	1.06688	2.86606e-43	5.67194e-39	0.513	0.32
AC102847.2	1.06678	6.30857e-10	1.24847e-05	0.126	0.07
Hmbox1	1.06674	2.1097e-11	4.1751e-07	0.194	0.121
Midn	1.06661	4.29215e-16	8.49417e-12	0.26	0.162
Srgn	1.06595	2.78391e-76	5.50936e-72	0.739	0.455
Btg3	1.06484	1.39569e-07	0.00276207	0.146	0.094
Ucp2	1.06147	2.38909e-62	4.72801e-58	0.477	0.226
Ier5	1.06138	1.13055e-62	2.23735e-58	0.517	0.271
Flywch1	1.06084	1.2755e-13	2.52421e-09	0.245	0.159
Dock9	1.05987	1.37251e-48	2.7162e-44	0.498	0.282
Synm	1.05818	1.83942e-13	3.6402e-09	0.166	0.091
Raph1	1.05734	2.56533e-17	5.07679e-13	0.262	0.159
Heg1	1.05728	2.29046e-40	4.53281e-36	0.534	0.338
Dock1	1.05243	3.40887e-12	6.74616e-08	0.223	0.142
Limch1	1.04435	7.89473e-24	1.56237e-19	0.365	0.229
Tril	1.04402	1.56486e-13	3.09687e-09	0.244	0.157
Rnpepl1	1.04316	7.78511e-18	1.54067e-13	0.308	0.201
Gatsl3	1.0429	4.03454e-12	7.98436e-08	0.233	0.154
Wwtr1	1.04285	2.0399e-32	4.03697e-28	0.449	0.292
Jcad	1.03767	1.78186e-17	3.52631e-13	0.283	0.176
Ttc28	1.03281	9.47695e-19	1.87549e-14	0.375	0.264
Zcchc14	1.03141	4.48104e-09	8.86799e-05	0.177	0.115
Xdh	1.02958	2.0024e-14	3.96275e-10	0.336	0.24
Cldn5	1.02897	1.18866e-130	2.35236e-126	0.572	0.213
Proser1	1.02858	9.23323e-09	0.000182726	0.141	0.085
Knop1	1.02711	1.12622e-12	2.22878e-08	0.296	0.213
Kbtbd2	1.02679	3.01808e-08	0.000597278	0.128	0.076
Lyl1	1.02135	1.16975e-15	2.31495e-11	0.128	0.058
Nmrk1	1.0197	2.06559e-06	0.040878	0.106	0.065
Fkbp1a	1.01893	1.26208e-119	2.49766e-115	0.911	0.8
Gbp3	1.01655	2.61e-10	5.16519e-06	0.176	0.108
Mapk3	1.01567	5.8528e-33	1.15827e-28	0.513	0.363
Luzp1	1.01357	1.50194e-34	2.97235e-30	0.486	0.321
Etnk1	1.01339	8.44472e-15	1.67121e-10	0.278	0.182
Smarca4	1.01333	4.28764e-08	0.000848524	0.207	0.147
Rbpms	1.01295	6.88861e-35	1.36326e-30	0.398	0.226
Ptpn12	1.00886	9.32104e-11	1.84463e-06	0.236	0.161
Gbp2	1.00519	1.48402e-17	2.93687e-13	0.316	0.21
Atxn1	1.00124	3.18905e-12	6.31112e-08	0.209	0.13
Tmem189	1.00107	1.23709e-10	2.4482e-06	0.172	0.105
Phf11d	0.999689	1.72774e-16	3.4192e-12	0.238	0.14
Ankrd13a	0.99801	5.71244e-13	1.13049e-08	0.201	0.119
Ccdc28b	0.997374	1.72987e-13	3.42342e-09	0.348	0.261
Mospd2	0.997092	2.6345e-11	5.21367e-07	0.235	0.158
Slc25a32	0.995982	1.99003e-07	0.00393828	0.123	0.075
N4bp1	0.995369	2.91752e-09	5.77378e-05	0.19	0.126
Gadd45g	0.992386	8.83172e-37	1.7478e-32	0.502	0.325
Nmi	0.991543	7.91872e-13	1.56711e-08	0.247	0.161
Tagln2	0.990501	5.48536e-71	1.08555e-66	0.782	0.598
Timp3	0.98891	2.29994e-105	4.55158e-101	0.916	0.685
Crlf2	0.985611	3.38633e-14	6.70154e-10	0.199	0.114
Fam13c	0.984712	6.19162e-14	1.22532e-09	0.195	0.112
Mast4	0.98317	6.50912e-40	1.28815e-35	0.45	0.253
2200002D01Rik	0.981311	1.36529e-10	2.7019e-06	0.256	0.181
Tmem140	0.980964	1.90837e-20	3.77667e-16	0.404	0.286
Tmem123	0.980654	2.41339e-17	4.77609e-13	0.338	0.231
Wdr44	0.979562	2.16009e-07	0.00427481	0.14	0.089
Adipor1	0.979344	3.91319e-31	7.74421e-27	0.535	0.401
Ebf3	0.976504	6.43881e-07	0.0127424	0.14	0.091
Sypl	0.975587	1.93818e-50	3.83566e-46	0.635	0.435
Itsn2	0.972992	1.01615e-14	2.01096e-10	0.277	0.182
Icam1	0.972916	2.81188e-11	5.56471e-07	0.264	0.184
Plod1	0.97199	6.48448e-09	0.000128328	0.247	0.179
Tet3	0.9698	1.29043e-10	2.55376e-06	0.237	0.161
Trim30a	0.968775	6.98337e-14	1.38201e-09	0.235	0.145
Tshz2	0.967561	2.19822e-81	4.35027e-77	0.87	0.678
Tnfrsf1a	0.967235	2.59401e-28	5.13355e-24	0.503	0.368
Slc44a2	0.96696	3.11159e-13	6.15784e-09	0.243	0.155
Pcmtd1	0.966828	4.60011e-30	9.10362e-26	0.485	0.337
Pfkl	0.966539	5.87427e-12	1.16252e-07	0.232	0.152
Plec	0.966459	9.43893e-34	1.86797e-29	0.52	0.361
Mis18a	0.965738	1.21366e-07	0.00240183	0.122	0.073
Sh3glb1	0.965722	1.55406e-56	3.07549e-52	0.72	0.562
Bst2	0.964973	3.92635e-62	7.77024e-58	0.708	0.46
Dennd1b	0.960632	2.24682e-06	0.0444646	0.118	0.075
Gcn1l1	0.959363	1.65657e-08	0.000327836	0.197	0.135
Csgalnact1	0.957364	9.41794e-10	1.86381e-05	0.102	0.052
Polg	0.956539	7.46661e-07	0.0147764	0.143	0.094
Psmb10	0.954792	1.79334e-20	3.54903e-16	0.432	0.316
Tulp4	0.952775	7.34608e-17	1.45379e-12	0.342	0.233
Smap2	0.952123	9.37569e-07	0.0185545	0.126	0.08
Tra2a	0.94847	5.82393e-31	1.15256e-26	0.539	0.392
Sept9	0.948315	4.47795e-13	8.86186e-09	0.205	0.122
Atp1a1	0.945003	1.92449e-26	3.80856e-22	0.456	0.312
Nras	0.94461	9.51973e-33	1.88396e-28	0.533	0.381
Tnrc6c	0.944459	2.58064e-20	5.10709e-16	0.403	0.281
Stat2	0.939565	3.06956e-08	0.000607466	0.179	0.12
S100a16	0.937486	3.03687e-74	6.00997e-70	0.803	0.603
Ltbr	0.936249	7.58779e-09	0.000150162	0.212	0.147
Nfkbia	0.93397	4.45639e-69	8.8192e-65	0.74	0.515
Enah	0.933647	4.32721e-14	8.56355e-10	0.237	0.147
Clec2d	0.932761	2.01749e-35	3.99261e-31	0.446	0.261
Gle1	0.932339	4.2881e-10	8.48615e-06	0.238	0.164
Zzef1	0.930764	1.3605e-07	0.00269242	0.167	0.112
Ubald2	0.93058	2.48848e-22	4.92469e-18	0.439	0.318
Tpm4	0.927888	1.00565e-63	1.99019e-59	0.801	0.624
Sntb2	0.92726	1.64618e-23	3.2578e-19	0.413	0.277
Gls	0.92557	4.4762e-10	8.85841e-06	0.279	0.206
Arid4a	0.925346	7.1446e-14	1.41392e-09	0.285	0.192
Cpne8	0.924161	3.08324e-22	6.10174e-18	0.373	0.242
Ifi35	0.923644	2.82945e-15	5.59948e-11	0.42	0.326
Arpc3	0.923089	4.54606e-67	8.99666e-63	0.777	0.609
Hmg20b	0.922096	8.53121e-22	1.68833e-17	0.45	0.332
Gpd2	0.921902	3.48425e-08	0.000689533	0.142	0.087
Ndufc2	0.920577	6.57861e-60	1.30191e-55	0.771	0.651
Mef2a	0.918973	1.44414e-21	2.85796e-17	0.404	0.274
Mxd4	0.918716	2.39363e-38	4.737e-34	0.629	0.478
Ccnt1	0.918375	2.8842e-10	5.70783e-06	0.237	0.163
Rnf115	0.91539	1.65993e-08	0.000328499	0.217	0.154
H2-T22	0.912457	9.67609e-14	1.9149e-09	0.335	0.244
Actn4	0.909862	6.60603e-52	1.30733e-47	0.658	0.452
Phf20l1	0.903137	8.30944e-07	0.0164444	0.206	0.153
Dusp6	0.902835	1.22051e-21	2.41539e-17	0.214	0.105
Cdipt	0.901708	9.5322e-11	1.88642e-06	0.291	0.217
Fmo1	0.901666	4.98951e-13	9.87424e-09	0.312	0.223
Gm8995	0.901488	3.57651e-14	7.07791e-10	0.183	0.1
Grasp	0.900694	8.73772e-12	1.7292e-07	0.291	0.205
Id3	0.899304	9.40779e-56	1.8618e-51	0.805	0.642
Gna11	0.897854	3.43509e-13	6.79803e-09	0.374	0.294
Myo1b	0.896633	5.45823e-45	1.08018e-40	0.266	0.102
Apbb2	0.896128	4.76728e-24	9.43444e-20	0.414	0.279
Fam208a	0.89539	3.38565e-11	6.7002e-07	0.264	0.181
Dtx3l	0.894642	9.07683e-07	0.017963	0.131	0.084
Taf7	0.893929	3.58202e-07	0.00708883	0.213	0.154
Mknk2	0.893625	8.69049e-08	0.00171985	0.194	0.134
Smad5	0.893316	3.67804e-11	7.27885e-07	0.253	0.173
Cpne2	0.89329	4.7853e-09	9.47011e-05	0.223	0.155
Arid5b	0.891001	3.24559e-25	6.42303e-21	0.483	0.341
Tmem184b	0.890571	1.32974e-06	0.0263156	0.177	0.125
Rab5c	0.889966	6.14532e-28	1.21616e-23	0.538	0.409
Sox4	0.889635	1.85528e-11	3.67161e-07	0.231	0.152
Herc2	0.88933	3.95117e-09	7.81936e-05	0.268	0.201
Avl9	0.887877	6.88173e-08	0.00136189	0.136	0.083
Ddx3x	0.886644	5.18332e-25	1.02578e-20	0.548	0.422
Cdk19	0.886201	1.9298e-06	0.0381908	0.167	0.116
Spen	0.886058	3.47475e-07	0.00687653	0.154	0.102
Pds5a	0.884865	2.98379e-07	0.00590492	0.211	0.153
Vamp3	0.88338	1.10769e-16	2.19211e-12	0.39	0.289
Tmem176a	0.878828	1.56752e-26	3.10212e-22	0.576	0.444
Atp2b4	0.878442	1.11948e-17	2.21545e-13	0.348	0.235
Osbpl9	0.878012	3.09273e-14	6.1205e-10	0.353	0.259
Plscr2	0.877411	7.24101e-09	0.0001433	0.235	0.165
Brms1	0.877375	2.01816e-06	0.0399393	0.149	0.101
Arhgap17	0.87533	6.64288e-12	1.31463e-07	0.254	0.171
Tpm3	0.874961	1.26792e-59	2.50921e-55	0.762	0.585
Foxo1	0.874401	1.73526e-15	3.43407e-11	0.329	0.224
Rlim	0.874122	4.37266e-08	0.000865349	0.188	0.127
Fes	0.874022	7.30878e-09	0.000144641	0.123	0.07
Gm20559	0.873989	1.4033e-07	0.00277713	0.184	0.127
Btbd7	0.87199	9.82661e-13	1.94469e-08	0.306	0.219
Fbxo7	0.87066	1.58606e-09	3.13881e-05	0.178	0.113
Hipk1	0.863271	2.99404e-12	5.9252e-08	0.323	0.233
Cttnbp2nl	0.852979	2.67961e-07	0.00530294	0.148	0.096
Sned1	0.847639	2.29139e-09	4.53467e-05	0.172	0.107
Baz2b	0.84659	5.21459e-12	1.03197e-07	0.307	0.222
Xaf1	0.842131	2.72631e-15	5.39537e-11	0.331	0.228
Slc3a2	0.841454	2.3933e-61	4.73634e-57	0.674	0.453
Ifi203	0.840948	3.97122e-23	7.85905e-19	0.416	0.273
Trim56	0.840515	3.94361e-07	0.00780441	0.212	0.154
Srpk2	0.840392	2.32325e-15	4.59771e-11	0.398	0.301
Tmpo	0.837521	9.34937e-10	1.85024e-05	0.325	0.255
Myo1c	0.83543	7.47593e-13	1.47949e-08	0.331	0.241
Wasf2	0.833632	1.879e-32	3.71853e-28	0.637	0.508
Gpbp1l1	0.83275	2.38198e-06	0.0471394	0.173	0.122
Ccny	0.832646	1.38097e-06	0.0273295	0.221	0.168
Ednrb	0.831471	3.12551e-41	6.18538e-37	0.197	0.066
Pros1	0.830352	2.32932e-16	4.60973e-12	0.367	0.253
Sh3glb2	0.826659	1.32143e-09	2.61512e-05	0.3	0.229
Pak2	0.825963	1.37582e-17	2.72275e-13	0.424	0.314
Itga1	0.823024	1.7643e-26	3.49155e-22	0.471	0.303
Bbx	0.822219	2.1142e-08	0.0004184	0.239	0.173
Fryl	0.821861	2.60524e-29	5.15576e-25	0.338	0.182
Osbpl8	0.820808	3.86091e-07	0.00764073	0.152	0.099
Mark3	0.813476	6.38855e-07	0.0126429	0.249	0.192
Cdc42bpa	0.812873	6.85483e-08	0.00135657	0.266	0.205
Tubb4b	0.810538	3.04959e-15	6.03514e-11	0.513	0.426
Ppp6r3	0.809646	7.55444e-09	0.000149502	0.233	0.164
Inpp5k	0.809643	1.53784e-07	0.00304338	0.193	0.134
Swt1	0.808234	6.26776e-09	0.000124039	0.241	0.172
Rdx	0.807946	1.51229e-32	2.99282e-28	0.686	0.583
Cnot6	0.805621	9.31412e-08	0.00184326	0.255	0.192
Rictor	0.80517	9.37313e-07	0.0185494	0.215	0.16
Gnaq	0.803822	1.69246e-14	3.34938e-10	0.362	0.26
Ybx1	0.803057	1.16282e-72	2.30121e-68	0.936	0.881
Vps13d	0.802341	2.40303e-06	0.0475559	0.178	0.127
Gja4	0.801838	3.13619e-16	6.20651e-12	0.164	0.08
2810013P06Rik	0.801738	7.31053e-07	0.0144675	0.166	0.112
Trim12a	0.799677	1.39459e-11	2.75989e-07	0.315	0.231
Ccnl2	0.798862	5.36939e-14	1.0626e-09	0.42	0.329
Ostf1	0.796657	8.81284e-33	1.74406e-28	0.641	0.518
Map4	0.795737	3.9093e-11	7.7365e-07	0.369	0.289
Ablim1	0.793498	7.19073e-21	1.42305e-16	0.573	0.489
Ier2	0.79201	2.89317e-43	5.72558e-39	0.655	0.468
Ptpre	0.776745	2.29639e-15	4.54456e-11	0.173	0.088
Hmgn5	0.776116	2.0508e-06	0.0405854	0.191	0.139
Rassf1	0.775787	2.71295e-11	5.36893e-07	0.345	0.264
4930402H24Rik	0.7749	1.07186e-06	0.0212122	0.208	0.152
Ctnnb1	0.773756	3.94015e-45	7.79755e-41	0.727	0.537
Nfat5	0.7722	4.25425e-15	8.41917e-11	0.391	0.284
Phf14	0.768172	2.12301e-06	0.0420143	0.208	0.154
Sash1	0.765742	2.72432e-12	5.39142e-08	0.371	0.285
Ctnna1	0.764538	5.79315e-30	1.14646e-25	0.62	0.477
Dnajb1	0.759182	8.37447e-08	0.00165731	0.324	0.263
Kdm2a	0.759078	2.1012e-09	4.15828e-05	0.243	0.17
Coro1c	0.756346	5.42966e-09	0.000107453	0.283	0.212
Sppl2a	0.756152	1.0594e-08	0.000209656	0.3	0.232
Hmgb2	0.75485	3.69052e-11	7.30354e-07	0.365	0.278
Tmsb4x	0.753642	1.12874e-134	2.23378e-130	0.999	0.978
Ncor1	0.750428	2.85576e-19	5.65156e-15	0.538	0.446
Ddx50	0.74993	6.38649e-18	1.26389e-13	0.486	0.386
Gdap10	0.748129	5.58543e-07	0.0110536	0.123	0.075
Angel2	0.748001	4.12706e-09	8.16746e-05	0.278	0.205
Thoc2	0.747041	5.09563e-13	1.00842e-08	0.442	0.355
Ctnnd1	0.745998	3.14922e-08	0.000623231	0.259	0.192
Jup	0.744016	1.21839e-12	2.41119e-08	0.377	0.279
Anxa7	0.740146	3.3856e-24	6.70011e-20	0.569	0.446
Ubn1	0.739412	2.25365e-09	4.45998e-05	0.27	0.195
Ubn2	0.73895	1.64018e-09	3.24592e-05	0.329	0.254
Gpatch8	0.735951	4.02871e-08	0.000797282	0.306	0.24
1700020I14Rik	0.734908	3.01239e-16	5.96152e-12	0.486	0.399
Cdk12	0.734632	6.49777e-08	0.00128591	0.268	0.202
Sec14l1	0.734517	4.24696e-11	8.40474e-07	0.345	0.266
Ktn1	0.733511	6.84078e-20	1.35379e-15	0.514	0.397
Gnb1	0.733094	4.98466e-31	9.86464e-27	0.712	0.612
Ifnar2	0.731239	9.98357e-14	1.97575e-09	0.36	0.258
Tsnax	0.72644	1.25556e-07	0.00248474	0.343	0.284
Ptma	0.725939	4.08505e-125	8.08432e-121	0.988	0.959
Tnks2	0.724888	6.64591e-07	0.0131522	0.241	0.182
Wwc2	0.724752	1.42048e-11	2.81113e-07	0.377	0.29
Zcchc6	0.724207	4.40808e-13	8.72358e-09	0.36	0.262
Kmt2e	0.721687	2.09909e-24	4.1541e-20	0.584	0.469
Ssbp4	0.721189	3.25548e-10	6.4426e-06	0.323	0.244
Chd1	0.719428	2.38506e-07	0.00472004	0.267	0.205
Ctcf	0.716875	8.37687e-08	0.00165778	0.284	0.221
Tmod3	0.716301	3.75887e-18	7.43881e-14	0.497	0.381
Zmym5	0.716156	1.2795e-06	0.0253213	0.27	0.213
Mob2	0.714616	2.56335e-11	5.07286e-07	0.365	0.28
Nbeal1	0.714034	2.72835e-09	5.3994e-05	0.414	0.342
Smchd1	0.712119	2.13306e-07	0.00422132	0.296	0.235
Col4a2	0.711991	8.94578e-20	1.77037e-15	0.543	0.438
Fas	0.71184	7.57762e-13	1.49961e-08	0.244	0.154
Utrn	0.710855	5.76854e-27	1.14159e-22	0.593	0.44
Pnkd	0.710475	1.42429e-08	0.000281868	0.406	0.353
2510002D24Rik	0.710282	1.87864e-06	0.0371783	0.212	0.157
Col18a1	0.706408	1.41517e-06	0.0280063	0.197	0.141
Peak1	0.705986	4.35028e-08	0.00086092	0.329	0.263
Ssu72	0.704948	1.38615e-13	2.7432e-09	0.474	0.397
Mllt10	0.703877	3.36566e-07	0.00666065	0.244	0.182
Stard8	0.703496	4.83457e-12	9.56761e-08	0.172	0.097
Hprt	0.702857	1.11349e-14	2.2036e-10	0.468	0.371
Prrc2b	0.70181	4.21344e-07	0.0083384	0.278	0.215
Klf4	0.701635	6.23441e-29	1.23379e-24	0.632	0.464
Arhgef12	0.6989	4.01338e-12	7.94249e-08	0.386	0.298
Nr4a2	0.695695	7.42799e-17	1.47e-12	0.137	0.062
R3hdm1	0.692337	3.71406e-07	0.00735012	0.302	0.241
Zfp292	0.691168	2.35011e-06	0.0465086	0.266	0.208
Nrbp1	0.690034	2.4294e-07	0.00480779	0.331	0.273
Ccnd1	0.688891	6.0234e-11	1.19203e-06	0.347	0.258
Ogfrl1	0.67963	1.07048e-09	2.11847e-05	0.138	0.078
Arglu1	0.679614	4.72039e-17	9.34164e-13	0.523	0.42
Epn2	0.676683	8.98143e-07	0.0177742	0.278	0.22
Pear1	0.675895	2.47861e-08	0.000490517	0.239	0.17
Rras	0.674397	1.91892e-14	3.79753e-10	0.445	0.349
Taf1d	0.674085	2.20501e-07	0.00436372	0.289	0.225
Sbf2	0.673211	1.1944e-06	0.0236372	0.264	0.204
Stat3	0.672524	8.08842e-10	1.6007e-05	0.367	0.291
Tcf12	0.672398	1.76104e-08	0.00034851	0.294	0.222
Spag9	0.672178	3.91193e-13	7.74172e-09	0.434	0.345
Klf7	0.669275	6.56193e-21	1.29861e-16	0.578	0.458
Ptpn1	0.668416	9.53187e-08	0.00188636	0.23	0.166
Ikbkb	0.667601	6.95742e-07	0.0137687	0.262	0.2
Acsl5	0.666314	1.72183e-06	0.034075	0.233	0.176
Btbd3	0.664054	1.81846e-07	0.00359873	0.215	0.153
Trib1	0.663316	8.16882e-07	0.0161661	0.113	0.068
Atrx	0.663071	1.38917e-14	2.74916e-10	0.532	0.449
Ywhah	0.662342	1.86466e-27	3.69016e-23	0.655	0.532
Cr1l	0.66059	1.21482e-09	2.40412e-05	0.45	0.382
Zdhhc20	0.659746	1.04761e-07	0.00207323	0.297	0.231
Chd6	0.659165	2.19017e-06	0.0433435	0.271	0.213
Nipbl	0.658439	5.16264e-08	0.00102169	0.371	0.308
Crk	0.657416	1.99293e-06	0.0394401	0.319	0.264
Ankrd12	0.657225	7.33177e-17	1.45096e-12	0.521	0.421
S100a1	0.656072	1.12547e-07	0.0022273	0.379	0.322
Zc3h13	0.6537	1.66002e-06	0.0328518	0.29	0.233
Clk1	0.653408	2.0434e-15	4.04389e-11	0.495	0.392
Cuedc1	0.652558	5.03212e-07	0.00995857	0.31	0.252
Klc1	0.643626	6.1629e-07	0.0121964	0.344	0.293
Cd151	0.640978	1.34329e-26	2.65837e-22	0.644	0.505
Zmiz1	0.638772	1.71366e-08	0.000339132	0.351	0.283
Zfp36	0.637273	3.06266e-19	6.061e-15	0.542	0.427
Ifitm3	0.636317	1.90732e-81	3.77459e-77	0.981	0.931
Sbno1	0.636085	2.16798e-06	0.0429044	0.291	0.236
Tmem30a	0.63552	5.86282e-12	1.16025e-07	0.475	0.403
Hspg2	0.635157	1.7988e-15	3.55982e-11	0.516	0.42
Ywhaq	0.632313	8.92718e-27	1.76669e-22	0.769	0.702
Pls3	0.625089	6.25827e-13	1.23851e-08	0.496	0.411
6820431F20Rik	0.622596	2.05359e-07	0.00406405	0.351	0.29
Tapbp	0.621466	6.78427e-18	1.34261e-13	0.598	0.502
Dazap2	0.616893	4.64894e-15	9.20024e-11	0.523	0.434
Ash1l	0.616491	4.03697e-11	7.98916e-07	0.461	0.387
Iqgap1	0.613521	3.58567e-17	7.09605e-13	0.602	0.516
Cdk11b	0.613357	1.07495e-06	0.0212733	0.342	0.284
Tmem176b	0.608209	5.84812e-20	1.15734e-15	0.651	0.538
Cox5a	0.607389	3.32977e-23	6.58961e-19	0.679	0.574
Gm6061	0.606841	7.42955e-10	1.47031e-05	0.426	0.358
Btg2	0.602764	3.54108e-44	7.0078e-40	0.687	0.467
Ldha	0.602104	1.59822e-19	3.16288e-15	0.632	0.55
Rbm39	0.601357	2.54465e-57	5.03586e-53	0.937	0.861
Smtn	0.59984	3.22045e-07	0.00637327	0.203	0.144
B2m	0.597847	4.83555e-63	9.56955e-59	0.963	0.941
Junb	0.59703	1.41102e-30	2.79242e-26	0.774	0.652
Ppia	0.591204	1.88046e-93	3.72142e-89	0.983	0.972
Psme1	0.590235	6.49759e-16	1.28587e-11	0.596	0.512
Nes	0.589921	2.38226e-07	0.0047145	0.144	0.09
Tmem109	0.586914	7.24889e-09	0.000143455	0.452	0.391
Eva1b	0.581629	1.88062e-12	3.72174e-08	0.458	0.374
Brd2	0.578291	1.49607e-08	0.000296072	0.407	0.342
Sf3b1	0.577653	5.51054e-19	1.09054e-14	0.656	0.564
Hpcal1	0.576124	1.46244e-06	0.0289416	0.375	0.326
Tacc1	0.575266	1.83041e-09	3.62238e-05	0.413	0.341
Bnip2	0.575212	3.21454e-11	6.36158e-07	0.514	0.447
Shisa5	0.569487	2.57636e-15	5.09862e-11	0.59	0.521
Nr3c1	0.568526	7.37808e-09	0.000146012	0.487	0.433
Uhrf2	0.56115	9.83678e-07	0.019467	0.315	0.253
Arl6ip1	0.554061	1.45658e-17	2.88258e-13	0.655	0.594
Asap1	0.552628	1.0649e-07	0.00210745	0.341	0.271
Sema6d	0.552544	4.27438e-08	0.000845899	0.135	0.08
Snx3	0.552227	5.93087e-21	1.17372e-16	0.687	0.611
Egr1	0.551188	8.65661e-07	0.0171314	0.466	0.417
Tra2b	0.549753	2.46151e-10	4.87133e-06	0.542	0.483
Cnot6l	0.548641	5.80119e-07	0.0114806	0.283	0.216
Slc43a3	0.548072	5.34303e-29	1.05738e-24	0.557	0.364
Nop53	0.541259	3.09284e-19	6.12073e-15	0.706	0.646
Cst3	0.535679	1.18522e-28	2.34556e-24	0.988	0.967
Ttc14	0.525196	3.60808e-07	0.00714039	0.426	0.37
Sod1	0.524379	4.94352e-09	9.78323e-05	0.445	0.378
Uqcc3	0.523461	6.22544e-08	0.00123201	0.475	0.42
Ccnl1	0.522057	2.42425e-06	0.047976	0.425	0.367
Rsrc2	0.515063	7.36495e-11	1.45752e-06	0.516	0.447
Sys1	0.51132	4.58287e-07	0.00906951	0.419	0.366
Elovl5	0.511265	1.72747e-06	0.0341866	0.344	0.283
Samhd1	0.509305	1.75138e-08	0.000346598	0.386	0.309
Socs3	0.507043	4.07809e-08	0.000807054	0.42	0.346
Fus	0.507026	7.31483e-22	1.4476e-17	0.779	0.697
Cavin1	0.504628	2.27375e-31	4.49975e-27	0.866	0.727
Rac1	0.504016	2.74763e-24	5.43755e-20	0.765	0.703
Tjp1	0.500794	1.92495e-12	3.80949e-08	0.424	0.312
Srsf5	0.491608	4.95916e-19	9.81417e-15	0.722	0.668
Csnk1a1	0.48658	1.46409e-13	2.89743e-09	0.632	0.563
Kif5b	0.485843	1.96954e-15	3.89771e-11	0.662	0.583
Zfp36l1	0.482304	4.47416e-16	8.85437e-12	0.661	0.584
Set	0.482215	2.1956e-06	0.0434509	0.434	0.395
Ddx5	0.480125	7.84862e-36	1.55324e-31	0.918	0.873
Tns1	0.47683	4.00628e-16	7.92842e-12	0.653	0.567
Kctd12	0.469197	1.97366e-11	3.90586e-07	0.294	0.198
Sparcl1	0.468618	1.55692e-46	3.08114e-42	0.763	0.485
Rbm25	0.467693	9.57845e-10	1.89557e-05	0.56	0.502
Actn1	0.467616	1.00736e-15	1.99357e-11	0.4	0.272
Ptp4a3	0.466453	3.87448e-22	7.66759e-18	0.355	0.223
Hmgb1	0.46579	2.06222e-26	4.08114e-22	0.865	0.827
Nol7	0.464384	2.16598e-09	4.28646e-05	0.523	0.468
Dnajc8	0.463624	1.47968e-08	0.000292829	0.576	0.532
Jun	0.461381	2.03912e-24	4.03541e-20	0.746	0.65
Pltp	0.459279	2.57155e-34	5.0891e-30	0.55	0.337
Clic1	0.458057	4.99598e-23	9.88704e-19	0.804	0.74
Tubb5	0.457717	3.32177e-15	6.57377e-11	0.728	0.691
Reep3	0.454089	6.36633e-08	0.0012599	0.532	0.492
Arpp19	0.453692	6.33736e-12	1.25416e-07	0.667	0.621
Zbtb7a	0.451218	5.29172e-08	0.00104723	0.514	0.467
Ywhab	0.450809	2.23954e-10	4.43205e-06	0.615	0.572
Syf2	0.450057	6.68912e-08	0.00132378	0.554	0.509
Dnaja1	0.449606	6.36272e-11	1.25918e-06	0.667	0.63
Nfe2l1	0.448159	5.62787e-08	0.00111375	0.443	0.377
Ifitm2	0.448146	8.5909e-42	1.70014e-37	0.96	0.932
Dek	0.442341	6.3708e-07	0.0126078	0.514	0.472
Srsf11	0.442022	1.73225e-07	0.00342812	0.525	0.484
Hnrnpf	0.44096	8.80662e-15	1.74283e-10	0.72	0.683
Bclaf1	0.440253	4.50697e-07	0.00891929	0.46	0.406
Pnrc1	0.436698	2.05367e-07	0.00406421	0.586	0.559
Vwa1	0.433566	6.03755e-16	1.19483e-11	0.38	0.257
Psme2	0.429466	9.40887e-10	1.86202e-05	0.59	0.54
S100a13	0.42896	5.49405e-20	1.08727e-15	0.767	0.641
App	0.426325	3.2158e-25	6.36408e-21	0.838	0.773
Ace	0.423169	1.47549e-07	0.00292	0.371	0.292
Marc2	0.419592	3.68302e-09	7.28869e-05	0.576	0.533
Fis1	0.419443	6.63937e-11	1.31393e-06	0.647	0.605
Serbp1	0.418608	2.64514e-16	5.23473e-12	0.733	0.685
Tomm20	0.415323	1.12744e-07	0.00223119	0.549	0.517
Slc50a1	0.413257	7.05228e-07	0.0139565	0.513	0.461
Vasp	0.412581	1.83137e-08	0.000362428	0.372	0.29
Mgp	0.408581	6.38333e-27	1.26326e-22	0.403	0.6
Gm42418	0.408243	7.25185e-29	1.43514e-24	0.911	0.826
Gmfg	0.401616	3.36857e-07	0.00666639	0.158	0.099
Hsp90ab1	0.401274	5.5925e-36	1.10676e-31	0.93	0.921
Hnrnpa3	0.400558	2.21531e-13	4.38409e-09	0.714	0.667
Pea15a	0.400536	2.354e-06	0.0465856	0.475	0.427
Atp5j	0.399903	1.85216e-20	3.66543e-16	0.874	0.837
Sri	0.395415	3.44673e-10	6.82108e-06	0.674	0.624
Mif	0.389263	7.43062e-08	0.00147052	0.502	0.443
Gm13889	0.388452	1.98398e-09	3.9263e-05	0.217	0.143
Csde1	0.387212	7.79067e-07	0.0154177	0.551	0.515
Ndufa4	0.384759	4.30431e-21	8.51823e-17	0.833	0.811
Atox1	0.382517	1.47811e-18	2.92518e-14	0.86	0.816
Nfkbiz	0.381985	2.20693e-10	4.36752e-06	0.235	0.151
Id2	0.368086	3.98365e-17	7.88365e-13	0.344	0.217
Gm11808	0.365164	4.31006e-07	0.00852961	0.606	0.566
Cd59a	0.364279	1.4568e-13	2.883e-09	0.318	0.21
mt-Co1	0.36406	5.55416e-21	1.09917e-16	0.998	0.998
Bnip3l	0.363737	2.3711e-06	0.046924	0.603	0.591
Sh3bgrl	0.363319	9.85114e-07	0.0194954	0.51	0.466
Saraf	0.362647	4.21772e-08	0.000834688	0.556	0.504
Eef2	0.354015	2.05208e-21	4.06107e-17	0.901	0.852
Son	0.351172	1.63262e-15	3.23096e-11	0.834	0.795
Cfl1	0.342048	3.03261e-25	6.00154e-21	0.907	0.845
Gdi2	0.341591	1.95437e-08	0.000386769	0.669	0.658
Cnn3	0.33837	1.01332e-16	2.00537e-12	0.724	0.601
Isg15	0.337087	1.60128e-11	3.16892e-07	0.291	0.194
Ubc	0.336313	2.80178e-13	5.54473e-09	0.947	0.922
Tmbim6	0.331325	1.39557e-12	2.76183e-08	0.78	0.746
Itgb1	0.324927	2.48123e-10	4.91036e-06	0.699	0.656
Eif4a2	0.324356	2.29527e-08	0.000454234	0.704	0.699
Rsu1	0.323417	1.35776e-06	0.0268701	0.602	0.57
Mcl1	0.320396	1.78069e-06	0.0352399	0.428	0.367
Rps21	0.320257	9.65457e-26	1.91064e-21	0.96	0.94
Ifngr1	0.318903	4.8788e-11	9.65515e-07	0.634	0.555
Luc7l2	0.318268	3.31241e-08	0.000655527	0.716	0.696
Ebf1	0.316997	5.20208e-10	1.02949e-05	0.797	0.721
Col4a1	0.313269	1.01982e-10	2.01822e-06	0.657	0.581
Cd47	0.311982	1.18144e-10	2.33807e-06	0.742	0.698
Rps11	0.304805	5.68193e-30	1.12445e-25	0.97	0.966
Slc25a5	0.299783	7.19771e-12	1.42443e-07	0.72	0.635
Sh3bgrl3	0.287749	2.8109e-34	5.56276e-30	0.776	0.634
Tspo	0.277443	1.25295e-10	2.4796e-06	0.811	0.752
Ly6a	0.266911	6.60548e-17	1.30723e-12	0.835	0.649
Gnas	0.266666	1.82918e-25	3.61994e-21	0.964	0.913
Edf1	0.263051	1.87423e-07	0.00370909	0.726	0.701
Chchd2	0.26214	2.60796e-15	5.16115e-11	0.927	0.902

## Sheet: PnC
gene	avg_log2FC	p_val	p_val_adj	pct.1	pct.2
Spink1	6.58178	5.16537e-260	1.02223e-255	0.127	0.002
Gm45752	6.27523	0	0	0.211	0.003
Tnfsf15	6.18355	0	0	0.206	0.003
Kcnj13	6.11945	0	0	0.677	0.019
E330011O21Rik	6.11301	0	0	0.353	0.006
Mpzl2	6.09515	0	0	0.766	0.017
Efnb3	6.03049	0	0	0.529	0.011
Pcp4	6.01012	0	0	0.738	0.024
Folr1	5.99735	0	0	0.258	0.005
Wwc1	5.95667	0	0	0.207	0.004
Chil1	5.94328	0	0	0.377	0.007
Cxadr	5.92866	0	0	0.404	0.009
Tnnt2	5.92329	0	0	0.235	0.004
Mettl7b	5.9214	0	0	0.34	0.007
Gm13261	5.90142	0	0	0.281	0.005
Sfrp5	5.85381	0	0	0.991	0.347
Msln	5.84666	0	0	0.812	0.053
Ntng1	5.71067	0	0	0.92	0.042
Wnt10a	5.69717	0	0	0.387	0.01
Snhg11	5.68318	0	0	0.665	0.02
Il17re	5.6447	0	0	0.279	0.005
Adora1	5.61597	0	0	0.182	0.004
Cldn1	5.61048	0	0	0.92	0.042
Gm46332	5.6031	0	0	0.258	0.005
Cldn22	5.56811	0	0	0.907	0.079
Srcin1	5.54718	0	0	0.303	0.006
Lad1	5.54682	0	0	0.168	0.002
Krt19	5.38717	0	0	0.659	0.041
Klf5	5.37852	0	0	0.947	0.062
Hcn4	5.36564	0	0	0.466	0.02
Lypd2	5.27589	0	0	0.914	0.13
Cfap57	5.26853	0	0	0.176	0.004
Moxd1	5.25578	0	0	0.267	0.007
Perp	5.23023	0	0	0.857	0.051
Marc1	5.2151	3.18797e-265	6.309e-261	0.136	0.003
Crabp2	5.15686	0	0	0.346	0.013
Slc16a1	5.11512	0	0	0.884	0.075
Krt7	5.07745	0	0	0.22	0.007
Mybph	5.0662	5.0963e-254	1.00856e-249	0.146	0.007
Tnnt3	5.06438	0	0	0.498	0.026
Itih2	5.05604	0	0	0.532	0.028
Dleu7	5.05087	0	0	0.445	0.014
Lrrn1	5.0386	0	0	0.295	0.012
Itgb4	5.02065	0	0	0.956	0.096
Tnni3	4.98688	4.14895e-237	8.21078e-233	0.138	0.007
Wnt6	4.98395	0	0	0.884	0.053
Clstn3	4.96832	0	0	0.229	0.007
Serpinb6c	4.89613	0	0	0.362	0.013
Nkain4	4.89089	0	0	0.55	0.02
Col4a3	4.8827	0	0	0.224	0.007
Stra6	4.83569	0	0	0.55	0.029
Prss35	4.79732	4.04059e-294	7.99633e-290	0.154	0.004
Rspo1	4.77522	0	0	0.611	0.038
Egfl6	4.72891	0	0	0.512	0.022
Pabpc1l	4.72545	0	0	0.234	0.009
Cnksr2	4.72152	0	0	0.273	0.008
Gsta4	4.69027	0	0	0.857	0.078
Cdo1	4.64706	0	0	0.654	0.036
Homer2	4.64468	0	0	0.632	0.033
Klk10	4.64433	2.96753e-280	5.87275e-276	0.146	0.004
Kctd1	4.61753	0	0	0.403	0.016
Mansc4	4.52369	0	0	0.189	0.006
Slc6a13	4.50141	0	0	0.407	0.027
Ppargc1a	4.47967	0	0	0.247	0.012
Cobl	4.44538	0	0	0.327	0.013
Ace2	4.42217	0	0	0.323	0.013
Hsd17b14	4.35076	1.87624e-204	3.71308e-200	0.109	0.003
Vill	4.33068	0	0	0.268	0.012
Gpc1	4.31863	0	0	0.389	0.019
Clstn2	4.30733	3.69724e-224	7.31684e-220	0.128	0.006
Zbtb7c	4.30325	0	0	0.474	0.027
Chchd10	4.29575	0	0	0.662	0.064
Cyfip2	4.27204	0	0	0.289	0.011
Olfr1033	4.2429	0	0	0.433	0.023
Cntfr	4.23664	0	0	0.672	0.057
Prodh	4.19109	0	0	0.622	0.044
Wfdc1	4.15209	0	0	0.9	0.154
Gpm6a	4.15062	0	0	0.696	0.034
Fam78b	4.12426	0	0	0.352	0.018
Nebl	4.11086	0	0	0.363	0.016
Smtnl2	4.10564	0	0	0.308	0.016
Arhgap27os2	4.10509	4.36355e-221	8.63547e-217	0.133	0.007
Ocln	4.08002	2.31662e-217	4.5846e-213	0.135	0.008
Fhl2	4.06125	0	0	0.774	0.077
Tenm2	4.01742	0	0	0.662	0.037
Npnt	4.00872	0	0	0.394	0.031
Fras1	3.99805	4.39528e-281	8.69827e-277	0.169	0.009
Sema3d	3.97487	0	0	0.697	0.064
Steap1	3.95456	0	0	0.226	0.017
Npr3	3.92778	0	0	0.3	0.023
Col4a4	3.91779	0	0	0.468	0.032
Kcnj2	3.90514	0	0	0.213	0.014
Fzd2	3.88543	0	0	0.904	0.147
Grtp1	3.88268	0	0	0.23	0.013
Trib2	3.86478	0	0	0.747	0.076
Hs6st2	3.85004	1.28058e-198	2.53427e-194	0.127	0.008
Cdh11	3.84265	0	0	0.577	0.043
Ctxn3	3.82968	0	0	0.454	0.029
Slc6a12	3.82594	5.11846e-148	1.01294e-143	0.109	0.01
Abat	3.81787	0	0	0.502	0.036
Proser2	3.80088	0	0	0.462	0.036
Gna14	3.78409	0	0	0.463	0.027
Gm15551	3.77167	4.31886e-177	8.54703e-173	0.107	0.006
Tekt2	3.76711	8.54268e-221	1.6906e-216	0.141	0.009
Bmp3	3.7524	0	0	0.544	0.052
AI661453	3.73785	0	0	0.325	0.025
Lmntd1	3.68493	0	0	0.231	0.018
Tnfrsf11b	3.68333	1.72678e-213	3.41731e-209	0.148	0.012
Gab1	3.65949	0	0	0.803	0.112
Wrap53	3.6549	0	0	0.301	0.029
Casq2	3.62537	0	0	0.579	0.045
Gm43581	3.62442	4.59517e-205	9.09384e-201	0.144	0.012
Lamb3	3.60268	9.89252e-286	1.95773e-281	0.175	0.01
Rec114	3.60179	0	0	0.228	0.017
Foxd2	3.60162	0	0	0.375	0.026
Fxyd6	3.59301	0	0	0.977	0.292
Plcd3	3.5902	0	0	0.459	0.044
Itga7	3.58261	0	0	0.724	0.076
Lmo7	3.56812	0	0	0.793	0.109
Mapt	3.55694	0	0	0.249	0.015
Ass1	3.54525	0	0	0.62	0.091
Trim46	3.5434	2.22198e-231	4.39729e-227	0.154	0.011
Ctf1	3.5272	3.29353e-258	6.5179e-254	0.169	0.012
Plcb3	3.51498	0	0	0.589	0.072
Rhpn2	3.4738	0	0	0.222	0.018
Cox7a1	3.45427	0	0	0.301	0.032
Ptch1	3.45239	0	0	0.724	0.161
C2	3.43622	0	0	0.898	0.165
Sept6	3.4354	0	0	0.625	0.066
Foxc2	3.42689	0	0	0.452	0.045
Omd	3.42631	0	0	0.834	0.158
Gm10046	3.42533	0	0	0.279	0.015
Mboat1	3.41575	0	0	0.323	0.024
2810433D01Rik	3.41373	0	0	0.208	0.014
Rassf7	3.38087	1.09427e-159	2.16555e-155	0.107	0.008
Steap2	3.37636	0	0	0.394	0.039
Thbs4	3.35439	0	0	0.934	0.139
Itga6	3.35093	0	0	0.913	0.161
Sh3pxd2a	3.34617	0	0	0.787	0.128
Grik5	3.3243	0	0	0.304	0.03
Gas6	3.30919	0	0	0.982	0.528
Bnc2	3.29788	0	0	0.569	0.068
Cdk15	3.29701	0	0	0.302	0.022
Stbd1	3.28372	0	0	0.458	0.051
Foxd1	3.2727	0	0	0.445	0.041
Ptpn13	3.27036	0	0	0.513	0.057
Mras	3.26318	0	0	0.575	0.068
Mgat3	3.25306	1.13713e-292	2.25038e-288	0.198	0.015
Ankrd33b	3.20808	0	0	0.369	0.041
Hist1h4h	3.20229	7.29895e-205	1.44446e-200	0.141	0.011
Ndrg1	3.19957	0	0	0.898	0.414
Ralgps2	3.19625	0	0	0.615	0.077
Chst2	3.18983	2.40383e-285	4.75717e-281	0.244	0.031
Mmp15	3.1809	0	0	0.324	0.032
Rflna	3.17698	2.22019e-186	4.39375e-182	0.126	0.009
Nr2f2	3.16915	0	0	0.99	0.345
Gm16152	3.16734	1.05646e-169	2.09073e-165	0.115	0.009
Ripor2	3.16673	0	0	0.29	0.026
Thsd4	3.16346	0	0	0.262	0.029
Clcn2	3.13659	2.41401e-232	4.77732e-228	0.159	0.012
Ccdc3	3.13235	0	0	0.837	0.164
Cox6b2	3.12994	0	0	0.53	0.065
Hrh1	3.12658	5.89991e-230	1.16759e-225	0.168	0.015
Mid1ip1	3.11848	0	0	0.824	0.201
Hist2h3c2	3.0859	1.13236e-157	2.24095e-153	0.115	0.01
B3gnt8	3.0818	0	0	0.566	0.075
Paqr6	3.0746	0	0	0.592	0.058
Vwc2	3.05134	1.32479e-226	2.62175e-222	0.157	0.012
Miat	3.01733	2.1164e-305	4.18836e-301	0.239	0.026
Nradd	3.01687	0	0	0.477	0.065
Gm12840	2.99573	0	0	0.445	0.059
Nalcn	2.9905	2.55161e-176	5.04963e-172	0.135	0.013
Gstm6	2.95172	8.18611e-239	1.62003e-234	0.175	0.016
Specc1	2.95022	0	0	0.412	0.05
Dock5	2.94932	4.65072e-232	9.20377e-228	0.175	0.017
Tpd52l1	2.94103	0	0	0.267	0.029
Syngr1	2.93698	6.09929e-205	1.20705e-200	0.143	0.011
Bace2	2.93026	0	0	0.786	0.152
Ptprf	2.92939	0	0	0.494	0.057
Ephb2	2.91355	3.28077e-294	6.49265e-290	0.235	0.026
Gdpd5	2.91079	0	0	0.387	0.05
Stmn2	2.90749	0	0	0.402	0.064
Flrt2	2.90703	0	0	0.825	0.195
Gli1	2.90296	0	0	0.285	0.031
Col6a5	2.89927	5.64868e-178	1.11787e-173	0.18	0.029
F11r	2.88647	0	0	0.73	0.125
Fntb	2.88279	8.89119e-271	1.75957e-266	0.237	0.031
Cgnl1	2.86699	0	0	0.678	0.124
Fam46b	2.86539	1.17048e-296	2.31637e-292	0.257	0.033
Luzp2	2.85759	2.74032e-151	5.42309e-147	0.104	0.008
Ildr2	2.85541	0	0	0.732	0.141
Vnn1	2.85423	1.69694e-189	3.35824e-185	0.144	0.014
Lmo4	2.84766	0	0	0.904	0.275
Phlda3	2.8434	0	0	0.903	0.288
Vtn	2.83809	0	0	0.855	0.204
Fmod	2.83072	0	0	0.662	0.071
Prrg4	2.81624	3.10776e-152	6.15027e-148	0.102	0.007
Pdk1	2.80683	0	0	0.32	0.043
Slco2a1	2.79947	0	0	0.505	0.07
Gng8	2.79033	1.13599e-135	2.24812e-131	0.11	0.012
Prickle1	2.78399	0	0	0.43	0.07
Egflam	2.76879	8.62089e-298	1.70607e-293	0.242	0.027
Gm19426	2.74578	3.37365e-134	6.67645e-130	0.113	0.013
Lrp12	2.73237	1.23648e-217	2.447e-213	0.18	0.02
Kank4	2.70573	0	0	0.289	0.034
Nceh1	2.70562	0	0	0.594	0.107
Epb41l5	2.70522	9.42872e-299	1.86594e-294	0.245	0.028
C1qtnf4	2.70313	2.24334e-217	4.43956e-213	0.187	0.023
Hspa12a	2.69785	0	0	0.498	0.073
Arhgef28	2.6924	0	0	0.481	0.076
Pkdcc	2.69026	0	0	0.459	0.08
Wnt9a	2.68916	5.3111e-289	1.05107e-284	0.268	0.038
Gm11627	2.68668	2.00349e-244	3.96491e-240	0.206	0.024
Gstcd	2.67497	4.08599e-191	8.08618e-187	0.158	0.018
Shisa3	2.67337	0	0	0.498	0.063
Gli2	2.66589	6.78871e-166	1.34349e-161	0.153	0.021
Lrp4	2.65885	0	0	0.296	0.042
Vav2	2.6531	2.27529e-262	4.50279e-258	0.232	0.03
Cmbl	2.64071	0	0	0.415	0.067
Jup	2.63496	0	0	0.76	0.174
Dock9	2.62481	0	0	0.803	0.177
Car13	2.61778	3.37832e-149	6.68569e-145	0.133	0.017
Foxp2	2.61205	0	0	0.359	0.042
Spry1	2.60675	0	0	0.488	0.08
Fam107b	2.60457	0	0	0.412	0.058
Chd3	2.60361	0	0	0.832	0.236
Nav2	2.59663	0	0	0.356	0.051
Spp1	2.5944	0	0	0.872	0.095
Ctdspl	2.58893	0	0	0.493	0.077
Igfbp6	2.58463	0	0	0.999	0.827
Pak4	2.57381	0	0	0.344	0.058
Irs3	2.56514	1.25501e-275	2.48367e-271	0.271	0.042
Cish	2.56171	1.14972e-135	2.2753e-131	0.123	0.016
Efnb1	2.5511	0	0	0.607	0.123
Cttnbp2	2.5476	1.42815e-270	2.82631e-266	0.272	0.044
Slc7a2	2.54248	0	0	0.633	0.081
Mboat2	2.53775	0	0	0.281	0.028
Plscr2	2.5259	0	0	0.538	0.084
Clec1a	2.5199	0	0	0.563	0.099
Tns3	2.51851	0	0	0.638	0.109
Acer3	2.50793	0	0	0.537	0.112
Fzd7	2.50465	0	0	0.335	0.051
Nbl1	2.48678	0	0	0.987	0.59
St6galnac5	2.48586	1.43764e-175	2.84509e-171	0.152	0.019
2200002D01Rik	2.47188	0	0	0.536	0.104
Sgcd	2.46623	1.71853e-202	3.40097e-198	0.17	0.02
Tmem98	2.45658	7.85705e-173	1.55491e-168	0.164	0.023
Slc2a1	2.45574	0	0	0.953	0.203
Nfatc1	2.45051	0	0	0.403	0.08
Aldh5a1	2.447	6.96696e-117	1.37876e-112	0.111	0.016
Hid1	2.44499	8.22173e-183	1.62708e-178	0.178	0.027
Car11	2.44476	1.13709e-270	2.25029e-266	0.261	0.039
Gm43445	2.44152	5.48258e-113	1.085e-108	0.106	0.015
Wdr6	2.43834	9.21818e-301	1.82428e-296	0.335	0.064
Pfas	2.42724	3.27585e-193	6.48291e-189	0.207	0.035
Stxbp6	2.42408	0	0	0.829	0.223
Nol3	2.42204	2.61472e-135	5.17453e-131	0.131	0.019
Smim5	2.4136	2.57643e-226	5.09875e-222	0.225	0.034
Ephx2	2.40209	1.08321e-286	2.14367e-282	0.244	0.029
Cdkn1c	2.39242	0	0	0.881	0.347
Mrln	2.38506	1.93503e-108	3.82942e-104	0.105	0.015
Plk2	2.38125	0	0	0.651	0.163
Rbp4	2.38005	1.28489e-238	2.54279e-234	0.37	0.103
Zfp697	2.37311	1.2721e-111	2.51748e-107	0.104	0.014
Fam189a2	2.36382	1.92569e-187	3.81094e-183	0.211	0.038
Fam180a	2.36238	2.30766e-120	4.56685e-116	0.115	0.016
Atp1a2	2.35964	2.46705e-37	4.88229e-33	0.265	0.166
Sorbs1	2.35486	0	0	0.774	0.164
Mical2	2.35128	0	0	0.339	0.051
Pax9	2.35041	1.34149e-202	2.65481e-198	0.199	0.03
Eda	2.34385	2.91179e-136	5.76244e-132	0.131	0.019
Myl12a	2.34034	0	0	0.966	0.861
Ezr	2.33921	0	0	0.542	0.107
Bmp6	2.3321	1.09869e-278	2.17432e-274	0.301	0.053
Smoc2	2.3109	0	0	0.994	0.46
Hs6st1	2.30616	1.05899e-188	2.09573e-184	0.197	0.032
Atp9a	2.30491	0	0	0.421	0.083
Trnp1	2.29435	6.98863e-191	1.38305e-186	0.199	0.032
Pdlim4	2.2858	0	0	0.845	0.31
Thbs1	2.2807	0	0	0.618	0.128
Sbspon	2.27647	0	0	0.727	0.119
Pdzrn3	2.27541	6.29793e-218	1.24636e-213	0.226	0.036
Slc25a35	2.2729	8.3238e-136	1.64728e-131	0.154	0.028
Igsf3	2.27039	0	0	0.42	0.077
Myh10	2.2634	1.72523e-213	3.41423e-209	0.344	0.097
Gpr27	2.26288	1.5048e-180	2.978e-176	0.189	0.031
Hist1h2bc	2.25802	0	0	0.851	0.32
Gpc6	2.25646	0	0	0.681	0.183
Dcaf12l1	2.25096	7.51005e-108	1.48624e-103	0.12	0.021
Rbp1	2.24109	0	0	0.912	0.378
Foxc1	2.24103	0	0	0.437	0.082
Paics	2.23495	0	0	0.826	0.303
Eya2	2.2348	0	0	0.369	0.065
Amotl2	2.21547	0	0	0.614	0.173
Ptpn14	2.21522	0	0	0.433	0.091
Spats2l	2.20716	0	0	0.512	0.121
Dact1	2.19401	0	0	0.617	0.141
Hist1h1c	2.19326	0	0	0.676	0.207
Ddr1	2.1902	1.32553e-190	2.62323e-186	0.223	0.042
Lrrc75a	2.18975	1.91035e-165	3.78058e-161	0.177	0.029
Tbxa2r	2.18584	2.39184e-146	4.73344e-142	0.146	0.022
Islr	2.18156	0	0	0.964	0.476
Mvb12b	2.16907	2.77038e-289	5.48257e-285	0.316	0.056
Cog1	2.16577	4.20615e-279	8.32397e-275	0.329	0.065
Aldh1l1	2.16032	1.39711e-95	2.76489e-91	0.104	0.018
Upb1	2.15489	1.57468e-181	3.1163e-177	0.161	0.02
Fzd1	2.14893	0	0	0.502	0.114
C77080	2.14833	5.63241e-125	1.11465e-120	0.147	0.028
Aff3	2.14367	0	0	0.484	0.102
Dgcr6	2.13791	0	0	0.718	0.229
Slc12a2	2.13486	1.29157e-205	2.55601e-201	0.268	0.058
Cpe	2.13097	0	0	0.972	0.376
Gjb5	2.13084	1.27433e-264	2.52189e-260	0.275	0.045
Pawr	2.12709	7.69829e-122	1.52349e-117	0.138	0.025
Nhs	2.126	1.06149e-106	2.10068e-102	0.115	0.019
Scd2	2.12109	0	0	0.827	0.261
AC125487.1	2.11858	6.0395e-200	1.19522e-195	0.235	0.045
Ntn1	2.10982	0	0	0.772	0.236
Ldhb	2.10497	0	0	0.607	0.165
Fhl1	2.10275	0	0	0.812	0.373
Samd4	2.10072	0	0	0.415	0.093
Hmgcs2	2.07189	0	0	0.448	0.069
Foxd2os	2.06809	0	0	0.413	0.07
Gm20186	2.06672	5.85311e-196	1.15833e-191	0.237	0.047
Mdfic	2.06567	0	0	0.613	0.155
Dkk3	2.05585	0	0	0.407	0.087
Nudt4	2.04495	0	0	0.765	0.254
Cdc42ep4	2.04487	0	0	0.543	0.136
Svip	2.04084	2.9392e-195	5.81667e-191	0.225	0.041
Cd82	2.03725	0	0	0.496	0.096
Inhbb	2.02796	3.67943e-112	7.28159e-108	0.133	0.025
Trim3	2.02694	4.23153e-238	8.3742e-234	0.318	0.071
Acp5	2.02386	4.19702e-210	8.3059e-206	0.233	0.041
Ston1	2.01851	6.90089e-96	1.36569e-91	0.103	0.017
Fmnl2	2.01152	3.40772e-285	6.74387e-281	0.388	0.091
Dmtn	2.00904	7.35946e-115	1.45644e-110	0.142	0.028
Plekhb2	1.9966	1.17346e-287	2.32228e-283	0.364	0.078
Fnbp1	1.99407	0	0	0.609	0.155
Lrpap1	1.98429	0	0	0.843	0.452
Tmod3	1.97805	0	0	0.803	0.291
Plcd1	1.97404	5.10633e-253	1.01054e-248	0.346	0.079
Magi1	1.97352	1.56081e-135	3.08884e-131	0.193	0.045
Eml2	1.97335	0	0	0.431	0.1
Nid2	1.96881	3.53421e-295	6.99419e-291	0.385	0.085
Itgbl1	1.96764	0	0	0.627	0.145
Mief2	1.96757	2.70405e-81	5.35131e-77	0.104	0.021
Fstl3	1.9659	3.49122e-188	6.90913e-184	0.234	0.047
Tpcn1	1.96374	0	0	0.495	0.135
Scap	1.95308	5.14074e-245	1.01735e-240	0.325	0.072
Cdc14a	1.95299	4.14631e-218	8.20555e-214	0.314	0.076
Gstm5	1.95009	0	0	0.834	0.339
Rai14	1.94926	0	0	0.512	0.129
Ptgr1	1.94463	1.34693e-275	2.66558e-271	0.4	0.1
Dapk2	1.93993	1.44767e-172	2.86494e-168	0.213	0.043
Osgin1	1.93926	9.21349e-126	1.82335e-121	0.183	0.043
Hnmt	1.93367	1.08716e-259	2.15149e-255	0.346	0.076
Csrp1	1.9276	0	0	0.927	0.394
Sh3d21	1.92452	1.22172e-96	2.41779e-92	0.119	0.023
Tmtc1	1.92349	4.27762e-185	8.46541e-181	0.268	0.064
Slc6a6	1.92219	0	0	0.74	0.293
Rell1	1.92158	0	0	0.54	0.142
Itga1	1.91727	0	0	0.71	0.222
Fam213a	1.91688	6.79851e-280	1.34542e-275	0.335	0.066
Rala	1.91305	0	0	0.781	0.321
Lrig1	1.90983	4.32288e-118	8.55499e-114	0.151	0.031
Arhgap42	1.90931	0	0	0.479	0.131
Slc16a9	1.90302	0	0	0.439	0.107
Cav1	1.90009	0	0	0.972	0.412
Parva	1.89975	0	0	0.669	0.221
Iqsec1	1.89766	9.74416e-281	1.92837e-276	0.419	0.108
Col8a1	1.89303	0	0	0.845	0.234
Sft2d2	1.89247	5.6903e-296	1.12611e-291	0.436	0.111
Nrbp2	1.89082	1.62452e-201	3.21492e-197	0.254	0.051
Kctd15	1.88833	1.28782e-132	2.54859e-128	0.15	0.026
Rhod	1.88769	2.57013e-82	5.08628e-78	0.103	0.02
Ndrg2	1.88363	0	0	0.91	0.372
Slc4a4	1.87945	3.69581e-261	7.31402e-257	0.418	0.115
Pxmp2	1.87533	2.04411e-173	4.0453e-169	0.206	0.039
Ramp3	1.87394	1.27429e-135	2.52182e-131	0.14	0.022
Itpr3	1.87148	2.27678e-194	4.50576e-190	0.279	0.066
Sdc4	1.86978	0	0	0.799	0.256
March6	1.86879	4.90648e-276	9.70992e-272	0.434	0.12
Hsph1	1.86375	2.60358e-170	5.15248e-166	0.276	0.073
Tubb2b	1.86277	0	0	0.56	0.168
Tspan6	1.85691	1.54595e-285	3.05943e-281	0.459	0.13
Efna5	1.85606	2.01632e-162	3.99029e-158	0.238	0.057
Stard13	1.85424	2.96132e-244	5.86046e-240	0.296	0.059
Shroom2	1.84759	3.73554e-87	7.39263e-83	0.11	0.022
Actn1	1.84347	0	0	0.7	0.183
Fuom	1.84025	1.83029e-209	3.62215e-205	0.326	0.084
Fhod1	1.83795	1.23996e-86	2.45388e-82	0.119	0.026
Hoxc5	1.83364	4.81868e-95	9.53617e-91	0.118	0.023
Slc25a12	1.82781	3.06755e-171	6.07069e-167	0.259	0.064
Pcdh19	1.82618	2.14448e-263	4.24394e-259	0.455	0.137
Egln3	1.82571	2.65455e-96	5.25336e-92	0.12	0.024
Amigo2	1.82426	2.46731e-151	4.8828e-147	0.194	0.04
Gmfb	1.81629	0	0	0.58	0.179
Slc22a18	1.8144	3.41508e-85	6.75845e-81	0.121	0.027
Cspg4	1.81324	1.30739e-139	2.58733e-135	0.267	0.081
Tjp1	1.81259	0	0	0.738	0.221
Sulf2	1.81159	0	0	0.608	0.184
Coprs	1.81047	2.16608e-183	4.28667e-179	0.261	0.061
Prkce	1.80793	6.99333e-137	1.38398e-132	0.22	0.057
Fam129b	1.8076	3.07163e-261	6.07875e-257	0.396	0.103
Itga9	1.8066	1.2403e-205	2.45454e-201	0.312	0.078
Etl4	1.8058	1.31894e-266	2.61018e-262	0.368	0.085
1500015O10Rik	1.80138	0	0	0.383	0.066
Prkcz	1.79888	1.83467e-122	3.63082e-118	0.165	0.035
Sorcs2	1.79679	1.66892e-170	3.3028e-166	0.207	0.04
Pygm	1.79487	2.35097e-154	4.65257e-150	0.195	0.039
Traf4	1.79202	2.8135e-150	5.56791e-146	0.209	0.047
Pear1	1.78947	6.67379e-271	1.32074e-266	0.428	0.115
Lxn	1.78475	5.14458e-255	1.01811e-250	0.487	0.162
Dhcr24	1.77653	5.67049e-196	1.12219e-191	0.247	0.05
Adrb2	1.77461	1.81959e-107	3.60097e-103	0.127	0.023
Mpp6	1.77306	3.68695e-253	7.29647e-249	0.394	0.104
P4htm	1.77269	1.07018e-177	2.11789e-173	0.26	0.061
Glis2	1.7647	5.48321e-204	1.08513e-199	0.344	0.096
Kcnk5	1.76424	6.93661e-140	1.37276e-135	0.218	0.054
Endod1	1.75998	2.83199e-239	5.60451e-235	0.383	0.103
Usp46	1.7568	6.83251e-221	1.35215e-216	0.34	0.087
Tln2	1.75553	4.02456e-238	7.96459e-234	0.381	0.103
Fahd2a	1.75444	6.63715e-88	1.31349e-83	0.14	0.035
St3gal4	1.75214	5.43602e-294	1.07579e-289	0.481	0.137
Tsc22d3	1.74995	0	0	0.896	0.473
Slc48a1	1.74843	0	0	0.646	0.235
Scd1	1.74818	0	0	0.542	0.147
Zfp362	1.74377	3.87819e-129	7.67494e-125	0.2	0.05
Slc38a2	1.74054	0	0	0.679	0.263
Limk2	1.73532	6.013e-119	1.18997e-114	0.194	0.05
Lamb2	1.73356	0	0	0.909	0.454
1110008L16Rik	1.7329	4.828e-80	9.55461e-76	0.149	0.043
Cys1	1.71683	2.0743e-196	4.10503e-192	0.305	0.077
Ntn4	1.71322	8.48713e-126	1.6796e-121	0.238	0.07
Adgra3	1.70911	6.12248e-131	1.21164e-126	0.232	0.065
Asap3	1.70555	8.96252e-120	1.77368e-115	0.197	0.051
Slc5a3	1.70463	1.31495e-169	2.60228e-165	0.248	0.058
Zc2hc1a	1.70333	0	0	0.598	0.193
Vps13a	1.70165	4.92925e-251	9.75499e-247	0.423	0.121
Nfe2l1	1.70148	0	0	0.754	0.294
Adra1b	1.69828	2.01315e-102	3.98402e-98	0.168	0.043
Lbp	1.69418	0	0	0.905	0.352
Siva1	1.69084	0	0	0.717	0.269
Fdx1	1.68884	0	0	0.703	0.265
Strbp	1.68743	2.37887e-103	4.70778e-99	0.177	0.048
Ppat	1.68677	3.56131e-93	7.04783e-89	0.148	0.037
Cyp27a1	1.68625	2.12109e-238	4.19764e-234	0.374	0.096
5830408C22Rik	1.68108	2.11873e-105	4.19297e-101	0.152	0.034
Rprd1a	1.6805	6.7151e-164	1.32892e-159	0.235	0.054
Ajuba	1.67575	6.21735e-152	1.23041e-147	0.206	0.045
Rdh5	1.67461	2.11247e-103	4.18058e-99	0.165	0.041
Cisd3	1.67405	9.3072e-273	1.8419e-268	0.495	0.154
Atp13a3	1.67305	8.28081e-196	1.63877e-191	0.358	0.106
Afap1	1.66965	1.22217e-273	2.41868e-269	0.51	0.165
P2ry14	1.66766	6.42162e-150	1.27084e-145	0.283	0.083
Ecm2	1.66529	0	0	0.75	0.26
Klhl42	1.665	1.38213e-139	2.73523e-135	0.229	0.06
Sfxn2	1.65373	9.47918e-156	1.87593e-151	0.274	0.076
Dock6	1.65345	3.58772e-218	7.10011e-214	0.401	0.121
Sertad4	1.6459	1.75387e-106	3.47091e-102	0.173	0.044
Adora2a	1.64189	1.65148e-96	3.26827e-92	0.122	0.024
Slc25a29	1.63808	1.33229e-76	2.6366e-72	0.119	0.029
Adamtsl5	1.63781	1.39027e-242	2.75134e-238	0.411	0.115
4930404H11Rik	1.62251	1.02397e-77	2.02644e-73	0.13	0.034
Pef1	1.62034	7.24127e-234	1.43305e-229	0.462	0.154
Zfp809	1.61393	6.39861e-121	1.26629e-116	0.196	0.05
Meox2	1.61178	0	0	0.817	0.331
Bcam	1.6102	0	0	0.859	0.274
Gabra3	1.60884	1.6286e-138	3.22301e-134	0.23	0.06
Spint2	1.60749	3.80798e-260	7.53599e-256	0.386	0.095
Cers6	1.60692	1.22322e-120	2.42075e-116	0.21	0.057
Arap1	1.60239	5.66057e-259	1.12023e-254	0.478	0.148
Slc9a1	1.60142	1.03533e-95	2.04892e-91	0.194	0.06
Rasl12	1.6012	2.39128e-271	4.73233e-267	0.33	0.064
Ephb3	1.60104	2.26655e-70	4.48551e-66	0.104	0.024
Acadm	1.59272	0	0	0.706	0.288
Extl3	1.59183	2.01904e-193	3.99568e-189	0.352	0.103
Cnn3	1.58912	0	0	0.919	0.537
Clmp	1.58889	0	0	0.576	0.186
Klhdc8b	1.58833	2.61027e-212	5.16573e-208	0.355	0.096
Nipsnap1	1.58246	6.244e-141	1.23569e-136	0.23	0.059
Smpd1	1.58017	4.69304e-275	9.28752e-271	0.526	0.174
Gsto1	1.57979	2.13946e-195	4.23399e-191	0.33	0.09
Susd6	1.57926	4.11461e-205	8.1428e-201	0.377	0.111
Rasl11b	1.57863	1.63599e-188	3.23762e-184	0.263	0.058
Srgn	1.57732	0	0	0.905	0.373
Ahnak	1.5752	0	0	0.995	0.837
Ermp1	1.5743	1.64847e-125	3.26232e-121	0.21	0.055
Sipa1l1	1.57222	4.47724e-248	8.86045e-244	0.38	0.096
Susd2	1.57108	1.00582e-147	1.99052e-143	0.223	0.053
Palmd	1.56903	7.56043e-289	1.49621e-284	0.456	0.12
Chn1	1.56699	4.90583e-144	9.70864e-140	0.183	0.036
Ppm1m	1.55924	1.52559e-219	3.01915e-215	0.424	0.133
Arhgef6	1.55754	3.86495e-192	7.64874e-188	0.333	0.092
Rarb	1.55324	1.33596e-78	2.64387e-74	0.123	0.03
Tmem18	1.55089	1.32119e-130	2.61463e-126	0.216	0.056
Tenm3	1.54894	2.24208e-90	4.43708e-86	0.119	0.025
Cavin2	1.54489	0	0	0.929	0.315
Oxct1	1.5428	0	0	0.728	0.292
Hoxc4	1.5418	4.16891e-180	8.25028e-176	0.314	0.086
Tgfb3	1.53913	1.10323e-213	2.1833e-209	0.427	0.138
1700037H04Rik	1.53894	2.09146e-130	4.13899e-126	0.237	0.067
Nuak1	1.538	3.63189e-239	7.18752e-235	0.372	0.096
Il15	1.5369	1.39617e-134	2.76302e-130	0.246	0.07
Ralgapa2	1.53264	1.96877e-185	3.8962e-181	0.32	0.088
Fam102b	1.5316	2.44252e-263	4.83374e-259	0.599	0.233
Slc39a11	1.52647	2.70472e-67	5.35264e-63	0.135	0.04
Dolpp1	1.52439	7.21049e-60	1.42696e-55	0.115	0.034
Spaar	1.52074	3.25666e-132	6.44493e-128	0.201	0.048
Prelp	1.51634	0	0	0.876	0.391
Gsdme	1.51135	2.94248e-139	5.82317e-135	0.249	0.07
Gcnt2	1.51025	1.46834e-210	2.90585e-206	0.338	0.088
Kif13a	1.51006	2.58204e-135	5.10986e-131	0.268	0.082
Ppa2	1.50738	7.86677e-227	1.55683e-222	0.483	0.17
Cfh	1.50678	0	0	0.929	0.31
2010001A14Rik	1.50626	4.97825e-70	9.85196e-66	0.138	0.041
Cbx5	1.50419	0	0	0.66	0.252
Inf2	1.50288	3.4089e-163	6.74621e-159	0.325	0.102
Gm17501	1.49975	1.54977e-81	3.067e-77	0.128	0.031
Ctnnb1	1.49729	0	0	0.872	0.475
Prss23	1.49446	0	0	0.819	0.479
Agpat2	1.49311	5.2157e-169	1.03219e-164	0.32	0.095
Mical3	1.49258	9.23618e-159	1.82784e-154	0.291	0.084
Smo	1.49209	1.73994e-172	3.44334e-168	0.369	0.122
Aprt	1.49051	1.70981e-261	3.38372e-257	0.709	0.346
Nol4l	1.48859	3.81987e-56	7.55953e-52	0.1	0.027
Mrps6	1.4869	2.15833e-283	4.27133e-279	0.531	0.166
Galnt17	1.48582	2.13975e-137	4.23457e-133	0.25	0.07
Rbmx	1.48573	4.47744e-158	8.86086e-154	0.347	0.117
Lpar1	1.48263	0	0	0.818	0.337
Boc	1.48194	5.91886e-149	1.17134e-144	0.278	0.08
Hspb1	1.48021	0	0	0.948	0.541
Ssbp3	1.4793	1.49474e-200	2.95809e-196	0.445	0.156
Arl4d	1.47618	1.28262e-99	2.53831e-95	0.206	0.064
Prr5l	1.47392	2.13531e-88	4.22579e-84	0.163	0.046
Me1	1.46795	3.00038e-132	5.93776e-128	0.27	0.083
Ccnd3	1.46781	3.42242e-285	6.77297e-281	0.698	0.311
Apbb1	1.46745	2.64141e-173	5.22735e-169	0.33	0.097
Akap12	1.46744	0	0	0.762	0.345
Cald1	1.46604	0	0	0.963	0.666
Ppp1r13b	1.46572	3.85042e-97	7.61998e-93	0.199	0.061
Twsg1	1.46491	4.16346e-253	8.23948e-249	0.557	0.204
Lyrm9	1.46253	4.83092e-79	9.56039e-75	0.124	0.03
Tagln	1.45775	0	0	0.662	0.261
Asl	1.45733	8.66189e-166	1.71419e-161	0.327	0.1
Pygo1	1.45079	5.78208e-68	1.14427e-63	0.113	0.029
Clip4	1.4505	2.47077e-136	4.88966e-132	0.27	0.081
Fblim1	1.44765	9.1892e-90	1.81854e-85	0.133	0.031
Cav2	1.44723	0	0	0.775	0.261
Tom1l2	1.44608	2.18211e-113	4.3184e-109	0.238	0.075
Plscr1	1.44531	2.79648e-139	5.53423e-135	0.248	0.069
Nipa1	1.44225	7.72857e-76	1.52948e-71	0.12	0.029
Nupr1	1.43759	0	0	0.9	0.586
Armcx6	1.43653	1.06851e-71	2.11458e-67	0.125	0.034
Tmem44	1.43611	1.39129e-57	2.75337e-53	0.141	0.049
Rgma	1.43411	3.3925e-176	6.71376e-172	0.377	0.123
Pdlim2	1.43072	0	0	0.793	0.408
Il33	1.4284	0	0	0.831	0.302
Tcea3	1.42547	3.35085e-173	6.63133e-169	0.346	0.106
Gja1	1.42399	0	0	0.721	0.303
Klf15	1.41852	2.65329e-166	5.25085e-162	0.268	0.067
Cdc42ep5	1.41688	4.24475e-227	8.40035e-223	0.514	0.186
Rapgef3	1.41662	1.27919e-157	2.53152e-153	0.32	0.1
Crim1	1.41236	0	0	0.678	0.262
Eif1a	1.41226	2.51527e-231	4.97772e-227	0.567	0.229
Ahcyl2	1.4101	1.55303e-150	3.07345e-146	0.268	0.075
Smim24	1.40648	3.41249e-59	6.75332e-55	0.112	0.032
Cavin1	1.40642	0	0	0.977	0.68
Morn2	1.40485	2.89986e-117	5.73882e-113	0.218	0.062
Ehd1	1.40414	8.77801e-297	1.73717e-292	0.703	0.305
Msi2	1.40391	1.95746e-175	3.87381e-171	0.41	0.147
Rassf8	1.40272	2.50626e-147	4.9599e-143	0.324	0.108
Slc12a4	1.40215	3.93312e-197	7.78365e-193	0.451	0.16
Tead1	1.39988	4.453e-197	8.81249e-193	0.385	0.118
Isoc2a	1.3994	1.01029e-71	1.99935e-67	0.137	0.039
Kif1c	1.39764	1.14003e-162	2.25612e-158	0.399	0.147
Plce1	1.39545	4.35004e-230	8.60872e-226	0.463	0.149
Gm44250	1.39292	1.53948e-60	3.04662e-56	0.109	0.03
Ptk2b	1.39193	3.70152e-66	7.32531e-62	0.1	0.024
Slc27a1	1.39162	2.62123e-126	5.18741e-122	0.231	0.065
Dip2a	1.38789	1.17578e-74	2.32687e-70	0.162	0.052
Ctnna1	1.38712	0	0	0.822	0.408
Rilpl1	1.38622	1.87219e-180	3.70506e-176	0.414	0.145
F3	1.38594	2.37753e-284	4.70513e-280	0.547	0.179
Tpm1	1.38571	0	0	0.871	0.433
Plpp2	1.38357	2.82688e-67	5.59439e-63	0.135	0.041
Fam107a	1.38284	4.57235e-140	9.04868e-136	0.271	0.081
Epb41l3	1.38259	5.23774e-140	1.03655e-135	0.301	0.097
Socs6	1.38022	1.41694e-137	2.80413e-133	0.289	0.091
Gatsl2	1.37894	1.98987e-114	3.93795e-110	0.208	0.057
Znrf2	1.37454	4.47333e-102	8.85273e-98	0.229	0.076
Cd151	1.37156	0	0	0.854	0.434
Dut	1.37155	2.57185e-205	5.0897e-201	0.467	0.165
Cisd1	1.37129	1.9161e-239	3.79196e-235	0.579	0.227
Itgb7	1.37032	1.20946e-209	2.39352e-205	0.283	0.061
Kank2	1.36946	1.29167e-199	2.55621e-195	0.501	0.193
Cobll1	1.36742	5.57881e-154	1.10405e-149	0.31	0.096
S100b	1.36063	2.04994e-207	4.05683e-203	0.428	0.139
Kctd9	1.35801	9.01066e-131	1.78321e-126	0.293	0.097
Hpcal1	1.35785	4.85666e-236	9.61133e-232	0.612	0.263
Gadd45a	1.35674	1.73194e-94	3.4275e-90	0.26	0.099
Nedd4l	1.35527	6.24648e-74	1.23618e-69	0.149	0.045
Slc4a2	1.355	1.1033e-139	2.18342e-135	0.302	0.098
Rhbdf1	1.35092	1.34378e-184	2.65935e-180	0.437	0.156
Arhgap18	1.35051	1.44395e-180	2.85758e-176	0.377	0.121
Gnl1	1.34581	4.3868e-158	8.68148e-154	0.371	0.13
Lamc2	1.34513	8.68581e-62	1.71892e-57	0.156	0.055
Sdc2	1.33295	0	0	0.851	0.44
Otud7b	1.3309	7.05491e-175	1.39617e-170	0.417	0.151
Tcaim	1.3277	3.01391e-56	5.96454e-52	0.114	0.034
Cpxm2	1.32763	4.05866e-131	8.0321e-127	0.322	0.114
Aktip	1.32634	9.40034e-208	1.86033e-203	0.497	0.182
Tpd52	1.32442	9.20678e-291	1.82202e-286	0.554	0.172
Adamtsl3	1.32234	3.50817e-128	6.94266e-124	0.245	0.071
Usp53	1.32182	5.6937e-154	1.12678e-149	0.375	0.134
Arl2	1.32084	4.44537e-167	8.79739e-163	0.389	0.136
Nrde2	1.31974	1.96501e-81	3.88875e-77	0.166	0.05
Rassf2	1.31964	3.02636e-160	5.98917e-156	0.361	0.121
Hspa4l	1.31641	1.67609e-106	3.31698e-102	0.262	0.092
Odc1	1.31557	4.76218e-200	9.42435e-196	0.482	0.181
Casc4	1.31537	6.26886e-99	1.24061e-94	0.208	0.064
Ephx1	1.31409	2.17933e-191	4.31289e-187	0.542	0.229
Cmtm4	1.31272	5.50159e-49	1.08877e-44	0.11	0.036
Oxnad1	1.31256	6.04765e-74	1.19683e-69	0.144	0.042
Ptprd	1.31252	3.68584e-64	7.29427e-60	0.131	0.04
Colec12	1.30449	3.60885e-204	7.14192e-200	0.455	0.154
Pdpn	1.30341	2.81356e-227	5.56803e-223	0.667	0.311
Tmod2	1.30287	7.47379e-249	1.47906e-244	0.552	0.195
Mmgt2	1.30229	1.03849e-127	2.05517e-123	0.263	0.081
Crebl2	1.29689	4.04072e-103	7.99658e-99	0.222	0.07
Clic6	1.29358	2.57622e-38	5.09835e-34	0.113	0.043
Prmt2	1.29332	2.15758e-143	4.26986e-139	0.335	0.115
Mpi	1.29302	1.51904e-66	3.00618e-62	0.138	0.042
Dtx4	1.29239	1.46988e-89	2.9089e-85	0.201	0.065
Grk5	1.29191	9.37435e-115	1.85518e-110	0.25	0.08
Fkbp5	1.28715	4.93764e-133	9.7716e-129	0.383	0.154
Hdhd2	1.2849	3.80062e-150	7.52142e-146	0.366	0.13
Plxnb2	1.28132	7.8324e-137	1.55003e-132	0.361	0.134
Arl3	1.28035	2.66611e-296	5.27623e-292	0.762	0.372
Ldlrad3	1.27854	1.70267e-139	3.36959e-135	0.349	0.126
Camk2d	1.27693	9.47165e-266	1.87444e-261	0.739	0.355
Kras	1.2764	2.61471e-215	5.17451e-211	0.601	0.261
Galnt10	1.27621	1.20254e-49	2.37982e-45	0.142	0.054
Tns1	1.27599	0	0	0.876	0.502
Lrrc8d	1.27379	3.88794e-107	7.69424e-103	0.244	0.081
Slc25a4	1.27343	0	0	0.973	0.797
Por	1.2734	2.65246e-199	5.24922e-195	0.615	0.289
Elovl5	1.26781	3.02403e-213	5.98456e-209	0.56	0.224
Usp24	1.26779	1.30505e-97	2.58269e-93	0.244	0.086
1810010H24Rik	1.26769	2.02352e-54	4.00455e-50	0.101	0.028
Pthlh	1.26712	6.94001e-97	1.37343e-92	0.252	0.093
Cryab	1.26669	0	0	0.913	0.463
Paxx	1.26618	5.29205e-178	1.0473e-173	0.459	0.175
Kng2	1.26554	6.07983e-156	1.2032e-151	0.256	0.065
Rhoq	1.26548	4.70927e-174	9.31964e-170	0.436	0.161
Tmem41a	1.26215	1.63198e-68	3.2297e-64	0.168	0.058
Foxo3	1.26162	4.52879e-106	8.96248e-102	0.278	0.101
Scarf2	1.26159	3.75392e-123	7.42901e-119	0.279	0.092
Sdc1	1.25661	8.02328e-183	1.58781e-178	0.329	0.095
Laptm4b	1.25646	2.77787e-248	5.49741e-244	0.509	0.164
B230118H07Rik	1.25425	2.47922e-172	4.90637e-168	0.434	0.16
Aff1	1.25272	5.47767e-94	1.08403e-89	0.247	0.09
Tec	1.25155	7.82866e-95	1.54929e-90	0.181	0.052
Minos1	1.25106	0	0	0.954	0.71
Podxl2	1.24473	3.20079e-105	6.33436e-101	0.237	0.077
Sox9	1.24443	3.88928e-75	7.69688e-71	0.176	0.059
Idh2	1.24418	7.43245e-210	1.47088e-205	0.576	0.238
Pcgf2	1.2411	2.86104e-80	5.662e-76	0.2	0.07
Ntrk3	1.24055	7.88342e-87	1.56013e-82	0.138	0.034
Zyx	1.24053	3.88138e-236	7.68125e-232	0.716	0.359
Smim4	1.23874	5.86599e-164	1.16088e-159	0.456	0.181
Emc9	1.23464	1.34833e-122	2.66834e-118	0.335	0.127
Erbb2	1.22943	1.13021e-48	2.23668e-44	0.127	0.046
Gdpd1	1.22928	8.03245e-45	1.58962e-40	0.107	0.036
Nlgn2	1.22805	4.36982e-45	8.64787e-41	0.109	0.037
Zyg11b	1.22742	7.60979e-91	1.50598e-86	0.256	0.097
Dzip1	1.2273	4.38216e-65	8.6723e-61	0.15	0.049
Alcam	1.22658	1.73613e-84	3.4358e-80	0.147	0.039
Atp6v0e2	1.2264	5.77683e-173	1.14323e-168	0.38	0.123
Igf2bp2	1.22363	7.16205e-46	1.41737e-41	0.101	0.032
Marveld1	1.22326	5.36343e-169	1.06142e-164	0.422	0.153
Map6	1.22262	6.45733e-62	1.27791e-57	0.144	0.048
Runx1	1.21993	2.87246e-150	5.68459e-146	0.274	0.076
Arhgdib	1.21962	0	0	0.717	0.239
Gtf2ird1	1.21928	2.36928e-55	4.6888e-51	0.133	0.045
Farp1	1.21792	3.63884e-74	7.20127e-70	0.173	0.057
Pla2g12a	1.21733	8.00817e-144	1.58482e-139	0.365	0.132
Tmem2	1.21703	1.26908e-45	2.51151e-41	0.117	0.042
Ppp1r12b	1.21042	1.04052e-238	2.05919e-234	0.49	0.159
Slc43a1	1.2103	1.42516e-85	2.82039e-81	0.207	0.07
Snx13	1.20904	1.0504e-74	2.07874e-70	0.191	0.067
Hmgcs1	1.2077	5.19838e-242	1.02876e-237	0.477	0.154
Tmem17	1.2061	7.84403e-57	1.55233e-52	0.105	0.029
Mtss1	1.20575	5.44591e-276	1.07775e-271	0.532	0.166
Tmco3	1.20224	6.83923e-144	1.35348e-139	0.351	0.122
Wdr35	1.20102	1.52959e-53	3.02705e-49	0.13	0.044
Usp6nl	1.20066	9.42071e-52	1.86436e-47	0.119	0.039
H19	1.2004	1.03202e-68	2.04238e-64	0.225	0.095
H2afy2	1.20009	5.1587e-105	1.02091e-100	0.261	0.091
Btbd3	1.1998	7.53648e-131	1.49147e-126	0.33	0.117
Lgals1	1.19911	0	0	0.989	0.875
Zc3h7b	1.19828	1.15482e-86	2.28539e-82	0.244	0.092
Flnb	1.19686	4.25651e-170	8.42364e-166	0.481	0.193
Mrps25	1.19418	6.04209e-165	1.19573e-160	0.484	0.203
Myo1c	1.19366	5.5192e-163	1.09225e-158	0.474	0.194
Kctd18	1.1936	3.76825e-66	7.45737e-62	0.164	0.057
Wwtr1	1.19243	9.62275e-204	1.90434e-199	0.572	0.239
Gne	1.19212	3.74124e-56	7.40392e-52	0.156	0.058
Pgf	1.19134	6.92511e-80	1.37048e-75	0.204	0.072
Lrrc42	1.19011	1.7581e-81	3.47928e-77	0.198	0.068
Bhlhb9	1.18376	1.55305e-65	3.07349e-61	0.155	0.052
Sbds	1.18324	5.78381e-248	1.14462e-243	0.732	0.372
Gm42418	1.1807	0	0	0.983	0.796
Postn	1.18029	5.03195e-252	9.95823e-248	0.693	0.306
Snap47	1.17881	2.64256e-135	5.22962e-131	0.381	0.148
Cenpb	1.17829	4.13091e-161	8.17508e-157	0.488	0.207
Gatm	1.17828	0	0	0.512	0.093
Cyr61	1.1773	1.41373e-118	2.79777e-114	0.465	0.235
Tctn2	1.17605	5.14017e-46	1.01724e-41	0.101	0.032
Snta1	1.17408	1.57569e-179	3.1183e-175	0.393	0.129
Pon2	1.17322	7.12967e-260	1.41096e-255	0.778	0.422
Kirrel	1.17138	3.25154e-41	6.4348e-37	0.107	0.038
Mrc2	1.16964	1.75195e-116	3.46712e-112	0.318	0.118
Pkp4	1.16736	1.08724e-169	2.15165e-165	0.383	0.128
Bcl2l1	1.16499	2.16841e-185	4.29128e-181	0.46	0.164
Gm20300	1.16457	1.07343e-43	2.12431e-39	0.108	0.037
Mfap5	1.16238	0	0	0.982	0.67
Tkt	1.16108	1.52994e-221	3.02775e-217	0.698	0.343
Foxp4	1.15982	1.47227e-53	2.91362e-49	0.139	0.049
Pmepa1	1.1586	1.25292e-202	2.47953e-198	0.592	0.253
Apoo	1.15743	6.53783e-89	1.29384e-84	0.248	0.093
Adarb1	1.15487	3.57855e-132	7.08194e-128	0.351	0.13
Tshz3	1.15453	1.86512e-93	3.69106e-89	0.234	0.082
Arhgap5	1.1543	1.715e-205	3.39399e-201	0.646	0.297
Hoxc6	1.15354	5.07277e-121	1.0039e-116	0.314	0.113
Ctps	1.15228	1.6559e-91	3.27703e-87	0.248	0.092
Klf7	1.15191	2.03229e-235	4.0219e-231	0.755	0.398
Rcc1l	1.15147	3.59918e-67	7.12278e-63	0.156	0.052
Fam43a	1.1499	1.69012e-165	3.34474e-161	0.38	0.128
5930430L01Rik	1.14773	2.25957e-92	4.4717e-88	0.226	0.078
Fam102a	1.14688	7.60081e-58	1.5042e-53	0.14	0.048
Dennd5a	1.14453	1.03354e-162	2.04537e-158	0.531	0.234
Arhgef18	1.14389	1.68863e-51	3.34181e-47	0.115	0.037
Ift43	1.14313	1.55248e-204	3.07236e-200	0.552	0.219
Tmem201	1.14151	3.23407e-36	6.40022e-32	0.106	0.041
Gpr137	1.14138	4.35798e-58	8.62444e-54	0.153	0.055
Pde4d	1.13951	5.16335e-40	1.02183e-35	0.101	0.035
Slmap	1.13928	7.42688e-158	1.46978e-153	0.448	0.177
Ptgis	1.13895	8.99947e-101	1.781e-96	0.425	0.216
Gpc3	1.13719	0	0	0.963	0.486
Mettl7a1	1.13658	3.92425e-184	7.76609e-180	0.571	0.252
Bmpr1a	1.13655	1.29404e-160	2.5609e-156	0.434	0.162
Rcan1	1.13631	2.20876e-109	4.37115e-105	0.318	0.123
Htra2	1.13533	7.26294e-153	1.43734e-148	0.453	0.183
Acaa2	1.13455	5.73508e-220	1.13497e-215	0.732	0.394
Sqle	1.13396	1.94043e-102	3.84012e-98	0.216	0.067
Alg2	1.13167	8.07179e-64	1.59741e-59	0.161	0.056
Qk	1.13141	5.55285e-231	1.09891e-226	0.735	0.368
Gcsh	1.12929	4.12271e-130	8.15884e-126	0.415	0.175
Spon2	1.12843	5.90652e-140	1.1689e-135	0.34	0.119
Zfp462	1.12678	7.80135e-53	1.54389e-48	0.152	0.057
Fibin	1.12615	6.59353e-251	1.30486e-246	0.386	0.095
Il11ra1	1.12528	2.77081e-283	5.48343e-279	0.856	0.542
Atp5b	1.12338	0	0	0.961	0.794
Col4a3bp	1.12064	3.68072e-102	7.28414e-98	0.281	0.105
Atp2b4	1.11996	4.05062e-162	8.01617e-158	0.471	0.189
Ncs1	1.11783	2.72244e-52	5.3877e-48	0.113	0.035
Slc41a1	1.11741	5.95132e-54	1.17777e-49	0.144	0.052
C130074G19Rik	1.11609	7.86324e-277	1.55614e-272	0.544	0.162
Vdac1	1.11564	7.45642e-197	1.47563e-192	0.671	0.343
Zrsr1	1.11544	2.25229e-43	4.45728e-39	0.132	0.052
Tmem184c	1.11431	2.47435e-89	4.89674e-85	0.223	0.077
Nhsl2	1.11385	3.76238e-89	7.44575e-85	0.268	0.105
Jag1	1.11225	3.07578e-72	6.08696e-68	0.254	0.11
Ankrd40	1.11143	4.62502e-93	9.15292e-89	0.293	0.119
Fam20c	1.10997	2.26469e-74	4.48183e-70	0.185	0.063
Ptms	1.10865	0	0	0.934	0.695
Hipk2	1.10752	5.3448e-40	1.05774e-35	0.119	0.046
Arhgef25	1.10662	7.42363e-165	1.46914e-160	0.456	0.174
Tbc1d8	1.10425	1.00874e-40	1.99631e-36	0.1	0.034
Wfs1	1.10302	3.21245e-95	6.35743e-91	0.216	0.07
Anxa3	1.1023	5.77918e-296	1.1437e-291	0.898	0.586
Tfdp1	1.09963	4.51387e-98	8.93294e-94	0.287	0.111
Ndufb6	1.09868	1.9057e-233	3.77139e-229	0.792	0.452
Pkm	1.09729	0	0	0.895	0.6
Aldoa	1.09687	0	0	0.941	0.739
Tjp2	1.09642	1.78948e-90	3.54138e-86	0.24	0.088
Ankrd9	1.09536	1.42045e-36	2.81106e-32	0.102	0.038
Ddah2	1.09517	4.65991e-300	9.22195e-296	0.872	0.529
Fads1	1.09401	4.71179e-92	9.32463e-88	0.262	0.099
Ikzf2	1.0923	3.56363e-70	7.05243e-66	0.141	0.042
Rsph9	1.09175	1.32432e-50	2.62083e-46	0.135	0.048
Cdc25b	1.08904	7.38812e-60	1.46211e-55	0.174	0.066
Slc33a1	1.08862	4.52737e-73	8.95966e-69	0.2	0.073
Zfp219	1.08814	6.52705e-45	1.2917e-40	0.127	0.047
Nt5e	1.08798	1.53246e-60	3.03273e-56	0.107	0.029
Sdr39u1	1.08781	4.21121e-47	8.33399e-43	0.138	0.052
Ehbp1	1.08741	4.29059e-103	8.49109e-99	0.248	0.084
Utrn	1.08531	1.80036e-256	3.5629e-252	0.773	0.375
Tbc1d10a	1.0846	7.60102e-147	1.50424e-142	0.425	0.169
Nt5c2	1.07595	4.28074e-111	8.47158e-107	0.318	0.121
Tpi1	1.07505	2.46877e-206	4.8857e-202	0.776	0.458
Igip	1.07407	4.16378e-67	8.24012e-63	0.181	0.066
Cbr1	1.07145	3.88234e-149	7.68315e-145	0.481	0.205
Maged1	1.0711	1.52486e-215	3.01769e-211	0.741	0.393
Aifm2	1.07057	2.79101e-52	5.52341e-48	0.154	0.059
AC139845.1	1.07047	3.65952e-49	7.24218e-45	0.127	0.045
Mdh1	1.066	1.62535e-246	3.21657e-242	0.82	0.48
Arhgef10	1.06069	1.40835e-108	2.78712e-104	0.333	0.132
Atp5k	1.05983	0	0	0.922	0.664
Klhdc1	1.05948	1.80018e-47	3.56255e-43	0.119	0.041
Atp1b3	1.0586	1.37015e-106	2.71152e-102	0.666	0.396
Tfpi	1.05728	8.58249e-116	1.69848e-111	0.348	0.136
Tef	1.05543	1.75631e-147	3.47573e-143	0.542	0.253
Vcl	1.0542	8.39358e-155	1.66109e-150	0.475	0.195
Spg7	1.05186	8.13355e-89	1.60963e-84	0.299	0.126
Lrba	1.05081	4.62396e-49	9.15082e-45	0.13	0.047
Bmp1	1.05003	3.39793e-182	6.7245e-178	0.672	0.326
Rras2	1.04899	5.13329e-85	1.01588e-80	0.254	0.099
Scarb2	1.04832	6.08141e-144	1.20351e-139	0.473	0.207
Arrb1	1.04672	3.51666e-84	6.95947e-80	0.258	0.102
Pfkm	1.04559	7.44914e-47	1.47418e-42	0.141	0.055
Dgka	1.0448	2.39284e-55	4.73542e-51	0.19	0.08
Tuba1b	1.04474	0	0	0.929	0.734
Bsg	1.04422	0	0	0.972	0.837
Pitpnc1	1.04381	1.94491e-101	3.84899e-97	0.36	0.158
Ppard	1.04175	5.18801e-35	1.02671e-30	0.103	0.04
1110012L19Rik	1.03975	1.43967e-93	2.84912e-89	0.324	0.137
Cltb	1.03776	6.7222e-241	1.33032e-236	0.813	0.498
Aldh6a1	1.03694	9.59212e-109	1.89828e-104	0.269	0.092
Clpp	1.03454	9.22778e-158	1.82618e-153	0.545	0.247
Bahcc1	1.0333	2.16116e-37	4.27693e-33	0.121	0.049
Got1	1.03147	5.83945e-46	1.15563e-41	0.169	0.072
Anxa11	1.02945	9.78009e-164	1.93548e-159	0.583	0.279
Dnajb4	1.02868	1.53212e-124	3.03206e-120	0.416	0.177
Nek7	1.02781	9.59477e-145	1.8988e-140	0.492	0.216
Fam69b	1.0273	6.80336e-56	1.34639e-51	0.153	0.056
Plekha2	1.02647	6.69414e-118	1.32477e-113	0.409	0.175
Bace1	1.02366	1.26753e-108	2.50844e-104	0.336	0.133
CT010456.2	1.0223	5.04781e-43	9.98961e-39	0.132	0.052
Trpv4	1.0215	4.27999e-61	8.4701e-57	0.158	0.055
Pcsk5	1.02118	2.04293e-157	4.04296e-153	0.428	0.16
Nptn	1.01805	1.5493e-197	3.06607e-193	0.767	0.456
Srebf2	1.01211	1.5006e-79	2.9697e-75	0.262	0.107
Nkiras1	1.01209	8.38891e-82	1.66017e-77	0.256	0.101
Chmp5	1.01087	1.17038e-194	2.31618e-190	0.736	0.419
Rnf130	1.00909	6.27612e-168	1.24204e-163	0.585	0.268
Hagh	1.00892	9.87443e-127	1.95415e-122	0.457	0.205
Tle3	1.00652	4.43324e-81	8.77337e-77	0.253	0.1
Tmem167b	1.00562	1.52994e-94	3.02776e-90	0.289	0.113
Carnmt1	1.00487	5.61411e-87	1.11103e-82	0.308	0.132
Maged2	1.00375	2.74918e-220	5.44063e-216	0.742	0.379
Piezo2	1.00293	2.98043e-112	5.89827e-108	0.257	0.084
Ubxn2a	1.00222	2.16488e-92	4.2843e-88	0.296	0.121
Hspb2	1.00127	1.59337e-189	3.15329e-185	0.329	0.087
mt-Cytb	0.998669	0	0	0.995	0.997
Pccb	0.99799	7.99473e-79	1.58216e-74	0.263	0.108
Esrra	0.996583	1.53452e-29	3.03682e-25	0.101	0.042
Nup93	0.995847	6.88665e-51	1.36287e-46	0.156	0.061
Rpusd1	0.994639	6.06908e-42	1.20107e-37	0.11	0.039
Usp48	0.994188	1.23768e-71	2.44938e-67	0.261	0.113
Avpi1	0.994139	1.17044e-125	2.3163e-121	0.419	0.177
Zfp651	0.993741	3.33027e-57	6.5906e-53	0.16	0.059
Slc25a23	0.98888	4.19239e-54	8.29674e-50	0.169	0.067
Dcaf4	0.98533	5.45473e-39	1.07949e-34	0.117	0.045
Hipk1	0.982489	2.92902e-111	5.79653e-107	0.427	0.195
Prkci	0.981969	2.27071e-52	4.49373e-48	0.154	0.058
Trim8	0.979649	1.29768e-87	2.5681e-83	0.325	0.143
Rpap3	0.979073	2.09046e-82	4.13702e-78	0.257	0.102
Aldh7a1	0.976171	4.76569e-120	9.4313e-116	0.438	0.194
Ndufb2	0.973686	3.67183e-225	7.26655e-221	0.843	0.525
Ankrd39	0.972176	1.77303e-74	3.50884e-70	0.257	0.107
Pkd2	0.971814	2.45717e-120	4.86274e-116	0.477	0.223
Pank3	0.971448	7.06581e-66	1.39832e-61	0.218	0.089
Gstm2	0.970897	8.6212e-217	1.70613e-212	0.777	0.422
Mycbp	0.969126	3.57814e-79	7.08113e-75	0.26	0.106
Ndufaf3	0.967136	7.15939e-91	1.41684e-86	0.332	0.145
Pfkl	0.96682	6.83658e-95	1.35296e-90	0.305	0.123
Cramp1l	0.966309	2.50724e-43	4.96184e-39	0.158	0.068
Kidins220	0.966196	7.24714e-68	1.43421e-63	0.259	0.114
Laptm4a	0.965091	0	0	0.988	0.92
Mustn1	0.964659	0	0	0.907	0.465
Gtf3c4	0.963941	1.92664e-32	3.81283e-28	0.11	0.045
1110051M20Rik	0.962163	4.62999e-57	9.16275e-53	0.184	0.073
Myl6	0.961778	0	0	0.992	0.955
Fmc1	0.961542	1.71058e-144	3.38523e-140	0.653	0.351
Bloc1s1	0.959089	5.84079e-132	1.15589e-127	0.521	0.246
Col4a2	0.957833	3.84919e-170	7.61755e-166	0.71	0.383
Mdh2	0.957247	1.6397e-189	3.24498e-185	0.796	0.496
Uqcr10	0.955862	9.97218e-294	1.97349e-289	0.932	0.716
Rnaseh2b	0.955575	7.35e-61	1.45456e-56	0.228	0.099
Cyp39a1	0.953784	7.63634e-53	1.51123e-48	0.12	0.039
Ncoa4	0.953644	4.42717e-121	8.76137e-117	0.412	0.175
Hexim1	0.953572	1.3537e-82	2.67897e-78	0.323	0.145
Gadd45b	0.952265	6.45597e-192	1.27764e-187	0.399	0.127
Med24	0.950187	3.18799e-31	6.30903e-27	0.102	0.042
Snhg18	0.949483	1.67163e-204	3.30816e-200	0.738	0.376
Cnn2	0.949446	4.14767e-114	8.20824e-110	0.526	0.276
Tmem164	0.948896	5.07328e-41	1.004e-36	0.145	0.061
Coq7	0.948766	3.79148e-95	7.50335e-91	0.312	0.126
Pptc7	0.947385	9.81243e-59	1.94188e-54	0.21	0.089
Dad1	0.947166	0	0	0.937	0.736
Fasn	0.946669	2.61856e-44	5.18212e-40	0.144	0.058
Ust	0.946351	1.707e-62	3.37815e-58	0.188	0.071
Plscr4	0.945866	2.33808e-112	4.62706e-108	0.417	0.187
Znhit6	0.945156	5.63936e-71	1.11603e-66	0.225	0.089
Slc20a2	0.942435	2.29119e-65	4.53427e-61	0.188	0.07
Sod2	0.941077	3.01912e-142	5.97483e-138	0.592	0.296
Dennd5b	0.94094	5.19412e-80	1.02792e-75	0.291	0.125
Hoxc8	0.940636	1.18184e-82	2.33886e-78	0.268	0.107
Rac3	0.939615	8.12722e-62	1.60838e-57	0.151	0.051
Mgea5	0.93909	6.17476e-92	1.22199e-87	0.359	0.161
Renbp	0.938703	1.39083e-92	2.75245e-88	0.299	0.119
Scpep1	0.935293	1.08516e-117	2.14754e-113	0.579	0.308
Ndufa11	0.93338	1.37838e-210	2.72781e-206	0.85	0.572
Megf8	0.933377	7.84905e-39	1.55333e-34	0.138	0.058
Decr1	0.930271	3.22033e-102	6.37303e-98	0.406	0.185
Rnf11	0.926657	2.37716e-94	4.7044e-90	0.42	0.204
Ldlr	0.925896	1.33611e-102	2.64417e-98	0.308	0.12
Atat1	0.925142	2.99978e-53	5.93656e-49	0.16	0.061
Hoxc9	0.924976	5.08365e-93	1.00605e-88	0.32	0.133
Eci1	0.924545	1.79946e-108	3.56113e-104	0.459	0.22
Nucks1	0.924473	1.12553e-145	2.22741e-141	0.665	0.368
Nrep	0.924463	1.09107e-91	2.15922e-87	0.29	0.116
Mgp	0.923988	0	0	0.915	0.51
Mccc1	0.923942	9.41073e-49	1.86238e-44	0.152	0.059
Nudt2	0.92066	1.23504e-63	2.44415e-59	0.214	0.087
Cox4i1	0.920303	0	0	0.98	0.93
Tmem63a	0.919851	5.49506e-82	1.08747e-77	0.32	0.143
1500011K16Rik	0.919561	3.7934e-133	7.50714e-129	0.574	0.29
Atn1	0.9181	2.93702e-35	5.81237e-31	0.132	0.057
Dnajc3	0.917532	1.76575e-170	3.49442e-166	0.745	0.457
Glo1	0.915562	5.90795e-141	1.16918e-136	0.624	0.336
Bmp2k	0.914451	6.75694e-55	1.3372e-50	0.194	0.081
Tmem120a	0.91427	2.63189e-51	5.2085e-47	0.226	0.105
Ahdc1	0.913585	6.90168e-53	1.36584e-48	0.211	0.094
Cyhr1	0.911865	6.93585e-115	1.3726e-110	0.442	0.199
Mmgt1	0.908803	3.84029e-34	7.59992e-30	0.103	0.04
Rab12	0.907891	2.3927e-76	4.73516e-72	0.344	0.166
Etv1	0.907436	5.57777e-102	1.10384e-97	0.274	0.098
Cdh5	0.902282	0	0	0.657	0.197
Pex5	0.902125	3.47722e-52	6.88142e-48	0.178	0.073
Nr2f6	0.901684	7.97464e-71	1.57818e-66	0.253	0.106
Hrct1	0.901234	2.292e-97	4.53586e-93	0.278	0.103
Fam53c	0.900145	1.62416e-32	3.21421e-28	0.132	0.06
Akr7a5	0.899488	6.22367e-79	1.23166e-74	0.367	0.179
Fktn	0.899228	1.23329e-58	2.44069e-54	0.183	0.072
Ndufc1	0.898783	2.68553e-209	5.31467e-205	0.846	0.563
Mmaa	0.897926	1.59384e-35	3.15421e-31	0.11	0.043
Kmt5a	0.897735	1.91457e-63	3.78894e-59	0.214	0.088
Igfbp7	0.897604	0	0	0.996	0.816
Fbxl8	0.897543	1.1242e-35	2.22479e-31	0.12	0.049
Acot13	0.896475	2.2733e-95	4.49886e-91	0.364	0.161
Fbxo25	0.895291	2.91715e-54	5.77304e-50	0.178	0.071
Snrpn	0.893567	1.76696e-54	3.49682e-50	0.176	0.07
Calm3	0.892654	1.41072e-127	2.79181e-123	0.545	0.27
Egln1	0.891961	7.66994e-72	1.51788e-67	0.253	0.106
Pcnp	0.890035	1.06888e-145	2.11531e-141	0.657	0.352
Bicc1	0.889254	1.31497e-175	2.60233e-171	0.628	0.283
Cycs	0.887718	1.55013e-146	3.06771e-142	0.728	0.422
Mpc1	0.886059	3.38904e-186	6.70691e-182	0.801	0.514
Pdcd4	0.885892	3.37765e-100	6.68437e-96	0.568	0.321
Mypop	0.884476	5.87829e-55	1.16331e-50	0.197	0.082
Ccl27a	0.884437	2.78402e-65	5.50957e-61	0.207	0.082
Peak1	0.882621	2.3496e-102	4.64985e-98	0.456	0.223
Serping1	0.882339	0	0	0.995	0.745
Cpne3	0.88209	3.83542e-126	7.5903e-122	0.596	0.314
Nf2	0.881513	2.1017e-38	4.15927e-34	0.152	0.068
Apip	0.881056	2.36386e-75	4.67808e-71	0.272	0.115
Lmbrd2	0.880966	3.99227e-33	7.9007e-29	0.11	0.045
Pmm1	0.880603	1.04553e-98	2.0691e-94	0.396	0.18
Npr2	0.87878	3.99158e-39	7.89933e-35	0.134	0.055
Rab11fip5	0.878428	3.9355e-77	7.78836e-73	0.346	0.164
Pafah1b3	0.878227	2.68351e-54	5.31067e-50	0.186	0.077
Mospd2	0.878088	9.47732e-87	1.87556e-82	0.307	0.13
Hsbp1	0.877939	4.5767e-233	9.05728e-229	0.885	0.653
Gabbr1	0.877384	2.62663e-50	5.1981e-46	0.191	0.083
Gnl3l	0.876504	4.20461e-39	8.32091e-35	0.146	0.063
Tlcd1	0.875915	2.42932e-46	4.80763e-42	0.133	0.05
Zfp580	0.875754	2.34875e-54	4.64818e-50	0.2	0.085
Eci2	0.873769	1.75141e-109	3.46604e-105	0.555	0.3
Myl12b	0.873438	1.69655e-186	3.35747e-182	0.839	0.608
Max	0.872009	4.68512e-107	9.27186e-103	0.524	0.27
Nudt22	0.871463	5.20956e-46	1.03097e-41	0.163	0.068
Abca2	0.871276	2.18212e-38	4.31841e-34	0.137	0.058
Thap12	0.871255	5.85884e-80	1.15946e-75	0.305	0.134
Bad	0.871147	1.14962e-119	2.2751e-115	0.614	0.339
1810058I24Rik	0.870772	8.83407e-169	1.74826e-164	0.789	0.518
Tesk1	0.86923	5.38675e-23	1.06604e-18	0.104	0.049
Sdha	0.868903	1.038e-144	2.05421e-140	0.727	0.444
Mier3	0.868837	1.96059e-42	3.88e-38	0.146	0.06
Fam3c	0.867849	8.95147e-105	1.77149e-100	0.462	0.223
Clpb	0.86731	1.4797e-54	2.92832e-50	0.198	0.083
0610009L18Rik	0.866886	1.22063e-35	2.41563e-31	0.118	0.048
4833439L19Rik	0.866003	3.59201e-101	7.10859e-97	0.421	0.198
Col4a1	0.865788	2.95377e-176	5.84551e-172	0.831	0.528
Whamm	0.865475	1.46208e-43	2.89346e-39	0.163	0.07
Selenbp1	0.864732	3.54373e-122	7.01305e-118	0.514	0.246
Hipk3	0.863587	5.96304e-81	1.18009e-76	0.344	0.16
Aco2	0.863206	7.92864e-113	1.56908e-108	0.524	0.266
B4gat1	0.861905	9.22278e-109	1.82519e-104	0.442	0.205
Echdc1	0.861506	7.46654e-41	1.47763e-36	0.145	0.061
Ube2a	0.861105	5.63001e-95	1.11418e-90	0.445	0.221
Msh2	0.860799	2.78188e-52	5.50534e-48	0.199	0.086
Mut	0.858008	8.72026e-74	1.72574e-69	0.29	0.128
2900097C17Rik	0.856088	2.80962e-123	5.56024e-119	0.606	0.327
Bhlhe40	0.854867	1.11555e-99	2.20767e-95	0.409	0.192
Pik3c3	0.854716	4.25063e-52	8.41199e-48	0.182	0.075
Mcrip2	0.853221	2.07988e-35	4.11609e-31	0.133	0.058
Amfr	0.849847	6.02691e-104	1.19273e-99	0.434	0.204
Gapdh	0.848447	1.15062e-237	2.27709e-233	0.915	0.708
Fads3	0.848018	9.92053e-56	1.96327e-51	0.18	0.071
Cep290	0.847792	2.70003e-46	5.34337e-42	0.147	0.058
Baiap2	0.846969	8.26411e-77	1.63547e-72	0.378	0.191
Dhcr7	0.846831	4.86828e-29	9.63433e-25	0.1	0.042
Pbx1	0.846259	5.49015e-170	1.0865e-165	0.783	0.457
Nqo1	0.846017	1.5994e-36	3.16521e-32	0.1	0.036
Ebag9	0.84601	2.62502e-56	5.19491e-52	0.212	0.091
Tmub1	0.842412	6.07405e-45	1.20205e-40	0.163	0.069
Anapc13	0.841816	3.66892e-152	7.2608e-148	0.762	0.484
Dync2li1	0.841422	1.87218e-72	3.70504e-68	0.26	0.108
Phyh	0.841304	1.45272e-75	2.87493e-71	0.33	0.153
Dmwd	0.840715	1.69408e-25	3.35259e-21	0.114	0.054
Cd9	0.83964	0	0	0.985	0.806
Pdzd11	0.839617	2.92185e-92	5.78233e-88	0.406	0.194
Aldh2	0.838926	2.42183e-209	4.7928e-205	0.884	0.665
Bbs4	0.83884	5.16361e-32	1.02188e-27	0.104	0.041
Pgrmc1	0.835351	1.07247e-165	2.12242e-161	0.761	0.443
Aph1b	0.834507	2.3351e-32	4.62116e-28	0.132	0.059
Sypl	0.834273	1.9254e-159	3.81036e-155	0.714	0.387
Cpeb1	0.833436	1.4114e-35	2.79317e-31	0.12	0.049
Frmd6	0.832407	4.92317e-108	9.74295e-104	0.466	0.221
Slc30a9	0.83228	7.59985e-80	1.50401e-75	0.313	0.139
Kalrn	0.832259	4.492e-28	8.88967e-24	0.117	0.053
Atp5d	0.830842	1.44965e-186	2.86885e-182	0.893	0.676
Plekhh2	0.83082	3.78181e-64	7.48421e-60	0.214	0.087
Abhd14a	0.830368	2.30206e-99	4.55578e-95	0.403	0.181
Mfn2	0.829994	5.61334e-45	1.11088e-40	0.177	0.078
Fnta	0.82993	6.77323e-118	1.34042e-113	0.579	0.31
Hint2	0.828696	5.49717e-99	1.08789e-94	0.482	0.247
Icmt	0.826856	1.99623e-28	3.95054e-24	0.112	0.05
Fdps	0.826019	8.80282e-109	1.74208e-104	0.366	0.153
Mindy2	0.825655	1.91665e-85	3.79306e-81	0.428	0.217
Irf2bp1	0.825605	3.06951e-33	6.07456e-29	0.145	0.067
Ivd	0.824437	8.59694e-53	1.70133e-48	0.182	0.075
Ndrg3	0.824402	2.65661e-86	5.25742e-82	0.377	0.177
Ndufa2	0.824294	0	0	0.945	0.8
Atp5o	0.822809	3.11583e-189	6.16622e-185	0.865	0.63
Ldb2	0.821602	8.56699e-81	1.69541e-76	0.282	0.116
Alkbh7	0.821441	1.9469e-74	3.85292e-70	0.279	0.12
Pam16	0.821212	2.56934e-91	5.08472e-87	0.441	0.219
Arhgap35	0.820343	3.42726e-35	6.78255e-31	0.151	0.07
Gm30025	0.820275	1.37535e-42	2.72182e-38	0.166	0.072
Rnf7	0.820264	2.84957e-165	5.63929e-161	0.795	0.504
Ilvbl	0.820027	5.33932e-65	1.05665e-60	0.244	0.105
Leng1	0.820015	2.73975e-68	5.42197e-64	0.262	0.114
Bcat2	0.819862	4.94733e-74	9.79077e-70	0.294	0.13
Uqcr11	0.819434	7.29166e-271	1.44302e-266	0.938	0.759
AI987944	0.819112	4.03532e-60	7.9859e-56	0.234	0.102
Nectin2	0.819026	7.48195e-46	1.48068e-41	0.161	0.068
Wee1	0.817641	1.47106e-31	2.91124e-27	0.137	0.063
Rnf145	0.817529	6.75196e-72	1.33621e-67	0.279	0.122
Wbp4	0.816326	1.83946e-118	3.6403e-114	0.568	0.295
Kif1bp	0.814806	1.60819e-64	3.1826e-60	0.274	0.125
Aip	0.814745	2.41767e-104	4.78458e-100	0.532	0.277
Tmem246	0.814244	2.28305e-38	4.51816e-34	0.144	0.062
Ubr5	0.814215	9.91213e-67	1.96161e-62	0.315	0.151
Cox7c	0.813202	0	0	0.966	0.878
CT010467.1	0.813016	4.51238e-92	8.93e-88	0.347	0.15
Cox7a2	0.81226	6.88663e-249	1.36287e-244	0.939	0.749
Zbtb8a	0.811664	6.05232e-36	1.19775e-31	0.133	0.057
Chst12	0.811522	2.63953e-97	5.22364e-93	0.551	0.306
Usmg5	0.811337	2.68463e-184	5.31288e-180	0.873	0.624
Ptp4a2	0.810042	1.63563e-165	3.23691e-161	0.846	0.578
Prrg3	0.809933	4.85662e-76	9.61125e-72	0.253	0.102
Etfb	0.809457	1.80643e-168	3.57493e-164	0.841	0.566
Tm4sf1	0.808385	0	0	0.904	0.51
mt-Nd3	0.808016	1.19103e-160	2.35705e-156	0.921	0.671
Taf13	0.807558	8.5157e-93	1.68526e-88	0.358	0.157
Hist3h2a	0.806752	1.66384e-76	3.29275e-72	0.344	0.163
Gm9844	0.806002	5.76067e-97	1.14004e-92	0.533	0.292
Ndufv1	0.805645	2.37087e-104	4.69195e-100	0.548	0.295
Arf2	0.805199	8.72001e-60	1.72569e-55	0.267	0.125
Pqlc3	0.805166	1.47435e-60	2.91774e-56	0.248	0.11
Fbxo9	0.804846	4.51537e-74	8.93592e-70	0.326	0.152
Slc22a17	0.804393	5.42342e-52	1.0733e-47	0.144	0.052
Dmap1	0.804333	7.88842e-42	1.56112e-37	0.177	0.081
Dapk3	0.804143	1.595e-86	3.1565e-82	0.372	0.173
Ddt	0.803835	9.74944e-100	1.92941e-95	0.494	0.252
Cox5b	0.803375	3.86435e-227	7.64754e-223	0.925	0.725
Dhrs3	0.803341	8.56671e-99	1.69535e-94	0.567	0.33
Sh3glb2	0.802913	2.79441e-81	5.53013e-77	0.395	0.196
Nfia	0.802016	3.14658e-113	6.22707e-109	0.741	0.465
Uap1l1	0.800196	1.85975e-75	3.68045e-71	0.324	0.148
Adh5	0.799573	7.13487e-100	1.41199e-95	0.523	0.275
Kat6b	0.798255	4.34533e-57	8.59941e-53	0.225	0.099
Slc27a4	0.798075	5.31923e-32	1.05267e-27	0.126	0.055
Galt	0.797883	1.67405e-48	3.31295e-44	0.225	0.107
Reps2	0.796542	1.06829e-78	2.11415e-74	0.208	0.072
Ndufs7	0.796416	1.32633e-162	2.62481e-158	0.835	0.569
Vgll3	0.795584	7.04944e-123	1.39508e-118	0.349	0.13
Tmsb10	0.795568	1.06528e-302	2.10818e-298	0.988	0.898
Abhd8	0.795313	2.72335e-54	5.38951e-50	0.226	0.102
Sh3bp4	0.795074	1.68437e-35	3.33336e-31	0.163	0.077
Fgf1	0.7928	4.71654e-44	9.33403e-40	0.141	0.056
Gid4	0.792546	5.59707e-50	1.10766e-45	0.19	0.082
Itpr2	0.790409	5.38785e-46	1.06626e-41	0.28	0.151
Gcdh	0.789881	4.43362e-45	8.77414e-41	0.161	0.067
BC031181	0.788972	3.26141e-127	6.45432e-123	0.705	0.43
Hoxc11	0.788783	1.83948e-30	3.64032e-26	0.118	0.051
Uxt	0.787915	7.20478e-55	1.42583e-50	0.232	0.106
Usp2	0.787539	1.51649e-40	3.00112e-36	0.135	0.055
Gypc	0.786212	6.09707e-86	1.20661e-81	0.391	0.185
Ncoa3	0.786073	2.69133e-62	5.32614e-58	0.296	0.143
Slc8b1	0.785798	1.68888e-52	3.3423e-48	0.237	0.111
Ahcyl1	0.785752	4.66821e-72	9.2384e-68	0.378	0.193
Add1	0.785583	7.98378e-95	1.57999e-90	0.532	0.289
Plcl1	0.784784	1.47373e-37	2.9165e-33	0.112	0.042
mt-Atp8	0.784701	9.48453e-83	1.87699e-78	0.505	0.28
Flot1	0.784188	2.17754e-106	4.30936e-102	0.492	0.241
Plec	0.784116	1.63452e-110	3.23472e-106	0.594	0.32
Nexn	0.783272	2.85154e-81	5.6432e-77	0.224	0.081
Bpnt1	0.783031	1.8582e-46	3.67738e-42	0.166	0.069
Ift22	0.782295	8.35098e-47	1.65266e-42	0.201	0.092
Rrm2b	0.781646	9.3872e-39	1.85773e-34	0.158	0.07
Ankrd50	0.78146	3.26483e-33	6.46109e-29	0.142	0.065
Creb3l2	0.779968	8.75943e-79	1.73349e-74	0.368	0.176
Mlycd	0.779528	1.07418e-42	2.1258e-38	0.176	0.079
Def6	0.778927	5.12971e-35	1.01517e-30	0.148	0.067
Ndufb4	0.777322	1.47144e-167	2.91198e-163	0.851	0.605
Ptgr2	0.777307	3.02017e-39	5.97691e-35	0.205	0.101
Tmem259	0.777144	5.19021e-43	1.02714e-38	0.199	0.094
Gm11273	0.774128	9.50945e-41	1.88192e-36	0.196	0.095
Irak1bp1	0.774015	5.41995e-53	1.07261e-48	0.193	0.081
Abhd14b	0.77362	9.05372e-70	1.79173e-65	0.35	0.175
Rap2b	0.773424	2.86657e-85	5.67295e-81	0.377	0.176
Tbcel	0.773207	1.73213e-37	3.42789e-33	0.167	0.078
Pmpcb	0.770425	3.32803e-61	6.58617e-57	0.294	0.142
P4ha1	0.769807	1.67067e-102	3.30626e-98	0.489	0.241
Cox6c	0.769753	3.0233e-304	5.9831e-300	0.974	0.901
Dcxr	0.769489	1.47002e-59	2.90917e-55	0.225	0.096
Pam	0.769481	2.62437e-134	5.19364e-130	0.797	0.496
Polr2m	0.769042	1.37207e-103	2.71532e-99	0.63	0.367
Zfp516	0.768504	1.54311e-26	3.05382e-22	0.139	0.07
C1qtnf12	0.768131	8.80808e-94	1.74312e-89	0.338	0.14
Alas1	0.767937	1.22135e-67	2.41705e-63	0.305	0.143
Etv5	0.766911	7.6739e-27	1.51867e-22	0.123	0.058
Hacd2	0.766762	7.74458e-64	1.53265e-59	0.271	0.123
Vezt	0.766682	5.98475e-31	1.18438e-26	0.119	0.052
Pigyl	0.765745	3.14966e-90	6.23318e-86	0.451	0.227
Psip1	0.765416	6.15363e-130	1.2178e-125	0.576	0.282
Nudt18	0.765046	6.07426e-49	1.2021e-44	0.24	0.116
Akip1	0.764207	9.69473e-52	1.91859e-47	0.212	0.095
Wdtc1	0.764188	8.08665e-29	1.60035e-24	0.143	0.069
Usp50	0.764015	1.79596e-81	3.5542e-77	0.424	0.216
Fdft1	0.763917	7.1015e-46	1.40539e-41	0.166	0.071
Ndufs8	0.763885	5.50891e-111	1.09021e-106	0.648	0.372
Zfp106	0.76368	1.14824e-67	2.27238e-63	0.389	0.205
mt-Nd4	0.762474	8.71472e-259	1.72464e-254	0.995	0.989
Ogfod3	0.761826	2.82842e-35	5.59745e-31	0.156	0.073
Mlf2	0.761765	1.77891e-121	3.52047e-117	0.711	0.446
Slc50a1	0.760391	1.07367e-120	2.12479e-116	0.693	0.411
Fam173a	0.760288	1.55312e-91	3.07362e-87	0.476	0.244
Adgra2	0.760159	1.50501e-38	2.97841e-34	0.191	0.093
Iscu	0.759851	1.85796e-124	3.6769e-120	0.72	0.454
Papss2	0.759139	1.2416e-71	2.45713e-67	0.269	0.114
Kpna6	0.758506	3.86841e-26	7.65558e-22	0.127	0.062
Sil1	0.757748	5.47219e-53	1.08295e-48	0.247	0.117
Anks3	0.757326	4.09679e-45	8.10755e-41	0.195	0.089
Idh1	0.755842	3.91542e-101	7.74861e-97	0.569	0.311
Cdk2ap2	0.755423	4.96391e-137	9.82358e-133	0.738	0.449
Ndufaf8	0.755198	2.84445e-98	5.62916e-94	0.56	0.307
Prpf18	0.755091	6.28927e-48	1.24465e-43	0.2	0.091
Ppm1b	0.753975	9.46228e-57	1.87259e-52	0.256	0.119
Setd3	0.753852	2.0524e-82	4.06171e-78	0.417	0.208
Ndufs1	0.753165	5.3041e-75	1.04968e-70	0.349	0.166
Rab34	0.752158	1.5291e-114	3.02609e-110	0.564	0.282
Zfp664	0.750804	2.85359e-68	5.64725e-64	0.285	0.129
Phf1	0.74922	3.32818e-49	6.58646e-45	0.197	0.087
Rnf103	0.749025	1.86227e-53	3.68543e-49	0.226	0.102
Cgrrf1	0.74864	4.31017e-71	8.52984e-67	0.346	0.169
Cox8a	0.748369	0	0	0.966	0.89
Otud6b	0.748262	1.39544e-58	2.76157e-54	0.232	0.101
Cmtm6	0.747447	3.56063e-80	7.04649e-76	0.431	0.223
March8	0.747054	4.39228e-46	8.69232e-42	0.193	0.087
Tnfaip8	0.74594	6.00082e-97	1.18756e-92	0.404	0.182
Phpt1	0.744553	2.45528e-62	4.85899e-58	0.332	0.166
Got2	0.744372	4.01633e-56	7.94832e-52	0.335	0.176
Gipc1	0.744171	7.51048e-66	1.48632e-61	0.331	0.163
Cmc2	0.743864	4.02601e-61	7.96748e-57	0.247	0.109
Cyc1	0.742357	3.08361e-102	6.10246e-98	0.638	0.374
Romo1	0.741589	1.14947e-166	2.2748e-162	0.867	0.634
Ppm1k	0.740707	1.75764e-42	3.47837e-38	0.14	0.056
Izumo4	0.740678	1.62097e-52	3.20789e-48	0.188	0.078
Hsd17b4	0.740188	7.29194e-75	1.44307e-70	0.389	0.195
Tob1	0.738908	1.91041e-81	3.78071e-77	0.381	0.183
Hras	0.738256	4.94212e-59	9.78045e-55	0.32	0.163
Dynll1	0.737233	8.99496e-281	1.7801e-276	0.973	0.86
Gstt3	0.736943	2.90681e-50	5.75258e-46	0.265	0.133
Dlat	0.736915	4.24533e-60	8.4015e-56	0.278	0.131
Nudt19	0.736604	4.65738e-54	9.21696e-50	0.256	0.122
Amy1	0.736572	3.43627e-37	6.80038e-33	0.116	0.045
Eno1	0.736417	2.0055e-127	3.96888e-123	0.776	0.508
Fam20b	0.736154	3.20603e-35	6.34474e-31	0.147	0.067
mt-Nd4l	0.735916	1.7433e-93	3.44999e-89	0.695	0.436
Ndufb9	0.735011	1.27145e-167	2.5162e-163	0.879	0.656
Hacd4	0.734389	1.02343e-101	2.02536e-97	0.38	0.163
Trmt2b	0.734347	1.83692e-24	3.63527e-20	0.113	0.054
Fkbp2	0.733781	1.05379e-118	2.08546e-114	0.763	0.493
Lmf1	0.733444	7.37293e-43	1.4591e-38	0.182	0.082
Serf1	0.733376	2.37182e-85	4.69383e-81	0.418	0.205
Nab2	0.733251	1.11149e-72	2.19964e-68	0.315	0.144
Aldh1a3	0.732594	7.64171e-07	0.0151229	0.154	0.117
Rasa2	0.731469	2.95297e-44	5.84392e-40	0.189	0.086
Bcl7c	0.731212	5.28032e-100	1.04498e-95	0.593	0.332
Haghl	0.731162	1.56089e-58	3.08901e-54	0.235	0.103
Btbd1	0.730757	7.81762e-76	1.54711e-71	0.409	0.209
Wwc2	0.729946	3.4396e-85	6.80698e-81	0.479	0.253
Nomo1	0.729287	9.61442e-35	1.90269e-30	0.159	0.075
Tbcb	0.728995	5.68609e-107	1.12528e-102	0.659	0.389
Drap1	0.727792	9.58549e-114	1.89697e-109	0.679	0.407
Washc5	0.727269	2.18062e-20	4.31545e-16	0.113	0.058
Cd63	0.726333	1.11946e-269	2.21541e-265	0.971	0.794
Arhgap12	0.725888	1.64301e-46	3.25151e-42	0.22	0.104
Coq2	0.724651	2.47079e-71	4.88968e-67	0.35	0.169
Sgms2	0.724626	5.34753e-19	1.05828e-14	0.121	0.065
Smim1	0.723755	9.90065e-72	1.95934e-67	0.343	0.163
Atp5g3	0.7225	4.25321e-123	8.4171e-119	0.8	0.526
Ptpa	0.722388	2.41529e-70	4.77986e-66	0.383	0.196
Wbp1	0.721696	1.40517e-59	2.78083e-55	0.29	0.14
Zfp740	0.721077	1.52808e-38	3.02407e-34	0.165	0.075
Sec62	0.719441	1.14737e-208	2.27065e-204	0.931	0.735
Amd1	0.718522	3.82826e-67	7.57612e-63	0.242	0.101
Ccdc107	0.718478	1.58249e-104	3.13174e-100	0.448	0.207
Tmx2	0.717789	6.924e-61	1.37026e-56	0.314	0.156
Sema6a	0.716496	3.95168e-70	7.82037e-66	0.264	0.113
Hdac2	0.715964	4.66423e-91	9.23052e-87	0.503	0.263
Atp5j	0.715308	2.79679e-237	5.53484e-233	0.952	0.813
Gm10012	0.713837	6.35098e-40	1.25686e-35	0.254	0.137
Vim	0.713734	1.94491e-298	3.84897e-294	0.988	0.908
Efemp1	0.713554	2.03033e-245	4.01802e-241	0.846	0.38
Skp1a	0.713447	7.61889e-97	1.50778e-92	0.631	0.373
Clcn7	0.713145	2.37985e-18	4.70972e-14	0.104	0.054
Pdxk	0.712883	8.61907e-37	1.70571e-32	0.191	0.095
Rdm1	0.712608	4.01456e-65	7.94482e-61	0.338	0.168
Vegfb	0.711896	1.7831e-26	3.52876e-22	0.129	0.062
Cebpzos	0.711857	2.61889e-62	5.18278e-58	0.337	0.171
Lonp1	0.711154	1.68242e-41	3.32951e-37	0.202	0.098
D10Jhu81e	0.710401	4.37705e-65	8.66218e-61	0.352	0.178
Pgpep1	0.709515	9.45743e-46	1.87163e-41	0.239	0.118
mt-Atp6	0.709205	4.84473e-236	9.58771e-232	0.994	0.999
Tet2	0.708565	3.65296e-51	7.22921e-47	0.209	0.093
Bckdha	0.708392	1.24227e-60	2.45845e-56	0.336	0.171
Lix1l	0.70821	1.73686e-55	3.43725e-51	0.293	0.146
Tmem248	0.707954	1.62374e-58	3.21337e-54	0.293	0.143
2010320M18Rik	0.707107	1.25773e-35	2.48905e-31	0.184	0.09
Zdhhc21	0.705637	1.94478e-37	3.84871e-33	0.16	0.073
Mapk1ip1	0.70563	8.08756e-37	1.60053e-32	0.132	0.056
Ndufs5	0.7055	1.11931e-146	2.21512e-142	0.838	0.606
Hes1	0.705169	9.65876e-175	1.91147e-170	0.691	0.367
Nbn	0.704555	1.62696e-21	3.21975e-17	0.108	0.053
Tbc1d19	0.704444	4.56264e-42	9.02947e-38	0.168	0.074
Galnt1	0.704406	7.95958e-83	1.5752e-78	0.484	0.259
H6pd	0.70429	2.43027e-40	4.8095e-36	0.183	0.085
Lrrc58	0.704136	1.17168e-89	2.31875e-85	0.555	0.309
Aebp2	0.70396	3.27321e-51	6.47768e-47	0.248	0.119
Ndst1	0.703799	7.12116e-38	1.40928e-33	0.184	0.089
Togaram1	0.703635	3.1191e-29	6.17271e-25	0.14	0.067
Naa38	0.702848	5.10742e-89	1.01076e-84	0.605	0.372
Faim	0.702456	3.11755e-63	6.16964e-59	0.278	0.128
Ccdc102a	0.701923	1.08645e-50	2.15008e-46	0.264	0.131
Cox7b	0.701882	2.21041e-122	4.37441e-118	0.827	0.602
Rnf113a2	0.699486	2.74193e-28	5.42627e-24	0.121	0.056
Zfp948	0.698755	2.11673e-31	4.18901e-27	0.143	0.067
Ccdc90b	0.697244	3.99702e-60	7.9101e-56	0.31	0.153
Smdt1	0.697014	3.85065e-182	7.62044e-178	0.899	0.704
Cfap36	0.696509	1.96065e-67	3.88013e-63	0.358	0.179
BC030336	0.696507	3.85387e-43	7.6268e-39	0.212	0.103
Ackr3	0.695391	2.30392e-160	4.55945e-156	0.657	0.309
Carhsp1	0.694179	4.84405e-73	9.58638e-69	0.508	0.291
Mturn	0.694131	3.81291e-47	7.54575e-43	0.246	0.122
L3mbtl3	0.693727	3.25922e-25	6.44999e-21	0.103	0.047
Bnip2	0.693702	1.17013e-105	2.31569e-101	0.668	0.401
Smad7	0.693132	4.76384e-38	9.42764e-34	0.194	0.096
Fkbp3	0.693031	1.14139e-101	2.25881e-97	0.657	0.392
Ccdc91	0.692871	3.53682e-34	6.99937e-30	0.187	0.095
Pygb	0.692644	5.34267e-47	1.05731e-42	0.235	0.114
Ssh1	0.692231	2.2712e-30	4.49471e-26	0.165	0.084
Tmed1	0.691936	3.46308e-86	6.85343e-82	0.468	0.238
Map1lc3b	0.691402	3.56884e-164	7.06274e-160	0.903	0.757
Lmbrd1	0.691265	1.55434e-84	3.07604e-80	0.485	0.255
Higd2a	0.690482	1.46737e-108	2.90392e-104	0.755	0.491
Cfl2	0.690062	4.21765e-106	8.34673e-102	0.67	0.399
Crebrf	0.689531	1.60605e-59	3.17837e-55	0.32	0.16
Atp6v0e	0.68933	5.61352e-153	1.11092e-148	0.89	0.691
Pgam1	0.688922	1.14244e-81	2.26089e-77	0.623	0.392
Fibp	0.68817	1.90995e-42	3.77978e-38	0.343	0.201
Samd8	0.687988	1.64457e-43	3.25461e-39	0.174	0.076
Abcb1a	0.687728	2.81005e-301	5.5611e-297	0.595	0.177
Camk1	0.687324	9.20625e-103	1.82192e-98	0.659	0.398
Tecr	0.687301	1.50749e-139	2.98332e-135	0.8	0.54
Upf3a	0.687103	5.44464e-72	1.07749e-67	0.399	0.204
Rybp	0.686271	1.05455e-26	2.08696e-22	0.119	0.056
Mus81	0.686012	1.38322e-19	2.73738e-15	0.104	0.053
Rnf185	0.685663	7.52174e-25	1.48855e-20	0.108	0.05
Aldh3b1	0.685074	1.21037e-31	2.39532e-27	0.145	0.068
Nbeal1	0.684397	7.77801e-99	1.53927e-94	0.554	0.298
Arhgap6	0.684253	2.6996e-43	5.3425e-39	0.189	0.086
Ubr4	0.683685	7.75922e-46	1.53555e-41	0.258	0.132
Fh1	0.68366	2.23263e-62	4.41838e-58	0.343	0.173
Epb41l2	0.68352	1.72996e-93	3.4236e-89	0.689	0.434
Tm2d3	0.683449	1.63857e-76	3.24273e-72	0.462	0.247
Nfs1	0.682366	7.91413e-47	1.56621e-42	0.248	0.123
Rangrf	0.681957	3.1371e-24	6.20833e-20	0.125	0.062
Frmd4b	0.681547	2.26853e-89	4.48942e-85	0.397	0.185
0610009B22Rik	0.680246	2.33886e-54	4.6286e-50	0.307	0.156
Sesn3	0.679436	3.3903e-48	6.70941e-44	0.223	0.104
Echs1	0.678557	2.13049e-76	4.21625e-72	0.498	0.279
Tmem63b	0.678206	1.72314e-35	3.41009e-31	0.155	0.071
Idh3a	0.678171	1.15591e-52	2.28755e-48	0.306	0.158
mt-Nd6	0.677414	4.96103e-29	9.81787e-25	0.149	0.074
Rarg	0.677369	3.55994e-61	7.04512e-57	0.392	0.213
Wdr13	0.677095	5.08313e-31	1.00595e-26	0.153	0.074
Ubqln1	0.676937	1.77169e-47	3.50618e-43	0.266	0.135
Trim16	0.676568	2.56539e-19	5.0769e-15	0.111	0.058
Lama4	0.676406	2.46482e-96	4.87788e-92	0.641	0.37
Ptpmt1	0.675595	7.54621e-57	1.4934e-52	0.352	0.188
Cnnm3	0.675594	3.11984e-36	6.17416e-32	0.154	0.069
Sec63	0.675038	2.58659e-65	5.11886e-61	0.383	0.202
Tbx15	0.674362	1.05353e-28	2.08493e-24	0.126	0.058
Pxn	0.672945	1.28502e-39	2.54305e-35	0.314	0.182
Tmem33	0.672763	6.43553e-81	1.27359e-76	0.444	0.227
Ggta1	0.671735	1.40562e-45	2.78173e-41	0.164	0.069
1810030O07Rik	0.671718	3.13293e-31	6.20008e-27	0.183	0.095
Srprb	0.670686	2.28558e-46	4.52316e-42	0.255	0.128
Nbdy	0.670282	1.20168e-82	2.37813e-78	0.558	0.321
Mpc2	0.669525	3.17177e-105	6.27693e-101	0.764	0.519
Il6st	0.669157	4.73477e-138	9.37012e-134	0.736	0.417
Serpinb9	0.668941	1.50016e-51	2.96882e-47	0.222	0.101
Tsfm	0.668921	3.60341e-52	7.13115e-48	0.305	0.158
Jkamp	0.668273	1.59803e-84	3.1625e-80	0.499	0.267
Trp53bp2	0.668197	7.74851e-26	1.53343e-21	0.108	0.049
H3f3b	0.66812	0	0	0.993	0.96
Enoph1	0.66809	4.63524e-38	9.17314e-34	0.153	0.068
Ptges2	0.667681	1.30992e-22	2.59233e-18	0.134	0.07
Dmpk	0.666836	6.49785e-52	1.28592e-47	0.208	0.091
Ywhae	0.666804	4.34971e-173	8.60808e-169	0.911	0.73
Sept7	0.666268	1.78923e-183	3.54088e-179	0.901	0.705
Ptpn21	0.665763	1.01712e-31	2.01289e-27	0.142	0.066
Ndufb8	0.664768	1.17469e-114	2.32471e-110	0.814	0.58
Psmb5	0.664466	1.06543e-107	2.10849e-103	0.766	0.511
Ddit3	0.664464	2.15683e-57	4.26836e-53	0.307	0.154
Atp5h	0.664453	8.64551e-198	1.71095e-193	0.93	0.782
Dgat1	0.664438	2.88148e-31	5.70245e-27	0.133	0.061
1110004E09Rik	0.664083	6.73146e-44	1.33216e-39	0.22	0.107
Anapc2	0.664049	5.07914e-59	1.00516e-54	0.341	0.176
Znhit3	0.663776	1.05576e-38	2.08934e-34	0.188	0.09
Slc39a6	0.663275	4.33929e-31	8.58746e-27	0.178	0.092
mt-Co3	0.663039	9.41047e-211	1.86233e-206	0.996	0.999
Znhit1	0.663002	3.3489e-76	6.62747e-72	0.513	0.29
Il17rc	0.662401	7.38436e-43	1.46137e-38	0.246	0.126
Gm16124	0.662056	5.06814e-28	1.00298e-23	0.107	0.046
Creld1	0.661417	7.26821e-55	1.43838e-50	0.303	0.153
Mvk	0.661226	3.4195e-30	6.7672e-26	0.14	0.066
Pik3r1	0.661212	9.82273e-107	1.94392e-102	0.7	0.428
Ndufs3	0.659542	7.13636e-90	1.41229e-85	0.673	0.423
Msmo1	0.659113	8.43244e-97	1.66878e-92	0.358	0.156
Gm9780	0.658691	6.34257e-57	1.25519e-52	0.37	0.201
Rab3il1	0.65823	3.48862e-51	6.90398e-47	0.334	0.181
2310022B05Rik	0.657834	3.28306e-43	6.49718e-39	0.244	0.124
Bcl2l2	0.657669	3.19716e-27	6.32717e-23	0.118	0.054
Nphp1	0.657576	8.91835e-33	1.76494e-28	0.14	0.063
mt-Co2	0.657511	4.93659e-191	9.76952e-187	0.995	0.996
Vps11	0.657244	3.33427e-31	6.59852e-27	0.176	0.09
Pja2	0.657179	2.4518e-75	4.85212e-71	0.487	0.271
Pdlim5	0.656223	7.46764e-78	1.47785e-73	0.476	0.256
Ptprs	0.655959	1.58501e-66	3.13674e-62	0.3	0.139
Rab29	0.655794	5.01258e-27	9.91989e-23	0.125	0.059
Abhd11os	0.655673	1.54343e-26	3.05445e-22	0.112	0.051
Rmdn3	0.655516	2.38327e-33	4.7165e-29	0.149	0.069
Wdr82	0.655325	3.72351e-44	7.36882e-40	0.242	0.121
Trappc4	0.655249	2.80239e-75	5.54592e-71	0.548	0.326
Ndufs6	0.654903	3.40362e-103	6.73576e-99	0.774	0.542
Celf1	0.65483	2.10754e-70	4.17082e-66	0.454	0.246
Slc35a5	0.654788	1.71674e-48	3.39743e-44	0.189	0.082
Snx4	0.654447	1.10084e-64	2.17856e-60	0.405	0.216
Tmem256	0.653489	3.14462e-130	6.2232e-126	0.849	0.631
AC160336.1	0.653322	3.17537e-43	6.28405e-39	0.234	0.118
Tmem9b	0.653266	1.48491e-80	2.93863e-76	0.547	0.311
Dnpep	0.652489	3.70804e-74	7.33821e-70	0.538	0.319
Naalad2	0.652427	2.17637e-71	4.30703e-67	0.311	0.14
Txndc15	0.651637	9.92188e-81	1.96354e-76	0.583	0.347
Jpt2	0.650599	1.41478e-19	2.79985e-15	0.109	0.056
Braf	0.650431	9.51607e-32	1.88323e-27	0.167	0.083
Agpat3	0.64986	1.13001e-50	2.23629e-46	0.26	0.128
Bmyc	0.649685	8.71664e-62	1.72502e-57	0.473	0.277
Rnf5	0.649386	5.83675e-60	1.15509e-55	0.28	0.131
Dnajb12	0.649268	8.06059e-32	1.59519e-27	0.144	0.067
Pycr2	0.649228	1.13091e-56	2.23806e-52	0.317	0.162
Ndufa5	0.64918	3.15407e-125	6.2419e-121	0.843	0.619
Cox6a1	0.648262	2.84695e-221	5.63412e-217	0.96	0.84
Acat2	0.648197	1.97101e-27	3.90062e-23	0.118	0.054
Sspn	0.647626	1.54135e-74	3.05034e-70	0.418	0.213
Gpx4-ps2	0.647003	1.28561e-68	2.54423e-64	0.541	0.33
2310061I04Rik	0.64631	7.15085e-20	1.41515e-15	0.111	0.057
Capns1	0.646196	4.90186e-161	9.70079e-157	0.923	0.787
Nae1	0.646138	7.04864e-68	1.39492e-63	0.406	0.213
Brd1	0.645707	2.94229e-24	5.8228e-20	0.115	0.055
Tdp1	0.64566	3.37799e-30	6.68505e-26	0.118	0.052
Cdc42ep3	0.644923	2.48731e-103	4.92238e-99	0.521	0.263
Cox17	0.644623	1.18661e-94	2.3483e-90	0.638	0.372
Purb	0.644233	9.76993e-76	1.93347e-71	0.486	0.267
Clec11a	0.643777	1.66079e-111	3.2867e-107	0.282	0.096
Snrpa1	0.643667	5.92162e-61	1.17189e-56	0.376	0.2
Ubl5	0.643356	2.69738e-142	5.33811e-138	0.867	0.681
Gabarapl1	0.643225	6.097e-79	1.2066e-74	0.555	0.319
Dld	0.643216	4.90313e-59	9.70329e-55	0.408	0.229
Tmx4	0.643111	3.67177e-44	7.26644e-40	0.214	0.102
Chchd4	0.643101	1.87773e-39	3.71602e-35	0.182	0.085
Dhdh	0.6416	1.7743e-34	3.51134e-30	0.137	0.06
Acat1	0.640799	1.94228e-86	3.84377e-82	0.652	0.4
Abhd5	0.640757	1.27081e-49	2.51494e-45	0.279	0.14
Gm9803	0.640052	9.6921e-26	1.91807e-21	0.12	0.057
Ccng1	0.639266	2.05493e-44	4.06671e-40	0.272	0.143
1810037I17Rik	0.638862	4.70882e-134	9.31876e-130	0.839	0.595
Runx1t1	0.638184	6.80328e-59	1.34637e-54	0.353	0.184
Sept11	0.638015	6.8541e-110	1.35643e-105	0.642	0.354
Klf3	0.63746	2.69457e-90	5.33256e-86	0.692	0.439
Uqcrc1	0.637198	3.72446e-89	7.3707e-85	0.703	0.455
Cd63-ps	0.636818	7.34124e-84	1.45283e-79	0.534	0.297
R3hcc1	0.636491	7.27247e-37	1.43922e-32	0.153	0.068
Ccdc25	0.635022	3.18276e-40	6.29868e-36	0.203	0.099
Psmc3	0.634161	4.86195e-96	9.6218e-92	0.738	0.499
S100a10	0.633223	1.97926e-245	3.91696e-241	0.977	0.853
Tsc22d1	0.633199	7.33388e-262	1.45137e-257	0.901	0.529
Slc39a13	0.633091	2.3268e-43	4.60474e-39	0.228	0.112
Irf2bp2	0.632987	5.06399e-66	1.00216e-61	0.395	0.208
Lats1	0.632013	1.21744e-28	2.4093e-24	0.149	0.073
Spryd3	0.63192	1.16364e-34	2.30284e-30	0.212	0.111
St7l	0.631712	1.22937e-37	2.43293e-33	0.207	0.104
Large1	0.630907	2.76169e-33	5.46539e-29	0.169	0.083
2210016F16Rik	0.630687	1.14002e-59	2.25611e-55	0.354	0.183
Sh3bp5l	0.629661	1.39437e-25	2.75946e-21	0.136	0.068
Zcchc17	0.628888	5.75505e-78	1.13892e-73	0.5	0.271
Aamp	0.62832	1.21794e-87	2.41031e-83	0.688	0.441
Flii	0.627878	3.03339e-56	6.00309e-52	0.357	0.191
Atad1	0.62768	1.93992e-48	3.83911e-44	0.295	0.154
Mrps22	0.626533	5.80633e-21	1.14907e-16	0.108	0.054
Uba3	0.626399	2.38441e-50	4.71875e-46	0.289	0.147
Ubl3	0.625757	6.32434e-76	1.25159e-71	0.571	0.339
Mmadhc	0.625485	5.84778e-60	1.15728e-55	0.351	0.18
Ccs	0.62512	2.73009e-69	5.40284e-65	0.443	0.238
Spred2	0.623964	1.06525e-31	2.10812e-27	0.163	0.08
Uqcrq	0.623919	5.60667e-128	1.10956e-123	0.865	0.647
Dip2c	0.623157	5.465e-33	1.08152e-28	0.144	0.066
Ston2	0.622632	1.64161e-33	3.24874e-29	0.171	0.083
Hscb	0.622504	3.29186e-32	6.51459e-28	0.169	0.084
Bphl	0.622341	1.31823e-48	2.60879e-44	0.268	0.135
Sdhc	0.622282	2.94454e-77	5.82724e-73	0.533	0.307
Samm50	0.621826	2.0385e-64	4.03419e-60	0.469	0.267
Gna12	0.62177	5.14457e-33	1.01811e-28	0.166	0.081
Pde7a	0.621615	8.5469e-23	1.69143e-18	0.106	0.05
Tex264	0.621599	4.01317e-66	7.94205e-62	0.522	0.309
9130401M01Rik	0.621073	3.72495e-45	7.37168e-41	0.285	0.152
Hsp90aa1	0.6209	6.22823e-119	1.23257e-114	0.831	0.585
Kifap3	0.62061	4.95578e-60	9.80749e-56	0.338	0.171
Trim44	0.620436	2.62706e-66	5.19895e-62	0.442	0.241
Gpsm3	0.620012	1.7659e-78	3.49471e-74	0.493	0.265
Mrpl47	0.619581	2.40315e-28	4.75582e-24	0.147	0.073
Mllt3	0.619146	2.69515e-30	5.33371e-26	0.169	0.087
Stard4	0.618248	3.07828e-24	6.09192e-20	0.145	0.076
Nacc2	0.61732	1.44062e-63	2.85098e-59	0.328	0.161
Gadd45gip1	0.61669	6.41639e-60	1.2698e-55	0.462	0.266
Pmvk	0.616164	3.73356e-43	7.38871e-39	0.219	0.106
Dusp19	0.615965	1.32698e-23	2.62609e-19	0.123	0.061
Mrps35	0.615692	4.38015e-42	8.66832e-38	0.249	0.128
Rnf141	0.61544	1.62572e-37	3.2173e-33	0.155	0.069
Dmd	0.615385	7.18323e-74	1.42156e-69	0.262	0.108
Prr5	0.615362	8.18419e-31	1.61965e-26	0.156	0.076
Trappc9	0.614691	6.80331e-23	1.34637e-18	0.114	0.055
Dag1	0.614313	1.18302e-86	2.34119e-82	0.57	0.321
Actr8	0.613709	6.03616e-31	1.19456e-26	0.194	0.103
Mast2	0.61336	1.23881e-22	2.4516e-18	0.117	0.058
Chpt1	0.613213	2.5377e-59	5.0221e-55	0.338	0.171
Smarcd3	0.610424	8.9208e-42	1.76543e-37	0.144	0.058
Atox1	0.610101	7.38523e-179	1.46154e-174	0.95	0.789
H2-Ke6	0.609729	4.5446e-29	8.99377e-25	0.167	0.086
Pgk1	0.609474	1.25416e-74	2.48199e-70	0.577	0.344
Ndufb10	0.609468	1.52012e-115	3.00832e-111	0.836	0.613
Mettl26	0.609428	2.98999e-59	5.91718e-55	0.33	0.166
Hspa9	0.609191	4.9708e-77	9.83722e-73	0.561	0.326
Sptssa	0.608465	9.66736e-105	1.91317e-100	0.798	0.569
Zhx2	0.608306	1.20047e-21	2.37573e-17	0.115	0.058
Nectin3	0.608299	3.6997e-38	7.32171e-34	0.207	0.104
Ndufa13	0.608282	1.42513e-188	2.82034e-184	0.942	0.821
Magohb	0.607764	1.55002e-45	3.06748e-41	0.221	0.105
Dync1li2	0.606911	3.42782e-55	6.78366e-51	0.329	0.17
Clybl	0.606242	1.02635e-24	2.03115e-20	0.116	0.055
Sgcb	0.605848	2.32244e-53	4.59611e-49	0.267	0.128
Reep5	0.604864	1.864e-110	3.68885e-106	0.853	0.638
Cox20	0.604085	4.20823e-78	8.32809e-74	0.57	0.33
Dpysl2	0.604053	4.86254e-85	9.62296e-81	0.696	0.446
Tiam1	0.603978	2.54578e-29	5.0381e-25	0.121	0.054
Ang	0.603474	1.55174e-66	3.07089e-62	0.376	0.19
Capzb	0.603088	2.27541e-128	4.50303e-124	0.87	0.674
Ankrd10	0.602876	4.03476e-35	7.98478e-31	0.248	0.138
Lap3	0.602489	2.67322e-53	5.2903e-49	0.326	0.171
Mrpl12	0.601172	1.99988e-58	3.95775e-54	0.487	0.286
Kif5b	0.600583	4.4408e-107	8.78835e-103	0.802	0.539
App	0.600072	3.33792e-167	6.60574e-163	0.926	0.742
Anxa2	0.599706	7.79473e-195	1.54258e-190	0.969	0.796
Elovl1	0.599481	6.24946e-69	1.23677e-64	0.513	0.304
Ascc1	0.598816	6.7453e-36	1.33489e-31	0.214	0.111
Vamp2	0.597464	5.37925e-58	1.06455e-53	0.382	0.206
Hsd17b10	0.597201	8.39774e-71	1.66191e-66	0.586	0.357
Dynll2	0.596315	2.83602e-64	5.61248e-60	0.456	0.258
Ndufv2	0.595533	3.83423e-85	7.58794e-81	0.715	0.466
Ergic1	0.595252	4.74173e-47	9.38387e-43	0.333	0.184
Xrcc5	0.595163	1.19119e-23	2.35737e-19	0.116	0.056
Pogk	0.594468	7.37993e-19	1.46049e-14	0.121	0.065
Cox14	0.593993	3.05843e-89	6.05264e-85	0.743	0.501
Ndufab1	0.593929	3.66926e-82	7.26146e-78	0.704	0.463
Atp5c1	0.593736	5.40757e-110	1.07016e-105	0.857	0.667
Apc	0.593522	4.90736e-40	9.71167e-36	0.271	0.148
Fbxo3	0.593473	1.84268e-54	3.64667e-50	0.356	0.192
Phc2	0.593324	1.65478e-33	3.27481e-29	0.203	0.106
Nde1	0.59326	4.29005e-39	8.49001e-35	0.256	0.137
Gpat4	0.593229	6.11085e-36	1.20934e-31	0.237	0.128
Cog4	0.592136	1.40919e-31	2.78879e-27	0.193	0.101
Bicd2	0.591963	1.53804e-38	3.04378e-34	0.266	0.145
Atp6ap1	0.590464	5.26871e-86	1.04268e-81	0.718	0.481
Uhmk1	0.590159	5.17728e-23	1.02458e-18	0.135	0.07
Ccnd2	0.590025	4.19158e-108	8.29514e-104	0.741	0.462
Atp5j2	0.589728	1.00218e-158	1.98332e-154	0.926	0.792
Klf11	0.589514	1.79902e-26	3.56026e-22	0.131	0.064
Haus7	0.589259	1.86415e-23	3.68915e-19	0.102	0.047
Commd10	0.589113	1.44329e-54	2.85627e-50	0.315	0.16
Spsb1	0.588794	1.71545e-32	3.39487e-28	0.172	0.085
B3glct	0.588389	1.85758e-24	3.67616e-20	0.146	0.077
Pomgnt1	0.588305	1.09905e-29	2.17501e-25	0.135	0.063
Tceal8	0.588107	1.47227e-79	2.91362e-75	0.657	0.412
Hspa5	0.587285	3.36916e-112	6.66756e-108	0.904	0.768
Atp6ap2	0.587077	2.37788e-72	4.70582e-68	0.56	0.327
Fis1	0.586845	2.06201e-93	4.08071e-89	0.79	0.566
Lama5	0.586184	6.06821e-32	1.2009e-27	0.138	0.064
Polr2l	0.585855	1.66257e-62	3.29022e-58	0.486	0.285
Tmem64	0.585764	2.26659e-38	4.48557e-34	0.172	0.08
Ap3b1	0.585615	1.20056e-43	2.3759e-39	0.285	0.151
Dpm3	0.584436	6.89979e-108	1.36547e-103	0.845	0.629
Prpf8	0.584288	3.22448e-38	6.38125e-34	0.276	0.154
Slc27a3	0.584055	2.19894e-31	4.35171e-27	0.149	0.07
Rbms2	0.58395	1.02042e-48	2.0194e-44	0.32	0.171
Pdk2	0.583712	3.02889e-22	5.99417e-18	0.121	0.061
Mbnl2	0.582853	4.01206e-89	7.93987e-85	0.776	0.531
Prdx3	0.582755	1.80715e-53	3.57636e-49	0.441	0.259
Nf1	0.582683	2.10595e-30	4.16767e-26	0.186	0.098
Ndufa1	0.581906	3.39856e-90	6.72575e-86	0.77	0.532
Alg1	0.581054	1.43801e-36	2.84582e-32	0.217	0.112
Tnpo2	0.580878	1.66056e-15	3.28625e-11	0.103	0.057
Tmem14a	0.580865	2.04809e-41	4.05318e-37	0.203	0.097
Cluap1	0.580559	1.28842e-36	2.54978e-32	0.212	0.108
Cep63	0.579465	1.06557e-25	2.10876e-21	0.127	0.061
Bag1	0.579369	9.93529e-92	1.96619e-87	0.764	0.53
Mrps36	0.579269	4.81285e-59	9.52463e-55	0.496	0.295
Faf2	0.57918	6.52782e-48	1.29186e-43	0.297	0.154
2410004B18Rik	0.578744	4.46699e-41	8.84017e-37	0.283	0.155
Cox19	0.578511	5.73106e-39	1.13418e-34	0.254	0.135
Grhpr	0.578477	9.12486e-26	1.80581e-21	0.145	0.074
Abcb8	0.578311	2.19234e-24	4.33864e-20	0.101	0.045
Gnb5	0.578248	2.7364e-34	5.41534e-30	0.174	0.084
Acyp1	0.578034	6.50916e-40	1.28816e-35	0.242	0.125
Parp4	0.577955	2.18482e-27	4.32377e-23	0.159	0.082
Ubxn8	0.577794	2.69229e-24	5.32805e-20	0.14	0.072
Mlec	0.577709	2.77486e-54	5.49145e-50	0.366	0.198
Psmc4	0.577659	6.55412e-69	1.29706e-64	0.575	0.347
Vangl1	0.577607	7.33822e-21	1.45223e-16	0.124	0.065
Pxdc1	0.576327	9.40422e-53	1.8611e-48	0.269	0.13
Utp6	0.575941	7.16279e-25	1.41752e-20	0.127	0.063
Nme2	0.574443	1.21261e-18	2.39976e-14	0.101	0.052
Bag6	0.574364	3.74587e-46	7.41307e-42	0.33	0.182
Cops9	0.574279	1.73143e-107	3.42649e-103	0.833	0.635
Eif2b3	0.574052	9.19183e-33	1.81906e-28	0.187	0.095
Acbd4	0.573867	1.23394e-35	2.44197e-31	0.214	0.111
Ndufb7	0.573773	3.54675e-103	7.01903e-99	0.823	0.59
Cttn	0.572838	3.82912e-57	7.57782e-53	0.422	0.237
Zfp938	0.572496	7.88244e-26	1.55994e-21	0.14	0.07
Ppp1r11	0.572328	1.00624e-71	1.99135e-67	0.534	0.303
Fam234a	0.572283	3.42152e-33	6.77118e-29	0.22	0.118
Daam2	0.571839	2.55648e-31	5.05928e-27	0.101	0.04
Col12a1	0.571061	4.6261e-72	9.15505e-68	0.206	0.076
Secisbp2l	0.571039	6.02812e-112	1.19296e-107	0.399	0.169
Tmem147	0.571024	3.20483e-73	6.34235e-69	0.636	0.402
Hivep2	0.570992	2.47741e-47	4.9028e-43	0.344	0.191
Nsf	0.570123	1.00078e-31	1.98055e-27	0.231	0.129
Bdh2	0.56988	5.79634e-61	1.1471e-56	0.331	0.163
Uqcrc2	0.569814	3.53858e-68	7.00284e-64	0.604	0.377
Aptx	0.569634	2.13679e-35	4.22871e-31	0.156	0.071
Hoxc10	0.569147	3.0206e-58	5.97777e-54	0.32	0.158
Pink1	0.568904	5.99017e-72	1.18546e-67	0.605	0.373
Gabarapl2	0.568822	2.45873e-98	4.86583e-94	0.811	0.57
Mccc2	0.568739	4.22269e-29	8.3567e-25	0.144	0.069
Trappc2l	0.568511	6.36965e-73	1.26055e-68	0.577	0.341
Srpr	0.568352	6.6096e-70	1.30804e-65	0.539	0.315
Add3	0.566979	1.4142e-73	2.79871e-69	0.634	0.384
Naprt	0.566869	3.10632e-21	6.14741e-17	0.138	0.074
Amn1	0.566431	1.23272e-49	2.43956e-45	0.272	0.136
Col16a1	0.566407	1.6792e-43	3.32314e-39	0.239	0.119
Kremen1	0.566346	3.24446e-18	6.42078e-14	0.11	0.058
Tsc2	0.566187	5.08618e-17	1.00656e-12	0.119	0.066
Adamts2	0.564746	5.65972e-101	1.12006e-96	0.639	0.346
Tm9sf3	0.564546	1.89961e-72	3.75933e-68	0.673	0.439
Tubb4b	0.564451	1.10652e-75	2.1898e-71	0.622	0.387
Dohh	0.563434	1.92366e-52	3.80692e-48	0.351	0.189
Tsg101	0.563318	3.7441e-65	7.40957e-61	0.479	0.27
Crat	0.563034	1.04616e-23	2.07035e-19	0.147	0.078
Tpm4	0.563009	3.5202e-103	6.96648e-99	0.809	0.595
Adamts10	0.562518	7.59069e-31	1.5022e-26	0.224	0.125
Aurkaip1	0.562509	4.35099e-68	8.61062e-64	0.616	0.379
Svep1	0.562336	7.14993e-115	1.41497e-110	0.382	0.15
Gm12346	0.561289	1.19904e-26	2.37289e-22	0.182	0.099
Mamdc2	0.561055	1.87484e-37	3.71031e-33	0.132	0.055
Fbln5	0.560945	1.31393e-75	2.60027e-71	0.569	0.336
C1galt1c1	0.560048	2.49186e-43	4.93139e-39	0.274	0.145
Gnaq	0.55994	2.06551e-48	4.08765e-44	0.401	0.235
Ckap5	0.559586	2.87569e-29	5.69098e-25	0.178	0.094
Nfkbib	0.559182	5.02998e-44	9.95433e-40	0.262	0.135
Meis2	0.557661	6.13703e-54	1.21452e-49	0.342	0.18
Tollip	0.557482	3.99924e-28	7.9145e-24	0.185	0.1
Gdi1	0.557067	1.93142e-76	3.82227e-72	0.635	0.39
Ltbp3	0.556272	1.13692e-44	2.24996e-40	0.282	0.148
Dmac2	0.556242	3.21103e-21	6.35464e-17	0.131	0.07
Slc4a7	0.554577	1.79867e-32	3.55957e-28	0.177	0.088
Sec24b	0.554377	5.45727e-31	1.07999e-26	0.203	0.109
Pdcl	0.553802	4.62208e-41	9.1471e-37	0.238	0.121
Chrdl1	0.553447	3.182e-71	6.29718e-67	0.381	0.193
Slc7a7	0.553168	6.34528e-16	1.25573e-11	0.113	0.063
Sirt3	0.553034	2.06532e-32	4.08727e-28	0.227	0.124
Gpx4	0.552971	4.56441e-132	9.03297e-128	0.915	0.775
Siae	0.552745	5.12012e-22	1.01327e-17	0.123	0.063
Pea15a	0.552494	2.89869e-62	5.73651e-58	0.601	0.39
Atp5a1	0.552435	1.70983e-100	3.38376e-96	0.867	0.68
Armcx2	0.55212	1.46522e-37	2.89966e-33	0.197	0.096
Twf1	0.551205	3.37353e-48	6.67621e-44	0.377	0.217
Hdgfl2	0.551057	3.22448e-45	6.38124e-41	0.285	0.15
Fam189b	0.550829	3.77128e-24	7.46335e-20	0.13	0.065
Ap2m1	0.550526	2.39923e-80	4.74809e-76	0.76	0.543
Dhrs1	0.550463	8.31162e-56	1.64487e-51	0.363	0.194
Pard6a	0.550409	7.13133e-16	1.41129e-11	0.102	0.055
Magt1	0.550406	1.52618e-60	3.02031e-56	0.499	0.293
Camta1	0.550198	1.74132e-53	3.44607e-49	0.342	0.181
Irs1	0.549849	1.50047e-19	2.96943e-15	0.101	0.05
Bag4	0.549537	1.94834e-26	3.85577e-22	0.155	0.08
Zfp862-ps	0.549479	1.14439e-34	2.26474e-30	0.213	0.111
Rnf13	0.54838	6.81762e-76	1.34921e-71	0.589	0.349
Dirc2	0.547502	5.2517e-34	1.03931e-29	0.242	0.133
Med30	0.547315	1.41548e-43	2.80123e-39	0.289	0.155
Mrpl46	0.547071	9.24309e-34	1.82921e-29	0.232	0.126
Fam98b	0.546796	3.42134e-27	6.77082e-23	0.157	0.081
Sacm1l	0.546709	1.03445e-32	2.04717e-28	0.222	0.12
Hat1	0.54608	1.0968e-32	2.17056e-28	0.192	0.099
Psmc2	0.545949	1.6775e-60	3.31976e-56	0.549	0.334
Uba1	0.545803	1.90354e-54	3.7671e-50	0.468	0.276
Lrrk1	0.545619	1.68225e-37	3.32916e-33	0.288	0.162
Otub1	0.545477	7.17222e-35	1.41938e-30	0.228	0.122
Tsr2	0.545036	1.62517e-22	3.21621e-18	0.13	0.067
Rnf25	0.545029	2.64535e-18	5.23515e-14	0.118	0.064
Xpnpep1	0.544993	5.36155e-42	1.06105e-37	0.283	0.153
Mllt6	0.544769	1.4518e-22	2.87312e-18	0.169	0.096
Trap1	0.543781	1.30987e-43	2.59222e-39	0.257	0.132
Ercc5	0.54372	9.0844e-28	1.7978e-23	0.161	0.082
Akr1e1	0.543547	9.60509e-33	1.90085e-28	0.23	0.126
Selenot	0.542239	1.43521e-63	2.84027e-59	0.561	0.343
Rab21	0.542202	4.12065e-52	8.15476e-48	0.315	0.162
Mtor	0.542108	1.29715e-19	2.56706e-15	0.115	0.06
Sephs1	0.541753	1.19279e-22	2.36053e-18	0.14	0.074
Psmb3	0.541313	5.95632e-90	1.17876e-85	0.82	0.61
Sucla2	0.54097	8.33259e-53	1.64902e-48	0.42	0.242
Irs2	0.540622	6.89935e-20	1.36538e-15	0.12	0.063
Hspa13	0.54053	3.95545e-33	7.82784e-29	0.192	0.098
Bloc1s2	0.540256	1.25514e-24	2.48393e-20	0.215	0.127
Agpat4	0.540224	4.05055e-67	8.01604e-63	0.566	0.338
Coq6	0.539317	1.66523e-18	3.29548e-14	0.101	0.051
Phf2	0.539309	3.09818e-23	6.13129e-19	0.145	0.077
Smim14	0.53886	4.30921e-101	8.52793e-97	0.879	0.72
Nif3l1	0.538748	5.53183e-18	1.09475e-13	0.106	0.055
Ghitm	0.538713	5.02459e-60	9.94367e-56	0.586	0.371
Smim11	0.538581	1.43122e-65	2.83238e-61	0.661	0.442
Myh9	0.538531	1.42102e-80	2.8122e-76	0.521	0.282
Surf1	0.538392	7.14401e-55	1.4138e-50	0.409	0.23
Lppos	0.538117	4.65221e-24	9.20673e-20	0.128	0.064
Pycrl	0.537992	3.31974e-22	6.56977e-18	0.152	0.084
Fxr2	0.537853	3.76369e-29	7.44833e-25	0.177	0.092
Ap2a1	0.537438	4.4592e-32	8.82475e-28	0.249	0.141
Ak2	0.537191	2.28331e-38	4.51867e-34	0.298	0.17
Selenok	0.537014	1.90983e-167	3.77955e-163	0.94	0.843
Irak2	0.536802	1.77971e-25	3.52204e-21	0.105	0.047
Armcx1	0.536765	9.63295e-37	1.90636e-32	0.215	0.109
P4ha2	0.536386	3.04623e-49	6.02848e-45	0.346	0.19
Sympk	0.536192	2.42276e-22	4.79465e-18	0.154	0.084
Zfp524	0.535954	1.66528e-26	3.29559e-22	0.163	0.085
mt-Nd2	0.535912	1.13359e-148	2.24337e-144	0.99	0.953
Ralgapb	0.53525	1.12542e-24	2.2272e-20	0.152	0.08
Gm10053	0.534377	9.48476e-16	1.87703e-11	0.106	0.058
St6galnac6	0.53423	3.62488e-45	7.17363e-41	0.271	0.139
Ubxn1	0.533706	2.32196e-69	4.59517e-65	0.713	0.497
Sumo2	0.533611	1.79158e-139	3.54554e-135	0.924	0.807
Mrps12	0.532367	7.79356e-60	1.54235e-55	0.508	0.3
Ndufs2	0.53223	1.44616e-66	2.86194e-62	0.639	0.412
Cox6b1	0.531911	1.35152e-140	2.67465e-136	0.931	0.814
Abcd3	0.5316	1.07899e-43	2.13533e-39	0.279	0.147
Fkbp9	0.531491	4.25952e-83	8.42958e-79	0.701	0.461
Fam216a	0.531248	5.23394e-26	1.0358e-21	0.185	0.102
Plac9b	0.530903	9.65646e-68	1.91101e-63	0.483	0.267
Ddb1	0.530285	4.24511e-53	8.40108e-49	0.483	0.291
Serpinb1a	0.529883	2.82221e-42	5.58515e-38	0.318	0.18
Psmd6	0.52978	7.09422e-60	1.40395e-55	0.51	0.305
Dynlt3	0.529249	7.10083e-62	1.40525e-57	0.579	0.363
Ndufa9	0.529159	3.99814e-54	7.91232e-50	0.487	0.293
Bcap31	0.528781	3.89506e-73	7.70832e-69	0.755	0.542
Bloc1s5	0.528711	1.53004e-28	3.02795e-24	0.13	0.061
Mvp	0.528138	1.39649e-50	2.76366e-46	0.409	0.234
1500011B03Rik	0.528029	4.18793e-31	8.28791e-27	0.145	0.068
Hsdl2	0.527926	1.7559e-43	3.47493e-39	0.235	0.116
Mrpl20	0.5273	1.41692e-61	2.80409e-57	0.591	0.373
Ccdc43	0.527069	1.31843e-23	2.60917e-19	0.131	0.066
Dhrs4	0.52697	6.15404e-42	1.21788e-37	0.299	0.163
Smox	0.526801	7.7034e-19	1.5245e-14	0.146	0.084
Alkbh6	0.525855	7.55056e-31	1.49426e-26	0.179	0.091
Dhrs7b	0.525627	7.09455e-35	1.40401e-30	0.206	0.105
Ubac1	0.525102	7.46596e-24	1.47751e-19	0.166	0.091
Irf2bpl	0.524615	1.35211e-49	2.67582e-45	0.461	0.28
Ganab	0.523623	1.87603e-41	3.71266e-37	0.303	0.168
Fermt2	0.52323	1.06241e-93	2.10251e-89	0.758	0.487
Aamdc	0.522702	5.49175e-53	1.08682e-48	0.439	0.255
Slc25a14	0.522431	7.37382e-24	1.45928e-19	0.109	0.051
Rogdi	0.52223	9.86056e-25	1.9514e-20	0.123	0.059
Ppfia1	0.521987	2.91216e-19	5.76316e-15	0.142	0.08
Urgcp	0.521856	1.95023e-28	3.8595e-24	0.172	0.09
Tmem47	0.521202	5.47427e-40	1.08336e-35	0.229	0.117
2010111I01Rik	0.521147	9.55908e-79	1.89174e-74	0.511	0.276
5730409E04Rik	0.521119	1.72663e-27	3.417e-23	0.163	0.084
Ctgf	0.520615	3.21806e-53	6.36855e-49	0.226	0.103
Them6	0.520594	6.24564e-22	1.23601e-17	0.13	0.068
Inpp5f	0.520417	5.88874e-28	1.16538e-23	0.176	0.093
Pi4ka	0.520372	5.11951e-19	1.01315e-14	0.138	0.077
Spg20	0.519977	1.12672e-36	2.22979e-32	0.242	0.129
Mtx1	0.519583	3.78381e-38	7.48816e-34	0.299	0.17
Raf1	0.51863	9.95977e-42	1.97104e-37	0.328	0.186
Lactb	0.518489	4.77317e-23	9.44611e-19	0.149	0.08
Lancl1	0.518382	1.88524e-33	3.7309e-29	0.186	0.093
Commd5	0.518327	2.14509e-35	4.24513e-31	0.203	0.103
Kif3b	0.518302	4.06071e-17	8.03615e-13	0.105	0.056
Elob	0.517847	9.7914e-152	1.93772e-147	0.938	0.85
Exoc3	0.517157	6.67198e-49	1.32038e-44	0.337	0.182
Pisd	0.516958	2.75371e-35	5.44959e-31	0.22	0.116
Aimp2	0.516783	5.23213e-35	1.03544e-30	0.234	0.125
Rabac1	0.516388	2.72114e-134	5.38514e-130	0.932	0.799
Alg3	0.5163	8.37799e-23	1.658e-18	0.129	0.066
Mrpl39	0.516052	1.51537e-27	2.99891e-23	0.189	0.102
Dpy19l4	0.515857	1.01928e-20	2.01715e-16	0.118	0.06
Ip6k2	0.515487	1.70967e-34	3.38343e-30	0.216	0.114
Mindy3	0.514901	1.23947e-31	2.45291e-27	0.204	0.109
Npdc1	0.514575	3.47726e-74	6.8815e-70	0.674	0.432
Gclm	0.514368	1.28628e-44	2.54554e-40	0.321	0.177
Pigc	0.513935	1.65994e-30	3.28502e-26	0.204	0.11
Plbd2	0.513893	1.28681e-51	2.5466e-47	0.376	0.207
Lrp10	0.513834	3.51453e-42	6.95526e-38	0.421	0.26
Mrps21	0.512974	2.37925e-71	4.70853e-67	0.751	0.541
Scamp1	0.512883	7.0844e-27	1.402e-22	0.202	0.113
Hddc2	0.512742	3.21326e-34	6.35904e-30	0.207	0.107
Ccnc	0.51197	1.22693e-21	2.42809e-17	0.124	0.064
Tonsl	0.511613	1.10284e-64	2.18252e-60	0.683	0.455
Rnf144a	0.511349	4.58847e-23	9.08057e-19	0.123	0.061
Cops3	0.511337	5.13134e-41	1.01549e-36	0.325	0.185
Map4	0.511316	1.1659e-55	2.30732e-51	0.449	0.258
Ddx1	0.511307	7.47256e-52	1.47882e-47	0.411	0.234
Ngrn	0.511284	2.6185e-37	5.18202e-33	0.231	0.121
Gstp1	0.510936	1.6903e-55	3.34511e-51	0.584	0.379
Pbxip1	0.510565	1.81346e-71	3.58884e-67	0.522	0.299
Cwc15	0.510366	3.25428e-61	6.44022e-57	0.632	0.415
Ruvbl2	0.510286	3.1987e-33	6.33023e-29	0.228	0.124
Arid1b	0.510174	1.21788e-29	2.41017e-25	0.192	0.103
Cetn2	0.509612	1.20885e-56	2.39231e-52	0.496	0.296
Mrpl37	0.509152	1.89966e-18	3.75943e-14	0.149	0.086
Zbtb4	0.508802	3.8832e-40	7.68485e-36	0.308	0.173
Dlg1	0.508412	1.89455e-31	3.74931e-27	0.171	0.085
Dync1i2	0.508304	2.5798e-69	5.10542e-65	0.667	0.435
Ncor2	0.508116	1.98035e-23	3.91912e-19	0.211	0.125
Tanc1	0.508088	5.15565e-48	1.0203e-43	0.27	0.136
Trappc10	0.508088	5.90309e-15	1.16822e-10	0.101	0.055
Mrps31	0.507591	1.51095e-30	2.99018e-26	0.167	0.083
Trim32	0.507546	7.86296e-25	1.55608e-20	0.166	0.09
Actr6	0.50751	5.58421e-18	1.10511e-13	0.118	0.064
Zfp865	0.506496	5.87331e-17	1.16233e-12	0.112	0.061
Mif4gd	0.506036	3.1686e-37	6.27066e-33	0.31	0.18
Atp5e	0.505826	4.00683e-126	7.92952e-122	0.926	0.808
Islr2	0.505116	1.11965e-38	2.21579e-34	0.235	0.121
Lamtor2	0.504928	5.2216e-67	1.03335e-62	0.735	0.516
Tgfbi	0.504887	1.10565e-188	2.18809e-184	0.797	0.408
Anapc16	0.504462	3.22103e-50	6.37441e-46	0.449	0.266
Emsy	0.504441	1.15965e-35	2.29495e-31	0.268	0.151
Snx17	0.503971	7.16956e-54	1.41886e-49	0.531	0.334
Leprot	0.503172	2.72027e-62	5.38341e-58	0.656	0.436
D330023K18Rik	0.503046	7.48216e-19	1.48072e-14	0.118	0.063
Ankrd13c	0.502945	9.78291e-26	1.93604e-21	0.174	0.094
Kcnq1ot1	0.502495	9.03026e-57	1.78709e-52	0.635	0.42
Tceal1	0.50224	5.18282e-31	1.02568e-26	0.2	0.106
Kifc3	0.501236	8.90766e-27	1.76283e-22	0.118	0.055
Armcx3	0.500179	1.11579e-48	2.20815e-44	0.366	0.203
Scoc	0.499931	2.60919e-52	5.16359e-48	0.427	0.245
Gpr89	0.499586	5.37923e-23	1.06455e-18	0.131	0.067
Sar1b	0.499181	7.8284e-51	1.54924e-46	0.506	0.314
Slc25a3	0.498427	4.27631e-90	8.46282e-86	0.884	0.707
Stx12	0.498156	1.88954e-52	3.7394e-48	0.454	0.266
Zfand3	0.497893	1.69275e-44	3.34995e-40	0.385	0.224
Ltv1	0.497636	1.12595e-34	2.22825e-30	0.197	0.099
Letm1	0.497567	5.19997e-33	1.02907e-28	0.249	0.14
Eef1e1	0.497408	1.44627e-28	2.86217e-24	0.165	0.084
Manf	0.496855	3.00913e-57	5.95507e-53	0.704	0.525
Pphln1	0.496561	1.5248e-20	3.01757e-16	0.138	0.075
Slc25a5	0.496345	1.469e-81	2.90715e-77	0.823	0.598
Guk1	0.496204	2.315e-51	4.58138e-47	0.523	0.327
Lin7c	0.496189	2.64704e-34	5.23849e-30	0.25	0.138
Rnf214	0.495991	5.22268e-24	1.03357e-19	0.153	0.081
Fmo1	0.49531	1.94955e-50	3.85816e-46	0.361	0.198
Tpgs1	0.495056	2.88276e-49	5.70498e-45	0.451	0.27
Csde1	0.494198	8.14963e-60	1.61281e-55	0.691	0.476
Zbtb38	0.494149	4.11387e-52	8.14136e-48	0.348	0.186
Vcp	0.493663	3.02894e-65	5.99427e-61	0.773	0.573
Atp11a	0.493459	2.07466e-23	4.10575e-19	0.186	0.106
Triqk	0.493187	3.00826e-13	5.95334e-09	0.101	0.058
Rock1	0.49312	2.11062e-72	4.17692e-68	0.601	0.359
Glt8d2	0.493091	6.33423e-29	1.25354e-24	0.169	0.086
Ankrd28	0.492814	9.83684e-18	1.94671e-13	0.113	0.061
Pcca	0.492562	1.66206e-14	3.28921e-10	0.106	0.06
Decr2	0.49243	6.46772e-17	1.27996e-12	0.1	0.052
Kat8	0.491703	1.04413e-21	2.06634e-17	0.137	0.073
1810013L24Rik	0.491491	1.30117e-19	2.57502e-15	0.143	0.08
Cox11	0.491433	1.07693e-20	2.13125e-16	0.128	0.068
Tpst2	0.490855	2.54481e-50	5.03617e-46	0.453	0.269
Mrpl51	0.490461	2.93113e-53	5.80071e-49	0.566	0.356
Taok1	0.490127	3.43983e-45	6.80742e-41	0.4	0.238
CT009757.2	0.490115	2.76996e-31	5.48176e-27	0.188	0.098
Tsen34	0.489792	6.97086e-58	1.37953e-53	0.671	0.454
Mrpl23	0.488765	4.73641e-66	9.37336e-62	0.751	0.535
Mtif3	0.488764	1.80671e-23	3.57547e-19	0.144	0.075
Pcbp4	0.488633	2.09021e-51	4.13652e-47	0.311	0.161
Selenom	0.488014	2.5498e-124	5.04606e-120	0.925	0.741
Uqcrb	0.487942	6.07487e-112	1.20222e-107	0.933	0.817
AW549877	0.487871	4.84646e-23	9.59115e-19	0.168	0.093
Rab30	0.487714	4.65491e-22	9.21206e-18	0.155	0.085
Evc2	0.487649	3.04906e-19	6.03408e-15	0.103	0.052
Afap1l2	0.487336	3.1404e-37	6.21486e-33	0.199	0.099
Gm42892	0.486917	2.0926e-17	4.14126e-13	0.105	0.056
Bzw2	0.486629	7.7593e-08	0.00153556	0.186	0.142
Drosha	0.486041	6.69564e-23	1.32507e-18	0.116	0.057
Tmem106b	0.485654	3.85446e-44	7.62797e-40	0.338	0.189
Sap18	0.485627	3.47144e-60	6.86997e-56	0.667	0.452
Chmp4b	0.485429	1.37593e-61	2.72297e-57	0.713	0.492
Cldnd1	0.484813	8.19519e-53	1.62183e-48	0.501	0.306
Hspd1	0.484425	1.18686e-54	2.3488e-50	0.577	0.367
Jrkl	0.484262	6.60204e-18	1.30654e-13	0.101	0.052
Thap7	0.484041	2.62635e-31	5.19755e-27	0.269	0.156
Akap11	0.483854	5.24296e-33	1.03758e-28	0.235	0.129
Gkap1	0.483765	4.70768e-44	9.3165e-40	0.313	0.171
Ptdss1	0.483711	1.92909e-36	3.81767e-32	0.272	0.15
Dalrd3	0.483228	5.54632e-30	1.09762e-25	0.194	0.102
Grina	0.483181	5.02841e-51	9.95121e-47	0.497	0.303
Arhgef17	0.483074	4.71173e-25	9.32451e-21	0.123	0.059
Bsdc1	0.482915	6.8432e-22	1.35427e-17	0.176	0.101
Bola1	0.482767	5.03149e-42	9.95732e-38	0.352	0.202
Maip1	0.482748	6.06669e-29	1.2006e-24	0.191	0.102
Ak6	0.482378	2.28876e-26	4.52946e-22	0.208	0.118
Polk	0.482295	2.77171e-18	5.48522e-14	0.106	0.055
Nprl2	0.48219	2.04001e-17	4.03718e-13	0.118	0.065
Bicd1	0.481998	3.93167e-43	7.78078e-39	0.185	0.083
Brip1os	0.481977	6.79028e-30	1.3438e-25	0.204	0.11
Slc35a2	0.481566	7.83458e-42	1.55046e-37	0.259	0.135
Ndufv3	0.481473	8.01098e-70	1.58537e-65	0.787	0.581
Eny2	0.481444	2.21295e-50	4.37944e-46	0.59	0.391
Polr2h	0.481337	5.84422e-29	1.15657e-24	0.278	0.167
Prkrip1	0.480444	5.64561e-22	1.11727e-17	0.173	0.099
Tmbim4	0.480433	4.57478e-56	9.0535e-52	0.592	0.371
Arl6	0.480212	6.74188e-26	1.33422e-21	0.194	0.108
mt-Nd5	0.478997	2.68237e-51	5.30841e-47	0.823	0.639
Agtpbp1	0.478922	3.18048e-33	6.29417e-29	0.194	0.099
Hmgn1	0.478846	4.39833e-85	8.7043e-81	0.847	0.657
Rangap1	0.478734	2.15545e-23	4.26563e-19	0.178	0.101
AU022252	0.47821	3.1354e-21	6.20496e-17	0.132	0.07
Rab6b	0.47781	9.95924e-36	1.97093e-31	0.204	0.103
Creb3l1	0.477802	2.20567e-50	4.36502e-46	0.315	0.163
Zfp444	0.477363	1.04953e-25	2.07703e-21	0.136	0.067
Tmem175	0.476711	7.03136e-21	1.39151e-16	0.138	0.075
Hdac4	0.476448	6.29384e-21	1.24555e-16	0.177	0.104
Sp3os	0.476372	1.65073e-34	3.2668e-30	0.23	0.123
Yae1d1	0.475196	2.32679e-38	4.60471e-34	0.301	0.17
Desi1	0.475151	9.19978e-20	1.82064e-15	0.138	0.076
Ufl1	0.475041	1.39036e-38	2.75152e-34	0.268	0.145
Hnrnph3	0.474811	5.08554e-56	1.00643e-51	0.442	0.248
Clcn4	0.474261	1.47442e-44	2.91788e-40	0.399	0.237
Cox18	0.473996	5.76243e-18	1.14039e-13	0.104	0.054
Prelid3b	0.473748	1.07141e-32	2.12032e-28	0.282	0.163
Uba5	0.473701	1.91606e-37	3.79187e-33	0.339	0.2
Abhd16a	0.473633	1.61538e-48	3.19685e-44	0.46	0.276
Abcf3	0.473499	7.36998e-25	1.45852e-20	0.17	0.092
Tmem119	0.473467	1.08848e-33	2.1541e-29	0.223	0.118
Tmem160	0.473059	1.51894e-54	3.00598e-50	0.654	0.453
Gstk1	0.472844	4.02079e-16	7.95714e-12	0.112	0.062
Smim26	0.47259	1.46896e-42	2.90708e-38	0.303	0.164
Gramd1a	0.472548	2.81368e-14	5.56827e-10	0.139	0.085
Mrpl42	0.472341	2.57262e-58	5.09121e-54	0.65	0.435
Dnaja2	0.472011	7.68589e-51	1.52104e-46	0.516	0.32
Bola3	0.471157	5.09898e-57	1.00909e-52	0.526	0.317
Pard3	0.471118	1.45103e-23	2.87159e-19	0.167	0.091
Sec23b	0.471047	4.8541e-28	9.60625e-24	0.17	0.088
Slc30a6	0.470811	1.45153e-18	2.87257e-14	0.113	0.059
Alkbh3	0.470481	9.09462e-23	1.79982e-18	0.175	0.099
Sdhb	0.470331	5.28471e-55	1.04585e-50	0.697	0.484
Wbp2	0.470213	1.4473e-48	2.8642e-44	0.447	0.267
Aifm1	0.469966	9.79086e-21	1.93761e-16	0.159	0.09
Hmg20b	0.469709	2.10076e-46	4.1574e-42	0.488	0.305
Hotairm1	0.469265	1.75596e-20	3.47504e-16	0.17	0.099
Mrpl55	0.469256	1.0543e-39	2.08646e-35	0.349	0.203
Ociad1	0.468734	3.26967e-57	6.47068e-53	0.606	0.393
Kctd6	0.468554	3.03781e-16	6.01182e-12	0.124	0.071
Pld1	0.468503	1.03422e-18	2.04672e-14	0.14	0.079
Tppp3	0.468206	3.73396e-89	7.38951e-85	0.811	0.56
Fat1	0.468135	1.02143e-33	2.02141e-29	0.174	0.084
Twist1	0.467879	1.2162e-21	2.40686e-17	0.146	0.078
Sae1	0.467836	8.75723e-42	1.73306e-37	0.4	0.241
Tuba1a	0.467827	7.20331e-90	1.42554e-85	0.913	0.762
Srebf1	0.467707	5.2558e-20	1.04012e-15	0.162	0.094
Ndufb11	0.467158	6.24443e-76	1.23577e-71	0.86	0.688
Wls	0.466933	2.7171e-44	5.37715e-40	0.484	0.308
Naxe	0.466456	1.2209e-52	2.41616e-48	0.569	0.361
Timm17a	0.466102	1.97717e-50	3.91282e-46	0.524	0.327
Setd7	0.465823	5.64207e-26	1.11657e-21	0.269	0.166
Psmc1	0.465164	4.11743e-50	8.1484e-46	0.53	0.334
Senp7	0.46499	1.1184e-26	2.21332e-22	0.197	0.109
Stip1	0.464921	4.96731e-36	9.83031e-32	0.288	0.162
Slc25a11	0.464868	3.24645e-43	6.42472e-39	0.407	0.244
Trappc6b	0.464644	7.2773e-53	1.44018e-48	0.571	0.368
Ehd2	0.464285	4.98423e-72	9.8638e-68	0.727	0.478
Cd81	0.464224	4.42842e-217	8.76383e-213	0.986	0.927
Ift74	0.463383	3.16117e-28	6.25596e-24	0.181	0.096
Pon3	0.461519	1.64863e-27	3.26263e-23	0.132	0.063
Pip4k2c	0.461346	5.1819e-22	1.0255e-17	0.156	0.086
Naa35	0.460966	7.03033e-35	1.3913e-30	0.261	0.145
Clptm1l	0.46095	2.88031e-50	5.70013e-46	0.482	0.292
Marc2	0.460822	7.9561e-91	1.57451e-86	0.759	0.484
Ube2l6	0.460769	4.86817e-40	9.63411e-36	0.386	0.234
Bop1	0.460628	4.75156e-16	9.40334e-12	0.107	0.059
Mtmr6	0.460536	8.96802e-31	1.77477e-26	0.245	0.139
Tm7sf3	0.46036	1.09167e-53	2.16042e-49	0.387	0.21
Adam33	0.460298	9.02518e-60	1.78608e-55	0.523	0.308
Fkrp	0.459908	4.77194e-21	9.44367e-17	0.11	0.055
Ethe1	0.459862	1.34029e-22	2.65243e-18	0.251	0.157
Tmem205	0.459857	4.84996e-60	9.59807e-56	0.493	0.286
Lrrc57	0.459716	1.12084e-19	2.21814e-15	0.145	0.081
Gpi1	0.459662	1.07527e-60	2.12797e-56	0.675	0.444
Fam160b1	0.459631	1.08628e-27	2.14974e-23	0.209	0.118
Mrps34	0.459507	6.14955e-36	1.217e-31	0.406	0.253
Ppia	0.459434	9.21001e-228	1.82266e-223	0.987	0.97
Psmb7	0.459421	1.17373e-53	2.32282e-49	0.597	0.388
Mcee	0.45942	5.8747e-50	1.1626e-45	0.411	0.232
Snd1	0.459174	2.93751e-28	5.81334e-24	0.244	0.141
Snapc2	0.45908	2.48746e-23	4.92269e-19	0.154	0.082
Polr2i	0.459005	7.14036e-49	1.41308e-44	0.516	0.32
Phgdh	0.458637	6.64144e-35	1.31434e-30	0.229	0.122
Frs2	0.458089	2.7223e-18	5.38743e-14	0.112	0.059
Fbxw8	0.457914	1.93219e-21	3.8238e-17	0.171	0.097
Zfp414	0.457859	9.82618e-24	1.9446e-19	0.18	0.1
Gab2	0.457536	1.55271e-17	3.07282e-13	0.118	0.064
Prdx6	0.45689	1.29014e-73	2.55318e-69	0.757	0.516
Atp6v1f	0.456188	8.99117e-68	1.77935e-63	0.835	0.66
Atp5g1	0.456177	8.30449e-64	1.64346e-59	0.829	0.652
Lamp1	0.456127	7.0553e-109	1.39624e-104	0.934	0.843
2010107E04Rik	0.455366	1.1213e-62	2.21904e-58	0.862	0.706
Mrpl22	0.454897	1.86912e-30	3.69898e-26	0.259	0.15
Ptdss2	0.454721	3.97642e-22	7.86933e-18	0.176	0.1
Zfp771	0.454522	4.78907e-41	9.47756e-37	0.357	0.207
Dse	0.454479	2.8834e-56	5.70626e-52	0.348	0.178
Timm13	0.454478	1.11095e-54	2.19857e-50	0.728	0.526
Ralbp1	0.454241	1.20238e-56	2.37951e-52	0.758	0.564
Fkbp8	0.453723	3.32975e-52	6.58958e-48	0.663	0.455
Trappc3	0.453652	3.62501e-43	7.17389e-39	0.461	0.284
Adpgk	0.45334	1.36158e-16	2.69456e-12	0.111	0.061
Brd3	0.453156	1.81389e-38	3.58968e-34	0.341	0.2
Mrpl13	0.453111	1.06017e-45	2.09808e-41	0.389	0.225
Mea1	0.453058	1.49626e-38	2.9611e-34	0.36	0.214
Ttl	0.453016	1.93785e-18	3.835e-14	0.119	0.064
Dbt	0.452426	1.39502e-22	2.76075e-18	0.138	0.072
Lsm8	0.451994	1.2884e-42	2.54975e-38	0.394	0.233
Tmem87b	0.451892	6.93513e-30	1.37246e-25	0.228	0.127
Mrps18b	0.451519	1.04443e-25	2.06693e-21	0.199	0.112
Gtf3a	0.451388	1.10875e-34	2.19422e-30	0.336	0.201
Swi5	0.450778	4.22908e-77	8.36935e-73	0.842	0.669
Ebf2	0.450552	1.68894e-64	3.34241e-60	0.6	0.357
Sdf4	0.45026	7.41141e-63	1.46672e-58	0.744	0.541
[truncated: 903 more rows]

## Sheet: IC
gene	avg_log2FC	p_val	p_val_adj	pct.1	pct.2
Cd300ld	9.93895	0	0	0.178	0
Lilra5	8.87404	0	0	0.15	0.001
Bcl2a1d	8.77313	0	0	0.26	0.002
Lrrc25	8.48093	0	0	0.288	0.001
Gpr34	8.41727	0	0	0.268	0.002
Ifi209	8.39655	0	0	0.148	0.001
Scimp	8.38057	2.52109e-234	4.98925e-230	0.101	0.001
Cd300lb	8.37449	1.62917e-268	3.22413e-264	0.115	0.001
Ctss	8.22822	0	0	0.886	0.021
Cd74	8.22284	0	0	0.885	0.226
Ly86	8.18877	0	0	0.651	0.006
Cd53	8.17172	0	0	0.764	0.008
Skint3	8.14462	2.51817e-289	4.98347e-285	0.128	0.001
Plbd1	8.12035	0	0	0.336	0.003
Igsf6	8.06116	0	0	0.236	0.001
C1qc	8.05438	0	0	0.704	0.047
Mgl2	8.03631	0	0	0.677	0.016
Cd48	8.02394	0	0	0.588	0.004
Ms4a6c	8.01448	0	0	0.614	0.008
Clec4a2	8.00579	0	0	0.553	0.006
C5ar1	7.98866	0	0	0.491	0.006
Selplg	7.92297	0	0	0.479	0.004
Spi1	7.89765	0	0	0.647	0.007
Cd209f	7.87639	0	0	0.241	0.011
Fcgr3	7.87262	0	0	0.693	0.011
Bcl2a1a	7.87143	6.3881e-245	1.26421e-240	0.106	0.001
Ms4a7	7.84279	0	0	0.333	0.004
Ccl24	7.82499	0	0	0.431	0.01
Pf4	7.81663	0	0	0.674	0.06
Ccl4	7.81499	1.20966e-273	2.39392e-269	0.17	0.009
Lcp2	7.81314	0	0	0.166	0.001
Gpr65	7.811	0	0	0.164	0.001
H2-Aa	7.78351	0	0	0.812	0.117
Rgs18	7.7762	0	0	0.27	0.002
Aoah	7.76361	1.70991e-280	3.38391e-276	0.122	0.001
Lyz2	7.75893	0	0	0.934	0.216
Gpr183	7.75795	0	0	0.29	0.003
Arl11	7.75425	4.16196e-252	8.23653e-248	0.109	0.001
Glipr1	7.75008	0	0	0.16	0.001
Hcst	7.74977	0	0	0.304	0.003
Bcl2a1b	7.74892	0	0	0.363	0.004
C1qb	7.74809	0	0	0.737	0.075
Clec12a	7.74665	0	0	0.412	0.006
Ear2	7.74091	0	0	0.193	0.003
Adgre1	7.73992	0	0	0.545	0.007
Fcgr1	7.73431	0	0	0.232	0.002
Tnfrsf13b	7.73081	0	0	0.19	0.001
Napsa	7.72911	0	0	0.18	0.002
Wfdc17	7.69952	0	0	0.728	0.037
C1qa	7.69627	0	0	0.72	0.085
BC035044	7.69584	4.30103e-273	8.51174e-269	0.12	0.001
Ccl3	7.69302	0	0	0.211	0.008
Tifab	7.68289	0	0	0.152	0.001
Clec4b1	7.67253	0	0	0.474	0.007
Aif1	7.67165	0	0	0.504	0.007
Cd52	7.6596	0	0	0.723	0.03
Ccl6	7.64197	0	0	0.862	0.066
Ikzf1	7.62459	0	0	0.229	0.002
Tyrobp	7.62248	0	0	0.923	0.047
H2-Eb1	7.6181	0	0	0.769	0.099
Ms4a6b	7.61418	0	0	0.48	0.006
Clec7a	7.60866	0	0	0.299	0.003
Fcer1g	7.60327	0	0	0.926	0.06
Cx3cr1	7.60265	0	0	0.248	0.003
Ms4a6d	7.58969	0	0	0.329	0.003
C3ar1	7.58652	0	0	0.439	0.006
Ccl12	7.5851	1.08794e-281	2.15303e-277	0.159	0.006
Alox5	7.54678	0	0	0.165	0.001
Cxcl2	7.54531	0	0	0.248	0.014
Cd209d	7.54204	0	0	0.253	0.006
Rac2	7.52148	0	0	0.521	0.008
Fcrls	7.50352	0	0	0.603	0.011
Clec4a3	7.47854	0	0	0.44	0.004
Cd68	7.4772	0	0	0.623	0.013
Tnfaip8l2	7.46224	0	0	0.385	0.005
Cd300c2	7.45256	0	0	0.215	0.002
Ccr1	7.44898	0	0	0.214	0.002
Cd209b	7.41834	1.2783e-221	2.52976e-217	0.112	0.003
Siglece	7.40128	7.26652e-282	1.43804e-277	0.128	0.001
Ncf4	7.39247	0	0	0.255	0.002
Tlr7	7.38929	2.50513e-253	4.95766e-249	0.113	0.001
Epsti1	7.38367	0	0	0.288	0.003
Ccr2	7.35515	0	0	0.469	0.011
Itgam	7.34878	0	0	0.363	0.004
Siglech	7.31666	8.06073e-275	1.59522e-270	0.121	0.001
Lyz1	7.31572	0	0	0.381	0.022
Timd4	7.30775	0	0	0.153	0.002
March1	7.30128	0	0	0.188	0.002
Rnase6	7.2926	0	0	0.235	0.003
Ryr1	7.28567	5.66e-239	1.12011e-234	0.107	0.001
Ptprc	7.27047	0	0	0.608	0.008
Clec4a1	7.26198	0	0	0.458	0.006
Cytip	7.26183	0	0	0.216	0.002
Fcna	7.25037	0	0	0.282	0.012
Cd200r1	7.24745	0	0	0.139	0.001
Btk	7.24735	0	0	0.139	0.001
H2-Ab1	7.24533	0	0	0.808	0.183
Itgb2	7.24301	0	0	0.363	0.004
Folr2	7.24173	0	0	0.482	0.024
Cd209a	7.23194	0	0	0.22	0.005
Ccr5	7.22025	0	0	0.245	0.003
Csf1r	7.21845	0	0	0.729	0.025
Stap1	7.20218	0	0	0.209	0.002
Sash3	7.20217	3.65274e-262	7.22878e-258	0.118	0.001
Vav1	7.19338	0	0	0.174	0.002
Coro1a	7.18279	0	0	0.727	0.02
Nckap1l	7.17732	0	0	0.24	0.002
F13a1	7.17307	0	0	0.738	0.03
Laptm5	7.16807	0	0	0.834	0.018
Clec10a	7.16624	0	0	0.481	0.012
Cybb	7.14554	0	0	0.634	0.009
Cd84	7.13868	0	0	0.412	0.004
Msr1	7.13137	0	0	0.165	0.002
Dok2	7.08132	0	0	0.486	0.008
Arhgap30	7.05081	0	0	0.362	0.004
Lair1	7.0498	0	0	0.212	0.003
Cd86	7.04722	0	0	0.354	0.004
Retnla	7.04232	5.91528e-225	1.17063e-220	0.648	0.374
Pla2g2d	7.02765	0	0	0.178	0.003
Alox5ap	7.02088	0	0	0.808	0.031
Slamf9	7.01801	0	0	0.352	0.007
H2-DMb2	7.00402	0	0	0.153	0.003
Blnk	6.99971	0	0	0.228	0.002
Cd209g	6.99782	0	0	0.19	0.005
Ncf1	6.99147	0	0	0.307	0.004
Ptafr	6.98771	0	0	0.461	0.009
Rbm47	6.96345	9.75464e-257	1.93044e-252	0.117	0.001
Trem2	6.96043	0	0	0.294	0.006
Myo1f	6.9501	0	0	0.218	0.003
Cyth4	6.94527	0	0	0.504	0.007
Il1b	6.94048	0	0	0.206	0.008
Tbxas1	6.93698	0	0	0.329	0.003
Slamf7	6.93612	1.44814e-299	2.86586e-295	0.138	0.002
AB124611	6.93549	0	0	0.282	0.003
Ptpro	6.91886	0	0	0.273	0.004
Rgs1	6.91102	6.54044e-213	1.29435e-208	0.104	0.002
Ifitm6	6.90477	0	0	0.339	0.006
Rasgrp4	6.90458	0	0	0.176	0.003
Mrc1	6.87247	0	0	0.704	0.023
Cd163	6.86102	0	0	0.51	0.016
Gm26740	6.83055	0	0	0.259	0.003
Batf3	6.81713	0	0	0.312	0.005
Ptpn7	6.8143	0	0	0.157	0.002
AI662270	6.80011	0	0	0.301	0.004
Lat2	6.79946	0	0	0.307	0.004
Nfam1	6.79507	0	0	0.186	0.003
A130071D04Rik	6.79426	0	0	0.176	0.002
Gm21188	6.79229	0	0	0.145	0.002
Fgd2	6.76796	0	0	0.274	0.004
Pld4	6.73812	0	0	0.69	0.015
Cd37	6.71767	0	0	0.4	0.006
Matk	6.71662	3.4773e-216	6.88157e-212	0.104	0.002
Ccl9	6.71296	0	0	0.795	0.039
Dock2	6.69436	0	0	0.308	0.005
Wdfy4	6.66864	5.95711e-230	1.17891e-225	0.107	0.002
Ighm	6.65835	0	0	0.565	0.015
Ltb4r1	6.65174	0	0	0.188	0.005
Gm31243	6.63687	1.71882e-224	3.40154e-220	0.104	0.001
Cyp4f18	6.6242	0	0	0.191	0.003
Tnip3	6.61567	0	0	0.188	0.003
Gpr132	6.59607	2.09408e-299	4.14418e-295	0.138	0.002
Susd3	6.58465	0	0	0.25	0.005
Cd300a	6.56408	0	0	0.212	0.003
Pirb	6.55365	0	0	0.341	0.006
Lpxn	6.54079	0	0	0.161	0.003
H2-DMa	6.53516	0	0	0.693	0.029
Fcgr2b	6.52616	0	0	0.685	0.013
Cbr2	6.50808	0	0	0.519	0.028
Arhgap9	6.49134	0	0	0.258	0.005
Cfp	6.48713	0	0	0.588	0.026
Cd33	6.48316	0	0	0.207	0.004
Cd180	6.47858	0	0	0.143	0.002
Milr1	6.47033	0	0	0.204	0.004
Lilr4b	6.44689	0	0	0.301	0.004
Sla	6.43023	0	0	0.174	0.002
Ebi3	6.41292	0	0	0.147	0.002
Mpeg1	6.41185	0	0	0.345	0.007
Il1rl1	6.41174	3.58456e-264	7.09384e-260	0.127	0.002
Myo1g	6.41031	0	0	0.207	0.003
Slc15a3	6.33967	0	0	0.218	0.005
Fermt3	6.3381	0	0	0.322	0.006
Themis2	6.33076	0	0	0.16	0.002
Rhoh	6.32748	0	0	0.187	0.003
P2ry6	6.29295	0	0	0.361	0.009
Arhgap45	6.27378	0	0	0.466	0.013
Pik3cg	6.27088	2.59545e-287	5.13641e-283	0.136	0.002
Mmp9	6.245	0	0	0.242	0.009
Evi2a	6.21873	0	0	0.585	0.018
Pmaip1	6.20727	6.87265e-232	1.3601e-227	0.121	0.003
Cd83	6.19974	0	0	0.434	0.021
Ltc4s	6.16193	0	0	0.401	0.019
Ptpn6	6.15478	0	0	0.428	0.012
Pou2f2	6.13142	0	0	0.258	0.005
Irf5	6.11276	0	0	0.369	0.009
Was	6.0954	0	0	0.164	0.003
Il10ra	6.09421	0	0	0.163	0.003
Fam105a	6.06096	0	0	0.276	0.006
Snx20	6.04867	0	0	0.288	0.007
Bank1	6.0478	9.36946e-241	1.85422e-236	0.116	0.002
Gm34084	6.03812	5.13832e-253	1.01687e-248	0.131	0.003
Prkcb	6.01778	1.10029e-272	2.17747e-268	0.136	0.003
Irf8	5.88098	0	0	0.371	0.017
Cd2	5.86309	2.20995e-267	4.37348e-263	0.147	0.005
Lrmp	5.85597	0	0	0.187	0.004
Hcls1	5.8542	0	0	0.456	0.014
Gmfg	5.83911	0	0	0.735	0.025
H2-DMb1	5.78647	0	0	0.605	0.037
Hpgds	5.72896	0	0	0.226	0.006
Samsn1	5.7132	0	0	0.197	0.005
Dok3	5.65001	1.51297e-184	2.99417e-180	0.102	0.004
Pkib	5.6067	3.3941e-288	6.71693e-284	0.151	0.004
Nfkbid	5.55738	0	0	0.22	0.008
Gm26522	5.55561	1.58482e-218	3.13635e-214	0.123	0.004
Fyb	5.51157	0	0	0.404	0.018
Cd14	5.49782	0	0	0.602	0.074
Ptpn18	5.45786	0	0	0.792	0.054
Ms4a8a	5.44806	2.36825e-256	4.68678e-252	0.144	0.005
Plek	5.2905	0	0	0.258	0.01
Lcp1	5.24138	0	0	0.655	0.047
Lst1	5.23676	0	0	0.476	0.036
Sema4a	5.2065	0	0	0.356	0.017
P2ry12	5.18994	2.60882e-290	5.16286e-286	0.147	0.004
Stxbp2	5.0932	7.10099e-257	1.40529e-252	0.153	0.007
Kcnab2	5.00162	5.75545e-186	1.139e-181	0.106	0.004
Map4k1	4.99924	1.32383e-177	2.61986e-173	0.106	0.005
Fxyd2	4.99003	0	0	0.358	0.056
Npl	4.96514	3.54064e-166	7.00693e-162	0.101	0.005
Nrros	4.92209	0	0	0.467	0.032
Cd40	4.86757	4.62434e-154	9.15156e-150	0.101	0.006
Ctsc	4.85733	0	0	0.817	0.121
2610203C22Rik	4.82045	8.4149e-185	1.66531e-180	0.115	0.006
Kcnk13	4.80837	1.46331e-207	2.89589e-203	0.109	0.003
Tmem37	4.8058	0	0	0.277	0.019
Marcksl1	4.7314	0	0	0.549	0.071
Smpdl3b	4.71849	8.39402e-169	1.66118e-164	0.123	0.009
Pilra	4.65428	2.57863e-227	5.1031e-223	0.142	0.007
Pla2g7	4.63339	0	0	0.468	0.036
Itga4	4.60199	0	0	0.222	0.01
Tspan32	4.56004	3.39258e-219	6.71391e-215	0.155	0.011
Syk	4.55046	0	0	0.242	0.016
B4galnt1	4.54693	1.82621e-234	3.61406e-230	0.156	0.009
Apobec1	4.47643	0	0	0.307	0.02
Rgs2	4.45577	0	0	0.47	0.041
Inpp5d	4.42671	0	0	0.254	0.022
Lyl1	4.41153	0	0	0.338	0.028
Pilrb1	4.41055	8.48843e-198	1.67986e-193	0.112	0.004
Hmox1	4.38612	0	0	0.476	0.077
Klhl6	4.38113	1.49011e-226	2.94893e-222	0.164	0.012
Slc7a8	4.36131	1.40839e-161	2.7872e-157	0.122	0.009
Pstpip1	4.31463	1.40364e-217	2.7778e-213	0.158	0.011
Mafb	4.29609	0	0	0.517	0.086
Aim2	4.23435	3.48637e-155	6.89953e-151	0.105	0.006
Tnfaip3	4.18962	9.253e-219	1.83117e-214	0.196	0.021
Ncf2	4.18661	0	0	0.411	0.028
Slc15a2	4.17933	1.12625e-155	2.22886e-151	0.125	0.011
Neurl3	4.17232	5.11075e-270	1.01142e-265	0.204	0.016
Ppfia4	4.14838	3.17978e-197	6.29279e-193	0.159	0.014
Csf2ra	4.12085	0	0	0.369	0.036
E230029C05Rik	4.11956	1.45269e-150	2.87487e-146	0.109	0.008
Unc93b1	4.07823	0	0	0.753	0.132
Tifa	4.04931	0	0	0.296	0.026
G530011O06Rik	4.04401	8.08992e-172	1.601e-167	0.185	0.026
Pilrb2	4.01325	2.91116e-214	5.76118e-210	0.134	0.007
Rgs10	3.96652	0	0	0.727	0.13
Serpinb8	3.93626	6.87642e-249	1.36084e-244	0.248	0.032
Unc119	3.93436	4.69224e-228	9.28595e-224	0.256	0.039
Dclre1c	3.92108	1.93311e-152	3.82562e-148	0.145	0.017
Fmnl1	3.91481	1.24193e-250	2.45778e-246	0.199	0.017
Adssl1	3.87467	3.65645e-245	7.23612e-241	0.179	0.013
Slc9a9	3.8679	1.92186e-242	3.80337e-238	0.228	0.026
Lacc1	3.83412	2.51307e-176	4.97337e-172	0.162	0.017
Fam49b	3.81061	0	0	0.545	0.075
Rinl	3.75767	9.29603e-125	1.83968e-120	0.123	0.015
Hck	3.74022	1.9333e-126	3.82601e-122	0.14	0.02
Hpgd	3.73775	0	0	0.398	0.073
Lyve1	3.71256	0	0	0.401	0.031
Tep1	3.70645	0	0	0.38	0.051
Stab1	3.69712	0	0	0.396	0.059
Apoe	3.67078	2.11455e-205	4.18469e-201	0.848	0.749
S100a4	3.66642	0	0	0.505	0.112
Arhgap25	3.65474	2.54825e-133	5.04298e-129	0.138	0.018
Slc43a2	3.64358	0	0	0.381	0.052
Ucp2	3.62905	0	0	0.838	0.169
Dock8	3.62723	4.78452e-195	9.46856e-191	0.172	0.017
Dapp1	3.6213	4.04524e-191	8.00553e-187	0.19	0.023
Arrb2	3.60204	0	0	0.336	0.048
Rassf5	3.59874	9.94932e-140	1.96897e-135	0.153	0.021
Dab2	3.58274	0	0	0.652	0.232
Rnf150	3.57548	7.07415e-201	1.39998e-196	0.188	0.021
Rps6ka1	3.5753	8.31226e-151	1.645e-146	0.156	0.02
Ednrb	3.54572	5.88463e-264	1.16457e-259	0.303	0.047
Gm37084	3.53855	2.78333e-138	5.50821e-134	0.142	0.018
AI467606	3.52362	1.0101e-265	1.99899e-261	0.284	0.04
Trf	3.52105	0	0	0.736	0.083
Il2rg	3.51349	2.4874e-128	4.92256e-124	0.157	0.025
Gm8995	3.47958	0	0	0.45	0.063
Nabp1	3.47163	5.86644e-137	1.16097e-132	0.144	0.019
Nfkbiz	3.46141	0	0	0.522	0.111
Gpr160	3.44967	2.0374e-143	4.03201e-139	0.134	0.014
Arhgap15	3.4158	2.56819e-268	5.08246e-264	0.253	0.029
Mcub	3.41168	0	0	0.45	0.089
Cysltr1	3.40621	0	0	0.284	0.028
St8sia4	3.40577	3.9436e-272	7.80438e-268	0.304	0.046
B4galt6	3.40343	9.86398e-229	1.95208e-224	0.251	0.036
Lyn	3.39963	0	0	0.364	0.053
Limd2	3.37818	1.37343e-215	2.71802e-211	0.288	0.053
Ptpre	3.3453	0	0	0.441	0.051
Zeb2os	3.3146	5.99334e-182	1.18608e-177	0.184	0.023
Tnfrsf11a	3.28402	9.1866e-109	1.81803e-104	0.145	0.025
Rassf4	3.27927	0	0	0.473	0.063
Slc11a1	3.25003	9.80443e-248	1.9403e-243	0.26	0.035
Casp1	3.24712	2.32473e-204	4.60064e-200	0.215	0.028
Mctp1	3.2008	1.25425e-127	2.48216e-123	0.143	0.02
Tnfsf9	3.19782	9.31304e-73	1.84305e-68	0.147	0.037
Traf1	3.19019	1.14591e-70	2.26776e-66	0.112	0.023
Ccl2	3.18034	0	0	0.328	0.043
Rel	3.17217	1.50107e-138	2.97062e-134	0.201	0.039
Stk17b	3.15551	1.53911e-261	3.0459e-257	0.339	0.061
Phf11b	3.15374	1.37091e-126	2.71303e-122	0.173	0.031
Irf4	3.14188	1.05147e-106	2.08087e-102	0.129	0.02
Plcg2	3.13691	9.77807e-89	1.93508e-84	0.109	0.017
Lgmn	3.11039	0	0	0.696	0.335
Ubash3b	3.07878	5.67611e-153	1.1233e-148	0.17	0.023
Rnasel	3.05525	5.35312e-132	1.05938e-127	0.212	0.046
Myo5a	3.03019	3.63817e-189	7.19994e-185	0.271	0.053
Etv3	3.02363	1.13775e-124	2.25161e-120	0.228	0.056
Pik3cd	3.01712	3.6341e-100	7.19189e-96	0.135	0.023
Sap30	2.99572	7.48375e-111	1.48103e-106	0.171	0.035
Tlr2	2.99155	1.33744e-105	2.64679e-101	0.188	0.044
Pepd	2.96966	1.9392e-264	3.83767e-260	0.463	0.13
Tmod1	2.96084	2.36185e-106	4.67411e-102	0.137	0.023
Prex1	2.93658	6.61914e-126	1.30993e-121	0.182	0.035
Tm6sf1	2.93297	0	0	0.501	0.095
Tmem106a	2.93003	3.00928e-214	5.95537e-210	0.342	0.079
Gng2	2.92339	0	0	0.345	0.039
Ccl8	2.92065	3.84148e-21	7.60229e-17	0.128	0.064
Pim1	2.91083	3.66931e-218	7.26157e-214	0.453	0.144
Shtn1	2.90378	4.35912e-174	8.6267e-170	0.227	0.039
Ninj1	2.9019	5.97885e-126	1.18322e-121	0.492	0.267
Maf	2.89575	6.91386e-283	1.36825e-278	0.583	0.207
Aph1c	2.881	2.61764e-73	5.1803e-69	0.106	0.019
Adap2	2.88067	1.06313e-192	2.10393e-188	0.211	0.029
Cotl1	2.88034	0	0	0.728	0.252
Pik3r6	2.87897	4.08767e-76	8.08951e-72	0.107	0.019
Pip4k2a	2.87555	2.18794e-177	4.32993e-173	0.253	0.049
Hspa1a	2.87147	4.37764e-139	8.66336e-135	0.458	0.206
Ccdc152	2.85167	1.51232e-57	2.99288e-53	0.12	0.031
Csrnp1	2.84568	1.70275e-88	3.36975e-84	0.164	0.039
Ier5	2.84284	0	0	0.664	0.241
Ap1b1	2.83325	1.39214e-140	2.75504e-136	0.241	0.056
Adap2os	2.83138	8.10019e-158	1.60303e-153	0.182	0.026
Crlf2	2.81911	4.11554e-224	8.14466e-220	0.37	0.089
P2rx7	2.80768	1.11609e-90	2.20873e-86	0.125	0.022
Stard8	2.80671	1.09851e-159	2.17394e-155	0.3	0.078
Kctd12	2.79153	0	0	0.572	0.159
Alcam	2.78013	7.62688e-124	1.50936e-119	0.199	0.042
Ctsh	2.76036	0	0	0.768	0.257
Kcnn4	2.74245	2.55138e-76	5.04918e-72	0.112	0.021
Fes	2.73912	4.90822e-154	9.71337e-150	0.245	0.052
Snx5	2.73096	0	0	0.717	0.287
Il16	2.70003	2.38776e-116	4.72537e-112	0.184	0.038
Cks2	2.69172	6.78493e-93	1.34274e-88	0.128	0.022
Adcy7	2.69005	1.64179e-154	3.2491e-150	0.244	0.051
Trib1	2.67652	6.35925e-124	1.2585e-119	0.222	0.052
Ptger4	2.67554	8.73091e-70	1.72785e-65	0.107	0.021
Pfkfb4	2.66226	1.03123e-62	2.04081e-58	0.102	0.021
Atf3	2.65856	2.25408e-228	4.46083e-224	0.49	0.155
Sh3bgrl3	2.65117	0	0	0.941	0.607
D1Ertd622e	2.6435	2.38669e-116	4.72327e-112	0.2	0.045
Iqgap2	2.64325	5.67992e-168	1.12406e-163	0.222	0.038
Prune2	2.6334	3.12965e-70	6.19358e-66	0.123	0.027
Plekho1	2.62807	2.61768e-216	5.18038e-212	0.361	0.085
Gnpda1	2.61521	4.15504e-112	8.22283e-108	0.2	0.047
Xlr	2.59893	1.07873e-62	2.13481e-58	0.12	0.029
Arhgdib	2.57515	0	0	0.758	0.277
Cenpa	2.57322	1.9833e-76	3.92494e-72	0.126	0.026
Mob3b	2.56581	4.07221e-72	8.0589e-68	0.11	0.021
Pycard	2.55636	6.50049e-217	1.28645e-212	0.474	0.161
N4bp2l1	2.54937	7.639e-85	1.51176e-80	0.139	0.029
Man2b1	2.53168	6.26205e-262	1.23926e-257	0.554	0.193
Upb1	2.53047	5.9408e-40	1.17569e-35	0.116	0.038
Map3k8	2.52945	3.6091e-123	7.14241e-119	0.257	0.07
Gmip	2.51817	1.81144e-54	3.58484e-50	0.108	0.027
Efhd2	2.5126	6.48457e-246	1.2833e-241	0.503	0.161
Madd	2.50507	3.23264e-121	6.3974e-117	0.249	0.067
Cebpa	2.50157	1.12553e-152	2.22743e-148	0.245	0.052
Vav3	2.48071	8.99305e-93	1.77973e-88	0.153	0.032
Pak1	2.45746	5.05853e-73	1.00108e-68	0.111	0.021
Acss1	2.45742	3.04075e-68	6.01765e-64	0.1	0.018
5031439G07Rik	2.45194	1.38652e-117	2.74393e-113	0.236	0.061
Zfp710	2.45167	1.70385e-59	3.37193e-55	0.101	0.022
Cd24a	2.45025	4.40674e-69	8.72095e-65	0.148	0.039
Sgk3	2.44857	4.09821e-93	8.11035e-89	0.186	0.047
Zswim6	2.43895	6.20831e-70	1.22862e-65	0.142	0.036
Tmcc1	2.43491	9.5902e-191	1.8979e-186	0.449	0.151
Prkcd	2.42886	6.18273e-175	1.22356e-170	0.336	0.088
Gda	2.42499	8.58349e-130	1.69867e-125	0.35	0.125
Egr2	2.41018	6.9329e-148	1.37202e-143	0.202	0.035
Snx30	2.40884	4.00132e-45	7.9186e-41	0.109	0.031
Cxcl16	2.40296	4.59158e-71	9.08675e-67	0.212	0.075
Slfn2	2.40179	2.73863e-221	5.41974e-217	0.387	0.095
9930111J21Rik2	2.39903	7.40754e-137	1.46595e-132	0.288	0.08
Runx1	2.37875	2.40473e-120	4.75895e-116	0.293	0.091
Snx8	2.37789	3.78677e-59	7.49402e-55	0.161	0.051
Furin	2.37556	1.64317e-31	3.25184e-27	0.239	0.137
Gm45223	2.37105	3.12611e-108	6.18657e-104	0.216	0.055
Nfxl1	2.36741	1.84401e-48	3.6493e-44	0.124	0.037
Sdc3	2.36113	8.66155e-151	1.71412e-146	0.312	0.085
Vsir	2.35844	1.91833e-233	3.79638e-229	0.532	0.189
Prcp	2.34853	2.05183e-231	4.06056e-227	0.493	0.16
Hfe	2.34269	4.98929e-153	9.8738e-149	0.35	0.109
Ptprj	2.34125	1.468e-99	2.90517e-95	0.239	0.072
Tgfb1	2.33971	1.83261e-213	3.62674e-209	0.453	0.139
Hspa1b	2.33932	5.27212e-55	1.04335e-50	0.161	0.053
Dusp1	2.3299	2.68556e-235	5.31473e-231	0.766	0.464
Stk10	2.32679	5.3308e-51	1.05497e-46	0.114	0.031
Rasgrp3	2.3266	5.46976e-73	1.08247e-68	0.188	0.058
Eps8	2.32593	2.32588e-192	4.60292e-188	0.406	0.118
Ccrl2	2.32524	5.10753e-50	1.01078e-45	0.158	0.055
Fam213b	2.32023	1.58069e-68	3.12818e-64	0.234	0.091
Hk2	2.30873	8.17072e-153	1.61698e-148	0.256	0.056
Gm43305	2.30576	9.5646e-28	1.89283e-23	0.104	0.04
Zfp36	2.29843	3.15652e-303	6.24675e-299	0.775	0.393
Ccl7	2.28294	1.39453e-54	2.75977e-50	0.193	0.073
Cd44	2.26106	8.15573e-122	1.61402e-117	0.291	0.089
Lpcat2	2.26073	1.25453e-50	2.48272e-46	0.11	0.029
Tmem141	2.26062	1.95422e-68	3.86739e-64	0.188	0.061
Il6ra	2.24823	6.59339e-133	1.30483e-128	0.331	0.108
Mob3c	2.24726	9.17231e-87	1.8152e-82	0.25	0.087
Hps3	2.23401	1.17989e-68	2.33501e-64	0.167	0.049
Abhd12	2.22963	5.5303e-158	1.09445e-153	0.442	0.171
Plekhm3	2.22917	2.19381e-54	4.34155e-50	0.126	0.035
Cmklr1	2.22715	7.55644e-47	1.49542e-42	0.115	0.034
Sgpl1	2.22374	5.03666e-79	9.96755e-75	0.219	0.073
Rp2	2.2114	4.87356e-62	9.64477e-58	0.164	0.051
Ly96	2.20142	1.42753e-84	2.82509e-80	0.257	0.094
Cerk	2.19168	3.11458e-60	6.16375e-56	0.162	0.051
Birc3	2.18942	2.92139e-57	5.78143e-53	0.174	0.06
Tnfrsf1b	2.18408	4.35097e-109	8.61056e-105	0.288	0.095
Ppp1r21	2.17398	1.15144e-59	2.2787e-55	0.199	0.074
Adgre5	2.15991	1.35555e-91	2.68263e-87	0.293	0.111
Slc25a37	2.15014	9.82865e-42	1.94509e-37	0.115	0.036
Wwp1	2.14545	1.61114e-126	3.18844e-122	0.472	0.239
Tslp	2.14296	5.48569e-50	1.08562e-45	0.211	0.092
Cmah	2.12023	1.96193e-54	3.88266e-50	0.161	0.054
Sirpa	2.11638	1.81918e-127	3.60016e-123	0.35	0.123
Rnf149	2.10918	1.40791e-31	2.78625e-27	0.106	0.038
Hacd4	2.09911	1.66672e-119	3.29844e-115	0.408	0.179
Pid1	2.09893	2.74041e-259	5.42327e-255	0.688	0.313
Fam111a	2.09404	3.64086e-145	7.20527e-141	0.383	0.133
9930120I10Rik	2.08821	7.9086e-74	1.56511e-69	0.185	0.055
St3gal5	2.08592	1.71698e-58	3.39791e-54	0.145	0.042
Selenop	2.06869	1.07264e-111	2.12276e-107	0.838	0.864
Sh3bp1	2.06234	2.24006e-53	4.43307e-49	0.157	0.052
Grk2	2.05498	2.93644e-72	5.8112e-68	0.227	0.082
Slc25a45	2.04937	4.65816e-34	9.2185e-30	0.105	0.036
Dnase2a	2.04624	2.13604e-70	4.22722e-66	0.223	0.081
Trps1	2.04563	5.72641e-93	1.13326e-88	0.25	0.081
Pla2g15	2.04143	1.24139e-45	2.45671e-41	0.182	0.076
Ier2	2.04063	3.24387e-218	6.41962e-214	0.756	0.447
Cyba	2.03521	0	0	0.926	0.684
Skap2	2.03399	8.16513e-130	1.61588e-125	0.401	0.161
Smagp	2.03304	4.06305e-117	8.04078e-113	0.319	0.107
Mtss1	2.03261	2.50755e-98	4.96245e-94	0.428	0.212
Dennd4a	2.01916	6.2205e-46	1.23104e-41	0.178	0.071
Ifi30	2.01701	3.68883e-188	7.3002e-184	0.444	0.144
Rgs19	2.01528	1.28307e-59	2.5392e-55	0.191	0.068
Nfkbia	1.99769	2.79754e-149	5.53633e-145	0.715	0.507
BC028528	1.97628	3.31365e-122	6.55771e-118	0.342	0.118
Guca1a	1.97596	1.83055e-30	3.62266e-26	0.1	0.035
Vrk1	1.96746	4.20086e-53	8.31351e-49	0.174	0.063
Nfatc2	1.95845	1.73327e-33	3.43015e-29	0.103	0.035
Lgals3	1.95348	1.58283e-90	3.13242e-86	0.499	0.296
Mknk1	1.95221	6.58438e-39	1.30305e-34	0.139	0.052
Mcl1	1.94878	8.88073e-179	1.7575e-174	0.628	0.339
Ogfrl1	1.94528	2.00612e-71	3.97011e-67	0.204	0.067
Smap2	1.94347	3.81534e-54	7.55055e-50	0.188	0.07
Gm2a	1.93348	9.38146e-100	1.85659e-95	0.521	0.319
Apobec3	1.93011	8.06317e-68	1.5957e-63	0.254	0.103
Zc3h12a	1.92855	2.1686e-30	4.29165e-26	0.101	0.036
Ddx60	1.92271	2.16062e-32	4.27587e-28	0.141	0.059
Baz1a	1.92171	6.84501e-51	1.35463e-46	0.164	0.058
Fxyd5	1.92146	3.62776e-236	7.17933e-232	0.718	0.362
Klf6	1.9209	2.28968e-187	4.53127e-183	0.747	0.497
Sbno2	1.91933	2.20007e-103	4.35394e-99	0.324	0.12
Casp4	1.91573	1.61475e-65	3.1956e-61	0.23	0.087
Evl	1.90716	6.88134e-49	1.36182e-44	0.232	0.106
Nhlrc3	1.90178	1.52909e-27	3.02607e-23	0.113	0.046
Oas1a	1.90069	5.3114e-26	1.05113e-21	0.108	0.044
Rac3	1.90028	1.9105e-28	3.78087e-24	0.137	0.061
Actr3	1.89866	2.0298e-266	4.01698e-262	0.762	0.443
Camk1d	1.89787	4.48448e-61	8.87478e-57	0.185	0.062
Serinc3	1.89775	2.86819e-248	5.67615e-244	0.84	0.613
Emb	1.89695	1.66648e-153	3.29797e-149	0.326	0.086
Tmem176b	1.89122	2.30818e-295	4.56788e-291	0.842	0.509
Tbc1d14	1.89109	5.14047e-41	1.0173e-36	0.142	0.052
AC149090.1	1.88218	1.08483e-66	2.14688e-62	0.295	0.133
Ttc7	1.87744	7.76018e-36	1.53574e-31	0.118	0.042
Mast3	1.87641	2.96165e-36	5.8611e-32	0.109	0.036
Grn	1.86158	3.11243e-187	6.15951e-183	0.76	0.56
H2-Q7	1.856	4.58797e-22	9.07959e-18	0.139	0.069
Kdm2b	1.85587	2.89396e-46	5.72715e-42	0.153	0.054
Naaa	1.85522	4.28124e-70	8.47258e-66	0.387	0.21
Ier3	1.8545	3.21639e-76	6.36523e-72	0.435	0.246
Gusb	1.8509	4.4618e-97	8.8299e-93	0.366	0.16
Arrdc1	1.84967	9.45513e-38	1.87117e-33	0.158	0.065
Ankrd44	1.84573	1.00223e-75	1.98342e-71	0.262	0.1
Stk4	1.84337	3.55652e-44	7.03835e-40	0.173	0.069
Pmf1	1.83707	1.44838e-26	2.86635e-22	0.107	0.042
Me2	1.82779	3.9721e-40	7.86079e-36	0.156	0.062
Ctsa	1.82611	3.25571e-134	6.44305e-130	0.569	0.323
Rab31	1.82331	1.42618e-37	2.82241e-33	0.17	0.074
Hexa	1.81424	1.06463e-222	2.10689e-218	0.746	0.463
Pltp	1.80455	2.64198e-233	5.22849e-229	0.693	0.308
Pitpna	1.80132	2.60363e-128	5.15259e-124	0.491	0.243
Cln8	1.79712	3.40397e-35	6.73647e-31	0.176	0.081
Rin2	1.79123	7.36991e-71	1.45851e-66	0.373	0.2
Plekhg5	1.78784	3.70694e-23	7.33603e-19	0.112	0.049
Zeb2	1.7876	2.13189e-293	4.219e-289	0.794	0.379
Ppp1r18	1.78648	7.82094e-84	1.54776e-79	0.336	0.148
Ftl1-ps1	1.78145	5.38661e-130	1.06601e-125	0.618	0.385
Gltp	1.77676	7.40456e-192	1.46536e-187	0.623	0.311
Tmsb4x	1.76784	0	0	0.998	0.977
Cklf	1.76703	7.34035e-64	1.45266e-59	0.263	0.112
Tmem173	1.76298	3.02238e-33	5.98129e-29	0.15	0.064
Ntpcr	1.76295	8.97662e-32	1.77647e-27	0.184	0.091
Fkbp15	1.76263	5.89552e-50	1.16672e-45	0.212	0.089
Mob3a	1.76068	3.44173e-20	6.81118e-16	0.1	0.044
Crlf3	1.75198	7.82574e-75	1.54871e-70	0.287	0.118
Man1c1	1.75175	3.36082e-35	6.65106e-31	0.15	0.062
Id2	1.74852	4.20271e-26	8.31717e-22	0.312	0.214
Snx2	1.74447	7.54605e-101	1.49336e-96	0.536	0.336
Trpv2	1.74071	2.38039e-32	4.71079e-28	0.102	0.035
Gm37474	1.73973	1.06578e-39	2.10917e-35	0.137	0.05
Abracl	1.73008	1.75817e-143	3.47942e-139	0.554	0.293
Necap2	1.72869	1.43778e-98	2.84537e-94	0.405	0.192
Borcs6	1.72838	3.65014e-52	7.22362e-48	0.244	0.111
Atp13a2	1.72433	1.10568e-31	2.18814e-27	0.148	0.065
Wsb1	1.7205	5.88102e-62	1.16385e-57	0.28	0.127
Tmem176a	1.71796	9.65766e-233	1.91125e-228	0.76	0.415
Synj1	1.70897	6.63084e-46	1.31224e-41	0.199	0.084
Cmtm7	1.70722	2.95837e-114	5.85462e-110	0.481	0.241
Rin3	1.70353	2.35754e-23	4.66558e-19	0.105	0.044
Tiam1	1.7035	9.60253e-25	1.90034e-20	0.129	0.059
Vrk2	1.70272	3.19586e-37	6.32461e-33	0.162	0.068
Tnfaip8	1.7004	5.63329e-108	1.11483e-103	0.428	0.199
Plxnd1	1.69903	6.42251e-60	1.27102e-55	0.228	0.09
Csk	1.69719	1.25697e-79	2.48754e-75	0.323	0.141
Mapk14	1.69659	1.5204e-52	3.00888e-48	0.245	0.11
Lsp1	1.69558	4.12504e-139	8.16344e-135	0.629	0.351
Bmp2	1.68642	6.60332e-12	1.3068e-07	0.115	0.068
Gch1	1.68084	3.13632e-21	6.20678e-17	0.102	0.044
Tanc2	1.68037	1.22093e-16	2.41623e-12	0.101	0.049
Gadd45b	1.6688	4.66428e-46	9.23061e-42	0.301	0.163
Nudt16	1.66879	1.33238e-41	2.63678e-37	0.216	0.102
Scamp2	1.66383	4.43452e-83	8.77591e-79	0.412	0.214
Lfng	1.6584	1.18267e-64	2.34051e-60	0.234	0.089
Map3k1	1.63846	2.50398e-38	4.95538e-34	0.177	0.076
Icam1	1.63068	3.41122e-26	6.7508e-22	0.276	0.179
Psmb8	1.62131	1.32297e-171	2.61816e-167	0.607	0.286
P2rx4	1.62076	1.65263e-69	3.27056e-65	0.339	0.163
2810013P06Rik	1.61741	1.80273e-19	3.5676e-15	0.181	0.108
Zfp984	1.61453	4.57622e-17	9.05633e-13	0.103	0.05
Dock10	1.60915	2.18681e-54	4.32769e-50	0.237	0.101
Pdcd2l	1.60876	4.20482e-37	8.32134e-33	0.218	0.108
Ap1s2	1.60825	3.493e-60	6.91264e-56	0.298	0.142
Hmox2	1.60705	7.02192e-78	1.38964e-73	0.412	0.224
Fos	1.60645	2.58682e-203	5.11932e-199	0.882	0.629
Ap2a2	1.59918	1.36049e-99	2.6924e-95	0.539	0.329
Dnajc15	1.59773	4.68249e-55	9.26665e-51	0.318	0.167
Samhd1	1.59375	6.752e-111	1.33622e-106	0.528	0.287
Fam46a	1.57777	2.08698e-124	4.13014e-120	0.426	0.168
Arhgap17	1.57746	1.18656e-56	2.3482e-52	0.314	0.16
Cdk6	1.57207	1.6421e-27	3.24971e-23	0.144	0.065
Arhgef3	1.57172	1.17955e-26	2.33433e-22	0.17	0.086
Ifi207	1.57167	8.60943e-65	1.70381e-60	0.35	0.179
Kdm6b	1.56319	8.78569e-29	1.73869e-24	0.234	0.134
Dusp6	1.5631	1.21918e-65	2.41275e-61	0.247	0.096
Jun	1.55935	6.72894e-85	1.33166e-80	0.761	0.643
Fosb	1.55743	2.68374e-96	5.31112e-92	0.473	0.237
Itgb7	1.55611	4.28779e-14	8.48553e-10	0.155	0.096
Btg1	1.55332	8.85452e-120	1.75231e-115	0.633	0.379
Mpp1	1.55135	3.21562e-47	6.36371e-43	0.339	0.204
Dgkd	1.54921	2.37939e-25	4.70881e-21	0.131	0.059
Casp3	1.5462	1.31873e-23	2.60976e-19	0.107	0.045
Ahcyl2	1.54454	1.06933e-24	2.1162e-20	0.187	0.102
Tyk2	1.54394	2.99091e-20	5.919e-16	0.1	0.044
Ccnl1	1.54174	7.76136e-107	1.53597e-102	0.569	0.347
Ttyh3	1.53922	4.52034e-18	8.94576e-14	0.101	0.047
Hmgb2	1.53263	8.07282e-46	1.59761e-41	0.408	0.268
Cltc	1.53214	1.33381e-98	2.63961e-94	0.603	0.419
Abcc1	1.53079	1.62085e-18	3.20766e-14	0.113	0.055
Arhgef6	1.52913	5.93621e-49	1.17478e-44	0.258	0.123
Rbpj	1.52314	9.32394e-96	1.84521e-91	0.477	0.253
Cebpb	1.52288	8.15606e-72	1.61408e-67	0.362	0.176
Tpd52	1.52044	4.23421e-87	8.3795e-83	0.431	0.221
Slc29a3	1.51929	5.25716e-22	1.04039e-17	0.131	0.063
Atp2b1	1.51654	1.12724e-180	2.23081e-176	0.764	0.507
Myo9b	1.51358	3.52063e-25	6.96732e-21	0.142	0.066
Ftl1	1.51266	0	0	0.995	0.975
Syngr2	1.50976	2.35999e-61	4.67042e-57	0.387	0.226
Retreg1	1.50929	1.6978e-31	3.35994e-27	0.104	0.036
Btg2	1.50835	5.75287e-200	1.13849e-195	0.768	0.447
Vps13c	1.5053	1.42091e-19	2.81198e-15	0.129	0.065
Sat1	1.50512	1.74604e-183	3.45541e-179	0.784	0.547
Osbpl11	1.50485	1.42928e-15	2.82855e-11	0.125	0.069
Bach1	1.50351	1.03339e-34	2.04507e-30	0.18	0.082
Bmt2	1.49286	2.02569e-21	4.00885e-17	0.127	0.061
Egr1	1.48986	3.17659e-91	6.28648e-87	0.609	0.397
Eps15	1.485	7.32329e-49	1.44928e-44	0.309	0.165
H2afz	1.48263	6.52549e-148	1.29139e-143	0.79	0.642
Lipa	1.48226	1.51419e-64	2.99657e-60	0.366	0.193
Cndp2	1.48193	3.88867e-53	7.69567e-49	0.347	0.197
Gpx1	1.47661	8.94168e-213	1.76956e-208	0.883	0.76
Trerf1	1.47464	2.29142e-31	4.53473e-27	0.19	0.093
Dusp7	1.47247	5.6041e-13	1.10905e-08	0.101	0.055
Daglb	1.46443	1.22703e-58	2.42828e-54	0.304	0.147
Orai1	1.4608	8.39286e-44	1.66095e-39	0.256	0.13
Cd36	1.45675	0	0	0.58	0.134
Junb	1.45562	3.18899e-207	6.31102e-203	0.881	0.633
Sept9	1.45387	2.02345e-41	4.00441e-37	0.236	0.114
Bin1	1.44701	2.21046e-51	4.3745e-47	0.377	0.225
Mis18a	1.44685	5.44089e-23	1.07675e-18	0.14	0.068
Ifi27l2a	1.44429	1.04752e-115	2.07304e-111	0.749	0.494
Rnf141	1.44398	8.7772e-22	1.73701e-17	0.15	0.077
Rcc2	1.44023	6.6659e-19	1.31918e-14	0.128	0.065
Cbl	1.44017	3.99648e-46	7.90904e-42	0.311	0.171
Glrx	1.43892	5.52486e-32	1.09337e-27	0.186	0.09
Prkx	1.43187	4.18528e-20	8.28266e-16	0.142	0.074
Mt1	1.4301	2.86042e-146	5.66078e-142	0.826	0.624
Morc3	1.42366	3.53726e-27	7.00023e-23	0.181	0.093
Aldh3b1	1.42048	9.46584e-20	1.87329e-15	0.143	0.075
Mtm1	1.41644	1.81203e-22	3.58601e-18	0.109	0.047
Cbfa2t3	1.40859	2.76926e-44	5.48037e-40	0.24	0.113
Sgpp1	1.40758	6.9432e-39	1.37406e-34	0.263	0.141
Tap1	1.40658	5.86794e-24	1.16127e-19	0.158	0.08
Csf2rb	1.40621	1.55529e-37	3.07792e-33	0.148	0.057
Pafah1b3	1.40529	1.08853e-22	2.1542e-18	0.166	0.089
Zfand5	1.40425	1.50319e-69	2.97481e-65	0.531	0.368
Rnpep	1.404	3.55955e-38	7.04435e-34	0.288	0.166
Mapkapk2	1.40092	7.44016e-21	1.47241e-16	0.183	0.106
Irf1	1.40067	8.97111e-29	1.77538e-24	0.277	0.172
Taok3	1.39856	2.41382e-57	4.77695e-53	0.368	0.207
Cdc42se2	1.39201	5.86129e-42	1.15995e-37	0.268	0.14
Abcd1	1.39058	1.16183e-12	2.29927e-08	0.101	0.055
Raph1	1.3904	5.34062e-45	1.05691e-40	0.289	0.151
Zcchc6	1.38792	3.30083e-57	6.53235e-53	0.415	0.25
Cited2	1.38765	3.0794e-38	6.09414e-34	0.378	0.246
Rhog	1.38321	9.86077e-41	1.95145e-36	0.286	0.158
Gfra2	1.38304	7.95326e-27	1.57395e-22	0.157	0.075
Rnaset2a	1.38214	5.22783e-39	1.03459e-34	0.304	0.18
Grap	1.38075	5.08543e-36	1.00641e-31	0.198	0.093
Fam118b	1.37463	5.51104e-13	1.09063e-08	0.108	0.06
Mef2c	1.37261	2.44502e-150	4.83869e-146	0.647	0.35
Soat1	1.37261	1.10225e-15	2.18134e-11	0.127	0.069
Grb2	1.37155	4.729e-38	9.35869e-34	0.293	0.17
Fgd4	1.36989	4.61816e-24	9.13935e-20	0.174	0.091
Arhgap18	1.36342	8.98823e-35	1.77877e-30	0.272	0.157
Psmb9	1.36286	1.207e-42	2.38866e-38	0.261	0.132
Actr2	1.36113	8.81321e-71	1.74413e-66	0.478	0.294
Pikfyve	1.35766	1.12143e-16	2.21932e-12	0.136	0.075
Aldh9a1	1.35545	2.56022e-29	5.06667e-25	0.211	0.113
Ctsb	1.35286	1.80278e-128	3.56771e-124	0.884	0.841
Coro7	1.34814	2.77428e-13	5.49029e-09	0.103	0.055
Pkn1	1.34677	1.39342e-38	2.75758e-34	0.242	0.123
Rab8b	1.33796	1.3438e-46	2.65938e-42	0.36	0.214
Itsn1	1.33765	9.925e-18	1.96416e-13	0.174	0.104
Atp6v0a1	1.33645	6.66924e-17	1.31984e-12	0.145	0.082
Ptpn1	1.33455	2.43525e-37	4.81936e-33	0.278	0.157
Arpc5	1.33224	4.46678e-165	8.83976e-161	0.761	0.571
Gm9843	1.33135	4.71605e-158	9.33306e-154	0.855	0.687
Rcsd1	1.33103	3.4855e-38	6.89781e-34	0.201	0.091
Dusp22	1.3304	1.42646e-34	2.82296e-30	0.248	0.135
Tle4	1.33035	1.08818e-21	2.1535e-17	0.141	0.07
Itpripl1	1.32895	1.3778e-20	2.72666e-16	0.126	0.061
Kdm7a	1.32841	2.07118e-37	4.09887e-33	0.255	0.136
Zfp36l2	1.32648	8.16029e-91	1.61492e-86	0.634	0.435
Erp29	1.32554	6.32472e-126	1.25166e-121	0.675	0.474
Tfe3	1.32379	5.30116e-25	1.0491e-20	0.189	0.102
Etv5	1.30861	2.00113e-14	3.96023e-10	0.118	0.064
Abca9	1.30527	2.40227e-53	4.75409e-49	0.255	0.112
Arpc2	1.30137	3.58113e-247	7.08705e-243	0.899	0.74
Clta	1.29427	1.19847e-191	2.37177e-187	0.844	0.708
Casp8	1.29383	8.77409e-32	1.73639e-27	0.225	0.119
Il10rb	1.29148	3.17745e-57	6.28818e-53	0.396	0.229
Sp140	1.2911	1.14612e-16	2.26817e-12	0.134	0.073
Plekho2	1.28912	4.96693e-41	9.82956e-37	0.313	0.181
BC005537	1.28882	4.55562e-60	9.01558e-56	0.515	0.359
Acox3	1.28511	1.03545e-12	2.04915e-08	0.103	0.056
Fli1	1.28134	2.04221e-52	4.04154e-48	0.254	0.111
Apbb1ip	1.27911	6.63224e-63	1.31252e-58	0.339	0.164
Arpc4	1.2758	1.34479e-79	2.66134e-75	0.556	0.387
Mob1a	1.27465	5.27907e-45	1.04473e-40	0.358	0.217
Pfn1	1.27462	3.15093e-78	6.23568e-74	0.658	0.546
Mfsd11	1.27083	2.19007e-13	4.33415e-09	0.141	0.085
Ehd4	1.27061	2.94509e-192	5.82833e-188	0.596	0.234
Psap	1.26511	1.70527e-245	3.37472e-241	0.945	0.922
Blvrb	1.26312	5.8063e-53	1.14907e-48	0.554	0.443
Vps37b	1.26231	9.58338e-08	0.00189655	0.105	0.068
Atp6v1b2	1.25779	1.51683e-31	3.00181e-27	0.323	0.212
Slc9a3r1	1.25697	1.87454e-28	3.70972e-24	0.177	0.087
Ints6l	1.25489	8.90955e-14	1.7632e-09	0.108	0.058
Actb	1.24839	5.15745e-267	1.02066e-262	0.996	0.971
Cryl1	1.24703	4.83697e-14	9.57237e-10	0.12	0.067
Twf2	1.2448	9.74647e-29	1.92883e-24	0.267	0.162
Trim41	1.24387	1.20534e-12	2.38537e-08	0.122	0.071
Dmac1	1.23649	3.19265e-35	6.31826e-31	0.345	0.225
Yeats4	1.23071	9.6475e-22	1.90924e-17	0.227	0.141
Dcxr	1.23007	7.03891e-15	1.393e-10	0.177	0.114
Herc4	1.22791	5.92966e-16	1.17348e-11	0.158	0.093
Nr4a1	1.22597	8.81108e-50	1.74371e-45	0.32	0.165
Fam117b	1.22178	8.3092e-14	1.64439e-09	0.142	0.085
Atp6v0b	1.21825	7.38608e-134	1.4617e-129	0.747	0.563
Blvra	1.21796	2.23858e-26	4.43015e-22	0.272	0.173
Atf6	1.2146	2.61836e-10	5.18174e-06	0.118	0.072
Acp2	1.21406	1.00727e-11	1.99338e-07	0.157	0.103
Dgkz	1.21374	3.20592e-13	6.34452e-09	0.13	0.076
Slco2b1	1.20956	7.00826e-21	1.38693e-16	0.248	0.164
Fau	1.20897	0	0	0.993	0.963
Mfsd1	1.2082	5.84246e-23	1.15622e-18	0.253	0.164
Rab7b	1.20297	4.25446e-29	8.41957e-25	0.322	0.216
Chka	1.20278	5.62047e-08	0.00111229	0.102	0.065
Mkrn1	1.20206	3.29427e-37	6.51936e-33	0.346	0.219
Lbr	1.19861	8.68683e-27	1.71912e-22	0.252	0.152
Mpp6	1.19384	1.18105e-37	2.3373e-33	0.269	0.146
Ptbp3	1.19364	1.44797e-52	2.86553e-48	0.434	0.274
Bcl10	1.18659	1.06551e-32	2.10865e-28	0.353	0.239
Hlcs	1.18588	6.55096e-13	1.29643e-08	0.108	0.059
Elmo1	1.18178	1.94085e-22	3.84094e-18	0.172	0.092
Fchsd2	1.17786	1.86158e-11	3.68407e-07	0.128	0.078
AC160336.1	1.17656	3.16335e-19	6.26027e-15	0.212	0.131
Capza1	1.17428	9.7857e-32	1.93659e-27	0.307	0.193
Serp1	1.17373	3.97949e-54	7.87541e-50	0.528	0.392
Dnajb14	1.17238	2.91983e-30	5.77835e-26	0.308	0.195
Psd3	1.17003	4.20782e-12	8.32728e-08	0.17	0.114
Cst3	1.1687	1.30152e-208	2.57572e-204	0.963	0.97
Jarid2	1.16605	2.13372e-15	4.22263e-11	0.163	0.098
Rnf130	1.16556	5.94472e-46	1.17646e-41	0.453	0.313
Ssh2	1.16468	3.36254e-34	6.65447e-30	0.308	0.185
Rreb1	1.16081	7.82102e-08	0.00154778	0.106	0.069
Stard3	1.15984	1.22325e-11	2.42081e-07	0.123	0.073
Dnajb1	1.15943	5.7351e-19	1.13498e-14	0.34	0.258
Bcl2l11	1.1594	2.10653e-09	4.16882e-05	0.1	0.06
Irf2bp2	1.15515	4.18891e-28	8.28985e-24	0.339	0.231
Bmp2k	1.1497	9.223e-15	1.82523e-10	0.158	0.096
Hprt	1.14771	1.04153e-68	2.06119e-64	0.534	0.358
Pip5k1c	1.14734	1.72911e-07	0.00342191	0.111	0.074
Sesn1	1.14485	7.06137e-13	1.39744e-08	0.224	0.165
H2-D1	1.1446	5.25932e-252	1.04082e-247	0.969	0.821
Sp110	1.14363	4.88575e-25	9.66891e-21	0.237	0.141
Noc2l	1.13819	5.68445e-08	0.00112495	0.101	0.065
Irak4	1.13715	1.85648e-10	3.67397e-06	0.107	0.063
2410006H16Rik	1.13469	9.41965e-60	1.86415e-55	0.576	0.425
Mertk	1.13423	2.59751e-08	0.000514048	0.113	0.073
Edem1	1.13075	7.80454e-16	1.54452e-11	0.177	0.11
Rhobtb1	1.13045	2.48209e-10	4.91206e-06	0.108	0.064
Samd9l	1.12986	1.10507e-20	2.18693e-16	0.273	0.186
Camkk2	1.1295	1.14537e-13	2.26668e-09	0.182	0.12
Map3k11	1.12945	3.11222e-08	0.000615908	0.109	0.07
St6galnac4	1.12905	7.77805e-09	0.000153928	0.133	0.09
Dip2b	1.1289	8.04096e-21	1.59131e-16	0.236	0.151
Slc15a4	1.12705	1.12306e-06	0.0222253	0.101	0.068
Tnip2	1.12662	1.17712e-09	2.32952e-05	0.106	0.064
Rps29	1.1249	0	0	0.995	0.986
Tuba1c	1.12388	1.68504e-37	3.3347e-33	0.274	0.149
Rasa3	1.12138	4.59359e-13	9.09071e-09	0.114	0.063
Relb	1.12099	6.15842e-10	1.21875e-05	0.145	0.096
Npc2	1.1189	3.01459e-208	5.96587e-204	0.901	0.763
Ndfip1	1.11822	2.24865e-20	4.45008e-16	0.257	0.172
Il17ra	1.11155	3.8926e-10	7.70346e-06	0.137	0.089
Sub1	1.11095	3.0122e-97	5.96115e-93	0.761	0.655
Ptgs1	1.11018	1.97951e-18	3.91745e-14	0.203	0.126
Plin2	1.1098	1.64378e-30	3.25305e-26	0.399	0.294
Sdf2l1	1.10948	1.64676e-37	3.25893e-33	0.374	0.246
Trim30a	1.10902	1.5551e-17	3.07754e-13	0.22	0.142
Gpsm3	1.10791	1.71974e-40	3.40336e-36	0.426	0.294
Lmo2	1.1075	1.98846e-48	3.93516e-44	0.376	0.215
Amdhd2	1.10474	5.2986e-11	1.04859e-06	0.131	0.082
Capza2	1.10324	7.60061e-112	1.50416e-107	0.75	0.607
Hexb	1.10006	3.31843e-09	6.56718e-05	0.415	0.394
Fem1c	1.09968	1.93638e-13	3.83209e-09	0.12	0.067
Arpc3	1.09701	2.25594e-142	4.4645e-138	0.778	0.601
Cfl1	1.09408	2.38251e-226	4.71498e-222	0.924	0.84
Commd8	1.09303	5.85625e-25	1.15895e-20	0.324	0.226
Creg1	1.09129	4.12407e-40	8.16154e-36	0.492	0.374
Crip1	1.08835	1.63389e-112	3.23347e-108	0.958	0.941
H2-K1	1.08646	1.14313e-143	2.26226e-139	0.85	0.609
Lypla2	1.08527	5.83763e-12	1.15527e-07	0.172	0.115
Inpp4a	1.08437	5.65177e-15	1.11848e-10	0.142	0.082
Tmem189	1.08401	8.07302e-13	1.59765e-08	0.161	0.103
Ifi203	1.08376	7.23837e-52	1.43247e-47	0.434	0.264
Sh3kbp1	1.08355	3.60609e-28	7.13646e-24	0.263	0.156
Cln3	1.08131	6.68531e-12	1.32302e-07	0.134	0.082
Fam96a	1.08118	4.2139e-28	8.33931e-24	0.353	0.249
Dazap2	1.08014	1.65728e-67	3.27977e-63	0.586	0.422
Tgif1	1.07495	5.9209e-07	0.0117175	0.125	0.087
Dnase1l1	1.07363	6.79726e-12	1.34518e-07	0.172	0.116
Sft2d1	1.06956	1.56693e-22	3.10096e-18	0.294	0.202
Dse	1.06859	2.2904e-16	4.53271e-12	0.276	0.202
Gm9320	1.06644	4.35657e-15	8.62165e-11	0.21	0.141
BC017643	1.06627	2.26605e-12	4.4845e-08	0.174	0.117
Parp1	1.06614	1.83016e-11	3.62189e-07	0.149	0.096
Rnaset2b	1.06554	8.48385e-21	1.67895e-16	0.265	0.177
Frmd4b	1.0621	3.23388e-10	6.39985e-06	0.267	0.22
Papd4	1.06094	4.92699e-16	9.75052e-12	0.207	0.134
Plekhb2	1.06041	1.14067e-12	2.25738e-08	0.185	0.125
Fam49a	1.05668	5.31547e-11	1.05193e-06	0.128	0.079
Ehbp1l1	1.05483	1.06706e-17	2.11171e-13	0.253	0.174
Mbnl1	1.05439	3.40748e-114	6.7434e-110	0.775	0.587
Tec	1.05381	7.55899e-09	0.000149592	0.113	0.072
Dennd1b	1.05381	7.72317e-09	0.000152841	0.115	0.073
Vamp8	1.05109	6.05437e-102	1.19816e-97	0.728	0.569
Abi1	1.0499	6.40783e-27	1.26811e-22	0.331	0.228
Sh2b3	1.04836	4.87526e-17	9.64814e-13	0.163	0.094
Arid5a	1.04823	8.79494e-13	1.74052e-08	0.124	0.071
Ddi2	1.04658	1.32166e-06	0.0261556	0.121	0.085
Mfsd14a	1.04255	7.69481e-15	1.5228e-10	0.211	0.142
Ripk1	1.04074	3.04102e-18	6.01819e-14	0.209	0.131
Ikbkb	1.04051	2.13291e-26	4.22102e-22	0.297	0.193
Fnbp1	1.0404	4.0224e-37	7.96033e-33	0.36	0.226
Klf2	1.03973	1.19774e-84	2.37033e-80	0.782	0.63
Ccdc115	1.03918	6.58028e-12	1.30224e-07	0.212	0.153
Tagln2	1.03702	7.33636e-78	1.45186e-73	0.72	0.597
Rb1	1.03587	7.63589e-07	0.0151114	0.102	0.068
Trmt1	1.03427	8.04517e-11	1.59214e-06	0.178	0.124
Zbp1	1.03278	1.36912e-06	0.0270949	0.102	0.068
Cdkn1a	1.02811	3.75324e-36	7.42767e-32	0.316	0.185
Rap1gds1	1.02665	1.16924e-10	2.31393e-06	0.161	0.108
Mboat7	1.02639	4.84957e-10	9.5973e-06	0.136	0.088
E2f1	1.02363	8.11618e-07	0.0160619	0.117	0.081
Cd38	1.01536	1.84754e-07	0.00365628	0.122	0.083
Dhrs3	1.01236	2.71516e-65	5.3733e-61	0.548	0.353
H2-M3	1.00999	3.14379e-14	6.22156e-10	0.203	0.136
Rab3il1	1.00914	3.16242e-13	6.25844e-09	0.265	0.203
Dctpp1	1.0086	1.1494e-09	2.27467e-05	0.194	0.144
Picalm	1.00681	2.51861e-31	4.98433e-27	0.39	0.276
Metrnl	1.00463	4.79359e-52	9.48651e-48	0.452	0.277
Peli1	1.00062	1.82956e-13	3.6207e-09	0.249	0.183
Aftph	0.995776	7.25539e-10	1.43584e-05	0.174	0.124
H2afj	0.995192	4.0319e-48	7.97913e-44	0.59	0.473
Znrf2	0.992785	8.53881e-09	0.000168983	0.145	0.1
Washc4	0.989683	7.68012e-09	0.00015199	0.166	0.118
Tank	0.989367	1.3278e-06	0.0262771	0.107	0.072
Snap23	0.986083	4.98272e-27	9.86081e-23	0.342	0.236
Irf2	0.982801	7.26668e-25	1.43808e-20	0.357	0.257
Tcof1	0.980084	1.04121e-07	0.00206056	0.147	0.106
Arl10	0.978052	5.37866e-07	0.0106444	0.115	0.079
St6gal1	0.977161	4.01059e-11	7.93695e-07	0.145	0.092
Tpp1	0.976691	1.38123e-14	2.73346e-10	0.301	0.239
2310035C23Rik	0.975919	1.64444e-08	0.000325435	0.155	0.11
Naga	0.970777	9.41986e-09	0.000186419	0.176	0.128
Gns	0.970647	1.86576e-15	3.69234e-11	0.316	0.247
Rbfa	0.970508	1.40428e-14	2.77907e-10	0.281	0.214
Dbnl	0.969569	8.77063e-20	1.73571e-15	0.32	0.236
Ang	0.969321	2.63955e-07	0.00522366	0.254	0.222
Tbc1d10b	0.968565	3.42834e-07	0.00678469	0.11	0.073
Smc4	0.963136	3.75024e-08	0.000742172	0.196	0.149
Nkiras2	0.962449	8.97141e-11	1.77544e-06	0.123	0.074
Fuca2	0.960336	3.88829e-08	0.000769493	0.132	0.09
Stxbp3	0.958827	5.24864e-12	1.03871e-07	0.238	0.178
H2afy	0.958601	9.23091e-15	1.8268e-10	0.35	0.291
Tgfbi	0.955721	5.53786e-118	1.09594e-113	0.735	0.45
Nipa2	0.955273	2.58501e-09	5.11573e-05	0.164	0.114
Lactb	0.955098	2.15404e-09	4.26284e-05	0.134	0.088
Cdk9	0.954648	5.27129e-14	1.04319e-09	0.239	0.17
2610507B11Rik	0.943702	8.06491e-08	0.00159605	0.219	0.177
Lifr	0.941307	1.05138e-30	2.08067e-26	0.385	0.258
Stk24	0.939788	5.16902e-14	1.02295e-09	0.27	0.201
Brms1	0.9342	4.63883e-08	0.000918025	0.142	0.099
St3gal6	0.931679	5.09775e-21	1.00885e-16	0.272	0.175
Tcirg1	0.930999	1.92506e-08	0.000380969	0.108	0.068
Cyfip1	0.928375	1.68495e-23	3.33452e-19	0.393	0.302
Tpm3	0.927478	2.38825e-94	4.72635e-90	0.738	0.579
Sms	0.922982	1.07156e-07	0.00212061	0.124	0.084
Cmtm6	0.919236	6.51457e-22	1.28923e-17	0.346	0.252
Socs3	0.915729	8.02092e-51	1.58734e-46	0.504	0.332
Sec11c	0.913767	2.97904e-46	5.89552e-42	0.484	0.342
Eri1	0.912888	2.2642e-07	0.00448085	0.12	0.081
Armc8	0.907929	4.5473e-11	8.99911e-07	0.253	0.191
Clk1	0.903895	1.7702e-29	3.50322e-25	0.491	0.388
Trappc5	0.901809	2.09335e-10	4.14274e-06	0.24	0.185
Rapgef6	0.901377	1.80636e-11	3.57479e-07	0.225	0.165
Ctage5	0.898663	7.4895e-17	1.48217e-12	0.281	0.201
Zfas1	0.897249	1.64964e-17	3.26464e-13	0.391	0.319
Ppp1r15a	0.895536	2.41633e-43	4.78192e-39	0.471	0.326
Ostf1	0.894098	7.11621e-65	1.4083e-60	0.646	0.511
Dnajc13	0.893097	4.1739e-07	0.00826014	0.136	0.096
Mndal	0.892611	8.85927e-47	1.75325e-42	0.431	0.261
Uvrag	0.892161	2.15523e-11	4.2652e-07	0.183	0.124
Litaf	0.89044	2.24281e-17	4.43853e-13	0.315	0.237
Rgl1	0.888375	1.6333e-06	0.0323231	0.282	0.257
Sdcbp	0.888055	8.60332e-70	1.7026e-65	0.7	0.568
Pigs	0.886088	8.16639e-07	0.0161613	0.135	0.097
Tiparp	0.881451	3.13196e-15	6.19814e-11	0.191	0.12
Notch2	0.87817	1.65646e-17	3.27814e-13	0.272	0.187
Gm26532	0.872429	8.3186e-12	1.64625e-07	0.28	0.22
Dok1	0.868558	3.13694e-09	6.20801e-05	0.18	0.131
Jund	0.868163	9.40857e-64	1.86196e-59	0.882	0.848
Ube2f	0.867873	4.04064e-08	0.000799642	0.203	0.156
Washc2	0.864122	1.27909e-09	2.53131e-05	0.222	0.169
Arpc1b	0.863258	1.41861e-142	2.80744e-138	0.899	0.771
M6pr	0.861183	3.21011e-21	6.35281e-17	0.377	0.288
Rassf2	0.85978	7.35921e-12	1.45639e-07	0.222	0.159
Clint1	0.859048	8.2882e-09	0.000164023	0.218	0.167
Cdc42	0.858751	1.93914e-120	3.83756e-116	0.855	0.765
Atp1a1	0.855137	1.77124e-40	3.50528e-36	0.455	0.306
Shisa5	0.85498	1.08577e-25	2.14875e-21	0.59	0.517
AI413582	0.852718	1.82139e-15	3.60453e-11	0.266	0.191
Vmp1	0.851343	1.89509e-12	3.75038e-08	0.296	0.234
Jmjd1c	0.847465	3.61837e-15	7.16075e-11	0.332	0.26
Polr2a	0.846239	5.08801e-08	0.00100692	0.194	0.148
Myd88	0.842565	8.78615e-07	0.0173878	0.136	0.097
Stx7	0.830517	8.78446e-23	1.73844e-18	0.403	0.317
Tmem55b	0.829474	1.31521e-11	2.6028e-07	0.309	0.251
Card19	0.828406	8.70076e-18	1.72188e-13	0.375	0.299
Tab2	0.826886	1.12583e-06	0.0222803	0.214	0.174
Llph	0.82515	5.91187e-24	1.16996e-19	0.421	0.333
Lamtor1	0.823209	9.64091e-26	1.90794e-21	0.447	0.358
Rps9	0.821866	1.58744e-266	3.14154e-262	0.991	0.961
Gm26917	0.82171	1.79656e-06	0.035554	0.166	0.126
Tln1	0.814674	6.18212e-36	1.22344e-31	0.544	0.434
Akap13	0.813162	1.91464e-31	3.78908e-27	0.545	0.445
B2m	0.806765	1.74028e-144	3.44401e-140	0.974	0.938
Ctsz	0.801182	9.57778e-57	1.89544e-52	0.725	0.652
Ank	0.799609	9.38157e-13	1.85661e-08	0.15	0.092
Asah1	0.798071	3.61265e-30	7.14943e-26	0.561	0.475
Aph1b	0.796013	3.13118e-07	0.00619661	0.106	0.069
Sem1	0.791823	1.4912e-99	2.95109e-95	0.882	0.853
Trafd1	0.789098	2.95006e-08	0.000583817	0.207	0.159
Rap1b	0.78898	7.01326e-58	1.38792e-53	0.74	0.652
Wipf1	0.787831	2.15172e-08	0.000425824	0.238	0.188
Iqgap1	0.787721	2.86582e-40	5.67145e-36	0.614	0.51
Parvb	0.786406	7.81771e-10	1.54712e-05	0.123	0.076
Pabpc1	0.784697	7.72686e-78	1.52915e-73	0.783	0.687
Capg	0.78255	5.68756e-08	0.00112557	0.464	0.458
Rps28	0.779916	7.70292e-220	1.52441e-215	0.988	0.963
Prpf38b	0.7775	1.49535e-11	2.95929e-07	0.317	0.254
Wnk1	0.775062	9.10174e-38	1.80123e-33	0.588	0.469
Snx10	0.774385	1.99044e-11	3.93908e-07	0.222	0.159
Sirt7	0.769132	6.00548e-08	0.00118848	0.191	0.143
Gdi2	0.769035	2.91605e-59	5.77086e-55	0.723	0.65
Ppp4c	0.768772	1.7035e-17	3.37122e-13	0.365	0.287
Tob2	0.765457	2.44783e-07	0.00484426	0.2	0.155
Tnpo3	0.751917	2.19467e-06	0.0434324	0.206	0.166
Srsf9	0.751318	1.18825e-07	0.00235155	0.276	0.234
Diaph1	0.747142	2.31501e-07	0.00458141	0.273	0.23
Ramp1	0.746153	3.39575e-17	6.7202e-13	0.245	0.158
H2-T23	0.745749	5.26541e-21	1.04202e-16	0.381	0.283
Larp4b	0.7406	8.42411e-11	1.66713e-06	0.269	0.21
Epn1	0.740148	3.86282e-11	7.64451e-07	0.322	0.266
Nup98	0.739536	5.10107e-07	0.010095	0.117	0.079
Entpd1	0.737991	5.79312e-08	0.00114646	0.149	0.104
Far1	0.731299	5.2563e-09	0.000104022	0.255	0.204
Tnfrsf21	0.72827	1.82102e-17	3.6038e-13	0.112	0.054
Taf6l	0.725241	4.91021e-13	9.7173e-09	0.34	0.275
Hmgcl	0.72491	1.89207e-06	0.037444	0.21	0.169
Coro1b	0.724871	4.67896e-10	9.25967e-06	0.33	0.279
Arid4a	0.7244	1.08601e-08	0.000214922	0.245	0.192
Cmpk1	0.71618	3.79945e-12	7.51911e-08	0.369	0.315
Spg21	0.714812	1.2092e-11	2.393e-07	0.342	0.285
Pet100	0.712628	4.95429e-12	9.80454e-08	0.386	0.338
Cnpy3	0.709033	3.33128e-08	0.00065926	0.232	0.184
Cyb5r4	0.707344	1.63417e-06	0.0323402	0.165	0.124
Snrpb2	0.697265	2.04613e-19	4.04929e-15	0.471	0.398
Coro1c	0.685576	4.63984e-07	0.00918225	0.254	0.212
Fam69a	0.681484	1.97335e-11	3.90526e-07	0.192	0.129
Lbh	0.679127	1.75614e-16	3.4754e-12	0.21	0.132
Wdr89	0.677866	2.00507e-28	3.96803e-24	0.64	0.577
H3f3a	0.675078	4.69608e-96	9.29353e-92	0.922	0.881
Ap2s1	0.671394	5.5928e-16	1.10682e-11	0.463	0.407
Hhex	0.671263	1.62787e-16	3.22155e-12	0.15	0.082
Ivns1abp	0.668699	4.23128e-12	8.3737e-08	0.215	0.149
Rack1	0.668508	3.02144e-79	5.97943e-75	0.869	0.786
Nans	0.667466	3.71523e-07	0.00735244	0.212	0.167
Emp3	0.665404	1.07161e-59	2.12071e-55	0.827	0.772
Arf6	0.662672	1.598e-10	3.16245e-06	0.311	0.253
Rpl35a	0.660931	5.24537e-217	1.03806e-212	0.992	0.969
Tacc1	0.653615	7.61547e-17	1.5071e-12	0.419	0.337
Srgn	0.65297	1.28756e-54	2.54808e-50	0.689	0.447
Wdr1	0.651946	3.42848e-14	6.78497e-10	0.423	0.362
Pnrc1	0.647617	1.58903e-22	3.14469e-18	0.612	0.554
Prr13	0.646294	3.51305e-18	6.95233e-14	0.529	0.476
Ifnar1	0.645652	4.63957e-08	0.00091817	0.216	0.165
Rps11	0.645522	2.91157e-155	5.76199e-151	0.988	0.963
Pomp	0.642693	1.28379e-32	2.54063e-28	0.67	0.628
Rps13	0.64224	1.01209e-144	2.00293e-140	0.974	0.937
Fbl	0.641763	1.81735e-08	0.000359654	0.34	0.303
Clic1	0.632657	2.34068e-52	4.63221e-48	0.803	0.737
Stom	0.63252	2.79613e-08	0.000553354	0.207	0.156
Rpl37a	0.632069	2.0394e-177	4.03598e-173	0.991	0.98
Zfp36l1	0.631461	9.18946e-12	1.81859e-07	0.601	0.588
Gnai2	0.630249	4.57952e-69	9.06287e-65	0.779	0.652
Calm3	0.621383	7.88757e-12	1.56095e-07	0.375	0.316
Ddx5	0.612675	2.38283e-74	4.71562e-70	0.923	0.87
Sh3bgrl	0.612216	1.48422e-22	2.93726e-18	0.542	0.46
Git2	0.611808	3.28584e-10	6.50268e-06	0.311	0.248
Capzb	0.60935	1.20588e-41	2.38643e-37	0.759	0.705
Rps12-ps3	0.60726	7.48905e-16	1.48208e-11	0.464	0.396
Lamtor4	0.605804	1.43931e-11	2.8484e-07	0.482	0.458
Dleu2	0.605413	2.4612e-12	4.87072e-08	0.429	0.365
Tpt1	0.605046	1.10961e-151	2.19592e-147	0.991	0.967
Pak2	0.604838	2.59914e-11	5.14371e-07	0.373	0.315
Rpl27-ps3	0.603814	2.75184e-07	0.00544589	0.409	0.377
Ubl3	0.603397	8.13681e-13	1.61027e-08	0.431	0.377
Mef2a	0.599365	8.18132e-11	1.61908e-06	0.339	0.276
Akr1b3	0.598754	3.65508e-12	7.23341e-08	0.429	0.377
Fcgrt	0.595301	2.14235e-07	0.0042397	0.664	0.739
Cox5a	0.594779	1.98403e-18	3.92639e-14	0.603	0.579
Rab5c	0.594159	2.56648e-13	5.07906e-09	0.461	0.412
Rpl36al	0.590488	2.37187e-37	4.69393e-33	0.728	0.677
Gm37033	0.590404	6.59557e-08	0.00130526	0.233	0.18
Ddx3x	0.588439	5.61877e-07	0.0111195	0.448	0.428
Rpl38	0.588012	9.15278e-141	1.81134e-136	0.982	0.956
Ifngr1	0.585365	2.18544e-28	4.325e-24	0.642	0.55
Zfhx3	0.578836	3.6842e-09	7.29103e-05	0.283	0.228
Ptp4a2	0.576221	1.09686e-36	2.17068e-32	0.716	0.618
Rpl32	0.575106	5.58292e-112	1.10486e-107	0.986	0.963
Fam174a	0.573962	3.29953e-08	0.000652977	0.415	0.388
Rplp2	0.573916	1.29119e-137	2.55526e-133	0.988	0.967
Actg1	0.565473	6.13984e-58	1.21507e-53	0.964	0.93
Lsm4	0.559059	1.00024e-10	1.97948e-06	0.434	0.391
Khdrbs1	0.554798	5.46092e-07	0.0108072	0.38	0.349
Rps27rt	0.552933	1.12965e-24	2.23558e-20	0.693	0.637
G3bp2	0.552058	1.24171e-07	0.00245734	0.404	0.375
Ifngr2	0.551574	2.26967e-10	4.49167e-06	0.247	0.187
Dek	0.543724	6.00278e-11	1.18795e-06	0.499	0.472
Bola2	0.541508	5.18136e-07	0.0102539	0.427	0.41
Neat1	0.539559	2.40113e-26	4.75184e-22	0.717	0.662
Bri3	0.537862	3.37831e-16	6.68567e-12	0.676	0.664
Rac1	0.537455	5.86461e-37	1.16061e-32	0.749	0.702
Rps27a	0.537107	1.81537e-115	3.59262e-111	0.988	0.968
Gm11808	0.527413	1.35505e-12	2.68164e-08	0.593	0.566
Gm10275	0.527222	1.89759e-07	0.00375533	0.404	0.367
Rtn4	0.524225	2.76812e-18	5.4781e-14	0.689	0.668
Rbm3	0.521725	2.38227e-23	4.71451e-19	0.698	0.676
Gpi1	0.521093	3.80666e-13	7.53338e-09	0.524	0.483
Brk1	0.518908	6.30298e-23	1.24736e-18	0.651	0.605
Nme1	0.516383	1.9701e-07	0.00389883	0.477	0.475
Slc25a5	0.51509	1.43791e-29	2.84563e-25	0.691	0.635
Plekhj1	0.509048	2.51963e-06	0.0498636	0.393	0.369
Rpsa	0.506576	3.16337e-42	6.26032e-38	0.914	0.888
Gm11361	0.506106	3.29119e-09	6.51327e-05	0.45	0.405
1110008F13Rik	0.501105	7.15178e-10	1.41534e-05	0.458	0.433
Adam15	0.498923	2.69535e-14	5.33409e-10	0.461	0.388
Sh3glb1	0.498919	1.33674e-15	2.64541e-11	0.599	0.569
Psmb10	0.496788	1.54104e-07	0.00304971	0.364	0.319
Cnn2	0.494772	1.07313e-09	2.12373e-05	0.378	0.317
Snx3	0.490017	6.76564e-24	1.33892e-19	0.666	0.61
Arl6ip1	0.487291	2.14313e-15	4.24126e-11	0.626	0.594
Tma7	0.485069	6.55976e-28	1.29818e-23	0.734	0.706
Cstb	0.481606	4.81358e-07	0.00952608	0.569	0.583
Tpr	0.477813	3.08674e-07	0.00610866	0.515	0.506
Anp32a	0.476026	8.10809e-20	1.60459e-15	0.594	0.518
Rps26-ps1	0.474122	1.27907e-06	0.0253127	0.396	0.359
Rpl34	0.473597	1.47163e-106	2.91236e-102	0.982	0.953
S100a1	0.471559	9.84874e-08	0.00194907	0.367	0.321
Pgls	0.470509	1.27237e-07	0.00251802	0.448	0.428
Ckb	0.468231	1.53115e-15	3.03014e-11	0.412	0.334
Rpl27	0.467021	1.21685e-39	2.40814e-35	0.895	0.859
Rps24	0.463601	1.76703e-84	3.49695e-80	0.984	0.958
Rps10	0.461783	4.77774e-56	9.45515e-52	0.951	0.904
Rpl10	0.459578	1.79731e-112	3.55687e-108	0.989	0.972
Rps26	0.458052	3.82362e-59	7.56694e-55	0.951	0.903
Rps25	0.454086	1.87586e-92	3.71234e-88	0.979	0.956
Tsc22d4	0.448306	4.06564e-12	8.0459e-08	0.38	0.318
Hnrnpf	0.447436	9.2151e-22	1.82367e-17	0.713	0.682
Wdr26	0.446163	3.52146e-08	0.000696897	0.453	0.424
Rps16	0.446007	3.3768e-74	6.68269e-70	0.986	0.965
Sp100	0.442382	1.12671e-06	0.0222976	0.289	0.235
Tmem160	0.439123	1.71617e-07	0.00339629	0.504	0.49
Rps27	0.432917	8.29049e-80	1.64069e-75	0.99	0.977
Ppp3ca	0.428095	5.66931e-09	0.000112196	0.434	0.384
Rps12	0.424095	2.46293e-68	4.87414e-64	0.971	0.912
Hspa8	0.422592	2.74616e-36	5.43466e-32	0.946	0.927
Atpif1	0.415681	3.53273e-20	6.99127e-16	0.716	0.691
Rpl22	0.412682	1.64935e-38	3.26406e-34	0.905	0.865
Rpl37rt	0.412382	4.06748e-10	8.04955e-06	0.539	0.504
H3f3b	0.40678	7.71474e-30	1.52675e-25	0.971	0.966
Gm10073	0.40498	3.70451e-12	7.33122e-08	0.677	0.65
[truncated: 40 more rows]

## Sheet: SC
gene	avg_log2FC	p_val	p_val_adj	pct.1	pct.2
[truncated: 494 more rows]

[truncated: 2 more sheets: Per_VSMC, Per_EC]
