# Supplementary material for: Multi-omic identification of perineurial hyperplasia and lipid-associated nerve macrophages in human polyneuropathies
Source: Nat Commun. 2025 Aug 23;16:7872. doi: 10.1038/s41467-025-62964-8 (PMC12375038; doi:10.1038/s41467-025-62964-8)
Supplement: Supplementary file 8 — Supplementary Data 6 [file 41467_2025_62964_MOESM8_ESM.xlsx]

## Sheet: nmSC
gene	avg_log2FC	p_val	p_val_adj	pct.1	pct.2
Gfra1	7.33217	6.61134e-132	1.15222e-127	0.159	0.002
Angptl7	7.30475	0	0	0.584	0.028
Cdkn2a	6.70047	3.17949e-96	5.54122e-92	0.118	0.002
6030408B16Rik	6.023	1.11046e-201	1.93532e-197	0.25	0.006
Apod	5.96504	0	0	0.991	0.277
Kcnk2	5.73909	4.6081e-207	8.03099e-203	0.26	0.007
Smoc2	5.43418	0	0	0.936	0.118
Sox8	5.40957	1.55324e-129	2.70698e-125	0.173	0.006
Spp1	5.37818	9.25891e-217	1.61364e-212	0.288	0.012
Sox9	5.37254	4.86166e-177	8.4729e-173	0.238	0.01
Abca6	5.19738	9.70107e-281	1.6907e-276	0.376	0.021
Cst6	4.91012	4.93652e-109	8.60337e-105	0.156	0.008
Thbs4	4.81583	3.63717e-291	6.33886e-287	0.369	0.013
Osr2	4.81491	0	0	0.452	0.037
Cp	4.5376	0	0	0.729	0.066
Col15a1	4.52663	0	0	0.731	0.078
Cdkn2b	4.44947	9.18239e-114	1.60031e-109	0.165	0.009
Enpp2	4.34637	0	0	0.587	0.057
Trf	4.30031	2.1166e-234	3.68881e-230	0.383	0.042
Ptgfr	4.28586	9.45943e-73	1.64859e-68	0.12	0.01
Cpxm2	4.143	9.91899e-136	1.72868e-131	0.212	0.016
Abca9	4.08701	1.69526e-88	2.95449e-84	0.149	0.014
Lum	3.99777	0	0	0.987	0.356
Clcn5	3.96618	2.99101e-71	5.21274e-67	0.122	0.011
Crispld2	3.95063	0	0	0.568	0.072
Slc1a3	3.88895	9.57764e-107	1.66919e-102	0.19	0.021
Gpc3	3.82989	0	0	0.948	0.258
P2ry14	3.80172	6.96806e-160	1.21439e-155	0.249	0.019
Foxs1	3.76055	5.26786e-106	9.18082e-102	0.171	0.014
Vit	3.55349	0	0	0.622	0.107
P2ry1	3.50531	3.83997e-70	6.6923e-66	0.121	0.011
Il33	3.4107	0	0	0.583	0.095
Col8a1	3.27308	3.89154e-110	6.78217e-106	0.207	0.025
Meox1	3.07583	6.93377e-59	1.20842e-54	0.106	0.011
Myoc	3.06483	0	0	0.597	0.075
Lama2	3.00647	2.51158e-126	4.37717e-122	0.283	0.051
Plxdc1	2.94578	1.67131e-53	2.91276e-49	0.122	0.02
Dcn	2.88735	0	0	0.999	0.55
Adam19	2.8857	2.70204e-58	4.70912e-54	0.139	0.025
Itm2a	2.85591	0	0	0.872	0.308
Ank2	2.8464	1.04239e-80	1.81668e-76	0.213	0.047
Tbx18	2.83334	7.14563e-50	1.24534e-45	0.118	0.021
Rbp4	2.78368	2.68908e-79	4.68654e-75	0.215	0.048
Rgmb	2.74277	8.03296e-90	1.39998e-85	0.224	0.045
Cspg4	2.70913	1.55361e-49	2.70764e-45	0.106	0.015
Cpxm1	2.67271	3.60155e-144	6.27679e-140	0.392	0.102
Ccl11	2.65812	0	0	0.906	0.301
Etv1	2.6329	7.2942e-78	1.27123e-73	0.156	0.02
Fam213a	2.62629	2.7588e-49	4.80804e-45	0.123	0.023
Abi3bp	2.61903	4.43861e-214	7.73561e-210	0.544	0.154
Sipa1l1	2.61604	5.57575e-53	9.71742e-49	0.119	0.019
Ptges	2.58439	3.84035e-50	6.69296e-46	0.15	0.036
Kdelr3	2.56175	2.12634e-115	3.70579e-111	0.355	0.104
Ngfr	2.51352	3.75257e-72	6.53998e-68	0.134	0.014
Sdc3	2.47577	5.14291e-39	8.96307e-35	0.106	0.022
Gpc4	2.43798	9.90177e-48	1.72568e-43	0.148	0.037
Adamtsl3	2.4337	2.63894e-33	4.59915e-29	0.101	0.024
Mdk	2.40443	3.0128e-56	5.25071e-52	0.176	0.045
Vwa1	2.38427	8.16765e-282	1.42346e-277	0.589	0.109
Thbs1	2.31382	1.72628e-53	3.00856e-49	0.159	0.038
Abca8a	2.30252	1.21653e-239	2.12017e-235	0.603	0.163
Podn	2.30086	1.4914e-63	2.59922e-59	0.226	0.068
Matn2	2.28935	4.17359e-193	7.27373e-189	0.416	0.071
Sqle	2.27612	4.77065e-45	8.31429e-41	0.118	0.023
Pamr1	2.23842	4.16281e-80	7.25494e-76	0.286	0.09
B3galnt1	2.2287	7.04234e-38	1.22734e-33	0.15	0.048
Fdft1	2.21885	8.39944e-48	1.46386e-43	0.113	0.019
Gfra2	2.21234	3.48872e-73	6.08015e-69	0.181	0.033
Egfr	2.20528	1.24697e-29	2.17322e-25	0.13	0.045
Rasgrp2	2.19602	4.94151e-212	8.61207e-208	0.51	0.107
Vcan	2.1794	6.91666e-33	1.20544e-28	0.134	0.043
Dcbld2	2.15184	5.42511e-31	9.45488e-27	0.117	0.035
Smox	2.1515	3.39932e-41	5.92434e-37	0.125	0.029
Hlf	2.14338	6.03953e-37	1.05257e-32	0.121	0.031
Sec11c	2.12351	9.31334e-137	1.62313e-132	0.447	0.141
Ptch1	2.11366	2.08271e-49	3.62975e-45	0.144	0.032
Spry2	2.10908	6.93052e-93	1.20785e-88	0.335	0.102
Phgdh	2.09531	9.10074e-55	1.58608e-50	0.168	0.041
Pgm2	2.08664	4.84375e-23	8.44169e-19	0.103	0.036
Steap3	2.0803	3.03346e-53	5.28672e-49	0.256	0.101
Hspg2	2.07231	9.68286e-102	1.68753e-97	0.38	0.13
Bambi	2.05549	8.9465e-33	1.5592e-28	0.142	0.047
Tmem97	2.05238	3.45903e-25	6.0284e-21	0.12	0.043
St3gal4	2.04634	2.10696e-42	3.67202e-38	0.165	0.051
Bace2	2.03973	1.2496e-38	2.1778e-34	0.148	0.045
Mmp2	2.03515	1.41162e-230	2.46017e-226	0.703	0.266
Sdc2	2.02688	7.58735e-165	1.32232e-160	0.571	0.219
Fdps	2.00968	1.29871e-77	2.26339e-73	0.28	0.084
Ccl7	2.00952	8.17636e-152	1.42498e-147	0.41	0.097
Laptm4b	1.9857	2.22506e-72	3.87783e-68	0.221	0.054
Lamc1	1.98145	4.50096e-75	7.84428e-71	0.313	0.113
Cped1	1.979	5.8657e-33	1.02227e-28	0.162	0.06
Cpq	1.97353	4.70246e-73	8.19545e-69	0.323	0.125
Fkbp14	1.96458	2.2901e-17	3.99119e-13	0.101	0.042
Ecm1	1.96366	2.10487e-249	3.66837e-245	0.787	0.351
Prelp	1.96265	2.75233e-96	4.79677e-92	0.374	0.131
Abca8b	1.94565	3.81548e-52	6.64961e-48	0.17	0.044
Tmem45a	1.93597	4.63298e-39	8.07436e-35	0.199	0.078
Col1a1	1.92074	1.50613e-270	2.62488e-266	0.813	0.343
Fez1	1.9097	1.0578e-43	1.84353e-39	0.211	0.08
Chpf	1.90557	4.24301e-22	7.39471e-18	0.115	0.044
Fscn1	1.88077	1.41895e-35	2.47295e-31	0.129	0.037
Srpx	1.86209	9.97879e-82	1.7391e-77	0.355	0.135
Ctsb	1.86029	1.10376e-291	1.92364e-287	0.864	0.485
Pdgfra	1.85794	1.80581e-74	3.14717e-70	0.341	0.134
Sulf1	1.85273	5.79635e-22	1.01019e-17	0.12	0.047
Scara5	1.83302	7.36317e-76	1.28325e-71	0.348	0.137
Plekhf1	1.82829	1.57094e-25	2.73784e-21	0.148	0.062
Nupr1	1.82795	1.27329e-176	2.2191e-172	0.691	0.311
Psip1	1.82022	2.64558e-62	4.61071e-58	0.258	0.086
Selenos	1.81502	8.26364e-118	1.44019e-113	0.527	0.242
Mxra8	1.79764	7.05627e-93	1.22977e-88	0.424	0.177
Bicc1	1.78885	1.75873e-23	3.06511e-19	0.162	0.075
Cd81	1.74477	0	0	0.967	0.695
Nrp2	1.73358	3.49346e-36	6.0884e-32	0.125	0.033
Glipr2	1.73252	3.94939e-34	6.88299e-30	0.21	0.093
Fap	1.72968	5.31607e-26	9.26486e-22	0.15	0.062
Pdpn	1.72278	2.42522e-44	4.22667e-40	0.259	0.114
Runx1t1	1.70874	1.8502e-30	3.22452e-26	0.164	0.064
Pdzd2	1.70058	2.19491e-29	3.82528e-25	0.123	0.039
Maged2	1.70005	7.3452e-96	1.28012e-91	0.448	0.188
Pik3r2	1.69958	1.19931e-19	2.09016e-15	0.108	0.042
Gstm5	1.69873	5.36345e-64	9.34742e-60	0.329	0.137
Olfml3	1.69472	2.23765e-100	3.89978e-96	0.446	0.175
Fam102b	1.69173	1.50959e-24	2.63091e-20	0.143	0.059
Gpx7	1.68393	1.35501e-54	2.3615e-50	0.311	0.138
Ramp2	1.66627	1.05239e-116	1.83411e-112	0.536	0.233
Ccl2	1.66041	8.33755e-34	1.45307e-29	0.194	0.077
Hacd2	1.65773	1.7601e-26	3.0675e-22	0.141	0.054
Copz2	1.6516	6.02982e-109	1.05088e-104	0.531	0.25
Entpd2	1.64741	9.85768e-136	1.718e-131	0.546	0.214
Sult5a1	1.63912	3.39682e-47	5.91998e-43	0.276	0.12
Hmgcs1	1.63447	1.20372e-34	2.09784e-30	0.164	0.058
Ebf2	1.61393	9.50236e-40	1.65607e-35	0.269	0.13
Jam2	1.61364	3.85863e-36	6.72482e-32	0.15	0.047
Lamb1	1.60285	1.62844e-34	2.83805e-30	0.156	0.053
Tvp23b	1.59925	6.09214e-35	1.06174e-30	0.205	0.087
Meg3	1.58459	4.15561e-169	7.2424e-165	0.729	0.347
Tcf4	1.58139	5.55754e-89	9.68567e-85	0.405	0.154
Slc29a1	1.57947	1.33232e-55	2.32196e-51	0.347	0.169
Rcn1	1.57816	4.61552e-57	8.04393e-53	0.336	0.154
Msmo1	1.57419	1.14239e-45	1.99096e-41	0.208	0.072
Col1a2	1.56977	1.86608e-266	3.2522e-262	0.877	0.415
Efemp1	1.5461	1.99126e-96	3.47036e-92	0.429	0.16
Nav1	1.53851	4.87639e-15	8.49857e-11	0.138	0.073
Gprc5b	1.53448	1.72037e-22	2.99826e-18	0.119	0.045
Islr	1.52899	4.93589e-87	8.60227e-83	0.465	0.21
Ddt	1.52692	9.08342e-28	1.58306e-23	0.185	0.083
Rnd3	1.51767	7.1021e-41	1.23775e-36	0.209	0.079
Scamp2	1.4999	2.52009e-27	4.39201e-23	0.185	0.084
Tmem263	1.49032	7.33712e-16	1.27871e-11	0.128	0.063
Rab34	1.48677	2.09625e-42	3.65334e-38	0.25	0.107
Rab3il1	1.47104	4.26109e-11	7.42623e-07	0.101	0.052
Erg28	1.46968	1.69438e-31	2.95297e-27	0.212	0.097
Gstt1	1.46944	4.60805e-47	8.03091e-43	0.317	0.153
Trp53i13	1.46689	4.63426e-21	8.07659e-17	0.155	0.072
Ms4a4d	1.45758	4.93918e-17	8.60801e-13	0.162	0.088
Vamp4	1.4543	1.10266e-29	1.92172e-25	0.236	0.12
Col5a3	1.45405	5.84248e-23	1.01823e-18	0.149	0.064
Serpinh1	1.4455	5.81599e-234	1.01361e-229	0.889	0.494
Sc5d	1.44396	2.6708e-20	4.65466e-16	0.115	0.046
Ugp2	1.43002	9.37307e-33	1.63354e-28	0.265	0.139
Fkbp7	1.42023	5.59911e-63	9.75813e-59	0.407	0.201
Cd302	1.41983	5.42598e-82	9.45639e-78	0.499	0.253
Dock7	1.4117	4.11237e-14	7.16704e-10	0.109	0.052
Akap12	1.40721	8.81401e-26	1.53611e-21	0.176	0.08
Ramp1	1.39469	1.9886e-29	3.46574e-25	0.181	0.076
Fam114a1	1.39242	3.82297e-10	6.66268e-06	0.11	0.062
Atp1a2	1.38258	8.89562e-37	1.55033e-32	0.162	0.052
Kdelr2	1.38205	6.50748e-44	1.13412e-39	0.378	0.213
G0s2	1.36739	2.65519e-87	4.62747e-83	0.298	0.081
Tmem106c	1.36692	1.57739e-11	2.74908e-07	0.117	0.063
Ikbip	1.34979	1.84236e-15	3.21086e-11	0.152	0.082
Col18a1	1.34537	2.68804e-21	4.68471e-17	0.119	0.046
Gstt2	1.34012	3.72331e-17	6.48899e-13	0.132	0.063
Tmem107	1.33022	1.23783e-11	2.15729e-07	0.136	0.079
C1qtnf2	1.31325	4.06509e-17	7.08464e-13	0.185	0.105
Gsn	1.31095	6.55803e-262	1.14293e-257	0.998	0.686
Nid1	1.28668	4.25965e-69	7.42372e-65	0.421	0.194
Rcn3	1.285	9.28956e-108	1.61898e-103	0.622	0.321
Herpud1	1.27707	1.66466e-38	2.90117e-34	0.305	0.157
Cyp20a1	1.26978	4.68674e-17	8.16806e-13	0.165	0.088
Col6a1	1.26653	7.30045e-68	1.27232e-63	0.469	0.245
Atf5	1.26521	1.33052e-10	2.31884e-06	0.15	0.094
Cpe	1.26399	2.60794e-132	4.54512e-128	0.58	0.22
Tcf12	1.26172	1.30561e-15	2.27542e-11	0.134	0.066
Col3a1	1.26082	3.06386e-204	5.33969e-200	0.894	0.475
Lmo4	1.25309	2.58856e-25	4.51135e-21	0.217	0.11
Pgrmc1	1.25257	5.39607e-42	9.40427e-38	0.338	0.176
Plin3	1.24756	6.1259e-30	1.06762e-25	0.294	0.169
Golt1b	1.24474	3.45551e-12	6.02227e-08	0.123	0.067
Pdrg1	1.2438	2.19504e-15	3.82552e-11	0.203	0.122
Mfap2	1.23903	1.84628e-47	3.2177e-43	0.359	0.181
Rexo2	1.23804	1.37276e-48	2.39245e-44	0.424	0.249
Scfd1	1.23006	6.29285e-16	1.09672e-11	0.152	0.081
Col6a2	1.22054	4.02212e-44	7.00975e-40	0.387	0.216
Mageh1	1.21672	4.72361e-11	8.23232e-07	0.134	0.079
Srm	1.20691	3.93352e-20	6.85533e-16	0.202	0.112
Rhoj	1.20648	7.95748e-35	1.38683e-30	0.308	0.166
Fkbp11	1.20429	6.59203e-11	1.14886e-06	0.131	0.076
Plxdc2	1.19446	1.27285e-18	2.21832e-14	0.183	0.099
Itm2c	1.19065	8.45711e-57	1.4739e-52	0.457	0.257
Per3	1.1856	5.63009e-16	9.81213e-12	0.155	0.082
Snhg18	1.18424	1.061e-42	1.84911e-38	0.369	0.202
Stt3a	1.1781	1.10987e-20	1.93428e-16	0.252	0.153
Zfyve21	1.17393	5.76232e-27	1.00426e-22	0.257	0.14
Tmem167	1.16885	3.81715e-43	6.65252e-39	0.417	0.249
Prdx4	1.16796	2.36456e-41	4.12095e-37	0.364	0.202
Slc39a7	1.16278	3.33255e-12	5.80796e-08	0.154	0.092
Cd63	1.16092	1.7273e-209	3.01034e-205	0.934	0.593
Fkbp9	1.1451	3.38301e-33	5.89591e-29	0.325	0.186
Glt8d1	1.14476	1.44311e-09	2.51504e-05	0.112	0.064
Cxxc5	1.1434	1.31932e-10	2.29931e-06	0.104	0.055
Laptm4a	1.13058	4.41911e-188	7.70162e-184	0.91	0.657
Fkbp10	1.12665	1.74887e-09	3.04793e-05	0.121	0.072
Rbms3	1.12609	8.1894e-12	1.42725e-07	0.144	0.084
Yipf5	1.11523	2.20559e-11	3.8439e-07	0.162	0.101
Cox6c	1.11434	4.5665e-152	7.9585e-148	0.883	0.67
Bcl7c	1.11418	6.3649e-18	1.10927e-13	0.225	0.136
Sgce	1.1089	8.0747e-24	1.40726e-19	0.266	0.156
Cfap20	1.09594	1.64501e-14	2.86692e-10	0.152	0.083
Serpine2	1.09482	5.64423e-46	9.83676e-42	0.287	0.122
Eri3	1.09282	5.49063e-14	9.56908e-10	0.166	0.096
App	1.08416	1.20593e-45	2.1017e-41	0.455	0.277
Manf	1.08209	6.45312e-27	1.12465e-22	0.337	0.213
Abhd16a	1.07596	9.41516e-16	1.64087e-11	0.18	0.102
Col5a2	1.07183	7.32842e-21	1.2772e-16	0.259	0.157
Maged1	1.06678	3.58069e-24	6.24043e-20	0.263	0.151
Arl1	1.06674	1.93714e-29	3.37605e-25	0.357	0.225
Sec13	1.06445	2.85724e-13	4.97959e-09	0.216	0.144
Zeb1	1.06089	1.85157e-11	3.22691e-07	0.122	0.067
Bet1l	1.05969	5.33162e-11	9.29195e-07	0.173	0.112
Pros1	1.05774	5.19831e-11	9.05961e-07	0.162	0.101
Cxcl1	1.05612	3.73698e-14	6.51281e-10	0.234	0.151
P3h4	1.05578	2.40294e-07	0.00418784	0.106	0.066
Ccdc34	1.05541	3.82514e-07	0.00666646	0.103	0.063
Fbln2	1.05436	1.26129e-19	2.19818e-15	0.252	0.155
Armcx3	1.05185	4.06896e-08	0.000709139	0.11	0.066
Cdkn1c	1.05149	2.47957e-15	4.32139e-11	0.199	0.119
Vkorc1	1.04632	1.24314e-54	2.16654e-50	0.499	0.292
Ctsk	1.04605	5.38351e-15	9.38238e-11	0.222	0.143
Tubb6	1.04231	5.07532e-27	8.84526e-23	0.32	0.193
Mmp14	1.0408	2.34929e-13	4.09434e-09	0.164	0.096
Ppic	1.04027	1.53918e-23	2.68249e-19	0.322	0.209
Txndc5	1.03536	4.36953e-19	7.61521e-15	0.26	0.165
Cyb5a	1.03483	5.25441e-83	9.15739e-79	0.703	0.46
1500009L16Rik	1.03046	2.24405e-25	3.91093e-21	0.12	0.04
Pid1	1.0299	6.62601e-23	1.15478e-18	0.281	0.171
Cpne8	1.02896	1.13845e-10	1.98408e-06	0.134	0.078
C1s1	1.02793	2.30059e-47	4.00946e-43	0.461	0.274
Ccdc28b	1.02046	8.57354e-13	1.4942e-08	0.134	0.073
Tgfbi	1.01817	2.51986e-51	4.39162e-47	0.378	0.184
Yif1a	1.01156	7.09092e-20	1.23581e-15	0.254	0.154
Htra1	1.0089	2.21401e-47	3.85857e-43	0.466	0.273
Pja1	1.00701	4.69191e-11	8.17707e-07	0.13	0.074
Pofut2	1.0034	1.42334e-13	2.4806e-09	0.192	0.119
Sptssa	1.00072	1.40703e-47	2.45217e-43	0.487	0.301
Tusc3	0.998956	3.52329e-09	6.14039e-05	0.142	0.09
Sec22b	0.992589	2.66026e-11	4.6363e-07	0.192	0.127
Ostc	0.989548	5.05791e-31	8.81492e-27	0.415	0.279
Xbp1	0.989349	2.89095e-25	5.03835e-21	0.341	0.221
Adk	0.978465	3.86213e-10	6.73092e-06	0.166	0.108
Swi5	0.977342	8.17382e-47	1.42453e-42	0.56	0.393
Tmed3	0.973809	6.34492e-35	1.10579e-30	0.417	0.266
Tmem9	0.971284	2.05057e-07	0.00357373	0.124	0.081
Bin1	0.969808	4.54384e-10	7.919e-06	0.152	0.096
Pdia6	0.966742	1.38325e-42	2.41073e-38	0.468	0.294
Ppp1r2	0.964724	6.846e-23	1.19312e-18	0.306	0.19
Por	0.963533	4.81436e-09	8.39047e-05	0.162	0.108
Prkca	0.950856	1.90714e-09	3.32377e-05	0.117	0.068
Tmed2	0.947604	8.57023e-60	1.49362e-55	0.612	0.421
Serf1	0.939014	1.65588e-10	2.88587e-06	0.165	0.105
Cd34	0.930632	5.22035e-65	9.09802e-61	0.608	0.353
Pgp	0.928205	7.72338e-07	0.0134603	0.112	0.072
Dlc1	0.926483	7.31994e-16	1.27572e-11	0.201	0.118
Cmtm3	0.92187	8.48575e-08	0.0014789	0.207	0.156
Col5a1	0.921819	2.86101e-06	0.0498617	0.157	0.116
Sec11a	0.914185	5.2929e-26	9.22446e-22	0.392	0.269
Sparc	0.912577	1.25021e-149	2.17887e-145	0.941	0.7
Lman1	0.89597	9.74179e-08	0.0016978	0.149	0.102
Ctsf	0.894766	1.09395e-06	0.0190654	0.125	0.084
Tceal8	0.893952	3.85041e-15	6.7105e-11	0.278	0.193
Surf4	0.89276	2.82033e-07	0.00491528	0.146	0.1
Steap4	0.888623	1.39858e-28	2.43744e-24	0.254	0.127
Mpv17l2	0.886239	1.31607e-06	0.0229365	0.115	0.075
Arl3	0.884487	1.505e-13	2.62291e-09	0.25	0.171
Aebp1	0.880948	2.69891e-40	4.70366e-36	0.445	0.257
Fcgrt	0.879349	1.66812e-34	2.9072e-30	0.485	0.329
Insig1	0.872045	4.99393e-09	8.70342e-05	0.115	0.067
Tcn2	0.869887	1.06452e-11	1.85525e-07	0.165	0.1
Selenom	0.868441	2.65995e-75	4.63576e-71	0.722	0.473
Tmed1	0.861803	1.3888e-06	0.024204	0.158	0.114
Tm2d1	0.860165	9.52693e-13	1.66035e-08	0.227	0.153
Elovl5	0.860025	9.51379e-07	0.0165806	0.105	0.066
Hspa5	0.852782	1.32185e-42	2.30372e-38	0.592	0.422
Ebf1	0.847602	5.05312e-58	8.80659e-54	0.645	0.416
Pdia4	0.846544	3.14318e-11	5.47793e-07	0.241	0.171
Sar1a	0.837572	3.89127e-17	6.7817e-13	0.323	0.226
Phlda3	0.835035	1.88897e-16	3.2921e-12	0.198	0.112
Pttg1ip	0.834544	9.02709e-14	1.57324e-09	0.277	0.196
Ssr2	0.830879	6.49189e-14	1.13141e-09	0.328	0.247
Jkamp	0.827264	1.43888e-09	2.50768e-05	0.141	0.087
Ndn	0.824653	2.49879e-08	0.00043549	0.199	0.145
Oat	0.822548	2.00104e-25	3.48741e-21	0.39	0.262
Cnpy2	0.820331	3.86621e-16	6.73803e-12	0.329	0.238
Tbc1d10a	0.815873	2.20006e-08	0.000383426	0.1	0.057
Sept11	0.81196	5.97142e-09	0.00010407	0.181	0.124
Fastk	0.808251	2.75919e-07	0.00480872	0.113	0.07
Timm17b	0.802138	9.74592e-08	0.00169852	0.131	0.084
Selenok	0.796158	8.47944e-68	1.4778e-63	0.764	0.589
Rcn2	0.793967	1.2194e-11	2.12517e-07	0.255	0.184
Tuba1a	0.790443	2.95882e-75	5.15664e-71	0.774	0.536
Scd2	0.777313	2.17308e-13	3.78724e-09	0.158	0.089
Cldnd1	0.776441	2.56295e-07	0.00446671	0.175	0.126
P4ha1	0.775064	7.61333e-08	0.00132685	0.117	0.072
Calu	0.774749	4.68535e-08	0.000816562	0.221	0.165
Cebpd	0.774222	2.41412e-27	4.20733e-23	0.417	0.275
Tspan31	0.774012	4.15683e-08	0.000724452	0.189	0.136
Arf4	0.771785	3.07623e-30	5.36126e-26	0.541	0.404
Tm9sf3	0.771094	8.61935e-07	0.0150218	0.191	0.143
Ginm1	0.763482	9.69125e-10	1.68899e-05	0.228	0.164
Scpep1	0.75936	8.58715e-08	0.00149657	0.166	0.115
Ifngr1	0.759224	1.71006e-17	2.98029e-13	0.296	0.197
Eva1b	0.75798	4.60068e-11	8.01806e-07	0.196	0.127
H13	0.756069	6.65634e-09	0.000116007	0.234	0.174
Tmx1	0.755717	2.64043e-06	0.0460175	0.129	0.088
Morf4l2	0.751534	2.22432e-20	3.87655e-16	0.396	0.286
Vtn	0.749106	6.47098e-22	1.12776e-17	0.222	0.115
Ergic3	0.748296	1.34827e-17	2.34976e-13	0.33	0.228
Nucb2	0.74778	2.15137e-09	3.74941e-05	0.214	0.153
Mcrip1	0.739078	7.25353e-12	1.26414e-07	0.287	0.214
Dpep1	0.735532	5.8477e-18	1.01914e-13	0.331	0.223
Sra1	0.734331	4.35413e-07	0.00758838	0.224	0.175
Mettl9	0.730328	2.53035e-06	0.044099	0.144	0.101
Atxn10	0.726341	3.45671e-07	0.00602435	0.187	0.137
Cd164	0.72047	2.23942e-07	0.00390285	0.217	0.165
Tsc22d3	0.714733	1.29249e-24	2.25255e-20	0.378	0.245
Ier3ip1	0.714687	5.00928e-17	8.73018e-13	0.386	0.292
Hmgn3	0.709974	1.38451e-10	2.41292e-06	0.252	0.181
Asah1	0.709078	3.31712e-13	5.78108e-09	0.283	0.201
Hsp90b1	0.706401	2.62488e-30	4.57463e-26	0.523	0.374
Ift20	0.705315	9.09552e-14	1.58517e-09	0.301	0.216
Pdlim2	0.703054	2.16516e-09	3.77344e-05	0.247	0.182
Tecr	0.702873	4.32755e-23	7.54205e-19	0.43	0.305
Col4a1	0.70242	3.26551e-08	0.000569112	0.172	0.117
Anxa5	0.70169	6.15567e-48	1.07281e-43	0.685	0.502
Gpx8	0.694112	7.73324e-19	1.34775e-14	0.394	0.28
Lrpap1	0.689805	5.77421e-07	0.0100633	0.21	0.161
Tmem258	0.681542	1.31236e-19	2.28719e-15	0.48	0.379
Ssbp2	0.675739	8.19532e-09	0.000142828	0.164	0.108
Pam	0.674279	2.76434e-06	0.0481769	0.211	0.162
Aspa	0.665313	2.35269e-56	4.10026e-52	0.233	0.067
Rarres2	0.659171	3.50823e-74	6.11414e-70	0.79	0.493
Rer1	0.654931	8.71432e-11	1.51873e-06	0.332	0.261
Arl4a	0.651711	1.32201e-09	2.304e-05	0.247	0.18
Adprh	0.648892	1.96389e-06	0.0342267	0.179	0.132
Cope	0.641502	1.82283e-11	3.17683e-07	0.378	0.308
Tmed10	0.640622	2.20508e-23	3.84301e-19	0.493	0.379
Tram1	0.637339	4.86974e-07	0.00848699	0.236	0.183
Tspan3	0.634675	5.4142e-11	9.43587e-07	0.313	0.24
Serpinf1	0.626945	3.36758e-126	5.86903e-122	0.813	0.376
Tmed9	0.624397	3.28324e-18	5.72202e-14	0.483	0.384
Mydgf	0.623596	1.94521e-06	0.0339011	0.199	0.153
Tmem30a	0.622156	3.62276e-07	0.00631375	0.175	0.124
Spcs2	0.616714	5.74024e-18	1.00041e-13	0.455	0.348
Spcs1	0.609221	6.55525e-23	1.14245e-18	0.536	0.419
Tceal9	0.602061	2.26696e-20	3.95085e-16	0.476	0.359
Pigp	0.597122	5.86281e-07	0.0102177	0.215	0.163
Sec61b	0.595141	6.85884e-19	1.19536e-14	0.548	0.443
Sparcl1	0.585168	6.35015e-52	1.1067e-47	0.559	0.307
Slc50a1	0.584448	1.8548e-09	3.23254e-05	0.243	0.175
Krtcap2	0.565008	2.58722e-17	4.509e-13	0.517	0.413
Selenop	0.560747	6.50709e-47	1.13406e-42	0.67	0.455
Reep5	0.557603	1.32917e-08	0.000231647	0.375	0.316
Tmem59	0.554268	8.01083e-25	1.39613e-20	0.613	0.487
mt-Cytb	0.548946	3.61271e-78	6.29624e-74	0.924	0.829
mt-Atp6	0.548935	1.99552e-82	3.47778e-78	0.964	0.917
Calr	0.547091	3.48904e-10	6.0807e-06	0.376	0.303
Ypel3	0.541896	2.47539e-14	4.31412e-10	0.42	0.32
Gas7	0.541648	4.33166e-30	7.54922e-26	0.338	0.189
F3	0.537828	1.07914e-26	1.88072e-22	0.246	0.123
Plat	0.534859	1.96985e-14	3.43305e-10	0.313	0.218
Ddost	0.534528	9.15084e-10	1.59481e-05	0.33	0.261
Zbtb20	0.521178	1.88646e-15	3.28772e-11	0.479	0.375
Ppib	0.517951	1.83922e-17	3.2054e-13	0.58	0.477
Pcolce	0.517548	3.84957e-45	6.70903e-41	0.632	0.376
Sec62	0.517252	3.62016e-19	6.30921e-15	0.532	0.414
Egr1	0.516222	1.96116e-08	0.000341791	0.337	0.266
Dpm3	0.513496	1.7734e-12	3.09068e-08	0.446	0.369
Htra3	0.51008	7.95377e-10	1.38618e-05	0.306	0.231
Sfr1	0.498104	1.4625e-07	0.00254885	0.338	0.278
Degs1	0.494673	1.75916e-06	0.0306587	0.271	0.219
mt-Nd4	0.490514	2.31925e-40	4.042e-36	0.821	0.698
Ndufc2	0.487679	4.23465e-07	0.00738014	0.357	0.303
Fbn1	0.483628	7.51629e-12	1.30994e-07	0.269	0.184
Morf4l1	0.465388	5.02985e-21	8.76602e-17	0.669	0.572
Ddah2	0.461883	6.93602e-08	0.00120881	0.316	0.25
Ifitm2	0.444452	2.15909e-43	3.76286e-39	0.917	0.727
Serping1	0.443361	6.26243e-66	1.09142e-61	0.808	0.476
Tmem256	0.436711	2.22634e-09	3.88006e-05	0.49	0.427
Psap	0.433041	1.63281e-29	2.84565e-25	0.705	0.546
Cnn3	0.433039	1.44791e-19	2.52342e-15	0.39	0.266
Prdx5	0.423723	1.1086e-09	1.93206e-05	0.408	0.334
Ctsz	0.423609	4.12797e-07	0.00719422	0.376	0.318
Pdia3	0.418219	3.63919e-11	6.34239e-07	0.48	0.391
Rnase4	0.404905	2.48945e-10	4.33862e-06	0.371	0.286
Sec61g	0.392295	4.72367e-19	8.23241e-15	0.752	0.67
Emp3	0.384423	2.12154e-11	3.69742e-07	0.581	0.497
Hmgn1	0.37635	1.58804e-07	0.00276763	0.434	0.376
Marcks	0.373974	2.91196e-12	5.07496e-08	0.398	0.296
Map1lc3a	0.359133	7.62943e-09	0.000132966	0.433	0.358
Sema3b	0.349167	6.56812e-08	0.00114469	0.113	0.067
Dad1	0.34066	6.79226e-11	1.18375e-06	0.573	0.496
Arf5	0.338423	1.40206e-08	0.000244351	0.538	0.473
Ctsh	0.336098	1.10789e-06	0.0193084	0.226	0.169
Malat1	0.334047	8.95408e-47	1.56052e-42	0.996	0.993
Itm2b	0.33359	1.44228e-34	2.5136e-30	0.947	0.84
Atp6v1g1	0.324368	1.59905e-08	0.000278683	0.464	0.394
mt-Co1	0.272275	7.37865e-19	1.28595e-14	0.952	0.907
Lgals1	0.268054	3.44905e-22	6.011e-18	0.899	0.695
Xist	0.267798	4.31333e-08	0.000751727	0.772	0.73
mt-Co2	0.263814	1.73663e-17	3.0266e-13	0.855	0.777
mt-Nd1	0.255144	6.30076e-19	1.0981e-14	0.927	0.853

## Sheet: PC
gene	avg_log2FC	p_val	p_val_adj	pct.1	pct.2
Colec11	8.31512	2.27767e-276	3.96952e-272	0.284	0.002
Ace2	8.13026	5.35148e-111	9.32656e-107	0.109	0
Adra2a	7.67036	1.38432e-195	2.41259e-191	0.21	0.002
Tmem182	7.50653	3.23985e-91	5.64641e-87	0.105	0.001
Kcnj8	6.93398	0	0	0.515	0.013
Slc7a2	6.83852	1.45769e-207	2.54046e-203	0.258	0.004
Rgs5	6.8016	0	0	0.913	0.025
Ifitm1	6.53316	0	0	0.817	0.026
Lin7a	6.3944	1.45042e-86	2.52779e-82	0.109	0.002
Emid1	6.14813	2.76233e-212	4.81419e-208	0.288	0.006
Higd1b	6.06295	0	0	0.659	0.018
Ntm	5.79372	1.06155e-155	1.85007e-151	0.245	0.007
Heyl	5.55679	2.14398e-132	3.73653e-128	0.231	0.009
Myo1b	5.542	1.71607e-231	2.99076e-227	0.376	0.012
Sept4	5.42132	5.57856e-284	9.72232e-280	0.528	0.024
Ephx3	5.3633	1.51467e-82	2.63977e-78	0.127	0.004
Tnfrsf21	5.32368	2.95612e-131	5.15192e-127	0.253	0.012
Cyp4b1	5.22671	8.7626e-197	1.52715e-192	0.349	0.014
Abcc9	5.07172	2.87531e-107	5.01109e-103	0.245	0.015
Sdc1	4.99847	7.15364e-169	1.24674e-164	0.402	0.027
Fhl2	4.82567	1.48575e-83	2.58937e-79	0.205	0.014
Gucy1b1	4.69073	1.26881e-140	2.21129e-136	0.306	0.017
Ddit4l	4.66614	4.58188e-64	7.9853e-60	0.162	0.011
Adora2a	4.61752	2.93949e-43	5.12295e-39	0.1	0.006
Nt5dc2	4.49851	8.92315e-63	1.55513e-58	0.153	0.01
Gm13889	4.4526	1.39138e-130	2.4249e-126	0.31	0.02
Notch3	4.44486	1.25232e-154	2.18255e-150	0.38	0.026
Gm13470	4.38442	1.11777e-62	1.94805e-58	0.153	0.01
Vstm4	4.30084	2.29768e-88	4.0044e-84	0.249	0.02
Slc11a1	4.28256	7.64971e-65	1.33319e-60	0.179	0.014
Ndufa4l2	4.18236	5.62181e-296	9.79769e-292	0.825	0.077
Cystm1	4.04242	6.17498e-186	1.07618e-181	0.555	0.052
Rgs16	3.9833	3.50417e-56	6.10707e-52	0.231	0.03
Angpt2	3.97809	2.13884e-44	3.72757e-40	0.135	0.012
1500009L16Rik	3.95616	1.82523e-104	3.18101e-100	0.389	0.047
Bok	3.94905	1.99363e-42	3.4745e-38	0.188	0.026
Des	3.90027	4.55663e-150	7.94129e-146	0.432	0.037
Agtr1a	3.84887	5.48231e-76	9.55457e-72	0.31	0.04
Pdgfrb	3.8343	7.0294e-89	1.22508e-84	0.38	0.054
Stard8	3.80038	5.40858e-37	9.42607e-33	0.122	0.012
Npy1r	3.76463	3.84347e-49	6.6984e-45	0.17	0.018
Ptprk	3.74477	9.7318e-23	1.69606e-18	0.1	0.014
Kcne4	3.73666	1.96291e-41	3.42096e-37	0.162	0.019
Ednra	3.66566	2.50935e-34	4.37329e-30	0.131	0.015
Ifngr2	3.65345	1.97098e-79	3.43503e-75	0.393	0.065
Rasl12	3.63125	8.87314e-68	1.54641e-63	0.223	0.022
Gucy1a1	3.6224	1.57415e-69	2.74342e-65	0.236	0.024
Il34	3.60816	1.49967e-94	2.61363e-90	0.384	0.05
Rem1	3.55988	1.21905e-82	2.12457e-78	0.332	0.042
A830082K12Rik	3.55485	5.40771e-27	9.42455e-23	0.1	0.011
Inpp4b	3.54155	7.99797e-34	1.39389e-29	0.148	0.02
B430010I23Rik	3.51798	3.56701e-28	6.21658e-24	0.144	0.023
Hspb2	3.50856	2.04703e-88	3.56757e-84	0.332	0.038
Cox4i2	3.49034	3.23683e-112	5.64114e-108	0.341	0.03
Gm13861	3.40767	2.8826e-49	5.02379e-45	0.21	0.027
Gja4	3.39575	4.98473e-53	8.68738e-49	0.218	0.028
Gm2564	3.37899	8.80819e-32	1.53509e-27	0.183	0.033
Hrct1	3.37534	4.86918e-34	8.48601e-30	0.153	0.021
Tmem50b	3.36105	5.35236e-30	9.32809e-26	0.14	0.02
Gm14005	3.35005	1.23132e-30	2.14595e-26	0.17	0.029
Galnt16	3.34206	7.32648e-21	1.27686e-16	0.122	0.022
Vtn	3.33433	1.99525e-128	3.47732e-124	0.651	0.121
Arhgef17	3.32972	1.17563e-26	2.04889e-22	0.114	0.015
Gm15261	3.23995	9.36972e-23	1.63295e-18	0.118	0.019
Gjc1	3.23337	1.79076e-27	3.12093e-23	0.148	0.025
Nr2f1	3.21046	1.9333e-32	3.36935e-28	0.144	0.02
Gcnt2	3.20066	8.69675e-28	1.51567e-23	0.109	0.013
Ptp4a3	3.17812	2.32239e-111	4.04745e-107	0.59	0.108
Mcam	3.16788	9.25759e-43	1.61341e-38	0.162	0.018
Rdh5	3.156	1.09752e-22	1.91276e-18	0.148	0.03
Slc12a2	3.14765	1.9197e-23	3.34565e-19	0.118	0.018
Gm14964	3.12534	9.36134e-41	1.63149e-36	0.192	0.028
Rap2a	3.09443	1.01639e-23	1.77137e-19	0.153	0.03
Pdgfa	3.09189	7.82062e-83	1.36298e-78	0.38	0.055
Klhdc8b	3.05591	2.92849e-15	5.10377e-11	0.105	0.022
Rrad	2.916	2.99606e-78	5.22153e-74	0.384	0.059
Dtx3	2.85525	3.09431e-46	5.39276e-42	0.354	0.085
Zfp467	2.85004	1.26406e-18	2.20301e-14	0.14	0.031
Pcdh19	2.84588	9.61942e-12	1.67647e-07	0.105	0.027
Gnb4	2.83037	4.32667e-31	7.54051e-27	0.258	0.064
Filip1l	2.81421	1.40517e-27	2.44893e-23	0.236	0.06
Fam162a	2.79798	1.65195e-49	2.87901e-45	0.454	0.135
Itga1	2.75819	3.09452e-21	5.39312e-17	0.148	0.031
Phlda1	2.73739	2.44044e-108	4.25319e-104	0.852	0.304
Cog7	2.71475	3.65229e-14	6.36521e-10	0.118	0.029
Nab1	2.71303	8.07115e-23	1.40664e-18	0.192	0.047
Tinagl1	2.68644	1.48457e-67	2.58731e-63	0.419	0.081
Gyg	2.61424	8.75869e-17	1.52646e-12	0.179	0.053
Isyna1	2.60999	6.71959e-17	1.17109e-12	0.166	0.046
C1qtnf7	2.60445	7.53918e-12	1.31393e-07	0.131	0.039
Gng11	2.57641	1.88372e-97	3.28294e-93	0.834	0.309
Cald1	2.56803	7.01333e-82	1.22228e-77	0.769	0.316
Nexn	2.49502	1.92444e-12	3.35391e-08	0.1	0.024
Steap4	2.47705	5.69874e-44	9.93176e-40	0.459	0.149
Rgs4	2.46378	5.71939e-42	9.96776e-38	0.218	0.034
Serpine2	2.44627	2.04126e-51	3.5575e-47	0.498	0.152
Myl9	2.43776	4.33307e-153	7.55167e-149	0.908	0.224
Atp1b2	2.42429	1.85336e-34	3.23004e-30	0.223	0.042
Rasl11a	2.38646	6.19394e-73	1.07948e-68	0.328	0.044
Sept7	2.38621	7.95442e-55	1.3863e-50	0.677	0.329
Jag1	2.36931	2.03309e-09	3.54326e-05	0.127	0.043
Myh9	2.35761	1.06444e-21	1.85511e-17	0.21	0.057
Mprip	2.35035	8.6135e-17	1.50116e-12	0.223	0.077
Ptk2	2.34258	5.168e-21	9.00679e-17	0.183	0.045
Nrp1	2.32408	3.13201e-13	5.45847e-09	0.205	0.078
Slco3a1	2.32041	3.47461e-08	0.000605554	0.122	0.045
Ccl19	2.31349	1.45876e-29	2.54233e-25	0.236	0.054
Tmem38b	2.30011	5.31745e-10	9.26725e-06	0.105	0.031
Lhfp	2.2968	6.12493e-33	1.06745e-28	0.41	0.148
Mgst3	2.2903	2.13506e-32	3.72098e-28	0.424	0.162
Efhd2	2.27207	2.40207e-22	4.18633e-18	0.271	0.088
Sult1a1	2.24611	4.06149e-15	7.07837e-11	0.153	0.043
Timp3	2.2456	1.18307e-46	2.06185e-42	0.664	0.321
Rmdn1	2.2273	3.99794e-09	6.96761e-05	0.1	0.03
Tpm1	2.22355	7.84233e-72	1.36676e-67	0.59	0.155
Mfge8	2.20577	8.70674e-54	1.51741e-49	0.633	0.257
Ift43	2.19283	1.11491e-16	1.94306e-12	0.231	0.082
Pdlim1	2.18906	2.47014e-11	4.30496e-07	0.179	0.069
Errfi1	2.18227	1.27812e-38	2.2275e-34	0.432	0.139
Ndrg2	2.16006	8.88091e-36	1.54776e-31	0.428	0.145
Pde1a	2.14323	4.58101e-15	7.98378e-11	0.148	0.04
Rbpms	2.11976	3.87455e-25	6.75256e-21	0.341	0.124
Nr2f2	2.11755	1.21064e-36	2.10991e-32	0.441	0.151
Vasp	2.08871	1.22796e-20	2.1401e-16	0.301	0.112
Alad	2.08397	8.10007e-07	0.0141168	0.105	0.04
Pkig	2.07145	1.3715e-33	2.39024e-29	0.437	0.16
Tspan12	2.06575	2.92923e-14	5.10506e-10	0.14	0.038
Rasgrp2	2.03687	1.15012e-47	2.00442e-43	0.568	0.202
Tceal1	2.0196	2.00435e-09	3.49318e-05	0.135	0.048
Snrk	2.01299	4.01915e-12	7.00458e-08	0.157	0.052
Cryab	2.00895	5.83403e-68	1.01675e-63	0.703	0.252
Cdc42ep4	1.97427	1.09992e-06	0.0191695	0.109	0.042
Epas1	1.96358	2.56379e-22	4.46818e-18	0.218	0.058
Fads3	1.95342	5.60009e-10	9.75984e-06	0.114	0.035
Snhg20	1.9483	1.30803e-08	0.000227964	0.135	0.051
Procr	1.94187	1.21817e-14	2.12302e-10	0.262	0.11
Hotairm1	1.89513	2.1379e-06	0.0372593	0.105	0.041
Arhgap15	1.88441	3.01788e-10	5.25957e-06	0.122	0.038
Rcan2	1.87133	2.16451e-08	0.000377231	0.122	0.044
Zeb2	1.84861	1.19855e-22	2.08883e-18	0.415	0.188
Anxa11	1.83177	2.94845e-08	0.000513855	0.192	0.092
Eif4e3	1.82292	1.09247e-06	0.0190396	0.105	0.04
Arhgef25	1.80222	5.36733e-08	0.000935419	0.135	0.053
Ssbp4	1.79774	4.19222e-09	7.3062e-05	0.188	0.083
Gipc1	1.7897	2.77611e-08	0.000483821	0.162	0.069
Mrps6	1.7327	6.33639e-08	0.00110431	0.135	0.054
Actn4	1.73062	7.33632e-11	1.27857e-06	0.227	0.102
Cd151	1.72909	1.05848e-13	1.84471e-09	0.323	0.162
Mef2c	1.71095	5.86137e-23	1.02152e-18	0.328	0.115
Sncg	1.6634	1.47601e-27	2.57238e-23	0.293	0.081
Ets1	1.66172	7.6291e-17	1.3296e-12	0.183	0.052
Tmem176a	1.64118	9.0772e-26	1.58197e-21	0.38	0.138
Nkd1	1.63372	1.53241e-08	0.000267069	0.122	0.043
Nbeal1	1.6284	6.66756e-07	0.0116202	0.188	0.096
Tmem176b	1.62429	8.73887e-31	1.52301e-26	0.467	0.177
Lbh	1.61203	2.46955e-15	4.30393e-11	0.214	0.071
Drap1	1.60312	1.18572e-10	2.06648e-06	0.31	0.169
Tns1	1.56015	1.74673e-07	0.0030442	0.201	0.102
Igfbp7	1.54502	8.73265e-45	1.52193e-40	0.742	0.366
Cnn2	1.53859	2.19423e-10	3.82411e-06	0.24	0.112
Uba2	1.47032	8.64041e-07	0.0150585	0.192	0.099
Eva1b	1.46806	2.48433e-08	0.000432969	0.258	0.14
Hes1	1.45325	5.71606e-12	9.96194e-08	0.306	0.149
Cav2	1.4475	3.52433e-07	0.0061422	0.153	0.067
Bcam	1.42989	9.11066e-13	1.5878e-08	0.201	0.072
Cd200	1.41344	1.18085e-17	2.05799e-13	0.389	0.177
Bloc1s1	1.41218	1.22357e-18	2.13243e-14	0.52	0.316
Sh3bgrl	1.3991	1.1347e-06	0.0197755	0.266	0.165
Cav1	1.38506	1.39738e-20	2.43536e-16	0.441	0.205
Ktn1	1.3834	9.85188e-08	0.00171699	0.218	0.112
Cfh	1.36685	7.81938e-21	1.36276e-16	0.301	0.105
Nrip2	1.35203	1.59248e-12	2.77537e-08	0.144	0.042
Aldoa	1.34279	1.20512e-21	2.10029e-17	0.611	0.404
G0s2	1.30481	3.90574e-12	6.80692e-08	0.288	0.134
Fermt2	1.30189	3.03825e-11	5.29507e-07	0.341	0.188
Gadd45g	1.28897	1.36984e-12	2.38736e-08	0.463	0.277
Mylk	1.28832	1.29027e-13	2.24868e-09	0.218	0.079
Hspa1a	1.28542	1.06739e-08	0.000186024	0.162	0.065
Plac9b	1.27828	3.1702e-15	5.52503e-11	0.502	0.32
Tsc22d1	1.27709	4.44048e-33	7.73887e-29	0.59	0.255
Crip2	1.25515	1.48147e-26	2.58191e-22	0.659	0.365
Slc9a3r2	1.23511	2.56274e-11	4.46634e-07	0.253	0.111
Dusp1	1.23041	4.68532e-09	8.16557e-05	0.441	0.295
Tpm2	1.21898	1.26348e-51	2.20199e-47	0.419	0.095
Ppp1r12a	1.2186	2.85418e-07	0.00497426	0.231	0.125
S100a11	1.18351	1.30979e-27	2.28271e-23	0.808	0.57
Prkar1a	1.18244	5.64073e-07	0.00983067	0.332	0.224
Ebf1	1.17186	4.75592e-20	8.28862e-16	0.659	0.471
Esam	1.16301	2.15442e-20	3.75472e-16	0.306	0.102
Cyb5r3	1.16055	5.78569e-07	0.0100833	0.358	0.25
Nbl1	1.09479	3.54023e-12	6.16992e-08	0.419	0.247
Calm3	1.08651	2.19748e-07	0.00382977	0.397	0.291
Tprgl	1.07975	9.04985e-07	0.0157721	0.358	0.255
Gnb1	1.07691	4.60305e-08	0.00080222	0.428	0.304
Acta2	1.06318	4.38895e-95	7.64906e-91	0.515	0.08
Atp5b	1.01934	1.4503e-11	2.52758e-07	0.581	0.46
Ckb	1.01204	5.51432e-07	0.00961036	0.284	0.168
Csrp1	1.00804	7.16762e-13	1.24917e-08	0.437	0.243
Aspn	0.981714	2.37611e-11	4.14109e-07	0.384	0.212
Prdx5	0.978944	2.95538e-07	0.00515064	0.45	0.35
Slc25a4	0.958933	3.32072e-14	5.78735e-10	0.629	0.482
Tspan3	0.934273	1.19929e-06	0.0209013	0.362	0.255
Tpm4	0.92288	2.48667e-06	0.0433377	0.397	0.299
Lgals1	0.91885	1.9731e-31	3.43871e-27	0.943	0.742
Zfp36l1	0.914841	7.26216e-07	0.0126565	0.419	0.311
Capzb	0.906702	1.2589e-06	0.02194	0.415	0.316
Cox8a	0.901978	3.47673e-22	6.05924e-18	0.803	0.635
Pltp	0.88794	6.05057e-09	0.000105449	0.288	0.151
Minos1	0.878955	1.7192e-07	0.00299622	0.502	0.398
Laptm4a	0.859919	3.6464e-27	6.35495e-23	0.891	0.719
Nedd8	0.856015	2.00012e-06	0.0348581	0.476	0.397
Myl12a	0.853251	1.2232e-14	2.1318e-10	0.725	0.59
Tmsb4x	0.820191	4.8121e-39	8.38653e-35	0.978	0.83
Malat1	0.797917	2.13025e-45	3.7126e-41	1	0.994
Arhgdib	0.796651	7.18007e-08	0.00125134	0.218	0.103
Ppia	0.784612	5.28442e-28	9.20969e-24	0.93	0.869
Ywhaq	0.781083	1.72762e-07	0.00301089	0.507	0.394
Uqcr10	0.775689	2.16894e-06	0.0378003	0.563	0.483
Atpif1	0.769431	2.29178e-06	0.0399412	0.48	0.389
Ptma	0.748818	4.31101e-22	7.51324e-18	0.9	0.838
Mustn1	0.670347	5.74665e-11	1.00153e-06	0.354	0.189
Cpe	0.664144	2.83906e-06	0.0494791	0.432	0.314
Selenow	0.663634	3.25987e-16	5.6813e-12	0.86	0.773
Ifitm3	0.651868	8.30414e-20	1.44725e-15	0.943	0.779
Cox6b1	0.629431	5.93269e-07	0.0103395	0.62	0.551
Chchd2	0.610165	9.85497e-07	0.0171752	0.651	0.581
Hmgb1	0.56884	2.02965e-07	0.00353728	0.707	0.652
mt-Co3	0.550153	2.19269e-14	3.82143e-10	0.917	0.915
Art3	0.530507	1.33886e-08	0.000233336	0.201	0.085
Calm1	0.51907	6.01397e-09	0.000104811	0.721	0.632
Myl6	0.510542	1.13406e-18	1.97643e-14	0.869	0.739
Sparc	0.509201	1.47506e-17	2.57074e-13	0.913	0.76
Dynll1	0.509162	1.85457e-07	0.00323214	0.742	0.705
Tagln	0.50517	2.08001e-30	3.62505e-26	0.293	0.07
Atp5l	0.500366	2.81398e-06	0.0490421	0.712	0.661
Calm2	0.477274	7.02243e-07	0.0122387	0.694	0.638
mt-Co2	0.464043	1.43115e-08	0.00024942	0.83	0.797
mt-Cytb	0.457054	3.87303e-09	6.74992e-05	0.865	0.855
Crip1	0.446755	3.33293e-25	5.80863e-21	0.965	0.858
Prdx1	0.415398	1.05302e-06	0.0183521	0.773	0.732
Cox6c	0.376752	6.27952e-07	0.010944	0.782	0.726
Ifitm2	0.373604	3.55893e-08	0.00062025	0.878	0.775
Pfn1	0.351738	3.13799e-10	5.46888e-06	0.843	0.797
Cyr61	0.347368	1.80381e-06	0.0314368	0.236	0.127
mt-Atp6	0.335297	2.29192e-07	0.00399436	0.934	0.93
H3f3b	0.286311	2.98675e-13	5.20531e-09	0.908	0.866

## Sheet: BC
gene	avg_log2FC	p_val	p_val_adj	pct.1	pct.2
Mzb1	14.3267	6.98777e-285	1.21783e-280	0.256	0
Cd19	12.9383	8.79328e-119	1.53249e-114	0.106	0
Gm30211	12.892	6.86994e-112	1.19729e-107	0.1	0
Fcmr	12.5615	0	0	0.3	0
Ighd	11.9405	4.72749e-257	8.23906e-253	0.238	0
Ly6d	11.7628	0	0	0.525	0
Igkc	11.483	0	0	0.925	0.003
Iglc2	11.3583	0	0	0.744	0.001
Iglc1	11.066	2.12184e-174	3.69795e-170	0.169	0
Ms4a1	10.2755	0	0	0.375	0.001
Iglc3	9.43847	0	0	0.512	0.001
Vpreb3	9.23775	8.08696e-106	1.40939e-101	0.106	0
Fcer2a	9.06947	4.78917e-160	8.34656e-156	0.15	0
Gm31243	8.74707	1.64687e-277	2.87017e-273	0.294	0.002
Cd79b	8.63155	0	0	0.5	0.003
Cd79a	8.60945	0	0	0.756	0.006
Bank1	8.51907	1.0502e-189	1.83029e-185	0.212	0.002
Siglecg	8.33114	6.82769e-115	1.18993e-110	0.138	0.001
Bcl11a	7.37565	1.54018e-85	2.68422e-81	0.112	0.002
H2-Ob	7.34042	1.24098e-234	2.16278e-230	0.312	0.005
H2-Oa	7.1603	1.78717e-151	3.11468e-147	0.219	0.004
H2-DMb2	6.97268	0	0	0.512	0.013
Irf4	6.37739	1.82166e-47	3.1748e-43	0.1	0.004
Ighm	6.15163	3.14808e-263	5.48648e-259	0.606	0.03
Blnk	6.13999	4.99945e-57	8.71303e-53	0.131	0.006
Cd180	5.91821	1.93836e-50	3.37817e-46	0.1	0.004
Cd72	5.64499	1.42933e-80	2.49103e-76	0.144	0.004
Hvcn1	5.39001	7.72044e-64	1.34552e-59	0.181	0.011
Gm8369	5.34723	2.55268e-141	4.44881e-137	0.269	0.009
Cd37	5.03507	2.91754e-161	5.08468e-157	0.444	0.027
Rnase6	5.01954	5.64033e-28	9.82996e-24	0.112	0.011
Napsa	4.3403	1.58538e-45	2.76301e-41	0.188	0.018
Ccr7	4.27637	1.55271e-83	2.70606e-79	0.219	0.012
Cd24a	4.27347	2.38029e-51	4.14837e-47	0.2	0.018
Ptpn6	4.21182	5.12972e-28	8.94008e-24	0.144	0.018
Lat2	4.13444	5.75406e-30	1.00282e-25	0.144	0.016
Ptprcap	3.99794	7.2953e-73	1.27143e-68	0.256	0.02
Fchsd2	3.96948	1.4106e-20	2.45839e-16	0.1	0.012
Ikzf1	3.96598	1.70004e-24	2.96283e-20	0.106	0.011
Snn	3.90904	1.88344e-33	3.28245e-29	0.156	0.017
Rel	3.90521	9.98558e-24	1.74029e-19	0.169	0.029
Lyn	3.89265	1.34887e-19	2.35081e-15	0.131	0.021
Ltb	3.8174	4.80357e-90	8.37167e-86	0.338	0.029
Pmf1	3.72693	3.11079e-25	5.42148e-21	0.119	0.013
Ms4a4c	3.70033	3.03233e-22	5.28474e-18	0.1	0.011
Hhex	3.6932	2.37871e-18	4.14562e-14	0.112	0.017
Plaur	3.68756	5.76122e-18	1.00407e-13	0.131	0.023
Stk17b	3.67455	2.07753e-49	3.62072e-45	0.269	0.035
Ly86	3.67012	2.31408e-30	4.03297e-26	0.162	0.021
Ralgps2	3.66168	3.50232e-15	6.10384e-11	0.106	0.018
Cd74	3.59134	5.13328e-257	8.94627e-253	1	0.104
Satb1	3.56551	1.42311e-19	2.48019e-15	0.112	0.015
Sell	3.55168	1.02793e-26	1.79148e-22	0.112	0.011
Irf8	3.54788	4.92682e-45	8.58646e-41	0.181	0.017
Samsn1	3.5441	1.08287e-18	1.88722e-14	0.125	0.02
Cd69	3.53985	5.26527e-41	9.1763e-37	0.181	0.019
Cd83	3.53954	1.61029e-71	2.80642e-67	0.338	0.038
Cytip	3.53675	7.72818e-27	1.34687e-22	0.156	0.022
Apobec3	3.52979	1.64056e-24	2.85916e-20	0.169	0.028
H2-Aa	3.52466	0	0	0.938	0.063
Tspan32	3.52175	1.29474e-22	2.25646e-18	0.119	0.015
Grap	3.39045	4.79813e-20	8.36218e-16	0.169	0.033
Arhgap45	3.34513	2.43483e-30	4.24342e-26	0.206	0.033
Map3k1	3.2808	5.42679e-19	9.4578e-15	0.156	0.03
Ppp1r16b	3.23183	8.58437e-17	1.49608e-12	0.1	0.014
Ezr	3.22446	9.44408e-15	1.64591e-10	0.138	0.03
Cd2	3.21853	2.78745e-18	4.85796e-14	0.131	0.022
Slc38a1	3.21185	4.22083e-15	7.35606e-11	0.1	0.016
Il2rg	3.20601	7.26639e-31	1.26639e-26	0.2	0.03
Cyth1	3.18332	7.4419e-13	1.29697e-08	0.125	0.028
Coro1a	3.17857	1.5476e-63	2.69716e-59	0.406	0.063
Rac2	3.16347	1.15093e-88	2.00584e-84	0.5	0.069
H2-Ab1	3.1548	2.2048e-284	3.84253e-280	0.919	0.068
Mef2c	3.14518	4.00416e-53	6.97844e-49	0.488	0.113
H2-Eb1	3.13832	1.52815e-239	2.66326e-235	0.794	0.059
H2-DMa	3.07665	7.53783e-71	1.31369e-66	0.369	0.045
Lcp1	3.00924	4.39935e-22	7.66719e-18	0.206	0.044
Fam107b	2.9882	1.16336e-11	2.02751e-07	0.131	0.033
Cd52	2.97122	2.53228e-109	4.41326e-105	0.65	0.094
Pold4	2.93002	4.6607e-15	8.12266e-11	0.219	0.067
Dennd4a	2.88206	1.73674e-13	3.0268e-09	0.156	0.04
Swap70	2.8596	6.39769e-08	0.00111499	0.138	0.048
Snhg12	2.8463	1.54283e-10	2.68885e-06	0.144	0.042
Gmfg	2.80042	1.62191e-30	2.82667e-26	0.262	0.052
Cd38	2.69215	2.25216e-11	3.92507e-07	0.112	0.025
Limd2	2.6889	1.14657e-19	1.99824e-15	0.238	0.062
Ets1	2.67165	2.1748e-16	3.79023e-12	0.2	0.053
Laptm5	2.66003	1.88868e-14	3.2916e-10	0.175	0.046
Ptprc	2.64797	4.84818e-11	8.4494e-07	0.138	0.037
Mif4gd	2.62287	7.98463e-10	1.39156e-05	0.156	0.05
Scd1	2.62251	6.45166e-08	0.0011244	0.138	0.047
Rcsd1	2.6218	2.60353e-07	0.00453743	0.1	0.03
Chchd10	2.58795	2.14588e-13	3.73985e-09	0.125	0.026
Arhgef1	2.57751	5.34014e-12	9.3068e-08	0.2	0.067
Arhgdib	2.56378	1.27283e-35	2.21828e-31	0.394	0.099
Foxp1	2.5467	7.04938e-22	1.22857e-17	0.362	0.129
Gimap5	2.50725	6.94294e-11	1.21002e-06	0.119	0.029
Btg1	2.4898	6.50896e-54	1.13438e-49	0.725	0.281
Serp1	2.48378	5.0877e-25	8.86685e-21	0.494	0.225
AC149090.1	2.45374	2.99292e-07	0.00521607	0.138	0.05
Gimap6	2.45034	3.37692e-25	5.8853e-21	0.275	0.066
Adrb2	2.45029	1.96068e-08	0.000341707	0.106	0.029
Ptpn18	2.43947	4.12929e-25	7.19652e-21	0.269	0.063
Rab10os	2.43783	3.93905e-08	0.000686498	0.144	0.05
Gm26917	2.43625	6.69625e-13	1.16702e-08	0.294	0.124
Snx5	2.41072	3.47775e-08	0.000606102	0.206	0.091
Rps27rt	2.41071	1.36589e-20	2.38047e-16	0.4	0.165
Sp110	2.38121	1.2135e-06	0.0211489	0.112	0.038
Unc93b1	2.37049	2.30377e-06	0.0401501	0.15	0.063
H2-Q7	2.31973	6.74299e-10	1.17517e-05	0.15	0.046
Cd53	2.29379	2.56078e-26	4.46292e-22	0.288	0.068
Srgn	2.28996	6.06252e-39	1.05658e-34	0.488	0.139
Tsc22d3	2.27188	4.14798e-22	7.2291e-18	0.531	0.274
Rps27	2.21496	3.18208e-87	5.54572e-83	1	0.963
Fau	2.19443	2.85223e-67	4.97086e-63	0.988	0.806
Ctss	2.17961	1.26813e-29	2.2101e-25	0.256	0.048
Hmgb2	2.11132	3.1352e-16	5.46403e-12	0.331	0.132
Tra2b	2.10264	2.64158e-23	4.60374e-19	0.569	0.313
Vps37b	2.06782	1.46138e-13	2.5469e-09	0.175	0.047
Shisa5	2.06122	7.19711e-20	1.25431e-15	0.506	0.271
H2-Q6	2.05895	4.2695e-07	0.00744088	0.1	0.03
Gm11808	2.0572	1.53609e-22	2.6771e-18	0.512	0.246
Rpl13a	1.94034	6.80264e-59	1.18556e-54	0.95	0.683
H2-DMb1	1.93884	1.87785e-13	3.27271e-09	0.162	0.041
Uba52	1.77615	2.78032e-57	4.84554e-53	0.988	0.801
Sub1	1.77002	2.22259e-21	3.87353e-17	0.644	0.452
Rps13	1.74331	1.70707e-54	2.97508e-50	0.956	0.698
Rps15a	1.73885	4.22711e-62	7.36701e-58	1	0.799
Rps20	1.71656	1.20781e-30	2.10497e-26	0.812	0.624
Rps24	1.71494	3.8884e-43	6.7767e-39	0.931	0.777
Plac8	1.69602	1.58187e-12	2.75688e-08	0.3	0.126
Rpl12	1.66398	5.28159e-22	9.20476e-18	0.669	0.458
Rps7	1.6317	4.57759e-54	7.97783e-50	0.981	0.745
Rpl27	1.60586	3.40538e-35	5.93489e-31	0.869	0.63
Rpl32	1.60468	1.30953e-57	2.28225e-53	0.994	0.833
Rpl18a	1.58462	1.67421e-70	2.91782e-66	1	0.919
Rps29	1.57332	1.49234e-60	2.60084e-56	1	0.957
Rpl39	1.54236	5.85114e-28	1.01974e-23	0.9	0.804
Rps10	1.53177	4.39538e-26	7.66026e-22	0.762	0.563
Rps15	1.52644	1.6457e-37	2.86812e-33	0.919	0.749
Rps21	1.52605	1.7587e-19	3.06507e-15	0.75	0.657
Rps16	1.50883	6.37375e-50	1.11082e-45	0.981	0.85
Rpsa	1.49902	1.11785e-22	1.94818e-18	0.731	0.552
Rps28	1.4964	3.54082e-47	6.17094e-43	0.969	0.866
Rps25	1.46538	2.07848e-32	3.62237e-28	0.881	0.718
Rps11	1.46353	8.27447e-40	1.44207e-35	0.906	0.78
Rpl17	1.46312	1.17428e-38	2.04654e-34	0.931	0.787
Rps26	1.46057	8.66101e-26	1.50944e-21	0.819	0.678
Rpl23	1.43843	8.4041e-30	1.46467e-25	0.856	0.737
Rpl19	1.43483	6.34627e-34	1.10603e-29	0.881	0.732
Rpl37a	1.41532	5.86366e-53	1.02192e-48	1	0.936
Rpl8	1.41387	7.42234e-35	1.29357e-30	0.887	0.723
Sh3bgrl3	1.39691	9.32955e-13	1.62595e-08	0.537	0.365
Rplp2	1.39437	2.11254e-34	3.68173e-30	0.912	0.778
H3f3a	1.37778	7.74771e-11	1.35027e-06	0.569	0.477
Rpl10a	1.35976	1.73593e-25	3.02539e-21	0.806	0.622
Rpl38	1.35723	3.29517e-39	5.74282e-35	0.963	0.827
Ly6e	1.3565	5.54882e-16	9.67048e-12	0.544	0.303
Rps19	1.3417	1.16278e-59	2.02649e-55	0.994	0.932
Rpl30	1.32787	1.4024e-14	2.4441e-10	0.675	0.553
Rpl34	1.31359	4.52821e-38	7.89176e-34	0.931	0.817
Rpl27a	1.30911	1.01244e-30	1.76447e-26	0.906	0.785
Rpl6	1.30189	4.93544e-34	8.60149e-30	0.925	0.78
Rps9	1.29953	3.16213e-45	5.51096e-41	0.969	0.819
Rpl18	1.28067	2.8974e-25	5.04959e-21	0.812	0.663
Rpl22	1.2548	4.03249e-11	7.02782e-07	0.613	0.51
Rpl35a	1.25355	1.96076e-35	3.41721e-31	0.969	0.855
Rps3a1	1.21783	1.4074e-33	2.45282e-29	0.931	0.767
Rpl13	1.21473	2.81799e-51	4.91118e-47	0.994	0.946
Rps12	1.21323	7.30544e-16	1.27319e-11	0.713	0.573
Rpl21	1.21212	3.96784e-26	6.91516e-22	0.875	0.785
Rpl4	1.21205	9.30373e-20	1.62145e-15	0.744	0.626
Rpl11	1.20762	4.52161e-30	7.88026e-26	0.887	0.773
Rpl37	1.17355	8.73074e-39	1.52159e-34	0.988	0.898
Rpl36	1.17183	1.04229e-36	1.8165e-32	0.975	0.854
Rpl36a	1.17072	2.23e-19	3.88645e-15	0.787	0.698
Rps5	1.1574	1.72098e-41	2.99932e-37	0.994	0.852
Rpl26	1.15145	1.98174e-29	3.45377e-25	0.906	0.806
Rps3	1.13236	1.25187e-28	2.18175e-24	0.881	0.758
Rpl31	1.11784	1.66842e-21	2.90773e-17	0.825	0.696
Rps18	1.11653	1.47928e-39	2.57808e-35	0.975	0.881
Rps6	1.10198	1.51342e-34	2.63758e-30	0.956	0.822
Rpl29	1.09639	6.05151e-11	1.05466e-06	0.656	0.548
Rpl28	1.09402	8.97188e-13	1.56362e-08	0.7	0.625
Rpl9	1.09161	9.62372e-34	1.67722e-29	0.938	0.818
Rps23	1.08897	2.57137e-44	4.48139e-40	0.981	0.913
Rpl35	1.06529	1.23404e-49	2.15069e-45	1	0.939
Ddx5	1.02886	2.39135e-07	0.00416765	0.562	0.503
Rps27a	1.00493	1.82277e-29	3.17672e-25	0.956	0.837
Rplp1	1.00039	7.40027e-19	1.28972e-14	0.9	0.829
Rpl41	0.992667	1.81557e-43	3.16418e-39	1	0.972
Rps4x	0.977112	2.58357e-21	4.50265e-17	0.887	0.795
Rpl15	0.968072	1.20331e-18	2.09712e-14	0.844	0.741
Rpl7	0.935093	1.48622e-10	2.59019e-06	0.719	0.677
Rpl14	0.897588	4.51651e-23	7.87137e-19	0.938	0.813
Rpl23a	0.840473	1.40462e-19	2.44797e-15	0.9	0.857
Rpl10	0.831378	7.25762e-15	1.26486e-10	0.9	0.847
Rps2	0.823552	2.52281e-13	4.39675e-09	0.8	0.721
Rps14	0.812612	1.48516e-24	2.58833e-20	0.975	0.917
Rpl3	0.779913	4.21835e-14	7.35174e-10	0.831	0.759
Rps17	0.778437	6.5865e-08	0.0011479	0.738	0.715
Eif1	0.763761	1.25452e-17	2.18637e-13	0.906	0.926
Rplp0	0.731626	1.837e-14	3.20152e-10	0.869	0.837
Rpl24	0.724036	7.75101e-10	1.35085e-05	0.8	0.773
Rps8	0.696501	4.28802e-14	7.47316e-10	0.881	0.829
Eef1a1	0.670451	3.45456e-07	0.00602061	0.819	0.783
B2m	0.5441	2.06667e-08	0.000360178	0.819	0.766
Tmsb4x	0.499985	4.22382e-16	7.36128e-12	0.944	0.833

## Sheet: EC1
gene	avg_log2FC	p_val	p_val_adj	pct.1	pct.2
Srarp	12.111	1.0672e-107	1.85991e-103	0.102	0
C1qtnf9	9.51815	2.02605e-225	3.53099e-221	0.223	0.001
AU021092	9.30631	1.17999e-178	2.05649e-174	0.177	0.001
Sox17	9.08904	0	0	0.502	0.002
Grrp1	9.00825	8.67562e-290	1.51199e-285	0.283	0.001
Car4	8.84385	3.52853e-253	6.14952e-249	0.261	0.002
Gkn3	8.77119	3.68846e-160	6.42826e-156	0.177	0.003
Mfsd2a	8.63266	8.87477e-183	1.54669e-178	0.181	0.001
Cyyr1	8.62145	3.62928e-240	6.3251e-236	0.239	0.001
Degs2	8.40053	2.49663e-300	4.35112e-296	0.295	0.001
Bmx	8.3119	5.82431e-268	1.01506e-263	0.271	0.002
Slc16a4	8.19502	2.80406e-212	4.88692e-208	0.213	0.001
Vwf	8.11167	1.7247e-289	3.0058e-285	0.293	0.002
Prom1	8.10116	3.59101e-242	6.25842e-238	0.241	0.001
Flt1	8.04108	0	0	0.359	0.003
Cldn5	8.0306	0	0	0.906	0.019
Slco1a4	8.02698	0	0	0.512	0.004
Myct1	7.9435	2.21933e-229	3.86784e-225	0.233	0.001
Nxpe2	7.84535	1.86713e-140	3.25403e-136	0.141	0.001
Thrsp	7.54888	1.54323e-123	2.68954e-119	0.129	0.001
Mecom	7.28439	6.28992e-198	1.09621e-193	0.215	0.003
Egfl7	7.06515	0	0	0.819	0.013
Ptprb	6.91819	2.00533e-254	3.49488e-250	0.263	0.002
C130074G19Rik	6.9159	0	0	0.359	0.005
Mmrn2	6.88716	1.44143e-263	2.51212e-259	0.279	0.003
Adgrl4	6.82353	6.85616e-223	1.19489e-218	0.239	0.003
Adgrf5	6.79581	1.23205e-261	2.14722e-257	0.291	0.005
Palmd	6.70817	7.78827e-130	1.35734e-125	0.141	0.002
St6galnac3	6.67342	3.81407e-138	6.64717e-134	0.149	0.002
Ushbp1	6.57941	1.8881e-159	3.29059e-155	0.175	0.002
Cdh5	6.55684	2.64586e-302	4.6112e-298	0.331	0.005
Cd93	6.52721	2.30325e-191	4.0141e-187	0.221	0.004
Abcb1a	6.47158	5.93613e-284	1.03455e-279	0.327	0.007
Robo4	6.37636	6.02716e-111	1.05041e-106	0.12	0.001
Lsr	6.36158	2.38904e-190	4.16362e-186	0.231	0.006
Emcn	6.32436	0	0	0.466	0.011
Podxl	6.29003	1.85676e-157	3.23596e-153	0.175	0.003
Rasip1	6.23939	1.86241e-109	3.24581e-105	0.124	0.002
Lrg1	6.14804	3.98615e-94	6.94706e-90	0.127	0.004
Pecam1	6.10422	0	0	0.454	0.009
Icam2	6.08529	1.08917e-287	1.8982e-283	0.331	0.007
Pdgfb	6.05337	7.55214e-76	1.31619e-71	0.1	0.003
Spock2	6.03637	0	0	0.446	0.014
Tie1	6.01064	1.41491e-123	2.4659e-119	0.137	0.002
Cracr2b	5.85757	3.98361e-226	6.94263e-222	0.271	0.006
Abcg2	5.60837	0	0	0.687	0.041
Tmem255b	5.41728	4.46696e-84	7.78503e-80	0.11	0.004
Rsad2	5.36995	6.14464e-80	1.07089e-75	0.11	0.004
Kdr	5.32088	3.45936e-83	6.02898e-79	0.112	0.004
Slc2a1	5.30934	0	0	0.468	0.021
Fabp4	5.30679	9.03546e-53	1.5747e-48	0.124	0.014
Mall	5.27697	1.78983e-91	3.11931e-87	0.11	0.003
Tspan13	5.23995	0	0	0.735	0.043
Esam	5.23192	0	0	0.775	0.04
Clec14a	5.15883	4.04439e-83	7.04856e-79	0.116	0.005
Afap1l1	5.15558	1.12786e-91	1.96564e-87	0.118	0.004
Gpihbp1	5.13969	3.31805e-89	5.7827e-85	0.114	0.003
Prelid2	5.12544	5.04521e-96	8.7928e-92	0.157	0.009
Slc7a5	5.04352	2.09248e-158	3.64678e-154	0.243	0.013
Tmem88	5.00234	1.18137e-135	2.0589e-131	0.193	0.008
Hey1	4.98246	2.6215e-76	4.56875e-72	0.114	0.006
Pglyrp1	4.95809	1.86013e-256	3.24184e-252	0.339	0.012
Eogt	4.9319	1.235e-68	2.15236e-64	0.108	0.006
Ctla2a	4.908	3.21167e-228	5.59729e-224	0.339	0.017
Kank3	4.87748	1.71274e-179	2.98497e-175	0.299	0.02
Id1	4.83272	3.80936e-226	6.63896e-222	0.361	0.022
Edn1	4.76096	6.79319e-149	1.18392e-144	0.281	0.023
Sema7a	4.75827	5.5636e-74	9.69624e-70	0.1	0.004
Hoxd9	4.71164	1.62278e-91	2.82818e-87	0.147	0.008
Sigirr	4.70582	9.31273e-85	1.62302e-80	0.122	0.005
Ptn	4.70148	0	0	0.813	0.09
Lpar6	4.69933	7.87154e-164	1.37185e-159	0.291	0.021
Maoa	4.65157	1.31106e-214	2.28492e-210	0.359	0.024
Gbp4	4.65049	6.32644e-75	1.10257e-70	0.114	0.006
Clu	4.6241	1.18894e-287	2.07209e-283	0.544	0.052
Fam181b	4.61489	9.66845e-185	1.68502e-180	0.255	0.01
Trim37	4.59766	1.44052e-110	2.51054e-106	0.173	0.009
Cavin2	4.59048	1.38997e-307	2.42245e-303	0.508	0.036
8430408G22Rik	4.5865	6.86073e-66	1.19569e-61	0.118	0.009
Slc7a1	4.58235	1.28255e-89	2.23522e-85	0.181	0.016
Ecscr	4.57466	4.68686e-264	8.16826e-260	0.466	0.037
Smagp	4.57331	7.13594e-99	1.24365e-94	0.147	0.007
Hoxd3os1	4.56321	7.70249e-68	1.34239e-63	0.114	0.007
Net1	4.53499	4.77478e-128	8.32149e-124	0.219	0.014
Pllp	4.48069	3.69769e-155	6.44433e-151	0.207	0.007
Mfng	4.21192	1.2492e-73	2.1771e-69	0.114	0.006
Dusp26	4.20598	2.33158e-112	4.06348e-108	0.171	0.008
Lmo1	4.20279	2.77901e-78	4.84326e-74	0.175	0.018
Lcn2	4.16445	3.47386e-126	6.05425e-122	0.163	0.005
Slc39a10	4.15508	5.25974e-82	9.16667e-78	0.171	0.016
Fli1	4.09843	4.34356e-83	7.56995e-79	0.163	0.014
S1pr1	4.08752	1.22196e-117	2.12962e-113	0.193	0.011
Efna1	4.06531	7.63698e-104	1.33097e-99	0.219	0.021
Rflnb	4.02059	2.60766e-76	4.54462e-72	0.143	0.011
Eng	3.98023	5.078e-148	8.84994e-144	0.315	0.032
St6galnac2	3.97361	1.62475e-55	2.83162e-51	0.114	0.01
Hoxb7	3.95652	1.01066e-53	1.76137e-49	0.116	0.011
Bvht	3.90952	8.02272e-82	1.3982e-77	0.167	0.015
Lrrc49	3.87096	3.24978e-44	5.66372e-40	0.1	0.011
Tjp1	3.80244	4.04677e-111	7.05271e-107	0.271	0.033
Iigp1	3.7971	3.95657e-76	6.89551e-72	0.197	0.025
Fryl	3.79361	6.15786e-128	1.07319e-123	0.277	0.028
Slc9a3r2	3.76485	2.24609e-235	3.91448e-231	0.55	0.071
Sgms1	3.76066	5.51764e-135	9.61615e-131	0.321	0.039
Gpcpd1	3.75147	1.53846e-167	2.68123e-163	0.432	0.061
Jcad	3.5925	2.61435e-66	4.55629e-62	0.191	0.028
Galnt15	3.56528	1.40825e-44	2.4543e-40	0.118	0.016
Pltp	3.5575	2.28463e-224	3.98166e-220	0.618	0.108
Ifit3b	3.55235	2.86016e-61	4.98468e-57	0.129	0.012
Tm6sf1	3.47182	2.99777e-72	5.22451e-68	0.191	0.025
Ptprg	3.46724	2.67387e-36	4.66003e-32	0.1	0.014
Epas1	3.46381	1.99542e-147	3.47762e-143	0.335	0.037
A4galt	3.46159	8.64334e-40	1.50636e-35	0.114	0.017
F11r	3.46056	5.89867e-95	1.02802e-90	0.225	0.026
Ly6e	3.43214	3.07959e-288	5.36711e-284	0.882	0.249
St3gal6	3.42002	4.82332e-130	8.40607e-126	0.345	0.048
Ehd4	3.41938	2.50723e-103	4.3696e-99	0.279	0.039
Scarb1	3.41293	5.0804e-61	8.85412e-57	0.167	0.023
Cd38	3.40893	9.49495e-69	1.65478e-64	0.151	0.015
Spint2	3.39567	5.15756e-86	8.98859e-82	0.197	0.021
Stom	3.37995	3.22737e-66	5.62465e-62	0.195	0.029
Irf7	3.34217	8.31121e-72	1.44848e-67	0.227	0.037
Hspb1	3.32841	8.93108e-179	1.55651e-174	0.564	0.109
Nudt14	3.31907	7.18274e-44	1.25181e-39	0.11	0.013
Hspa12b	3.29117	4.01075e-37	6.98993e-33	0.112	0.017
Fam13c	3.27169	8.52438e-36	1.48563e-31	0.104	0.015
Pcp4l1	3.2677	3.02899e-238	5.27893e-234	0.574	0.075
Gimap1	3.26435	1.15371e-116	2.01069e-112	0.251	0.024
Sorbs2	3.22742	5.9025e-139	1.02869e-134	0.353	0.045
Lmcd1	3.227	2.51814e-50	4.38861e-46	0.114	0.012
Gbp3	3.20962	2.97195e-44	5.17951e-40	0.131	0.019
Cdh13	3.19893	2.3926e-36	4.16982e-32	0.114	0.018
Tspan7	3.16036	4.16831e-66	7.26453e-62	0.195	0.029
Hhex	3.1462	1.22023e-48	2.12663e-44	0.106	0.01
Cav2	3.13782	5.83536e-99	1.01699e-94	0.297	0.047
Acvrl1	3.09607	6.77242e-80	1.1803e-75	0.257	0.043
Lmo2	3.08035	1.16043e-79	2.0224e-75	0.291	0.058
Entpd1	3.06639	4.29924e-36	7.49271e-32	0.112	0.018
Bsg	3.0658	1.85735e-198	3.23699e-194	0.904	0.522
Ly6c1	3.05465	1.91607e-240	3.33932e-236	0.861	0.263
Gimap4	3.01827	9.9368e-119	1.73178e-114	0.249	0.023
Phf11d	3.01479	2.10731e-35	3.67262e-31	0.135	0.026
AI467606	2.99081	2.50574e-36	4.367e-32	0.1	0.014
Fgd5	2.98837	1.61893e-33	2.82148e-29	0.102	0.016
Prex2	2.98118	1.45648e-86	2.53836e-82	0.219	0.026
Marc2	2.97769	2.27224e-109	3.96005e-105	0.492	0.137
Ncoa7	2.97585	3.9452e-51	6.87569e-47	0.215	0.047
Pir	2.95827	6.25944e-47	1.09089e-42	0.195	0.042
Mal	2.95794	6.21604e-164	1.08333e-159	0.384	0.042
Tm4sf1	2.95361	6.31609e-173	1.10077e-168	0.723	0.228
Fmo2	2.92309	2.79661e-38	4.87394e-34	0.145	0.028
4931406P16Rik	2.90983	4.33289e-41	7.55135e-37	0.167	0.035
Mpzl1	2.90683	3.89257e-77	6.78398e-73	0.281	0.054
Bcam	2.8944	5.87815e-111	1.02444e-106	0.331	0.051
Ifnar1	2.88243	9.16988e-64	1.59813e-59	0.219	0.039
Cd200	2.87332	1.321e-162	2.30225e-158	0.606	0.142
Lifr	2.8565	9.91726e-31	1.72838e-26	0.143	0.034
Mast4	2.85396	3.30297e-67	5.75642e-63	0.257	0.052
Gstm7	2.84081	2.19021e-43	3.8171e-39	0.135	0.021
Isg15	2.83863	2.15202e-84	3.75053e-80	0.319	0.065
Tgm2	2.83593	1.36672e-50	2.38193e-46	0.211	0.046
Glul	2.82861	3.11322e-96	5.42573e-92	0.56	0.214
Cd320	2.81929	1.46619e-28	2.55527e-24	0.116	0.024
Gimap5	2.81676	1.24281e-66	2.16597e-62	0.161	0.018
Fam129b	2.78189	3.74146e-27	6.52062e-23	0.1	0.019
Mtus1	2.77604	1.14558e-24	1.99652e-20	0.1	0.021
Mkl2	2.75406	7.08381e-34	1.23457e-29	0.141	0.03
Cyb5b	2.74386	3.19353e-54	5.56568e-50	0.245	0.058
Arhgap31	2.73446	5.91385e-87	1.03067e-82	0.325	0.065
Fas	2.73331	7.62775e-37	1.32936e-32	0.165	0.037
Socs2	2.73311	2.64994e-41	4.61831e-37	0.163	0.033
Slc3a2	2.73283	3.17294e-127	5.5298e-123	0.594	0.182
Elk3	2.73144	8.9234e-31	1.55517e-26	0.112	0.021
Oasl2	2.71871	6.86956e-35	1.19723e-30	0.151	0.033
Rtp4	2.71344	5.15394e-69	8.98228e-65	0.265	0.053
Vamp5	2.67757	2.09567e-63	3.65233e-59	0.241	0.047
Pfkl	2.67178	6.51171e-25	1.13486e-20	0.106	0.023
Adipor2	2.6676	5.36431e-33	9.34892e-29	0.122	0.023
Vcam1	2.64115	1.71579e-20	2.99028e-16	0.131	0.039
Cxcl12	2.63113	1.03907e-112	1.81088e-108	0.689	0.287
Tinagl1	2.61859	4.84623e-139	8.44601e-135	0.412	0.062
Grap	2.61678	8.36253e-54	1.45742e-49	0.163	0.024
Trim47	2.61199	1.82658e-30	3.18337e-26	0.183	0.054
Psmb9	2.59047	3.17746e-38	5.53767e-34	0.193	0.049
H2-Q6	2.58579	1.3283e-39	2.31497e-35	0.131	0.021
Cd2ap	2.58246	4.22597e-33	7.36501e-29	0.141	0.03
Tsc22d1	2.56078	1.3107e-151	2.28429e-147	0.695	0.225
Tspan5	2.55608	2.02503e-23	3.52921e-19	0.135	0.038
Pqlc1	2.55521	2.49924e-27	4.35568e-23	0.129	0.03
Cav1	2.51446	5.95351e-121	1.03758e-116	0.582	0.176
Bst2	2.51058	2.59469e-111	4.52202e-107	0.572	0.185
Tek	2.50492	4.32636e-29	7.53998e-25	0.145	0.036
Ifit3	2.50227	1.44972e-55	2.52657e-51	0.217	0.043
Adam15	2.49752	2.78873e-31	4.86021e-27	0.187	0.054
Casp8	2.45572	1.23519e-19	2.15268e-15	0.112	0.031
Jam2	2.44586	7.45811e-47	1.2998e-42	0.233	0.059
Gimap6	2.4419	4.48774e-85	7.82123e-81	0.289	0.05
Sp100	2.41934	2.44549e-58	4.26201e-54	0.255	0.057
Plcb4	2.4181	4.1279e-20	7.1941e-16	0.106	0.028
Ddit4	2.41795	4.61859e-40	8.04928e-36	0.197	0.048
Ifit1	2.39764	2.43021e-48	4.23538e-44	0.185	0.036
Kitl	2.35453	2.01669e-32	3.51469e-28	0.187	0.052
Plk2	2.349	2.70064e-61	4.70668e-57	0.263	0.057
Ece1	2.30671	2.91409e-37	5.07868e-33	0.195	0.05
Igtp	2.2995	8.6765e-22	1.51214e-17	0.106	0.026
Clec2d	2.28709	3.46813e-38	6.04426e-34	0.243	0.074
Ier3	2.26365	1.00256e-25	1.74726e-21	0.255	0.104
Gatsl3	2.24797	1.4821e-21	2.583e-17	0.12	0.033
Tspan12	2.24722	1.36432e-20	2.37774e-16	0.12	0.034
Ets2	2.23538	1.9158e-20	3.33885e-16	0.12	0.034
Pim3	2.22772	2.46262e-20	4.29186e-16	0.155	0.053
Lxn	2.22352	5.46247e-23	9.51998e-19	0.159	0.051
Adam10	2.20738	9.14983e-24	1.59463e-19	0.147	0.043
H2-Q7	2.20647	3.54409e-40	6.17665e-36	0.173	0.037
Pdia5	2.20186	6.497e-13	1.1323e-08	0.106	0.038
Xaf1	2.19812	4.51494e-45	7.86864e-41	0.247	0.066
Il10rb	2.18992	1.82774e-40	3.18538e-36	0.255	0.078
Slc6a6	2.1878	1.17471e-07	0.00204728	0.112	0.056
Smad1	2.15081	2.1338e-14	3.71878e-10	0.112	0.039
Bcl2l1	2.13448	4.51724e-22	7.87265e-18	0.106	0.025
Gbp7	2.10772	1.7993e-16	3.13582e-12	0.104	0.031
Plpp1	2.10066	3.832e-28	6.67841e-24	0.223	0.08
Ccdc85b	2.0724	1.58996e-41	2.77098e-37	0.311	0.112
Ifi47	2.0675	5.29336e-25	9.22527e-21	0.141	0.038
Atp1b3	2.05904	1.10559e-34	1.92682e-30	0.301	0.12
Crim1	2.03702	7.42643e-15	1.29428e-10	0.106	0.035
Cthrc1	1.99285	6.91347e-16	1.20488e-11	0.116	0.038
Traf7	1.98778	2.11955e-14	3.69395e-10	0.11	0.038
Serinc3	1.98494	1.15573e-48	2.01421e-44	0.363	0.131
Gja1	1.94205	1.73119e-12	3.01712e-08	0.145	0.063
Crip2	1.94073	3.42026e-114	5.96082e-110	0.741	0.34
Sult1a1	1.93586	1.68388e-15	2.93467e-11	0.118	0.04
Sypl	1.93074	2.84282e-36	4.95446e-32	0.303	0.115
Pkig	1.91313	1.00987e-48	1.75999e-44	0.39	0.149
Lef1	1.90549	1.43963e-35	2.509e-31	0.122	0.021
Lims2	1.90528	6.85354e-19	1.19444e-14	0.187	0.076
Abhd17a	1.901	5.62795e-18	9.80839e-14	0.179	0.072
BC028528	1.8951	4.60783e-14	8.03053e-10	0.131	0.05
Fxyd5	1.85462	1.37655e-48	2.39905e-44	0.378	0.138
Ctnnbip1	1.84053	9.36648e-17	1.63239e-12	0.167	0.067
Arhgap10	1.83795	1.86755e-14	3.25477e-10	0.149	0.061
Ifnar2	1.8276	2.05514e-31	3.5817e-27	0.253	0.091
Arhgap5	1.81808	4.1914e-11	7.30477e-07	0.163	0.081
Lrrfip1	1.81067	3.00333e-18	5.23421e-14	0.149	0.052
Arid5b	1.80752	5.55946e-19	9.68902e-15	0.199	0.083
Avpi1	1.80658	2.71767e-14	4.73636e-10	0.141	0.055
Arl2bp	1.80603	2.46149e-26	4.28988e-22	0.267	0.111
Nmi	1.79625	1.43893e-11	2.50777e-07	0.133	0.058
Osbpl9	1.78868	1.11524e-13	1.94364e-09	0.133	0.052
Nkd1	1.78551	2.37777e-15	4.14397e-11	0.116	0.039
Fam198b	1.78441	4.2755e-18	7.45135e-14	0.139	0.046
Calm1	1.78051	6.85089e-124	1.19397e-119	0.873	0.611
Luzp1	1.77853	1.02046e-13	1.77846e-09	0.139	0.056
Tpst2	1.77664	1.25256e-15	2.18296e-11	0.155	0.062
Mgp	1.77401	2.19331e-22	3.8225e-18	0.339	0.173
Lpcat3	1.76924	8.8833e-13	1.54818e-08	0.108	0.039
Limch1	1.76833	4.16687e-15	7.26202e-11	0.104	0.033
Sh3bp5	1.75903	4.21872e-13	7.35239e-09	0.122	0.047
Mndal	1.74475	1.63668e-13	2.8524e-09	0.163	0.072
Actn4	1.74201	2.17328e-26	3.7876e-22	0.241	0.093
Mospd1	1.73795	1.43895e-11	2.5078e-07	0.11	0.043
Ifi35	1.7127	3.51699e-27	6.12941e-23	0.279	0.117
2510002D24Rik	1.7096	4.07415e-12	7.10043e-08	0.116	0.045
Kctd10	1.7092	1.62915e-15	2.83927e-11	0.133	0.048
Psmb8	1.70223	2.2566e-47	3.93281e-43	0.406	0.159
Plec	1.69414	8.25736e-10	1.43909e-05	0.122	0.056
Igfbp7	1.6928	5.87018e-72	1.02305e-67	0.673	0.351
Nfat5	1.66039	1.41936e-14	2.47367e-10	0.179	0.08
Cers4	1.6517	4.73575e-14	8.25346e-10	0.139	0.054
Pla2g16	1.64252	1.1494e-21	2.00317e-17	0.189	0.069
Anp32a	1.6334	1.9047e-36	3.3195e-32	0.428	0.213
Myh9	1.62171	2.68671e-12	4.6824e-08	0.135	0.056
Psme1	1.61954	8.15588e-32	1.42141e-27	0.363	0.169
Ctnnb1	1.6182	5.73237e-23	9.99038e-19	0.285	0.134
1810037I17Rik	1.60656	1.00137e-50	1.7452e-46	0.584	0.33
Ssu72	1.60492	1.29718e-21	2.26073e-17	0.281	0.136
Fam212a	1.5848	5.43269e-11	9.4681e-07	0.102	0.039
Tmem176b	1.58085	2.38231e-47	4.15189e-43	0.424	0.165
Ak3	1.5568	3.96309e-07	0.00690687	0.12	0.063
Gbp2	1.55326	1.43974e-14	2.50918e-10	0.155	0.064
Auts2	1.55291	1.07085e-09	1.86628e-05	0.131	0.061
Vps36	1.52954	1.90662e-10	3.32286e-06	0.145	0.069
Dram2	1.51974	3.78247e-08	0.000659208	0.122	0.061
Tspan4	1.5177	2.00915e-20	3.50155e-16	0.293	0.148
H2-K1	1.51093	5.4427e-57	9.48554e-53	0.635	0.352
Pls3	1.51052	2.66349e-16	4.64193e-12	0.239	0.119
Ly6a	1.49838	9.22947e-89	1.60851e-84	0.781	0.35
H2-D1	1.4937	3.7479e-99	6.53184e-95	0.853	0.586
Glod4	1.49092	4.47216e-11	7.79408e-07	0.145	0.066
Pdcd4	1.48102	1.5062e-17	2.625e-13	0.251	0.123
Srgn	1.47841	8.93272e-70	1.55679e-65	0.422	0.12
Tcf4	1.47797	5.37708e-35	9.37117e-31	0.42	0.202
Srp14	1.45121	2.02899e-32	3.53613e-28	0.488	0.288
Timm10b	1.4479	5.17577e-20	9.02032e-16	0.359	0.21
Ifitm3	1.44724	4.23651e-140	7.3834e-136	0.974	0.766
Tpd52	1.44052	1.60169e-23	2.79142e-19	0.177	0.057
Utrn	1.43915	1.28879e-14	2.24611e-10	0.169	0.072
Ralb	1.43717	1.66916e-09	2.90901e-05	0.137	0.066
Knop1	1.43124	1.48348e-07	0.00258541	0.112	0.055
Cd151	1.42711	3.5002e-21	6.10016e-17	0.305	0.155
Fhl1	1.42622	1.91799e-11	3.34268e-07	0.219	0.122
Git2	1.42382	2.43016e-08	0.000423528	0.108	0.05
Txnip	1.40009	2.14077e-30	3.73094e-26	0.442	0.237
AW112010	1.38655	1.37926e-44	2.40378e-40	0.444	0.193
Apbb2	1.37633	1.2682e-09	2.21022e-05	0.118	0.053
Aplp2	1.37365	1.62871e-22	2.83851e-18	0.388	0.216
Tshz2	1.35158	5.90655e-18	1.02939e-13	0.363	0.223
Hprt	1.35068	1.40744e-12	2.45289e-08	0.253	0.148
Ndrg1	1.34567	1.83512e-26	3.19824e-22	0.303	0.131
Cst3	1.34523	2.96041e-72	5.1594e-68	0.904	0.723
Sptan1	1.33933	1.54606e-06	0.0269447	0.114	0.061
Atox1	1.33368	8.68256e-66	1.5132e-61	0.761	0.501
Tspo	1.33247	1.51668e-43	2.64327e-39	0.635	0.404
Smco4	1.32804	9.69936e-12	1.69041e-07	0.197	0.103
1110008P14Rik	1.32519	7.15413e-08	0.00124682	0.133	0.069
Sparcl1	1.32337	1.90868e-52	3.32645e-48	0.645	0.348
Tmpo	1.32168	3.33539e-07	0.00581292	0.118	0.061
Hist3h2a	1.31902	1.3364e-07	0.00232908	0.12	0.061
Tob1	1.31381	1.90645e-06	0.0332256	0.114	0.06
H2-Q4	1.31345	3.30336e-20	5.75709e-16	0.239	0.102
Myl12b	1.3006	4.05517e-26	7.06736e-22	0.458	0.278
Id3	1.29846	2.51215e-51	4.37817e-47	0.699	0.428
Sod1	1.28783	2.97483e-09	5.18454e-05	0.193	0.11
Tmsb4x	1.2768	1.58852e-138	2.76847e-134	0.998	0.819
Uqcc3	1.27611	6.74163e-11	1.17493e-06	0.247	0.149
Gltp	1.26546	3.68799e-14	6.42743e-10	0.249	0.133
Nck1	1.2588	4.30419e-07	0.00750134	0.165	0.098
Mapk3	1.25873	9.36307e-12	1.6318e-07	0.245	0.14
Arpc3	1.25833	2.98115e-28	5.19554e-24	0.466	0.275
Slfn2	1.24789	2.6001e-10	4.53146e-06	0.108	0.044
Thbd	1.24746	7.04296e-07	0.0122745	0.131	0.071
Nap1l4	1.23937	2.41571e-07	0.0042101	0.155	0.089
Prss23	1.23714	9.62382e-17	1.67724e-12	0.301	0.162
B2m	1.23636	1.2467e-100	2.17274e-96	0.934	0.75
Snx3	1.23298	5.836e-22	1.0171e-17	0.432	0.268
Nrbp1	1.23041	2.69924e-06	0.0470424	0.129	0.072
Oaz2	1.22458	3.46652e-13	6.04145e-09	0.273	0.159
Pcmtd1	1.21159	3.7737e-07	0.00657681	0.147	0.082
Ifi203	1.20933	1.50264e-07	0.0026188	0.127	0.065
Plat	1.20629	1.35571e-07	0.00236273	0.315	0.237
Ndufa8	1.20124	1.83113e-13	3.1913e-09	0.343	0.228
Sptbn1	1.20018	3.85173e-24	6.7128e-20	0.442	0.269
Rbp1	1.19744	2.74397e-13	4.78218e-09	0.289	0.173
Pea15a	1.19085	1.69626e-12	2.95625e-08	0.249	0.139
Card19	1.18875	4.96074e-13	8.64557e-09	0.245	0.133
Tmem176a	1.16572	1.23747e-25	2.15667e-21	0.309	0.132
Lrrc8a	1.16385	2.97902e-07	0.00519183	0.183	0.111
Hint2	1.16268	6.77851e-09	0.000118136	0.179	0.099
Tmem109	1.15023	2.5738e-06	0.0448562	0.207	0.139
Tagln2	1.13672	8.1304e-20	1.41697e-15	0.4	0.241
Samhd1	1.13245	8.17305e-07	0.014244	0.124	0.066
Rnaset2b	1.13164	1.92454e-09	3.35408e-05	0.233	0.14
Arglu1	1.12956	3.72432e-10	6.49075e-06	0.217	0.121
Foxp1	1.11752	4.87396e-16	8.49434e-12	0.251	0.124
Atrx	1.1079	3.70508e-07	0.00645721	0.175	0.105
Rdx	1.10432	3.29855e-11	5.74872e-07	0.303	0.197
Akr1a1	1.09627	6.72596e-18	1.1722e-13	0.46	0.321
Wasf2	1.08926	6.54422e-12	1.14053e-07	0.283	0.174
Sbspon	1.08438	1.47336e-10	2.56778e-06	0.106	0.041
Slc50a1	1.07727	2.32487e-09	4.05179e-05	0.279	0.184
Rtl8a	1.07349	1.87548e-07	0.00326858	0.223	0.145
Pnkd	1.06042	2.20248e-08	0.000383849	0.221	0.138
Cbx1	1.05994	1.27796e-08	0.000222723	0.217	0.132
Sncg	1.05255	9.18626e-36	1.60098e-31	0.249	0.074
Ccnd2	1.04437	1.82215e-11	3.17564e-07	0.321	0.21
S100a16	1.03202	6.62297e-16	1.15425e-11	0.414	0.277
Polr2l	1.03078	3.07244e-09	5.35466e-05	0.341	0.249
Gas6	1.02759	1.24499e-13	2.16978e-09	0.235	0.121
Gnai2	1.02331	5.42115e-16	9.44799e-12	0.442	0.304
Cavin3	1.0212	2.76875e-26	4.82538e-22	0.586	0.396
Ostf1	1.01518	2.12462e-08	0.000370278	0.281	0.193
Atp5g2	1.0055	1.12238e-15	1.95608e-11	0.426	0.285
Rab11a	0.997962	1.03337e-08	0.000180095	0.281	0.191
Arl6ip5	0.994768	1.27396e-17	2.22025e-13	0.492	0.357
Syf2	0.984236	2.62698e-10	4.57831e-06	0.301	0.196
Rbpms	0.980537	1.95463e-09	3.40654e-05	0.215	0.125
Cox5a	0.96916	3.75425e-10	6.54291e-06	0.353	0.254
Cd59a	0.962557	6.82151e-39	1.18885e-34	0.277	0.083
Lamtor5	0.957728	5.80857e-08	0.00101232	0.307	0.22
Sh3glb1	0.939029	4.40693e-07	0.00768039	0.211	0.134
Higd2a	0.931004	1.41642e-07	0.00246854	0.281	0.198
Cadm1	0.926908	7.17763e-33	1.25092e-28	0.211	0.058
Gng11	0.912481	9.69853e-25	1.69026e-20	0.508	0.314
Ktn1	0.908926	1.02018e-07	0.00177796	0.187	0.11
Ndufa4	0.89136	2.784e-26	4.85195e-22	0.667	0.519
Gm42418	0.889658	1.75528e-09	3.05911e-05	0.311	0.211
Bnip3l	0.868497	7.93052e-09	0.000138213	0.313	0.219
Mrpl52	0.858927	5.78079e-07	0.0100748	0.359	0.282
Nop53	0.829205	1.33932e-07	0.00233417	0.305	0.217
Rps21	0.800475	7.51075e-26	1.30897e-21	0.793	0.646
Ramp2	0.798942	1.5181e-12	2.64575e-08	0.436	0.304
Ndufa6	0.798876	1.51396e-14	2.63854e-10	0.53	0.407
Cox7a2l	0.7755	1.57788e-10	2.74992e-06	0.454	0.351
Psme2	0.774932	1.3518e-07	0.00235591	0.357	0.273
Dazap2	0.772274	5.39076e-08	0.000939502	0.317	0.225
Eno1	0.764557	2.49047e-07	0.00434039	0.357	0.274
Eif3e	0.753135	1.76186e-10	3.07057e-06	0.408	0.3
Myl12a	0.750236	8.01839e-21	1.39745e-16	0.705	0.584
Rnf7	0.744507	2.47577e-06	0.0431477	0.305	0.231
Mef2c	0.732326	1.49138e-10	2.59918e-06	0.217	0.114
Atp5j	0.73047	1.74807e-15	3.04653e-11	0.616	0.528
Ndufc2	0.722004	1.51757e-09	2.64482e-05	0.412	0.308
Pfdn5	0.700029	5.8174e-20	1.01386e-15	0.687	0.566
Ctsc	0.660794	1.67033e-09	2.91106e-05	0.147	0.069
Rps6	0.648258	1.14419e-42	1.99409e-38	0.918	0.816
Tmbim6	0.645622	2.12256e-06	0.036992	0.462	0.403
Rpl37	0.645385	1.05932e-53	1.84619e-49	0.98	0.893
Tomm7	0.641889	1.16241e-07	0.00202585	0.452	0.367
Rpl31	0.641837	7.07775e-29	1.23351e-24	0.829	0.686
Ndufa7	0.618928	1.16197e-08	0.000202508	0.532	0.463
Ppia	0.610703	2.17094e-36	3.78352e-32	0.93	0.865
Rps11	0.604816	2.89084e-34	5.03816e-30	0.869	0.775
Lgals3	0.603898	8.03402e-09	0.000140017	0.243	0.145
Hmgb1	0.581776	9.26252e-17	1.61427e-12	0.719	0.648
Rpl29	0.578704	1.50846e-10	2.62894e-06	0.622	0.544
Ptma	0.572694	4.28454e-26	7.4671e-22	0.892	0.836
Rpl3	0.569813	7.78499e-26	1.35677e-21	0.839	0.753
Rps20	0.566449	2.45792e-24	4.28366e-20	0.781	0.614
Fkbp1a	0.559062	1.34202e-07	0.00233888	0.54	0.482
Rpl18	0.534848	3.17501e-17	5.5334e-13	0.751	0.658
Rpl18a	0.528676	1.53493e-51	2.67507e-47	0.978	0.916
Rps16	0.526456	3.23868e-45	5.64437e-41	0.964	0.843
Gm10076	0.520394	1.15905e-06	0.0201999	0.494	0.428
Rpl9	0.514646	4.67e-29	8.13888e-25	0.908	0.813
Rps14	0.505318	6.42717e-42	1.12013e-37	0.974	0.913
Rpl15	0.504671	1.69276e-18	2.95015e-14	0.811	0.737
Rps23	0.499873	6.75445e-36	1.17717e-31	0.974	0.909
Rps17	0.499732	7.39175e-16	1.28823e-11	0.801	0.706
Rpl23	0.493793	1.83148e-22	3.19191e-18	0.847	0.73
Rpl22	0.491623	4.27321e-08	0.000744734	0.58	0.506
Rps3	0.489812	4.07371e-24	7.09966e-20	0.857	0.752
Atp5j2	0.483646	1.00621e-07	0.00175362	0.566	0.491
Rpl7	0.477325	1.8849e-15	3.285e-11	0.767	0.669
Ifitm2	0.468189	2.58114e-16	4.49841e-12	0.865	0.77
Rpl26	0.467753	4.28852e-21	7.47403e-17	0.9	0.799
Rpl27	0.463491	5.57561e-15	9.71717e-11	0.733	0.628
Fau	0.460328	1.26177e-33	2.19902e-29	0.928	0.799
Chchd2	0.451142	8.39721e-07	0.0146347	0.627	0.58
Rpl17	0.449331	4.76443e-27	8.30344e-23	0.892	0.78
Stmn1	0.447563	1.08566e-09	1.89208e-05	0.175	0.087
Rps19	0.444872	9.43146e-43	1.64372e-38	0.99	0.927
Rps27a	0.438969	1.99739e-18	3.48106e-14	0.906	0.834
Rpl6	0.434659	1.03565e-16	1.80493e-12	0.871	0.776
Rpl19	0.433042	3.12308e-15	5.4429e-11	0.819	0.728
Rpl27a	0.425098	6.18848e-18	1.07853e-13	0.888	0.778
mt-Co1	0.411949	1.2092e-16	2.10739e-12	0.93	0.918
Rpl14	0.410697	3.72101e-15	6.48498e-11	0.867	0.811
Rpl24	0.410315	8.00078e-14	1.39438e-09	0.821	0.769
Uqcr11	0.409819	1.38096e-06	0.0240674	0.56	0.499
Rpl30	0.409516	9.0608e-09	0.000157912	0.635	0.549
Eef1a1	0.406174	5.96343e-13	1.03931e-08	0.849	0.777
Rps27	0.405061	3.27219e-62	5.70277e-58	0.99	0.962
Rps29	0.387767	2.12757e-33	3.70792e-29	0.988	0.955
Rpl11	0.386072	8.59344e-15	1.49766e-10	0.855	0.768
Rpl41	0.382643	3.31235e-34	5.77277e-30	0.996	0.97
Rpl36a	0.374563	3.68064e-10	6.41463e-06	0.759	0.695
Rps15	0.361949	1.43489e-13	2.50073e-09	0.841	0.745
Rpl37a	0.345059	1.77468e-31	3.09292e-27	0.99	0.933
Rpl34	0.339226	1.61833e-15	2.82042e-11	0.886	0.814
Uba52	0.334306	4.26248e-21	7.42865e-17	0.892	0.798
Rps7	0.329729	8.294e-16	1.44548e-11	0.831	0.744
Rpl35	0.31735	1.12741e-22	1.96486e-18	0.98	0.937
Rpl36	0.316598	7.47435e-17	1.30263e-12	0.938	0.85
Rps18	0.312679	2.64671e-22	4.61269e-18	0.962	0.876
Cox4i1	0.30899	4.94803e-07	0.00862343	0.747	0.717
Rps25	0.305476	2.29656e-10	4.00244e-06	0.783	0.717
Rpl38	0.295983	1.40185e-12	2.44314e-08	0.892	0.824
Prnp	0.292927	7.24603e-07	0.0126284	0.365	0.271
Rps26	0.288763	3.64539e-08	0.000635318	0.745	0.676
Rpl32	0.282972	1.48281e-20	2.58425e-16	0.93	0.828
Rpl13	0.278163	6.70132e-18	1.16791e-13	0.982	0.944
Rpl35a	0.272755	4.04285e-15	7.04588e-11	0.936	0.851
Rpl8	0.268217	3.56609e-10	6.21498e-06	0.797	0.721
Rpl21	0.267466	5.26019e-08	0.000916745	0.835	0.783

## Sheet: fibro
gene	avg_log2FC	p_val	p_val_adj	pct.1	pct.2
Cxcl13	7.86613	4.89589e-159	8.53256e-155	0.193	0.002
Gdf10	7.17562	3.94816e-190	6.88086e-186	0.23	0.002
Dkk2	7.06321	2.53827e-130	4.42369e-126	0.16	0.001
Cilp	6.73344	1.87229e-102	3.26302e-98	0.13	0.002
Pcolce2	6.58968	0	0	0.592	0.009
Sfrp2	6.4739	9.98432e-273	1.74007e-268	0.339	0.009
Pi16	6.40758	0	0	0.521	0.03
Sfrp4	6.32381	0	0	0.649	0.045
Mmp3	6.30476	4.50996e-164	7.85996e-160	0.206	0.004
Mfap4	6.2745	1.92341e-117	3.35212e-113	0.157	0.005
1700019D03Rik	6.13388	6.95218e-105	1.21163e-100	0.132	0.002
Dpt	5.92279	0	0	0.775	0.026
Ifi205	5.90141	4.96556e-247	8.65397e-243	0.302	0.005
Col14a1	5.87419	0	0	0.442	0.009
Fbln1	5.79962	0	0	0.485	0.011
Spon2	5.51848	1.45549e-163	2.53663e-159	0.208	0.004
Inmt	5.48125	1.91034e-264	3.32934e-260	0.346	0.013
Smpd3	5.21044	6.37602e-269	1.11121e-264	0.372	0.02
Loxl1	5.07347	0	0	0.476	0.017
Gas1	4.99728	6.5954e-244	1.14945e-239	0.314	0.009
Cadm3	4.91759	9.30977e-130	1.62251e-125	0.171	0.004
Cdon	4.90659	1.15489e-104	2.01275e-100	0.137	0.003
Pcsk6	4.86951	1.30863e-124	2.28068e-120	0.163	0.004
Fndc1	4.85195	1.10021e-229	1.91745e-225	0.305	0.012
Has1	4.80917	7.22243e-121	1.25873e-116	0.188	0.013
C3	4.75124	0	0	0.585	0.03
Gpx3	4.74506	0	0	0.558	0.046
Postn	4.69437	2.01378e-225	3.50962e-221	0.315	0.016
Chrdl1	4.57293	1.89562e-201	3.30369e-197	0.269	0.009
Cfb	4.5278	4.78793e-98	8.34441e-94	0.133	0.004
Ccdc80	4.51897	7.44946e-275	1.29829e-270	0.369	0.016
Osr1	4.42583	3.80087e-235	6.62416e-231	0.315	0.012
Ptgis	4.40684	1.7968e-129	3.13147e-125	0.175	0.006
Vegfd	4.3602	1.3262e-112	2.31129e-108	0.159	0.007
Fst	4.3121	6.30498e-148	1.09883e-143	0.2	0.007
Mmp23	4.1732	4.98155e-224	8.68185e-220	0.313	0.015
Pla2g4a	4.13683	2.33223e-76	4.06462e-72	0.109	0.005
Emilin2	4.08073	5.56473e-151	9.69821e-147	0.223	0.013
Flrt2	4.01969	3.00755e-76	5.24155e-72	0.109	0.005
Ccl8	4.0094	6.40042e-90	1.11546e-85	0.141	0.01
Anpep	3.947	2.63224e-117	4.58748e-113	0.169	0.008
Fbln7	3.92287	4.33282e-91	7.55125e-87	0.136	0.007
Adgrd1	3.85254	8.75254e-88	1.52539e-83	0.138	0.009
Igfbp3	3.79593	3.25541e-96	5.67352e-92	0.146	0.009
Cd248	3.78026	8.7078e-243	1.51759e-238	0.378	0.032
Tmeff2	3.71701	6.33358e-227	1.10382e-222	0.327	0.018
Clec11a	3.67499	6.58868e-114	1.14828e-109	0.191	0.017
Sema3c	3.53031	5.02664e-199	8.76043e-195	0.309	0.023
Fgf7	3.51841	1.4026e-125	2.44446e-121	0.191	0.012
Clec3b	3.51268	0	0	0.934	0.204
Opcml	3.49509	2.6806e-94	4.67176e-90	0.15	0.011
Pla1a	3.40391	3.9408e-88	6.86803e-84	0.159	0.017
Pmepa1	3.38428	5.12612e-105	8.9338e-101	0.164	0.011
Tnxb	3.35952	6.06363e-303	1.05677e-298	0.481	0.046
Itgbl1	3.3381	3.18563e-99	5.55191e-95	0.172	0.016
Nova1	3.30767	2.89742e-66	5.04962e-62	0.112	0.009
Adamtsl1	3.23358	3.74233e-109	6.52214e-105	0.183	0.016
Hspb8	3.19634	1.79471e-87	3.12782e-83	0.146	0.012
Csrp2	3.19519	7.93497e-242	1.38291e-237	0.418	0.048
C1qtnf1	3.17173	8.01508e-74	1.39687e-69	0.123	0.01
C2	3.16313	5.76679e-107	1.00504e-102	0.184	0.017
Olfml2b	3.15826	4.09718e-236	7.14056e-232	0.365	0.027
Lrrn4cl	3.11114	1.40586e-166	2.45014e-162	0.288	0.029
Cfh	3.08542	1.26014e-122	2.19617e-118	0.272	0.046
Angptl1	3.07981	5.84713e-134	1.01904e-129	0.26	0.033
Omd	2.98881	1.76661e-62	3.07885e-58	0.115	0.012
Fbln5	2.9684	2.44166e-173	4.25532e-169	0.309	0.034
Calml4	2.96448	5.04062e-68	8.78479e-64	0.121	0.012
Vasn	2.93651	4.63946e-76	8.08565e-72	0.14	0.015
Timp1	2.92576	4.44043e-65	7.73879e-61	0.123	0.014
Ccl19	2.87223	1.64135e-78	2.86055e-74	0.159	0.021
Ogn	2.85372	7.30647e-299	1.27337e-294	0.638	0.144
Ifi211	2.84241	1.31809e-113	2.29717e-109	0.199	0.019
Dapk1	2.84014	1.44602e-68	2.52012e-64	0.129	0.015
Gfpt2	2.83609	3.54404e-117	6.17655e-113	0.242	0.035
Ar	2.82599	4.05239e-123	7.0625e-119	0.235	0.028
Ugdh	2.77941	4.13724e-191	7.21038e-187	0.418	0.076
Thbs2	2.77377	1.23516e-107	2.15264e-103	0.213	0.027
Mfap5	2.76761	0	0	0.859	0.239
Bmp1	2.76025	2.07597e-107	3.618e-103	0.19	0.018
Dbn1	2.75716	6.15091e-96	1.07198e-91	0.172	0.017
Prrx1	2.75705	1.26043e-232	2.19667e-228	0.436	0.058
Igf1	2.74323	7.45529e-260	1.29931e-255	0.545	0.104
Aspn	2.72995	9.89905e-280	1.72521e-275	0.539	0.083
Wnt5a	2.71648	3.89078e-61	6.78085e-57	0.119	0.014
Igfbp6	2.6944	0	0	0.883	0.325
Gpnmb	2.67207	6.93145e-116	1.20801e-111	0.191	0.015
Cygb	2.66047	7.66744e-193	1.33628e-188	0.436	0.083
Ddr2	2.65669	7.2554e-169	1.26447e-164	0.335	0.047
Il6	2.64548	9.61746e-44	1.67613e-39	0.11	0.021
Thbs3	2.63586	9.03114e-119	1.57395e-114	0.234	0.03
Adm	2.6125	7.2558e-86	1.26454e-81	0.213	0.041
Xdh	2.60083	4.47639e-72	7.80145e-68	0.143	0.018
Medag	2.5929	2.87273e-109	5.0066e-105	0.21	0.025
Lbp	2.58553	4.3511e-94	7.5831e-90	0.188	0.024
Aif1l	2.57726	5.35959e-53	9.34069e-49	0.101	0.012
Eln	2.52907	2.34914e-83	4.09407e-79	0.196	0.034
Timp2	2.51452	0	0	0.733	0.175
Ackr3	2.49578	5.9292e-89	1.03334e-84	0.179	0.023
Ly6a	2.49304	0	0	0.868	0.189
Zfp385a	2.49293	6.80323e-64	1.18567e-59	0.127	0.016
Tmem119	2.49239	5.13293e-73	8.94566e-69	0.153	0.021
Adh1	2.48819	8.90816e-49	1.55251e-44	0.122	0.022
Nbl1	2.45648	3.0432e-263	5.30369e-259	0.58	0.115
Sulf2	2.44138	1.78907e-58	3.118e-54	0.118	0.015
Itih5	2.42721	1.22047e-155	2.12703e-151	0.324	0.047
Hoxa10	2.3955	1.9786e-74	3.4483e-70	0.184	0.034
Nfix	2.39408	2.20715e-150	3.84662e-146	0.333	0.055
Epdr1	2.38007	4.75553e-135	8.28793e-131	0.248	0.027
Lpl	2.35422	5.22128e-133	9.09965e-129	0.34	0.071
Dpp4	2.35403	7.57947e-88	1.32095e-83	0.194	0.03
Ntn1	2.34196	4.13039e-116	7.19844e-112	0.242	0.034
Il11ra1	2.31634	1.79425e-260	3.12702e-256	0.655	0.175
Lrrc17	2.30738	2.9261e-74	5.09961e-70	0.159	0.023
Man2a1	2.28905	2.65424e-77	4.62581e-73	0.168	0.025
Tgfb2	2.28083	1.66352e-55	2.89919e-51	0.125	0.019
Igfbp4	2.26634	1.08727e-294	1.8949e-290	0.774	0.257
Tmem100	2.2592	3.29081e-160	5.73522e-156	0.386	0.076
St3gal1	2.24647	3.07742e-63	5.36332e-59	0.142	0.022
Tnfaip6	2.24179	1.92897e-66	3.36181e-62	0.286	0.1
Cd55	2.24035	4.27713e-82	7.45419e-78	0.17	0.023
Fstl1	2.21551	2.25771e-293	3.93474e-289	0.739	0.22
Lurap1l	2.20884	2.55989e-52	4.46138e-48	0.113	0.016
Anxa3	2.19936	4.74531e-133	8.27012e-129	0.432	0.129
Bgn	2.19802	2.12465e-189	3.70284e-185	0.562	0.173
Ltbp4	2.1867	2.59874e-186	4.52909e-182	0.435	0.08
Csf1	2.17544	2.17978e-78	3.79893e-74	0.168	0.024
Adam33	2.14486	2.95352e-76	5.14739e-72	0.177	0.029
Nsg1	2.13173	1.49668e-99	2.60841e-95	0.222	0.035
Il4ra	2.12326	1.49656e-54	2.60821e-50	0.122	0.019
Antxr1	2.12317	4.06248e-78	7.0801e-74	0.191	0.034
Tnfaip2	2.11743	2.30231e-41	4.01246e-37	0.102	0.018
Ifi207	2.10903	4.08686e-45	7.12258e-41	0.106	0.018
Gas6	2.1085	5.88456e-109	1.02556e-104	0.295	0.063
Svil	2.10119	4.84445e-58	8.4429e-54	0.146	0.027
Twsg1	2.09869	9.14502e-65	1.59379e-60	0.159	0.028
Fgl2	2.09447	9.5056e-78	1.65664e-73	0.184	0.032
Man1a	2.09043	1.39592e-108	2.43281e-104	0.289	0.06
Adamts5	2.07438	4.11619e-100	7.17369e-96	0.207	0.028
Sod3	2.07003	1.16937e-164	2.03798e-160	0.425	0.09
Ifi27l2a	2.06888	6.75705e-181	1.17762e-176	0.502	0.126
C1ra	2.06643	1.07426e-195	1.87222e-191	0.505	0.112
Scara3	2.02425	4.85284e-83	8.45754e-79	0.207	0.038
Dpysl3	2.01436	2.40224e-68	4.18663e-64	0.164	0.028
Htra3	2.00283	1.45347e-203	2.5331e-199	0.542	0.128
Cks1b	2.00243	1.45201e-104	2.53057e-100	0.243	0.04
Fn1	2.00092	6.09824e-231	1.0628e-226	0.694	0.229
Heg1	1.98154	9.75049e-83	1.69932e-78	0.222	0.045
Penk	1.98095	1.86958e-47	3.25831e-43	0.135	0.029
Plpp3	1.97858	2.53355e-194	4.41547e-190	0.644	0.222
Serpinb6a	1.97631	3.33725e-203	5.81616e-199	0.588	0.166
Rbp1	1.97447	2.2529e-166	3.92635e-162	0.419	0.084
Ifi204	1.94898	2.09923e-62	3.65854e-58	0.173	0.036
P4ha2	1.94111	3.00605e-50	5.23894e-46	0.126	0.023
Grb10	1.92779	1.61779e-99	2.81949e-95	0.277	0.059
Serpinf1	1.9198	5.22852e-268	9.11226e-264	0.854	0.344
Mgst1	1.91283	5.15032e-260	8.97598e-256	0.714	0.206
Angptl2	1.91168	1.88166e-84	3.27935e-80	0.194	0.031
Lgals3bp	1.88253	1.45521e-63	2.53615e-59	0.163	0.031
Rnase4	1.87833	1.07959e-225	1.88151e-221	0.638	0.169
Axl	1.87172	1.16327e-142	2.02734e-138	0.429	0.109
Fhl1	1.87054	2.75643e-120	4.8039e-116	0.304	0.058
Fbn1	1.86951	3.88518e-122	6.77109e-118	0.414	0.12
Ace	1.85797	6.24278e-92	1.08799e-87	0.246	0.05
Sbsn	1.85044	2.23133e-44	3.88876e-40	0.139	0.033
Ahnak2	1.84506	2.53309e-95	4.41466e-91	0.247	0.047
Anxa1	1.84288	7.65308e-217	1.33378e-212	0.713	0.275
Qpct	1.82536	2.56549e-130	4.47113e-126	0.393	0.098
Ppp1r14b	1.821	2.08946e-80	3.64151e-76	0.226	0.049
Dpep1	1.82077	1.37081e-183	2.38905e-179	0.531	0.135
Nnmt	1.80458	7.77151e-72	1.35442e-67	0.195	0.04
Tppp3	1.79559	8.03308e-196	1.4e-191	0.613	0.188
Bdh2	1.7909	2.55364e-72	4.45048e-68	0.182	0.033
Procr	1.73147	7.82929e-88	1.36449e-83	0.256	0.057
Dtnbp1	1.73101	2.22431e-86	3.87653e-82	0.245	0.053
C4b	1.7148	1.0609e-87	1.84894e-83	0.231	0.045
Zfhx4	1.70992	8.02228e-40	1.39812e-35	0.103	0.019
Pcolce	1.70866	6.43486e-216	1.12147e-211	0.758	0.314
Serping1	1.70809	1.17527e-268	2.04826e-264	0.892	0.429
Mrc2	1.70399	1.92349e-37	3.35227e-33	0.101	0.02
Gnas	1.69903	4.72312e-157	8.23146e-153	0.628	0.242
Akr1b8	1.69452	2.18878e-44	3.81461e-40	0.115	0.022
Adamts2	1.68753	1.26126e-69	2.19812e-65	0.205	0.046
Gnpnat1	1.6811	1.42537e-73	2.48413e-69	0.233	0.057
Col6a3	1.67954	3.42145e-121	5.9629e-117	0.382	0.097
Ak1	1.67276	1.25809e-39	2.1926e-35	0.125	0.03
Ptgfrn	1.66603	3.82886e-53	6.67295e-49	0.149	0.031
Fzd4	1.66144	1.43718e-34	2.50472e-30	0.108	0.026
Gstm1	1.65309	1.61759e-241	2.81914e-237	0.819	0.343
Fyn	1.6419	5.64143e-61	9.83188e-57	0.168	0.034
Ctsl	1.62086	4.14395e-212	7.22208e-208	0.753	0.291
Lrp6	1.61817	1.70825e-45	2.97714e-41	0.146	0.035
Kdelc2	1.58816	5.42537e-41	9.45533e-37	0.116	0.024
Plac9b	1.58576	1.35925e-183	2.36889e-179	0.632	0.199
Plac8	1.57999	9.40126e-165	1.63845e-160	0.333	0.045
Nov	1.5756	1.00583e-29	1.75296e-25	0.121	0.037
Angptl4	1.53643	1.02005e-70	1.77774e-66	0.206	0.045
Slfn5	1.52894	4.70574e-54	8.20117e-50	0.173	0.042
C1qtnf6	1.51064	8.43824e-36	1.47062e-31	0.122	0.031
Metrnl	1.5104	2.17693e-76	3.79396e-72	0.31	0.098
Vat1	1.50562	1.40232e-82	2.44396e-78	0.309	0.09
Uap1	1.49775	4.42263e-80	7.70775e-76	0.319	0.098
Fmo1	1.4824	5.86905e-34	1.02286e-29	0.115	0.03
Il3ra	1.47827	2.59279e-33	4.51872e-29	0.107	0.026
Dclk1	1.47306	7.94291e-52	1.38429e-47	0.182	0.048
Igfbp5	1.47158	2.81746e-85	4.91028e-81	0.542	0.26
Fxyd6	1.44693	1.29207e-58	2.25182e-54	0.168	0.036
Sqor	1.44472	1.19218e-32	2.07773e-28	0.12	0.033
Lrp1	1.4399	5.54297e-110	9.66029e-106	0.382	0.104
S100a6	1.4342	1.36532e-290	2.37948e-286	0.986	0.681
Anxa4	1.42138	4.05466e-69	7.06647e-65	0.251	0.069
Creb5	1.41672	1.02602e-66	1.78814e-62	0.26	0.077
Gm9780	1.41167	4.26592e-51	7.43465e-47	0.168	0.041
Mxra7	1.40873	2.83253e-64	4.93654e-60	0.218	0.055
Sntb2	1.40355	2.42255e-48	4.22202e-44	0.169	0.044
Mt2	1.39028	2.66193e-93	4.63922e-89	0.534	0.225
Ctsk	1.3757	5.49882e-85	9.58335e-81	0.327	0.095
Emp1	1.37345	1.04378e-93	1.81911e-89	0.344	0.098
S100a13	1.3699	2.21938e-136	3.86793e-132	0.662	0.272
S100a10	1.3614	1.32062e-182	2.30158e-178	0.832	0.418
Aebp1	1.3483	1.18144e-127	2.05901e-123	0.559	0.203
Gja1	1.34718	3.77653e-43	6.58173e-39	0.148	0.038
Galnt1	1.34415	2.16899e-34	3.78012e-30	0.125	0.034
Rbpj	1.3355	3.36278e-43	5.86065e-39	0.162	0.046
Gstm2	1.33268	5.17579e-100	9.02037e-96	0.399	0.123
Chst12	1.3285	4.48532e-51	7.81701e-47	0.189	0.052
Ecm2	1.32786	2.36848e-53	4.12778e-49	0.233	0.074
Thbd	1.32701	7.77057e-46	1.35426e-41	0.16	0.042
Antxr2	1.31988	2.70105e-60	4.70739e-56	0.228	0.064
Blvrb	1.31578	1.63696e-90	2.8529e-86	0.333	0.093
Lima1	1.29652	8.31302e-61	1.44879e-56	0.234	0.067
Col5a1	1.28872	3.06963e-71	5.34976e-67	0.26	0.071
Klf4	1.28604	1.83251e-72	3.19369e-68	0.33	0.112
Uqcc2	1.27109	6.12353e-110	1.06721e-105	0.55	0.217
Gxylt2	1.26188	1.0544e-32	1.83761e-28	0.117	0.032
Fkbp11	1.26166	7.26562e-43	1.26625e-38	0.178	0.054
Ly6c1	1.2603	1.20307e-297	2.0967e-293	0.727	0.148
Nucb2	1.25912	3.47442e-63	6.05521e-59	0.31	0.11
Tcf7l2	1.25883	4.92527e-48	8.58376e-44	0.182	0.051
Nrp1	1.24275	1.16314e-40	2.02713e-36	0.164	0.049
Zfp703	1.2385	3.20291e-29	5.58204e-25	0.107	0.03
Snx9	1.2369	3.67985e-32	6.41324e-28	0.12	0.034
Hexb	1.23202	5.30526e-68	9.24602e-64	0.302	0.1
Carhsp1	1.23122	3.14108e-45	5.47428e-41	0.184	0.056
Aida	1.23083	3.58693e-37	6.25129e-33	0.148	0.044
Mfap2	1.21241	1.3522e-87	2.35661e-83	0.419	0.149
Fgfr1	1.21072	2.92806e-72	5.10303e-68	0.324	0.106
Mtch1	1.20411	1.65278e-33	2.88046e-29	0.131	0.038
Ski	1.20382	7.17431e-48	1.25034e-43	0.182	0.051
Shox2	1.2028	2.14953e-37	3.74621e-33	0.139	0.039
Nptn	1.20192	3.93286e-34	6.85419e-30	0.155	0.051
Jpt1	1.19974	4.53145e-87	7.89741e-83	0.435	0.161
Gsn	1.18266	2.12657e-229	3.70618e-225	0.999	0.676
Ndn	1.18046	2.62955e-71	4.58279e-67	0.308	0.097
Tgfbi	1.17859	2.03638e-41	3.549e-37	0.36	0.186
Palm	1.17379	2.56217e-36	4.46536e-32	0.133	0.036
Col5a2	1.16987	8.7628e-72	1.52718e-67	0.342	0.118
Ablim1	1.16555	1.14088e-67	1.98832e-63	0.241	0.063
S100a16	1.16524	3.81277e-108	6.6449e-104	0.522	0.192
Col6a1	1.15528	8.71819e-114	1.51941e-109	0.554	0.202
Cd34	1.15394	2.58895e-140	4.51202e-136	0.711	0.301
Nfib	1.1461	2.84304e-68	4.95485e-64	0.337	0.117
Ppa1	1.14057	3.87442e-27	6.75234e-23	0.123	0.04
Col6a2	1.1355	2.91966e-105	5.08838e-101	0.487	0.168
Nrip1	1.1335	1.4482e-31	2.52393e-27	0.137	0.043
Smim1	1.13263	5.00555e-30	8.72367e-26	0.126	0.039
Fbln2	1.13246	9.29691e-70	1.62027e-65	0.337	0.116
Pdlim4	1.12427	1.83054e-63	3.19027e-59	0.233	0.064
Ltbp1	1.1229	1.05715e-34	1.8424e-30	0.155	0.05
Frmd6	1.12253	4.22147e-34	7.35719e-30	0.149	0.047
Trip10	1.11463	7.57909e-37	1.32088e-32	0.13	0.034
Pbx1	1.11429	5.6985e-45	9.93134e-41	0.206	0.067
Efemp2	1.11181	2.90617e-67	5.06488e-63	0.276	0.083
Cast	1.11041	6.0489e-47	1.0542e-42	0.225	0.076
Gem	1.09965	2.95688e-42	5.15325e-38	0.198	0.066
Zmiz1	1.09729	4.04534e-26	7.05022e-22	0.11	0.034
Scd1	1.0967	1.01721e-25	1.7728e-21	0.1	0.029
Irf2bpl	1.09287	1.97345e-30	3.43933e-26	0.127	0.039
Bag3	1.08786	5.14799e-25	8.97191e-21	0.121	0.041
Col3a1	1.07154	3.75623e-146	6.54636e-142	0.886	0.464
Lsp1	1.0706	6.02578e-78	1.05017e-73	0.397	0.143
Icam1	1.06907	2.8106e-30	4.89832e-26	0.148	0.051
Tmem43	1.06461	1.61995e-38	2.82326e-34	0.181	0.06
Prss23	1.05485	2.09082e-62	3.64389e-58	0.319	0.114
C1s1	1.05324	1.12101e-102	1.9537e-98	0.567	0.222
Ddah2	1.04739	2.26095e-88	3.94038e-84	0.476	0.18
Zyx	1.03564	2.22601e-43	3.8795e-39	0.228	0.084
Trio	1.03413	9.17892e-21	1.5997e-16	0.102	0.036
Lpar1	1.02905	9.21435e-65	1.60588e-60	0.286	0.09
Nid1	1.02453	4.70426e-66	8.19858e-62	0.43	0.182
Htra1	1.02267	1.63785e-83	2.85445e-79	0.536	0.237
Loxl2	1.01946	1.13696e-25	1.98149e-21	0.117	0.039
Hacd1	1.01871	4.808e-28	8.37939e-24	0.138	0.048
Slc1a5	1.01803	1.11708e-71	1.94684e-67	0.321	0.103
Cndp2	1.01658	3.86283e-20	6.73214e-16	0.106	0.039
Mgp	1.01171	6.81002e-39	1.18685e-34	0.302	0.141
Tgfbr2	0.998728	2.76123e-43	4.81227e-39	0.228	0.081
Ptov1	0.995846	1.7722e-20	3.08858e-16	0.102	0.036
Efhd1	0.995493	6.05327e-32	1.05496e-27	0.216	0.091
Glud1	0.986349	9.87136e-44	1.72038e-39	0.239	0.088
Ctdsp2	0.9861	1.67356e-33	2.91669e-29	0.171	0.06
Rab7b	0.985505	7.56639e-26	1.31867e-21	0.117	0.038
Tpst1	0.983494	3.01295e-43	5.25097e-39	0.206	0.068
Marcks	0.983226	3.02466e-65	5.27138e-61	0.508	0.246
Agpat4	0.982409	1.11642e-32	1.94569e-28	0.171	0.061
Sec24d	0.979581	6.07245e-18	1.05831e-13	0.102	0.039
Htatip2	0.975801	7.21936e-21	1.25819e-16	0.101	0.035
Cnrip1	0.974688	8.69201e-28	1.51484e-23	0.116	0.035
Ybx3	0.974494	5.42509e-24	9.45485e-20	0.142	0.056
Tcea3	0.973266	6.98212e-28	1.21684e-23	0.106	0.03
Dap	0.972665	1.76591e-55	3.07762e-51	0.317	0.121
Nenf	0.969679	6.32483e-102	1.10229e-97	0.681	0.322
Triobp	0.962962	3.45685e-40	6.0246e-36	0.198	0.068
S100a11	0.962265	3.78066e-112	6.58893e-108	0.819	0.479
Ube2e2	0.959173	1.25745e-22	2.19149e-18	0.113	0.04
Naaa	0.952044	3.35357e-21	5.84461e-17	0.121	0.047
Cavin1	0.951442	5.84216e-69	1.01817e-64	0.449	0.186
Tmed3	0.944438	3.64659e-81	6.35528e-77	0.518	0.218
Ergic1	0.943681	3.55878e-24	6.20224e-20	0.134	0.05
Sfxn1	0.941409	1.69713e-34	2.95776e-30	0.163	0.054
Fndc3b	0.940855	1.25201e-34	2.18201e-30	0.184	0.066
Fam46a	0.939521	2.1813e-25	3.80157e-21	0.176	0.076
Wls	0.938537	1.3395e-33	2.33448e-29	0.182	0.067
Mmp14	0.935374	2.50002e-32	4.35703e-28	0.2	0.079
Lars2	0.92102	2.49478e-24	4.3479e-20	0.153	0.062
Ms4a4d	0.920675	4.37111e-38	7.61797e-34	0.199	0.07
Fam129a	0.917472	6.69471e-24	1.16675e-19	0.115	0.039
Sult5a1	0.916222	4.56713e-47	7.95959e-43	0.284	0.111
Gpx8	0.915522	1.15519e-85	2.01327e-81	0.53	0.219
Vwa5a	0.910706	7.60096e-23	1.32469e-18	0.104	0.035
Anxa2	0.909321	1.16286e-74	2.02663e-70	0.678	0.379
Sigmar1	0.902065	9.21484e-32	1.60596e-27	0.163	0.058
P4hb	0.898474	3.43461e-57	5.98584e-53	0.34	0.132
Ube2l6	0.897088	9.05675e-43	1.57841e-38	0.237	0.087
Tmem159	0.894837	1.57115e-35	2.73819e-31	0.19	0.068
Tgfbr3	0.893432	7.68995e-47	1.34021e-42	0.24	0.083
Stx4a	0.884144	8.41403e-43	1.4664e-38	0.251	0.096
Ifi27	0.882894	1.30686e-83	2.2776e-79	0.585	0.263
Zbtb20	0.882835	4.95933e-89	8.64313e-85	0.644	0.301
Epb41l2	0.876342	2.95478e-35	5.1496e-31	0.231	0.094
Rps12	0.875746	2.39174e-81	4.16833e-77	0.814	0.477
Lamp2	0.873846	9.2478e-62	1.61171e-57	0.436	0.19
Tubb6	0.872863	1.24291e-52	2.16614e-48	0.375	0.165
Nckap1	0.864906	1.12703e-21	1.96419e-17	0.104	0.036
Pnp	0.864272	2.15177e-38	3.75011e-34	0.227	0.088
Efemp1	0.862404	3.85993e-39	6.72709e-35	0.359	0.181
Klf3	0.855435	3.02842e-29	5.27793e-25	0.153	0.055
Tubb2b	0.853654	1.36457e-25	2.37817e-21	0.121	0.04
Rock2	0.852052	9.32401e-31	1.62499e-26	0.161	0.057
Zcchc24	0.846166	1.03664e-19	1.80665e-15	0.103	0.037
Htra2	0.840379	2.86064e-21	4.98552e-17	0.103	0.036
Txndc5	0.838501	2.57822e-52	4.49332e-48	0.331	0.131
Paxx	0.83744	1.41953e-18	2.47396e-14	0.104	0.04
Snx18	0.827631	1.10962e-23	1.93385e-19	0.132	0.049
Lamp1	0.826392	1.99522e-51	3.47727e-47	0.363	0.155
Gng12	0.82584	5.16471e-30	9.00106e-26	0.175	0.067
Gaa	0.825759	3.30084e-25	5.7527e-21	0.139	0.051
Abhd11	0.8247	1.38348e-23	2.41114e-19	0.117	0.041
Serpinb1a	0.821084	2.36556e-25	4.1227e-21	0.144	0.055
Dhrs3	0.820694	7.66623e-28	1.33607e-23	0.183	0.075
Pdlim2	0.816851	3.18338e-46	5.548e-42	0.332	0.143
Nedd4	0.816042	5.39116e-59	9.39571e-55	0.404	0.166
Grn	0.815493	1.3776e-40	2.40089e-36	0.316	0.142
Nucb1	0.810882	1.7637e-45	3.07377e-41	0.274	0.105
Smim14	0.807787	3.88197e-70	6.76549e-66	0.609	0.308
Snx21	0.804096	1.66517e-20	2.90206e-16	0.103	0.036
Slc44a1	0.803594	3.59265e-22	6.26128e-18	0.116	0.042
Sec31a	0.794188	9.08629e-26	1.58356e-21	0.146	0.055
Mrpl40	0.794043	1.6333e-22	2.84651e-18	0.131	0.05
Npc2	0.793919	1.0033e-67	1.74855e-63	0.632	0.336
Calu	0.793262	5.07205e-46	8.83957e-42	0.308	0.126
Fth1	0.77867	2.81048e-187	4.89811e-183	0.992	0.941
Rcn3	0.774765	6.46678e-65	1.12703e-60	0.614	0.315
Ddost	0.772628	1.18943e-47	2.07295e-43	0.437	0.213
Myc	0.771599	9.06051e-24	1.57907e-19	0.155	0.064
Col1a2	0.771446	2.34721e-100	4.09072e-96	0.845	0.413
Maf	0.770081	2.5014e-21	4.35944e-17	0.131	0.052
Chp1	0.769608	2.98962e-22	5.21031e-18	0.137	0.054
Pdlim1	0.769397	3.40249e-26	5.92986e-22	0.134	0.048
Etfa	0.769187	9.03094e-40	1.57391e-35	0.317	0.143
Rora	0.765275	2.86506e-27	4.99322e-23	0.119	0.038
Cd164	0.761114	1.54671e-42	2.69561e-38	0.302	0.128
Lgals9	0.757923	2.0824e-28	3.6292e-24	0.192	0.08
Rrs1	0.757766	1.20789e-19	2.10512e-15	0.106	0.039
Ddb1	0.757391	2.73183e-18	4.76103e-14	0.116	0.047
Celf2	0.756849	3.02533e-56	5.27255e-52	0.378	0.158
Jak1	0.754835	1.56384e-31	2.72545e-27	0.218	0.092
Cd302	0.754515	1.22192e-63	2.12956e-59	0.514	0.239
Hdgf	0.752282	1.22191e-24	2.12955e-20	0.159	0.064
Islr	0.751015	5.60192e-67	9.76303e-63	0.469	0.2
Golim4	0.746456	2.14367e-24	3.73599e-20	0.164	0.067
Hdlbp	0.745079	4.05163e-20	7.06118e-16	0.146	0.063
Calr	0.741828	6.88497e-54	1.19991e-49	0.498	0.249
Bag1	0.741142	9.68325e-44	1.6876e-39	0.309	0.131
Eif4b	0.740521	1.76745e-17	3.08032e-13	0.128	0.056
Mrpl54	0.738334	4.84011e-36	8.43535e-32	0.271	0.118
Sspn	0.735482	3.45719e-19	6.02519e-15	0.108	0.041
Pdpn	0.733456	1.41392e-38	2.46418e-34	0.262	0.108
Scara5	0.728557	1.40995e-42	2.45727e-38	0.323	0.141
Akt2	0.723817	1.07274e-16	1.86957e-12	0.111	0.046
Vkorc1	0.723049	9.02476e-58	1.57284e-53	0.542	0.267
B4galt1	0.721403	8.43107e-21	1.46937e-16	0.166	0.076
Rps4x	0.717003	2.55676e-120	4.45593e-116	0.954	0.732
Arf3	0.712645	1.56729e-14	2.73148e-10	0.106	0.047
Ssr3	0.70922	2.42275e-32	4.22237e-28	0.251	0.111
Kctd17	0.70917	3.48582e-18	6.07508e-14	0.103	0.039
Ppic	0.707676	1.35381e-51	2.35942e-47	0.398	0.174
Tnfrsf12a	0.701621	5.44466e-20	9.48895e-16	0.107	0.039
Fdx1	0.699566	1.9177e-21	3.34217e-17	0.162	0.071
Tmed1	0.696024	4.20769e-33	7.33317e-29	0.218	0.087
Bicc1	0.691431	2.45622e-29	4.2807e-25	0.175	0.067
Dlgap4	0.689934	3.8224e-20	6.66167e-16	0.127	0.051
Fkbp7	0.688276	1.71635e-48	2.99125e-44	0.414	0.191
Tulp4	0.687038	1.43711e-17	2.5046e-13	0.113	0.046
Fam114a1	0.684323	3.01079e-23	5.24721e-19	0.133	0.05
Rnh1	0.681202	4.75326e-36	8.28398e-32	0.328	0.156
Aprt	0.680672	4.2626e-35	7.42886e-31	0.257	0.111
Rtn4	0.67583	9.17475e-26	1.59898e-21	0.191	0.083
Pdia3	0.672743	6.38129e-48	1.11213e-43	0.589	0.342
Lgals1	0.664775	1.17601e-107	2.04955e-103	0.947	0.668
Pdgfra	0.662148	9.66383e-39	1.68421e-34	0.312	0.14
Lamb2	0.660078	1.3875e-30	2.41813e-26	0.235	0.102
Rpn1	0.655426	5.70686e-28	9.94591e-24	0.233	0.106
March2	0.653629	7.21028e-29	1.25661e-24	0.232	0.104
Txn1	0.651322	2.1515e-58	3.74964e-54	0.641	0.35
Ebf2	0.650303	8.85899e-37	1.54394e-32	0.28	0.12
Keap1	0.648486	1.31508e-16	2.29191e-12	0.104	0.042
Gstt1	0.648008	4.96484e-40	8.65272e-36	0.324	0.145
Add3	0.644928	6.11437e-27	1.06561e-22	0.202	0.088
Ap2a2	0.643186	5.0972e-21	8.8834e-17	0.124	0.048
Chmp3	0.640912	1.00824e-22	1.75715e-18	0.192	0.089
Ggh	0.640019	7.13789e-31	1.24399e-26	0.278	0.13
Dnpep	0.636283	6.89286e-23	1.20129e-18	0.183	0.082
Dynlt1c	0.632319	5.25578e-21	9.15978e-17	0.158	0.069
Rpn2	0.631884	8.31608e-46	1.44933e-41	0.422	0.202
Serpinh1	0.631245	3.80924e-71	6.63873e-67	0.821	0.51
Cyb5a	0.629606	1.09125e-70	1.90182e-66	0.757	0.429
Iah1	0.628678	1.48981e-24	2.59643e-20	0.182	0.079
Gcsh	0.628171	5.69403e-15	9.92356e-11	0.108	0.047
Mpst	0.627038	7.33338e-17	1.27806e-12	0.11	0.045
Plp2	0.626928	1.13405e-33	1.97642e-29	0.265	0.117
Mettl1	0.625179	9.37419e-20	1.63373e-15	0.125	0.05
Aldh7a1	0.621249	2.14467e-15	3.73772e-11	0.106	0.045
Arhgef12	0.619796	6.56297e-17	1.1438e-12	0.112	0.047
Nfia	0.617766	1.53087e-36	2.66801e-32	0.331	0.156
Gmppa	0.615801	7.27989e-16	1.26874e-11	0.112	0.048
Meox2	0.615786	2.01716e-20	3.51551e-16	0.195	0.095
Cltc	0.613481	2.06187e-19	3.59342e-15	0.175	0.084
Serf1	0.612427	2.80776e-23	4.89336e-19	0.196	0.09
Polr2h	0.612346	3.72448e-14	6.49102e-10	0.101	0.044
Atf5	0.611903	1.80494e-30	3.14565e-26	0.191	0.075
Slc38a10	0.611558	1.02222e-19	1.78153e-15	0.103	0.037
Cavin3	0.610389	3.16424e-56	5.51463e-52	0.614	0.33
Srpx	0.608592	5.07387e-34	8.84274e-30	0.311	0.146
Tmem45a	0.608375	1.84458e-23	3.21474e-19	0.182	0.081
Krt10	0.606679	3.34808e-20	5.83503e-16	0.146	0.063
Ftl1	0.605216	1.12577e-155	1.96199e-151	0.986	0.898
Rhoc	0.603443	1.51992e-42	2.64891e-38	0.406	0.195
Pid1	0.600884	1.64627e-27	2.86913e-23	0.305	0.157
Colgalt1	0.594957	1.64474e-13	2.86646e-09	0.121	0.058
Surf4	0.593172	1.88399e-20	3.28341e-16	0.179	0.085
Mrps18a	0.592662	5.01216e-29	8.73519e-25	0.218	0.094
Lhfp	0.589282	1.60591e-38	2.79878e-34	0.271	0.112
Pigt	0.589054	1.07509e-17	1.87366e-13	0.133	0.058
Hsp90b1	0.585068	2.72238e-42	4.74456e-38	0.589	0.341
Cmtm3	0.583909	4.84701e-36	8.44737e-32	0.28	0.123
Eif2a	0.576828	4.54445e-15	7.92007e-11	0.113	0.05
Romo1	0.576566	1.95619e-45	3.40924e-41	0.56	0.299
Rsrc1	0.575551	6.88881e-17	1.20058e-12	0.141	0.065
F3	0.575154	7.8613e-11	1.37007e-06	0.211	0.133
Lnpep	0.57484	1.18483e-17	2.06492e-13	0.142	0.065
Mzt2	0.572641	1.19268e-14	2.07861e-10	0.103	0.044
Tuba1b	0.571083	9.36097e-50	1.63143e-45	0.615	0.345
Mycbp2	0.57083	3.73704e-18	6.51291e-14	0.121	0.05
Aig1	0.569708	1.29269e-18	2.2529e-14	0.11	0.042
Sept8	0.569248	8.35652e-16	1.45637e-11	0.113	0.049
Nagk	0.568055	1.47562e-19	2.57172e-15	0.174	0.082
Dnajc3	0.566626	1.88197e-25	3.27989e-21	0.259	0.129
Akr1b3	0.566457	8.8421e-25	1.541e-20	0.217	0.101
Smarca2	0.565808	2.66002e-24	4.63588e-20	0.184	0.08
Rarres2	0.565637	2.45485e-66	4.27831e-62	0.807	0.477
Ube2r2	0.563214	1.33703e-22	2.33017e-18	0.213	0.103
Aga	0.561296	1.6707e-22	2.9117e-18	0.174	0.076
Lysmd2	0.560231	2.92099e-33	5.0907e-29	0.266	0.117
Eef1d	0.559676	4.71092e-40	8.2102e-36	0.473	0.249
Slc43a3	0.558997	1.32802e-41	2.31447e-37	0.237	0.087
Rps5	0.558906	2.59655e-94	4.52527e-90	0.961	0.812
Sh3gl1	0.558273	1.51151e-21	2.63426e-17	0.184	0.085
Ccdc34	0.556873	3.77433e-14	6.57789e-10	0.119	0.055
Olfml3	0.554886	5.99116e-32	1.04414e-27	0.373	0.197
Selenow	0.554165	1.08003e-72	1.88228e-68	0.936	0.709
Adamts1	0.554053	6.9582e-14	1.21268e-09	0.133	0.067
Slc39a1	0.552795	1.2425e-16	2.16544e-12	0.226	0.126
Rrbp1	0.552431	2.37914e-44	4.14636e-40	0.491	0.252
Fcgrt	0.547806	3.38076e-48	5.892e-44	0.558	0.293
Tsen34	0.545832	8.56123e-32	1.49205e-27	0.328	0.162
Errfi1	0.545264	3.62944e-20	6.3254e-16	0.228	0.12
Rpl5	0.54443	4.54222e-50	7.91618e-46	0.631	0.353
Nme2	0.544317	1.63192e-26	2.8441e-22	0.294	0.152
Ebpl	0.54274	2.58919e-16	4.51244e-12	0.135	0.063
Cdkn1c	0.542234	1.87733e-20	3.27181e-16	0.216	0.11
Fuca1	0.540628	5.689e-31	9.91479e-27	0.302	0.146
Gabarap	0.540027	9.52118e-47	1.65935e-42	0.738	0.472
Tshz2	0.537628	5.37699e-45	9.37102e-41	0.382	0.174
Ehd1	0.537619	3.12219e-17	5.44136e-13	0.117	0.049
Cdk5rap3	0.537111	7.0134e-16	1.22229e-11	0.127	0.058
Rbms1	0.536221	1.7818e-29	3.10532e-25	0.333	0.17
Eif4ebp1	0.533757	1.86347e-22	3.24766e-18	0.233	0.118
Dctpp1	0.533036	8.81604e-15	1.53646e-10	0.106	0.046
Rps2	0.532937	9.00991e-68	1.57025e-63	0.9	0.648
Gabarapl1	0.532332	3.48001e-15	6.06497e-11	0.138	0.067
Cat	0.531989	1.13817e-14	1.9836e-10	0.11	0.049
Pbdc1	0.531964	1.22068e-19	2.12741e-15	0.177	0.084
Scpep1	0.531019	1.29269e-23	2.2529e-19	0.206	0.096
Mrps10	0.528935	1.77319e-16	3.09031e-12	0.123	0.054
Nupr1	0.528528	3.13339e-79	5.46088e-75	0.663	0.31
Impad1	0.527831	2.3386e-13	4.07572e-09	0.102	0.046
Lsm7	0.527376	1.76154e-32	3.07001e-28	0.418	0.224
Ralbp1	0.527175	1.99612e-35	3.47884e-31	0.337	0.161
Pbrm1	0.52712	6.8972e-18	1.20204e-13	0.168	0.081
Rack1	0.526821	1.2012e-47	2.09344e-43	0.53	0.27
Krcc1	0.526741	4.81373e-25	8.38937e-21	0.232	0.111
Tpt1	0.526419	3.9018e-67	6.80006e-63	0.91	0.687
Stxbp6	0.526072	9.45264e-16	1.64741e-11	0.135	0.064
Oat	0.524756	2.42633e-35	4.22861e-31	0.444	0.235
Tmem147	0.523854	4.86154e-23	8.47268e-19	0.25	0.126
Yipf1	0.523742	7.7635e-13	1.35302e-08	0.12	0.059
Rnf10	0.523642	2.78834e-15	4.85951e-11	0.11	0.047
Stx16	0.52306	7.0167e-16	1.22287e-11	0.117	0.052
Grina	0.520391	1.55036e-25	2.70196e-21	0.179	0.074
Ifitm3	0.519549	6.11824e-91	1.06629e-86	0.95	0.716
Fkbp9	0.518533	3.79402e-34	6.61222e-30	0.351	0.17
Fap	0.517776	9.17433e-16	1.5989e-11	0.137	0.064
Rps3a1	0.516868	1.31273e-76	2.28783e-72	0.934	0.704
Pam	0.516749	8.35688e-25	1.45644e-20	0.268	0.136
Mgll	0.516069	2.9768e-17	5.18798e-13	0.103	0.04
Rbms3	0.515572	1.94607e-17	3.39161e-13	0.159	0.076
Capn2	0.515303	2.41123e-20	4.20229e-16	0.152	0.066
Crtap	0.513554	2.78369e-17	4.85142e-13	0.159	0.076
Nr3c1	0.513416	2.14728e-21	3.74229e-17	0.166	0.073
Copa	0.512306	1.7374e-18	3.02794e-14	0.176	0.085
Abhd14b	0.508609	6.15123e-19	1.07204e-14	0.108	0.041
Trim47	0.507968	9.19549e-16	1.60259e-11	0.11	0.047
Ctsf	0.507069	1.08931e-20	1.89845e-16	0.157	0.069
Pigk	0.506953	1.69092e-14	2.94694e-10	0.102	0.044
Steap3	0.504953	2.17694e-31	3.79396e-27	0.24	0.103
Thy1	0.50492	1.35086e-29	2.35428e-25	0.226	0.099
Bad	0.50445	9.87239e-25	1.72056e-20	0.232	0.111
Chd9	0.502735	6.24444e-27	1.08828e-22	0.24	0.111
Cd47	0.502638	6.27945e-40	1.09438e-35	0.547	0.307
Kdelr1	0.502385	1.79058e-32	3.12063e-28	0.303	0.142
Aes	0.49981	1.7706e-25	3.0858e-21	0.3	0.156
Lims2	0.496813	1.70106e-19	2.96461e-15	0.144	0.062
Hexa	0.496705	1.33999e-33	2.33534e-29	0.326	0.157
Capg	0.49669	5.85494e-39	1.0204e-34	0.422	0.212
Sash1	0.495952	8.90701e-17	1.55231e-12	0.123	0.053
Cib1	0.495379	6.87589e-12	1.19833e-07	0.146	0.08
Cst3	0.493835	7.0344e-34	1.22596e-29	0.881	0.681
Lama4	0.493511	1.36656e-14	2.38164e-10	0.139	0.068
Col1a1	0.49067	6.13843e-73	1.06981e-68	0.742	0.357
Ahnak	0.490521	3.81266e-45	6.6447e-41	0.552	0.301
Ncstn	0.4856	5.12305e-14	8.92845e-10	0.114	0.052
Psmc5	0.485086	1.21543e-22	2.11825e-18	0.224	0.11
Rpl7a	0.484697	4.13886e-42	7.21321e-38	0.622	0.359
Smpdl3a	0.483721	4.59809e-25	8.01356e-21	0.231	0.109
Prdx2	0.480385	2.22876e-35	3.88428e-31	0.487	0.266
2900097C17Rik	0.480081	1.36098e-17	2.37191e-13	0.161	0.077
Rps8	0.47998	6.68981e-71	1.1659e-66	0.95	0.78
Plxdc2	0.479631	3.94257e-19	6.87111e-15	0.19	0.093
Rpl10	0.478301	3.29818e-72	5.74806e-68	0.96	0.801
Flot2	0.478236	2.98533e-12	5.20283e-08	0.105	0.05
Mmp2	0.477703	6.77174e-62	1.18018e-57	0.611	0.291
Lman1	0.477429	4.23095e-20	7.37369e-16	0.182	0.086
Pafah1b2	0.477157	3.99977e-17	6.97079e-13	0.144	0.067
Hnrnpa0	0.476661	8.50368e-13	1.48202e-08	0.12	0.059
Cbr1	0.475345	6.37154e-20	1.11043e-15	0.125	0.05
Bcl7c	0.475014	7.37664e-21	1.2856e-16	0.242	0.126
Txndc17	0.473007	1.01026e-30	1.76067e-26	0.369	0.191
Mpc2	0.468836	1.3946e-27	2.43051e-23	0.364	0.195
Rpl10a	0.467717	9.95026e-54	1.73413e-49	0.831	0.542
Ntrk2	0.467114	5.26305e-20	9.17245e-16	0.222	0.114
Tspo	0.466859	1.249e-40	2.17675e-36	0.609	0.348
BC005537	0.466181	7.61733e-20	1.32755e-15	0.202	0.101
Cnpy2	0.465453	1.77841e-30	3.09941e-26	0.394	0.208
Mospd3	0.46538	3.33202e-15	5.80704e-11	0.127	0.059
Idh1	0.465043	5.85358e-16	1.02016e-11	0.152	0.074
Eef1a1	0.464935	2.77895e-67	4.84315e-63	0.923	0.726
Mt1	0.464546	1.33972e-66	2.33486e-62	0.765	0.429
Anxa7	0.461965	1.45766e-21	2.5404e-17	0.244	0.125
Sulf1	0.461729	1.16234e-11	2.02573e-07	0.105	0.051
Nav1	0.461605	2.04809e-16	3.5694e-12	0.144	0.068
Smim7	0.460825	3.5795e-28	6.23835e-24	0.305	0.152
P4ha1	0.458653	4.97995e-13	8.67905e-09	0.13	0.065
Cct8	0.458263	4.32309e-25	7.53428e-21	0.258	0.126
Tomm5	0.457366	3.45508e-26	6.02151e-22	0.321	0.168
Mrpl14	0.455579	1.01967e-25	1.77708e-21	0.281	0.141
Kcnq1ot1	0.455151	3.71293e-12	6.47089e-08	0.112	0.055
Steap4	0.453127	1.65698e-16	2.88778e-12	0.233	0.132
Ndufv3	0.453082	3.31589e-32	5.77893e-28	0.448	0.248
Eif2s3x	0.452628	1.21515e-09	2.11776e-05	0.11	0.059
Tmem107	0.451046	7.44494e-18	1.2975e-13	0.152	0.07
Emc2	0.448416	9.51983e-21	1.65912e-16	0.207	0.101
Rps28	0.447406	2.54996e-77	4.44408e-73	0.975	0.824
Arf4	0.445649	3.24341e-38	5.65261e-34	0.616	0.368
Acadvl	0.445394	1.09979e-18	1.91671e-14	0.166	0.078
Cenpx	0.445203	9.98569e-27	1.74031e-22	0.276	0.136
Plat	0.442401	2.2471e-35	3.91624e-31	0.379	0.187
Dhrs7	0.440747	1.05582e-25	1.84008e-21	0.263	0.128
Copb2	0.437447	3.73607e-13	6.51123e-09	0.126	0.063
Rplp1	0.435749	5.44245e-58	9.4851e-54	0.958	0.778
Svbp	0.433511	1.38927e-28	2.42123e-24	0.257	0.118
Eef1b2	0.43193	3.62042e-33	6.30966e-29	0.42	0.223
Rps17	0.430795	2.69735e-47	4.70095e-43	0.884	0.644
Mlec	0.43063	2.33485e-13	4.06917e-09	0.129	0.064
Gypc	0.428192	4.16783e-15	7.26369e-11	0.101	0.042
Rpl41	0.427145	1.05672e-64	1.84165e-60	0.994	0.963
Rpl26	0.425161	4.04795e-54	7.05477e-50	0.942	0.752
Rpl23a	0.425153	4.96662e-68	8.65582e-64	0.952	0.818
Rpl13	0.423933	5.07249e-95	8.84034e-91	0.992	0.928
Atxn10	0.423546	3.29045e-21	5.7346e-17	0.231	0.117
Cnih1	0.42306	7.79368e-19	1.35828e-14	0.198	0.099
Prr13	0.422966	1.9429e-25	3.38608e-21	0.303	0.158
Hnrnpul2	0.419739	2.50764e-12	4.37032e-08	0.127	0.065
Rpsa	0.41726	6.87958e-51	1.19897e-46	0.766	0.469
Ptp4a2	0.416361	5.79794e-25	1.01047e-20	0.279	0.142
Ap3s1	0.41213	9.63228e-23	1.67871e-18	0.257	0.131
Vti1b	0.411943	1.45673e-18	2.53878e-14	0.212	0.109
Derl2	0.411307	9.71747e-16	1.69356e-11	0.19	0.101
Fundc2	0.408747	1.3018e-23	2.26878e-19	0.306	0.163
Tceal8	0.407256	2.43784e-32	4.24867e-28	0.339	0.165
Gm28875	0.407209	1.05555e-10	1.83962e-06	0.106	0.054
Txnip	0.407151	3.14085e-30	5.47387e-26	0.384	0.203
Ift27	0.406291	7.49901e-20	1.30693e-15	0.169	0.077
Tspan4	0.4059	1.06296e-23	1.85253e-19	0.251	0.124
Pdha1	0.405364	2.30745e-15	4.02142e-11	0.135	0.063
Rpl22l1	0.405285	2.55466e-35	4.45226e-31	0.821	0.599
Krtcap2	0.404223	2.94581e-33	5.13396e-29	0.612	0.37
Rras	0.403624	1.16556e-19	2.03135e-15	0.174	0.081
Ifitm2	0.402517	7.12762e-47	1.2422e-42	0.932	0.715
Gbp2	0.402386	1.1841e-14	2.06365e-10	0.117	0.053
Hypk	0.402326	6.62085e-30	1.15388e-25	0.436	0.239
Zfp560	0.402246	2.16599e-14	3.77489e-10	0.123	0.058
Trappc1	0.402195	2.99039e-12	5.21166e-08	0.13	0.067
AI413582	0.402111	2.78507e-14	4.85382e-10	0.13	0.063
Dap3	0.401065	1.68619e-13	2.93869e-09	0.101	0.045
P3h4	0.39942	1.16031e-14	2.02219e-10	0.124	0.057
Rpl28	0.399104	1.3316e-33	2.32072e-29	0.808	0.55
Lrrc59	0.398525	1.01731e-10	1.77297e-06	0.111	0.057
Pgls	0.397136	4.00945e-17	6.98766e-13	0.217	0.117
Gls	0.396881	4.97127e-11	8.66393e-07	0.122	0.064
Uchl3	0.396315	6.85195e-13	1.19416e-08	0.112	0.053
Tmem29	0.395997	2.8318e-09	4.93526e-05	0.102	0.054
Trip6	0.394637	1.90584e-15	3.3215e-11	0.133	0.062
Cstb	0.394611	5.38866e-32	9.39135e-28	0.491	0.276
Asap1	0.394171	2.62376e-10	4.57269e-06	0.115	0.061
Erp44	0.394122	2.02011e-19	3.52064e-15	0.235	0.123
Rab28	0.392621	4.18615e-14	7.29561e-10	0.148	0.075
Sdhaf4	0.392537	1.55612e-12	2.71201e-08	0.139	0.072
Naxe	0.391455	1.30336e-22	2.2715e-18	0.259	0.132
Creld2	0.390076	3.60573e-11	6.28406e-07	0.109	0.055
Golgb1	0.389099	1.00561e-12	1.75258e-08	0.106	0.05
Eef1g	0.388818	4.02173e-39	7.00907e-35	0.587	0.334
Rpl22	0.38794	2.54149e-34	4.42931e-30	0.704	0.432
Ugp2	0.387369	5.02811e-20	8.76299e-16	0.258	0.138
Rplp0	0.387252	3.24044e-66	5.64744e-62	0.948	0.791
Mrpl4	0.38669	3.96804e-13	6.9155e-09	0.157	0.084
Tspan31	0.386342	9.20793e-18	1.60476e-13	0.224	0.119
Nans	0.384137	1.26186e-11	2.19917e-07	0.115	0.058
Lasp1	0.384091	4.94855e-14	8.62433e-10	0.124	0.059
Rpl35	0.381888	2.39718e-83	4.17781e-79	0.988	0.922
Polr1c	0.378607	8.44106e-12	1.47111e-07	0.1	0.047
Vcan	0.377797	2.62024e-09	4.56655e-05	0.101	0.053
Smim20	0.377175	2.00998e-15	3.50299e-11	0.132	0.061
Reep3	0.376814	2.15056e-24	3.748e-20	0.224	0.105
Washc3	0.376601	1.65015e-12	2.87588e-08	0.131	0.067
Pmm1	0.376496	2.01645e-14	3.51427e-10	0.106	0.047
Asph	0.37618	5.42743e-12	9.45892e-08	0.119	0.059
Rpl36a	0.3755	6.96169e-46	1.21328e-41	0.879	0.625
Mgat2	0.37539	3.47567e-22	6.0574e-18	0.235	0.117
Kxd1	0.374119	5.57878e-11	9.7227e-07	0.115	0.06
Ccni	0.373573	3.3354e-17	5.81294e-13	0.173	0.086
Srm	0.372611	2.2259e-16	3.8793e-12	0.204	0.108
Praf2	0.372239	5.43211e-18	9.46708e-14	0.165	0.078
Rps20	0.371034	4.23601e-56	7.38252e-52	0.848	0.537
Ecm1	0.370784	1.65769e-57	2.88902e-53	0.701	0.373
Gm10076	0.370659	1.54845e-29	2.69864e-25	0.598	0.364
Prrc1	0.370033	1.79783e-10	3.13325e-06	0.105	0.053
Nfe2l2	0.368743	2.72046e-21	4.74122e-17	0.216	0.106
Rala	0.368573	7.1118e-23	1.23944e-18	0.197	0.089
Egfr	0.368505	6.38003e-11	1.11191e-06	0.105	0.052
Fam102b	0.368217	1.84548e-10	3.2163e-06	0.121	0.065
Rps26	0.367761	1.16392e-35	2.02848e-31	0.858	0.608
Ubtf	0.365064	4.50821e-11	7.85691e-07	0.108	0.055
Rps18	0.36498	7.23591e-83	1.26107e-78	0.977	0.844
Tbrg1	0.364978	5.94942e-21	1.03686e-16	0.289	0.157
Rps14	0.364968	1.05298e-66	1.83513e-62	0.985	0.89
Tm9sf2	0.364129	7.7179e-18	1.34508e-13	0.224	0.119
Ppib	0.364036	5.87308e-29	1.02356e-24	0.671	0.435
Rpl35a	0.363623	2.99757e-43	5.22417e-39	0.958	0.817
Arcn1	0.363068	2.79064e-14	4.86353e-10	0.123	0.058
Sgce	0.362942	1.97714e-26	3.44577e-22	0.289	0.142
Kdelr2	0.362742	4.2162e-32	7.348e-28	0.389	0.202
Erlec1	0.362487	1.05549e-13	1.8395e-09	0.129	0.063
Rpl7	0.362382	2.34337e-37	4.08403e-33	0.848	0.606
Ergic3	0.361632	1.05998e-22	1.84733e-18	0.369	0.208
Mrfap1	0.360536	4.42412e-28	7.71036e-24	0.524	0.311
Chmp4b	0.360435	2.95074e-26	5.14255e-22	0.335	0.176
Ran	0.360131	1.33505e-25	2.32672e-21	0.383	0.212
Ext2	0.359556	5.4947e-10	9.57616e-06	0.106	0.055
Sfpq	0.35927	8.01493e-13	1.39684e-08	0.143	0.075
Rpl11	0.357751	7.42225e-42	1.29355e-37	0.928	0.712
Cltb	0.355211	2.62108e-24	4.56802e-20	0.284	0.146
Copg1	0.354316	7.16851e-14	1.24933e-09	0.124	0.059
Sdf4	0.353617	5.84754e-18	1.01911e-13	0.32	0.188
Rps27l	0.35249	2.32247e-25	4.0476e-21	0.638	0.415
Gngt2	0.352376	4.38626e-24	7.64438e-20	0.191	0.085
Atp6v0d1	0.351871	1.01654e-15	1.77162e-11	0.185	0.098
Ifi203	0.351737	6.90461e-11	1.20334e-06	0.108	0.055
Dynlt1f	0.351664	1.35882e-14	2.36815e-10	0.155	0.078
Rps27a	0.351025	5.51566e-46	9.61269e-42	0.955	0.792
Tmbim1	0.349923	8.48406e-13	1.4786e-08	0.151	0.08
Cct5	0.349779	5.35346e-22	9.33002e-18	0.274	0.143
Rpl24	0.348533	4.244e-39	7.39644e-35	0.916	0.714
Pdia6	0.348431	5.08481e-24	8.86181e-20	0.475	0.285
Cdk4	0.346176	3.20818e-24	5.59122e-20	0.275	0.138
Minos1	0.346014	3.72449e-29	6.49105e-25	0.56	0.335
Chic2	0.345765	4.89157e-19	8.52504e-15	0.216	0.111
Etfb	0.345417	1.76516e-24	3.07632e-20	0.435	0.252
Znhit1	0.343274	6.14847e-18	1.07156e-13	0.186	0.093
Gstp1	0.343034	1.85446e-28	3.23195e-24	0.606	0.376
Cttn	0.341392	3.19432e-13	5.56707e-09	0.13	0.064
Sri	0.340827	1.90532e-28	3.32059e-24	0.482	0.275
Naa50	0.340401	2.23305e-14	3.89177e-10	0.142	0.071
Rps9	0.340059	4.1231e-50	7.18574e-46	0.948	0.771
Snhg18	0.338599	9.87142e-26	1.72039e-21	0.366	0.198
Rpl23	0.338491	1.22854e-47	2.1411e-43	0.913	0.668
Pdlim7	0.337894	1.5207e-10	2.65028e-06	0.117	0.062
Stard3nl	0.337837	1.44879e-16	2.52494e-12	0.213	0.114
Ssr4	0.337764	1.05349e-26	1.83603e-22	0.45	0.258
Pamr1	0.335208	1.1433e-16	1.99254e-12	0.214	0.114
Pura	0.334915	1.75829e-09	3.06434e-05	0.126	0.071
2210016L21Rik	0.333579	4.08179e-14	7.11374e-10	0.128	0.062
Nme1	0.333135	1.43212e-20	2.49591e-16	0.353	0.205
Tmsb10	0.332341	3.31332e-64	5.77446e-60	0.975	0.8
Rpl37a	0.33099	2.07411e-51	3.61476e-47	0.991	0.916
Itm2b	0.330795	9.98923e-31	1.74092e-26	0.939	0.84
Rpl4	0.328715	4.72579e-41	8.23611e-37	0.812	0.553
Vapb	0.328015	4.29229e-18	7.48061e-14	0.186	0.093
Tm7sf3	0.327258	1.06886e-11	1.86281e-07	0.122	0.062
Mrps15	0.326863	2.616e-11	4.55916e-07	0.127	0.067
Rps10	0.326079	1.29022e-33	2.24859e-29	0.759	0.488
Arhgap10	0.325602	2.93596e-10	5.11679e-06	0.105	0.054
Nudt21	0.324818	9.94343e-15	1.73294e-10	0.147	0.073
Akap13	0.323317	2.02618e-12	3.53123e-08	0.177	0.101
Copb1	0.322552	2.57076e-14	4.48032e-10	0.144	0.071
Mtpn	0.322499	7.62622e-10	1.3291e-05	0.138	0.079
Ywhag	0.322428	6.12748e-11	1.0679e-06	0.115	0.06
Pde6d	0.32144	8.16688e-16	1.42332e-11	0.167	0.083
Rac1	0.321311	1.23338e-13	2.14953e-09	0.191	0.107
Rps24	0.320945	1.79278e-56	3.12445e-52	0.937	0.715
Ccdc12	0.318869	1.57798e-22	2.7501e-18	0.272	0.141
Tuba1a	0.318275	1.89133e-38	3.2962e-34	0.786	0.523
Ostc	0.317572	1.92201e-27	3.34968e-23	0.455	0.257
Dnlz	0.317027	1.08373e-14	1.88872e-10	0.162	0.083
Sec61g	0.315348	1.8167e-20	3.16614e-16	0.847	0.627
Eif3l	0.314173	3.66739e-15	6.39152e-11	0.157	0.078
Naa38	0.313346	2.55913e-15	4.46006e-11	0.286	0.171
Ptms	0.313304	2.94097e-17	5.12553e-13	0.238	0.13
Eif3i	0.312242	7.69659e-20	1.34136e-15	0.264	0.143
Rps23	0.311042	2.46799e-57	4.30121e-53	0.982	0.887
Maged1	0.309643	5.70882e-19	9.94933e-15	0.268	0.145
Sdf2	0.30933	1.29906e-14	2.26401e-10	0.169	0.089
Trappc2l	0.309227	3.50849e-21	6.1146e-17	0.268	0.141
Tex264	0.308908	8.40042e-19	1.46403e-14	0.189	0.092
Rpl38	0.308413	1.03607e-26	1.80566e-22	0.94	0.784
Cd63	0.307868	4.45328e-32	7.76117e-28	0.883	0.603
Lpp	0.30775	1.84635e-10	3.21782e-06	0.135	0.075
Rps3	0.307701	7.78294e-45	1.35641e-40	0.912	0.698
Ufc1	0.307041	2.34656e-13	4.08959e-09	0.196	0.111
Itgav	0.305577	7.83457e-10	1.36541e-05	0.103	0.053
Meg3	0.304957	3.10461e-35	5.41072e-31	0.64	0.373
C1qtnf2	0.304155	8.73189e-17	1.52179e-12	0.193	0.099
Tram1	0.303881	7.37134e-20	1.28468e-15	0.289	0.159
Ctbp1	0.303577	4.28427e-11	7.46663e-07	0.146	0.081
Esd	0.303231	9.11046e-17	1.58777e-12	0.317	0.188
Thoc7	0.302671	1.0784e-14	1.87944e-10	0.217	0.122
Tceal9	0.302279	1.49894e-18	2.61235e-14	0.52	0.337
Tapbp	0.30138	2.38273e-21	4.15262e-17	0.355	0.203
Insig2	0.301239	2.63402e-10	4.59057e-06	0.131	0.072
Polr2f	0.301181	2.96935e-21	5.17499e-17	0.297	0.16
Psma4	0.30089	2.02751e-20	3.53355e-16	0.324	0.182
Psmd13	0.3007	1.73064e-13	3.01617e-09	0.159	0.084
Abhd14a	0.300129	2.2077e-17	3.84758e-13	0.139	0.062
Npdc1	0.299876	4.71642e-21	8.21977e-17	0.268	0.14
Rps15	0.299854	6.2196e-40	1.08395e-35	0.916	0.685
Tex261	0.299712	1.03447e-15	1.80288e-11	0.166	0.084
Dmac1	0.299553	1.01659e-11	1.77171e-07	0.118	0.06
Cope	0.299458	3.27722e-21	5.71154e-17	0.455	0.273
Serf2	0.299348	4.4185e-23	7.70057e-19	0.913	0.756
Gspt1	0.297536	1.04306e-11	1.81785e-07	0.13	0.068
Col4a1	0.29686	2.55885e-10	4.45956e-06	0.182	0.111
Oxct1	0.29565	3.24217e-09	5.65046e-05	0.12	0.067
Emp3	0.294447	5.01187e-20	8.73469e-16	0.667	0.457
Id2	0.294402	3.47135e-18	6.04987e-14	0.188	0.094
Mrpl51	0.294132	1.23423e-14	2.15101e-10	0.207	0.115
Klf9	0.293892	4.20412e-19	7.32694e-15	0.219	0.111
Nudcd2	0.293479	2.98152e-11	5.19619e-07	0.133	0.07
Rpl8	0.292074	4.39022e-40	7.65127e-36	0.896	0.657
Rpl36	0.291744	1.71208e-34	2.98382e-30	0.953	0.818
Smc6	0.290931	3.69537e-17	6.4403e-13	0.205	0.106
Anapc13	0.290314	5.83823e-16	1.01749e-11	0.371	0.232
Caprin1	0.288171	5.43501e-11	9.47213e-07	0.111	0.056
Mrps28	0.288125	5.90816e-14	1.02967e-09	0.174	0.093
Aldh2	0.287573	5.35268e-22	9.32866e-18	0.371	0.21
Spg21	0.28676	1.23038e-14	2.14431e-10	0.191	0.104
Elob	0.286709	5.21429e-21	9.08747e-17	0.764	0.537
Mrpl27	0.286237	2.2938e-14	3.99764e-10	0.193	0.106
Tnfsf12	0.283932	5.29007e-18	9.21953e-14	0.201	0.101
Fkbp2	0.281538	3.40125e-18	5.92769e-14	0.328	0.193
Ebf1	0.281274	8.20496e-31	1.42996e-26	0.651	0.406
Ctsz	0.280582	6.06882e-22	1.05767e-17	0.464	0.279
Taok1	0.280304	7.16416e-10	1.24857e-05	0.101	0.052
Psmb10	0.279566	9.37214e-19	1.63338e-14	0.217	0.112
Osgep	0.279298	4.89972e-10	8.53922e-06	0.132	0.073
Larp7	0.2789	1.55117e-11	2.70337e-07	0.115	0.058
Akap12	0.27603	7.62607e-12	1.32907e-07	0.155	0.085
Tmem242	0.275689	1.11752e-11	1.94762e-07	0.124	0.064
Sfr1	0.275588	1.67287e-22	2.91548e-18	0.415	0.243
Klf7	0.275158	5.54071e-13	9.65636e-09	0.152	0.08
Mrpl13	0.27504	3.09821e-12	5.39956e-08	0.123	0.062
Ccs	0.274385	3.58559e-11	6.24896e-07	0.135	0.073
Use1	0.273678	9.35372e-20	1.63017e-15	0.29	0.16
Stx8	0.273409	3.63972e-09	6.3433e-05	0.104	0.055
Bloc1s1	0.272221	8.5806e-24	1.49543e-19	0.461	0.268
Trim35	0.271061	3.69463e-16	6.439e-12	0.185	0.095
Gadd45gip1	0.270827	8.18105e-15	1.42579e-10	0.161	0.082
Mtch2	0.270087	3.26812e-18	5.69569e-14	0.222	0.117
Hcfc1r1	0.269165	1.40774e-21	2.45341e-17	0.342	0.192
Tpgs1	0.26767	1.99255e-10	3.47262e-06	0.132	0.072
Nt5c	0.267406	7.19805e-14	1.25448e-09	0.158	0.083
Ndufa13	0.266082	1.77815e-21	3.09896e-17	0.696	0.461
Rpl39	0.265502	1.91637e-32	3.33985e-28	0.933	0.753
St13	0.265149	1.18903e-21	2.07224e-17	0.347	0.194
Maged2	0.264555	9.64537e-20	1.681e-15	0.367	0.214
Creg1	0.263273	1.16748e-15	2.03468e-11	0.224	0.124
Anxa6	0.26278	4.26587e-20	7.43456e-16	0.211	0.104
Fopnl	0.262145	3.2223e-10	5.61582e-06	0.125	0.068
Park7	0.26163	5.00779e-21	8.72758e-17	0.496	0.307
Sar1a	0.261588	8.70551e-21	1.5172e-16	0.36	0.207
Mrps17	0.260477	1.83447e-15	3.19711e-11	0.211	0.115
Rpl31	0.259724	8.39956e-23	1.46387e-18	0.858	0.633
Ntan1	0.2592	9.09553e-20	1.58517e-15	0.28	0.152
Mrps21	0.256513	1.02081e-18	1.77908e-14	0.443	0.273
Eif4e2	0.256256	2.82393e-10	4.92154e-06	0.13	0.071
Bccip	0.256022	3.58603e-15	6.24973e-11	0.21	0.114
Cyb5r3	0.255874	4.35811e-19	7.59531e-15	0.358	0.211
Ssr2	0.255599	1.0592e-22	1.84597e-18	0.386	0.22
Nhp2	0.255445	1.13909e-12	1.98521e-08	0.175	0.097
Cfdp1	0.25536	2.7608e-16	4.81153e-12	0.218	0.117
Rpl36al	0.254502	1.09785e-20	1.91334e-16	0.565	0.363
Slc39a7	0.253503	1.2719e-12	2.21667e-08	0.161	0.087
Morf4l2	0.252813	1.14336e-20	1.99265e-16	0.443	0.262
Sdcbp	0.251948	3.95206e-16	6.88765e-12	0.413	0.263
Ndel1	0.251869	3.24492e-10	5.65524e-06	0.127	0.069
Por	0.251691	5.73349e-16	9.99232e-12	0.186	0.096
Cxcl1	0.251534	6.10585e-10	1.06413e-05	0.228	0.151
Capns1	0.251463	7.84733e-19	1.36763e-14	0.599	0.401
Pld3	0.250269	1.03954e-09	1.81171e-05	0.104	0.055

## Sheet: TC
gene	avg_log2FC	p_val	p_val_adj	pct.1	pct.2
Dapl1	14.2572	1.41771e-204	2.47079e-200	0.189	0
Gzma	12.2277	1.00082e-142	1.74423e-138	0.135	0
Cd3d	11.6585	0	0	0.429	0
Lat	11.6016	0	0	0.321	0
Trbc2	11.466	0	0	0.547	0.001
Cd8b1	11.0903	4.1946e-175	7.31034e-171	0.165	0
Skap1	10.7068	4.42043e-188	7.70393e-184	0.177	0
Cd3g	10.5883	0	0	0.429	0
Nkg7	10.393	0	0	0.348	0.001
Cd3e	10.3736	1.12448e-282	1.95974e-278	0.27	0.001
Ccl5	10.1921	2.80396e-200	4.88673e-196	0.249	0.005
Lck	9.91199	1.18143e-246	2.05899e-242	0.24	0.001
Trbc1	9.81572	0	0	0.315	0.001
Cd8a	9.80719	2.97832e-107	5.19062e-103	0.102	0
Ms4a4b	9.74619	0	0	0.387	0.001
Klrg1	9.39816	6.93801e-117	1.20916e-112	0.111	0
Itk	8.90188	6.8666e-133	1.19671e-128	0.129	0
Ctsw	8.74573	9.87712e-130	1.72138e-125	0.123	0
Il7r	8.04324	2.24494e-185	3.91249e-181	0.192	0.001
Cd28	7.99687	2.86803e-159	4.9984e-155	0.165	0.001
Tnfrsf18	7.51354	7.97804e-183	1.39041e-178	0.207	0.003
Txk	7.04489	3.87894e-147	6.76022e-143	0.159	0.002
Trac	6.61576	7.9474e-264	1.38507e-259	0.336	0.008
Klrd1	6.43349	8.82651e-169	1.53828e-164	0.207	0.004
Hcst	6.38925	0	0	0.462	0.01
Gimap3	6.12706	4.56866e-182	7.96227e-178	0.216	0.004
Ptpn22	5.98944	1.90612e-144	3.32199e-140	0.213	0.008
Tespa1	5.93963	8.66945e-91	1.51091e-86	0.114	0.002
Gata3	5.54494	5.4837e-103	9.55699e-99	0.147	0.005
Cd69	5.13617	1.4278e-181	2.48838e-177	0.255	0.008
Lef1	5.03733	4.65028e-159	8.1045e-155	0.273	0.014
Klk8	4.90533	2.92218e-87	5.09278e-83	0.129	0.005
Itgb7	4.89537	2.65652e-102	4.62979e-98	0.21	0.015
Ltb	4.89301	6.3007e-292	1.09809e-287	0.411	0.013
Il2rg	4.85988	1.98401e-192	3.45774e-188	0.324	0.016
Vps37b	4.84841	4.1231e-173	7.18574e-169	0.372	0.029
Cd27	4.84393	5.25018e-98	9.15001e-94	0.183	0.011
Selplg	4.81638	8.95304e-144	1.56034e-139	0.27	0.016
Sell	4.7941	8.55173e-79	1.49039e-74	0.132	0.006
Ptprcap	4.78658	2.25069e-207	3.92249e-203	0.294	0.009
Epsti1	4.74528	4.48851e-67	7.82257e-63	0.132	0.008
Ms4a6b	4.72557	1.15118e-152	2.00627e-148	0.252	0.012
Ly6c2	4.71748	1.57368e-64	2.7426e-60	0.123	0.007
Rhoh	4.69879	1.0218e-65	1.78079e-61	0.114	0.006
Bin2	4.53171	1.62416e-76	2.83059e-72	0.159	0.011
Rac2	4.43421	8.94685e-292	1.55926e-287	0.604	0.047
Ccr7	4.41998	2.80634e-85	4.89089e-81	0.156	0.009
Cd2	4.37958	7.62724e-72	1.32928e-67	0.174	0.015
Fyb	4.29802	9.35249e-69	1.62995e-64	0.162	0.014
B4galnt1	4.27101	3.40574e-64	5.93553e-60	0.141	0.011
Arhgap45	4.21398	1.23971e-131	2.16057e-127	0.285	0.022
Emb	4.117	6.03123e-83	1.05112e-78	0.273	0.037
Gpr132	4.1116	8.19198e-44	1.4277e-39	0.114	0.011
Slc38a1	4.0486	5.24576e-44	9.14231e-40	0.117	0.012
Evl	4.04591	1.6682e-64	2.90734e-60	0.189	0.022
Traf1	3.91266	2.33426e-36	4.06814e-32	0.105	0.012
Limd2	3.90799	1.97356e-127	3.43952e-123	0.378	0.046
Tspan32	3.90631	1.21391e-47	2.1156e-43	0.12	0.011
Dusp10	3.89953	2.77809e-32	4.84166e-28	0.126	0.02
Rgs2	3.84866	7.23402e-46	1.26075e-41	0.195	0.034
Ptpn18	3.83517	1.52141e-171	2.65151e-167	0.438	0.044
Cd53	3.82373	1.51767e-177	2.645e-173	0.462	0.048
Satb1	3.81746	1.83173e-46	3.19233e-42	0.12	0.012
Rbm38	3.81351	7.30046e-41	1.27232e-36	0.114	0.012
Fam189b	3.8082	1.02198e-35	1.7811e-31	0.12	0.016
Chd7	3.77588	2.72799e-39	4.75435e-35	0.102	0.01
Gramd3	3.73657	4.16664e-27	7.26161e-23	0.12	0.022
Ptprc	3.72611	8.90071e-93	1.55122e-88	0.249	0.025
Nfkbid	3.64959	6.72957e-34	1.17283e-29	0.102	0.012
Cytip	3.60417	1.22139e-43	2.12865e-39	0.141	0.018
Gmfg	3.57907	5.0894e-116	8.86981e-112	0.339	0.039
Stk17b	3.55136	1.60919e-78	2.8045e-74	0.24	0.029
Gm8369	3.49833	3.56713e-64	6.2168e-60	0.132	0.009
Cd52	3.48018	2.7902e-285	4.86276e-281	0.712	0.071
Gimap4	3.47713	8.74829e-70	1.52465e-65	0.234	0.031
Samsn1	3.448	5.55138e-41	9.67494e-37	0.129	0.016
Cd48	3.44018	8.26265e-51	1.44002e-46	0.18	0.025
Tnfaip3	3.39185	1.82256e-43	3.17636e-39	0.171	0.027
Lcp1	3.323	2.04845e-78	3.57004e-74	0.261	0.035
Rgs1	3.29157	1.32696e-47	2.31263e-43	0.135	0.014
Ccr2	3.25985	8.75603e-26	1.526e-21	0.123	0.023
H2-Q7	3.24936	1.27318e-89	2.2189e-85	0.279	0.034
Coro1a	3.2425	6.3493e-143	1.10656e-138	0.423	0.05
Ets1	3.1776	8.79055e-69	1.53202e-64	0.27	0.043
Gimap5	3.16676	1.41608e-45	2.46794e-41	0.162	0.023
Arhgdib	3.11413	2.72811e-111	4.75456e-107	0.462	0.084
Gimap6	3.07842	8.11366e-87	1.41405e-82	0.339	0.054
Gimap1	3.02572	1.36308e-67	2.37557e-63	0.237	0.033
H2-Q6	2.91328	1.66429e-42	2.90053e-38	0.159	0.023
AW112010	2.90394	1.52313e-32	2.6545e-28	0.426	0.203
Sept1	2.88244	1.90791e-60	3.32511e-56	0.291	0.058
Dok2	2.88197	2.89896e-24	5.05231e-20	0.114	0.021
Smc4	2.82458	1.98929e-16	3.46694e-12	0.111	0.029
Fam107b	2.79144	6.73694e-32	1.17411e-27	0.15	0.028
Cd37	2.78929	7.60259e-57	1.32498e-52	0.204	0.029
Fam49b	2.74385	6.34176e-26	1.10524e-21	0.159	0.038
Acp5	2.72607	1.93736e-15	3.37643e-11	0.102	0.026
Laptm5	2.68248	1.13734e-44	1.98216e-40	0.21	0.039
Gm12840	2.6534	1.09047e-17	1.90048e-13	0.141	0.041
Arhgap15	2.64045	2.47138e-17	4.30713e-13	0.129	0.036
Dennd4a	2.54159	3.962e-16	6.90497e-12	0.129	0.038
Elf1	2.53731	2.10944e-23	3.67634e-19	0.195	0.06
Cd82	2.53726	2.24239e-23	3.90803e-19	0.18	0.051
Shisa5	2.50721	3.06351e-64	5.33908e-60	0.586	0.258
Srgn	2.43542	3.76731e-55	6.56567e-51	0.426	0.13
Btg1	2.4326	3.1449e-106	5.48093e-102	0.736	0.264
Zc3hav1	2.41152	1.56046e-23	2.71957e-19	0.234	0.083
Rgcc	2.38469	1.09987e-52	1.91686e-48	0.291	0.063
Dnajc15	2.35448	2.33849e-15	4.07552e-11	0.156	0.054
Pim1	2.3303	4.06841e-30	7.09042e-26	0.291	0.101
Tob2	2.31221	2.32543e-12	4.05276e-08	0.138	0.051
Crem	2.29316	1.58309e-11	2.75901e-07	0.117	0.04
Gpsm3	2.25666	7.47825e-20	1.30331e-15	0.222	0.083
Skil	2.24436	2.00053e-10	3.48652e-06	0.117	0.043
Gadd45b	2.22775	3.20806e-09	5.59101e-05	0.21	0.115
Slfn2	2.22656	4.20126e-16	7.32195e-12	0.141	0.044
Fxyd5	2.1684	5.04133e-48	8.78603e-44	0.42	0.143
Ppp1r18	2.15586	4.27428e-14	7.44922e-10	0.147	0.051
Srpk1	2.13562	2.98316e-09	5.19906e-05	0.114	0.044
Hmgb2	2.10841	2.59033e-27	4.51443e-23	0.318	0.126
Arhgef1	2.02821	7.3155e-16	1.27495e-11	0.177	0.064
Pycard	2.01376	3.0613e-13	5.33524e-09	0.183	0.076
Id2	2.0056	6.07763e-19	1.05921e-14	0.261	0.112
Rps27rt	1.99074	3.4263e-33	5.97135e-29	0.384	0.158
Kdm6b	1.97945	1.22461e-14	2.13424e-10	0.225	0.1
Slc9a3r1	1.96931	7.43548e-10	1.29586e-05	0.108	0.039
Ahcyl2	1.95513	8.82865e-08	0.00153866	0.105	0.043
Crlf3	1.92593	3.45819e-08	0.000602693	0.111	0.046
Fcer1g	1.92051	2.24012e-11	3.90409e-07	0.15	0.059
Rpl12	1.91806	4.01248e-66	6.99296e-62	0.76	0.444
Saraf	1.9135	1.04271e-30	1.81724e-26	0.426	0.204
Tgfb1	1.90541	7.57898e-09	0.000132086	0.111	0.044
H2-K1	1.87962	1.67415e-60	2.9177e-56	0.685	0.358
Tgif1	1.87711	3.32728e-08	0.000579878	0.123	0.053
Rps27	1.87648	3.21113e-148	5.59636e-144	1	0.962
Gm11808	1.87414	1.18761e-40	2.06977e-36	0.511	0.237
Gm26917	1.87363	2.79801e-23	4.87638e-19	0.294	0.118
Leprotl1	1.85483	4.84105e-11	8.43698e-07	0.174	0.078
Cotl1	1.85472	1.02508e-28	1.7865e-24	0.324	0.123
Slc38a2	1.84377	1.55095e-19	2.70299e-15	0.3	0.139
Nfkbia	1.84123	3.97442e-28	6.92662e-24	0.553	0.321
Ctla2a	1.81707	1.73729e-27	3.02775e-23	0.171	0.039
Rpl13a	1.81448	1.0495e-99	1.82907e-95	0.949	0.673
Grap	1.80488	2.14686e-13	3.74155e-09	0.111	0.032
Rps15a	1.80347	5.35448e-100	9.33179e-96	0.973	0.794
Rps7	1.80242	3.89172e-109	6.78248e-105	0.958	0.738
Uba52	1.79758	2.93614e-125	5.11711e-121	0.985	0.795
Rpl32	1.79206	7.16582e-122	1.24886e-117	0.985	0.828
Abracl	1.74096	3.26592e-10	5.69184e-06	0.21	0.11
Tmsb10	1.73975	8.61747e-143	1.50185e-138	1	0.842
Peli1	1.72322	1.8705e-07	0.0032599	0.138	0.067
Actr3	1.70896	2.38868e-20	4.16299e-16	0.369	0.201
Rps24	1.69032	3.66608e-93	6.38924e-89	0.982	0.768
Gm2000	1.6873	1.40701e-08	0.000245214	0.144	0.066
Rps18	1.67033	2.25424e-132	3.92869e-128	0.988	0.877
Supt4a	1.66202	4.67856e-16	8.15379e-12	0.315	0.167
Pabpc1	1.64724	5.28898e-25	9.21763e-21	0.48	0.293
Npm3	1.64553	5.00515e-10	8.72298e-06	0.207	0.107
Rgs10	1.64229	1.77062e-06	0.0308583	0.147	0.079
Rps13	1.63506	8.84689e-82	1.54184e-77	0.916	0.691
Sp100	1.63199	9.72267e-09	0.000169447	0.153	0.071
Rps11	1.62582	2.68571e-105	4.68066e-101	0.97	0.771
Rpl17	1.60415	2.45873e-94	4.28508e-90	0.961	0.779
Rps16	1.59615	2.40499e-105	4.19141e-101	0.979	0.846
Npm1	1.59051	8.41633e-26	1.4668e-21	0.535	0.354
Rpsa	1.58754	3.94482e-59	6.87504e-55	0.79	0.542
Pdcd4	1.58557	4.03417e-10	7.03075e-06	0.234	0.128
Rps10	1.56937	4.39455e-54	7.65882e-50	0.805	0.553
Tra2b	1.55867	1.62974e-27	2.84031e-23	0.514	0.308
Rplp2	1.55537	1.70217e-84	2.96654e-80	0.949	0.771
Rpl19	1.55112	1.00049e-86	1.74365e-82	0.928	0.724
Rps29	1.55084	1.09141e-98	1.90211e-94	0.991	0.956
Rps19	1.54035	6.355e-99	1.10755e-94	0.973	0.931
Rps6	1.53075	1.10416e-93	1.92433e-89	0.967	0.816
Rpl18a	1.52474	6.75043e-123	1.17647e-118	0.997	0.917
Rps28	1.51837	1.7947e-83	3.12781e-79	0.967	0.862
Rplp1	1.51543	1.71689e-88	2.9922e-84	0.976	0.822
Rpl27	1.51093	9.54694e-74	1.66384e-69	0.88	0.621
Rps20	1.50605	1.09569e-50	1.90957e-46	0.811	0.617
Rpl4	1.49565	3.91855e-64	6.82925e-60	0.859	0.614
Sh3bgrl3	1.49499	2.04022e-32	3.5557e-28	0.589	0.355
Eef1b2	1.49408	1.26952e-18	2.21253e-14	0.435	0.271
Rplp0	1.49059	2.88702e-91	5.0315e-87	0.964	0.829
Rps3	1.48527	4.6076e-90	8.03012e-86	0.94	0.75
Rpl39	1.48008	3.13168e-69	5.45789e-65	0.958	0.797
Bcl2	1.4711	7.07321e-07	0.0123272	0.12	0.056
Rpl18	1.46839	1.21205e-69	2.11237e-65	0.868	0.653
Eif3e	1.45996	1.41893e-20	2.47291e-16	0.468	0.299
Sub1	1.45977	8.62299e-28	1.50281e-23	0.625	0.446
Vasp	1.45499	1.78246e-08	0.000310647	0.207	0.115
H2afz	1.45144	2.55142e-13	4.44661e-09	0.465	0.345
Snrpf	1.45051	3.42743e-22	5.97333e-18	0.471	0.289
Pnrc1	1.44519	1.961e-10	3.41763e-06	0.255	0.144
Tyrobp	1.44347	6.30055e-07	0.0109806	0.129	0.061
Mbnl1	1.44321	9.17889e-11	1.5997e-06	0.294	0.18
Prdx6	1.42783	2.76069e-09	4.81133e-05	0.312	0.21
Pfn1	1.42525	1.42205e-42	2.47835e-38	0.838	0.797
Rpl8	1.42428	1.0717e-63	1.86776e-59	0.904	0.716
Tmsb4x	1.41206	2.77094e-78	4.8292e-74	0.976	0.827
B2m	1.40343	5.48232e-77	9.55459e-73	0.937	0.756
Rpl3	1.39954	4.19766e-73	7.31569e-69	0.904	0.752
Eef2	1.39124	2.20371e-23	3.84063e-19	0.526	0.351
H2-Q4	1.39096	3.75536e-11	6.54485e-07	0.219	0.108
Eif3h	1.38859	1.07238e-14	1.86895e-10	0.426	0.297
Rpl36a	1.36296	1.3012e-54	2.26772e-50	0.871	0.689
Ppp1cc	1.36014	7.93524e-07	0.0138295	0.24	0.158
Rpl37a	1.35922	5.09641e-104	8.88203e-100	0.997	0.934
Rack1	1.35758	2.7871e-22	4.85736e-18	0.517	0.336
Fau	1.3442	6.4572e-68	1.12536e-63	0.937	0.803
Rps3a1	1.33277	2.40627e-73	4.19365e-69	0.925	0.762
Rpl15	1.33257	1.65795e-63	2.88948e-59	0.892	0.734
Rps23	1.32923	1.08562e-95	1.89202e-91	0.985	0.911
Rpl36	1.3277	7.14859e-90	1.24586e-85	0.973	0.85
Ucp2	1.32188	2.00795e-06	0.0349945	0.129	0.064
H2-D1	1.31711	3.1227e-48	5.44225e-44	0.82	0.597
Rpl35	1.30805	1.685e-104	2.93661e-100	0.988	0.938
Rps15	1.30438	2.97867e-62	5.19123e-58	0.919	0.743
Rpl9	1.30089	3.18808e-76	5.55618e-72	0.952	0.813
Rpl30	1.28872	3.46608e-35	6.04068e-31	0.745	0.544
H2afj	1.2806	8.81705e-08	0.00153664	0.3	0.204
Rpl6	1.27962	4.50216e-59	7.84637e-55	0.919	0.776
Rpl23	1.27305	2.96471e-55	5.1669e-51	0.907	0.73
Rpl5	1.2719	2.09044e-25	3.64322e-21	0.604	0.424
Thy1	1.25764	4.42237e-09	7.7073e-05	0.231	0.13
Rpl10a	1.2539	1.14426e-46	1.99422e-42	0.82	0.615
Ighm	1.25372	1.37711e-17	2.40004e-13	0.144	0.041
Rps14	1.25118	9.42262e-104	1.64217e-99	0.997	0.913
Rpl14	1.2286	1.77412e-82	3.09194e-78	0.964	0.806
Rpl27a	1.22552	3.32421e-59	5.79344e-55	0.922	0.78
Rpl34	1.21366	1.8349e-70	3.19787e-66	0.955	0.811
Rpl23a	1.21252	4.30415e-76	7.50127e-72	0.967	0.851
Rps5	1.21224	2.32568e-79	4.0532e-75	0.97	0.849
Tomm20	1.20069	5.77519e-08	0.0010065	0.291	0.195
Rpl21	1.19017	5.27911e-66	9.20043e-62	0.94	0.778
Rpl11	1.18551	3.92406e-51	6.83885e-47	0.898	0.768
Rpl29	1.18159	2.01361e-31	3.50933e-27	0.712	0.541
Psmb8	1.17232	5.54277e-08	0.000965993	0.276	0.176
Rpl13	1.15892	1.34204e-96	2.3389e-92	1	0.944
Rpl22	1.15132	3.73606e-26	6.5112e-22	0.673	0.502
Rps27a	1.15007	5.3168e-68	9.26612e-64	0.97	0.832
Rps25	1.14623	3.38664e-47	5.90224e-43	0.895	0.711
Rps21	1.13602	3.93895e-30	6.8648e-26	0.79	0.651
Eef1g	1.13155	5.21659e-12	9.09147e-08	0.498	0.404
Eif3f	1.12827	1.03603e-14	1.80559e-10	0.48	0.345
Rps26	1.12726	3.23566e-33	5.63912e-29	0.823	0.673
Tpt1	1.11969	6.38819e-48	1.11333e-43	0.895	0.744
Rps9	1.10901	4.30546e-68	7.50355e-64	0.958	0.814
Rpl35a	1.10826	8.25744e-59	1.43911e-54	0.961	0.852
Rpl31	1.10618	4.73282e-34	8.24835e-30	0.808	0.693
Rpl38	1.09091	2.36868e-53	4.12813e-49	0.946	0.823
Eef1a1	1.07357	8.7938e-59	1.53258e-54	0.913	0.776
Rpl37	1.07214	1.00672e-62	1.75451e-58	0.988	0.895
Rps2	1.06879	2.26302e-41	3.94399e-37	0.856	0.714
Cox7a2l	1.04636	1.8418e-07	0.00320988	0.423	0.357
Rpl7	1.03784	1.13686e-28	1.98131e-24	0.805	0.67
Rps4x	1.03645	2.25588e-45	3.93155e-41	0.931	0.789
Hnrnpf	1.01998	7.2036e-09	0.000125544	0.432	0.345
Nop53	0.99681	3.79002e-07	0.00660524	0.309	0.22
Rps8	0.988592	2.35523e-39	4.1047e-35	0.91	0.825
Eif3k	0.987102	1.46699e-10	2.55667e-06	0.453	0.347
Snrpg	0.961051	6.53537e-13	1.13898e-08	0.532	0.443
Rpl41	0.949555	4.46506e-77	7.7817e-73	0.997	0.971
Tsc22d3	0.944266	6.70552e-11	1.16864e-06	0.405	0.273
Rpl24	0.942895	2.43818e-36	4.24927e-32	0.874	0.767
Rpl26	0.934358	6.85136e-42	1.19406e-37	0.934	0.8
Ddx5	0.927004	8.37814e-11	1.46014e-06	0.562	0.501
Rpl22l1	0.926413	4.67269e-24	8.14356e-20	0.772	0.658
Rps17	0.91797	1.62838e-27	2.83794e-23	0.799	0.71
Ube2d3	0.915068	6.00909e-10	1.04726e-05	0.48	0.397
Rbm3	0.883066	2.31058e-06	0.0402688	0.459	0.418
Actb	0.877529	1.17251e-11	2.04345e-07	0.88	0.88
Btf3	0.876734	3.45263e-12	6.01725e-08	0.583	0.498
Rps12	0.862291	1.46088e-20	2.54602e-16	0.7	0.569
Slc25a5	0.8399	2.13829e-07	0.00372662	0.438	0.354
Rpl36al	0.837195	1.84517e-09	3.21576e-05	0.505	0.418
Cfl1	0.763687	5.96828e-12	1.04015e-07	0.628	0.549
Gm10076	0.744491	2.26051e-07	0.00393962	0.492	0.43
Uqcrh	0.727075	2.77858e-11	4.84252e-07	0.592	0.5
Rpl28	0.687538	2.08926e-09	3.64115e-05	0.673	0.624
Rpl10	0.663969	1.07377e-22	1.87137e-18	0.91	0.844
H3f3b	0.648236	2.0359e-11	3.54817e-07	0.88	0.867
Rbm39	0.632451	8.39296e-07	0.0146272	0.577	0.545
Naca	0.632213	1.19695e-08	0.000208604	0.619	0.584
Hspa8	0.601371	2.09626e-08	0.000365337	0.664	0.626
Eif1	0.478405	4.95971e-12	8.64379e-08	0.925	0.925
Ptma	0.367056	2.24471e-07	0.00391209	0.856	0.84
Ppia	0.352652	3.88323e-07	0.0067677	0.841	0.874

## Sheet: MP
gene	avg_log2FC	p_val	p_val_adj	pct.1	pct.2
C1qa	11.2484	0	0	0.491	0.001
Folr2	10.8961	1.88268e-154	3.28114e-150	0.145	0
Ccl12	10.5312	1.12181e-131	1.95509e-127	0.136	0.001
C1qb	10.3289	0	0	0.535	0.002
Ccl24	10.3272	3.1823e-159	5.54611e-155	0.149	0
C1qc	10.3141	0	0	0.452	0.002
Pf4	10.1142	0	0	0.425	0.002
C3ar1	9.99747	2.55735e-183	4.45695e-179	0.175	0
Retnla	9.95461	1.26502e-216	2.20469e-212	0.439	0.023
Clec4b1	9.91509	0	0	0.526	0.001
Trem2	9.85935	2.02064e-135	3.52157e-131	0.132	0
Mgl2	9.72189	0	0	0.474	0.001
C5ar1	9.49438	1.07765e-255	1.87812e-251	0.246	0.001
Adgre1	9.38067	4.50071e-212	7.84384e-208	0.202	0
Lyz1	9.22265	4.09463e-218	7.13612e-214	0.32	0.008
Mrc1	9.0457	7.40973e-256	1.29137e-251	0.25	0.001
Ms4a7	8.87816	2.55956e-107	4.46079e-103	0.11	0.001
Fcrls	8.87553	0	0	0.456	0.001
Cd209d	8.76132	4.80375e-121	8.37198e-117	0.118	0
Bcl2a1a	8.5058	9.45139e-169	1.64719e-164	0.162	0
Clec10a	8.49987	2.1268e-207	3.70658e-203	0.202	0.001
Ear2	8.30317	0	0	0.342	0.002
Cd209a	8.27943	1.07788e-209	1.87853e-205	0.219	0.001
Cd163	8.03864	4.37041e-140	7.61675e-136	0.136	0
Cbr2	7.96575	4.34469e-137	7.57193e-133	0.145	0.001
F13a1	7.78214	0	0	0.377	0.002
Tnip3	7.68545	4.94139e-201	8.61186e-197	0.215	0.002
Dpep2	7.46108	2.1942e-121	3.82406e-117	0.123	0.001
Slamf9	7.42518	4.35962e-266	7.59794e-262	0.268	0.001
Batf3	7.33891	4.79222e-293	8.35189e-289	0.307	0.002
Ccl4	7.21325	1.52193e-194	2.65242e-190	0.311	0.01
Ccl6	7.19096	0	0	0.671	0.011
Cfp	6.96836	0	0	0.491	0.006
Clec4a2	6.9542	0	0	0.408	0.003
4930455G09Rik	6.93649	5.99383e-121	1.0446e-116	0.118	0
Tbxas1	6.90296	9.09729e-124	1.58548e-119	0.136	0.001
Ptpro	6.87272	5.51232e-169	9.60686e-165	0.189	0.002
Aif1	6.80815	3.1745e-251	5.53253e-247	0.285	0.003
Itgam	6.57099	3.67026e-163	6.39653e-159	0.18	0.002
Csf1r	6.52647	3.75869e-290	6.55064e-286	0.346	0.005
Cxcl2	6.47126	2.98626e-214	5.20446e-210	0.504	0.034
Upb1	6.4363	3.93457e-134	6.85716e-130	0.149	0.001
Ptafr	6.43492	2.47867e-291	4.31983e-287	0.342	0.004
Clec12a	6.40954	1.59409e-163	2.77818e-159	0.202	0.003
Tifab	6.38369	2.10045e-102	3.66067e-98	0.105	0.001
Rgs18	6.3518	2.04989e-129	3.57254e-125	0.145	0.001
Ccl3	6.34244	8.31009e-192	1.44828e-187	0.259	0.005
Cd68	6.23235	0	0	0.496	0.008
H2-DMb1	6.20636	0	0	0.702	0.014
Fcgr3	6.1708	0	0	0.417	0.005
Wfdc17	6.11862	0	0	0.702	0.01
Pira2	6.08907	3.29846e-97	5.74856e-93	0.114	0.001
Lrrc25	6.00701	2.26165e-198	3.9416e-194	0.25	0.004
Cd200r1	6.00162	6.75682e-111	1.17758e-106	0.127	0.001
H2-Eb1	5.99425	0	0	0.925	0.043
H2-Ab1	5.98134	0	0	0.961	0.055
Cd14	5.95504	1.82005e-229	3.17198e-225	0.368	0.012
Ccr5	5.94193	2.98005e-127	5.19363e-123	0.149	0.002
1600010M07Rik	5.84136	9.66804e-94	1.68495e-89	0.101	0.001
Lilra6	5.83357	9.17593e-94	1.59918e-89	0.101	0.001
Slc15a3	5.80327	4.81429e-91	8.39035e-87	0.14	0.004
Alox5ap	5.79716	0	0	0.662	0.011
H2-Aa	5.67306	0	0	0.965	0.05
Lilr4b	5.65635	2.82337e-189	4.92057e-185	0.254	0.005
H2-DMa	5.64334	0	0	0.763	0.022
Cd74	5.59039	0	0	0.978	0.093
Lyz2	5.54978	0	0	0.969	0.044
Bcl2a1d	5.5476	9.17688e-228	1.59935e-223	0.298	0.005
Plbd1	5.48821	2.24674e-195	3.91562e-191	0.263	0.005
Il1b	5.46497	2.09665e-88	3.65405e-84	0.114	0.002
Bcl2a1b	5.32314	6.89356e-263	1.20141e-258	0.364	0.008
Slamf7	5.313	2.16351e-88	3.77057e-84	0.114	0.002
Spi1	5.28114	0	0	0.474	0.008
Dok2	5.24803	0	0	0.425	0.009
Pld4	5.21991	0	0	0.439	0.009
Cyth4	5.20786	2.17342e-248	3.78783e-244	0.325	0.006
Tnf	5.20203	1.01869e-119	1.77538e-115	0.189	0.006
Adam8	5.15657	1.44816e-79	2.52385e-75	0.105	0.002
Ccl9	5.11743	5.29407e-280	9.2265e-276	0.632	0.041
Fgd2	5.09878	1.62759e-107	2.83657e-103	0.136	0.002
Evi2a	5.07815	1.27699e-206	2.22553e-202	0.325	0.01
Nfam1	5.02603	1.00951e-146	1.75938e-142	0.189	0.003
Ly86	5.00559	3.79828e-264	6.61964e-260	0.377	0.009
Fcgr2b	4.99426	7.42937e-234	1.29479e-229	0.32	0.007
Cd300c2	4.98263	1.29002e-82	2.24824e-78	0.123	0.003
Pirb	4.94051	3.73568e-91	6.51054e-87	0.127	0.003
Ncf1	4.92758	2.27175e-94	3.95921e-90	0.123	0.002
Fcer1g	4.9217	0	0	0.939	0.025
Cd86	4.91985	7.84924e-139	1.36797e-134	0.167	0.002
Irf5	4.91088	1.68485e-189	2.93635e-185	0.268	0.006
Mpeg1	4.88656	1.05747e-88	1.84296e-84	0.136	0.004
Cybb	4.8819	1.45428e-240	2.53453e-236	0.351	0.009
Ctss	4.87014	0	0	0.746	0.023
Csf2ra	4.84846	1.33128e-237	2.32015e-233	0.421	0.016
Cd36	4.84666	3.10041e-155	5.4034e-151	0.263	0.009
Tyrobp	4.80374	0	0	0.947	0.025
Cd83	4.75577	1.1594e-233	2.0206e-229	0.491	0.027
Ltb4r1	4.66955	7.77203e-154	1.35451e-149	0.237	0.007
Clec4a3	4.56804	7.77959e-191	1.35583e-186	0.254	0.005
Plek	4.56158	3.62501e-118	6.31767e-114	0.211	0.008
Clec4a1	4.48417	1.21638e-94	2.11991e-90	0.145	0.004
Ccr2	4.4564	9.46172e-274	1.64899e-269	0.421	0.012
Susd3	4.4361	9.15552e-99	1.59562e-94	0.145	0.004
Nrros	4.39668	2.23213e-165	3.89015e-161	0.289	0.011
Rgs1	4.37581	3.76181e-108	6.55608e-104	0.232	0.012
Unc119	4.33015	2.01018e-176	3.50335e-172	0.298	0.01
Ms4a6c	4.2899	1.08228e-154	1.88619e-150	0.254	0.008
Gm21188	4.28236	5.33967e-115	9.30598e-111	0.167	0.004
Cd48	4.20244	3.08745e-240	5.3808e-236	0.434	0.017
Lpxn	4.16707	1.80364e-105	3.14338e-101	0.175	0.006
Ifitm6	4.16663	7.36778e-203	1.28406e-198	0.303	0.008
Pilra	4.16621	1.84274e-135	3.21153e-131	0.237	0.009
Milr1	4.11188	2.20109e-58	3.83605e-54	0.114	0.005
Serpinb8	4.10936	2.58049e-47	4.49727e-43	0.105	0.006
Mcub	4.10709	3.24129e-165	5.64893e-161	0.377	0.023
Dock2	4.02584	1.55556e-88	2.71103e-84	0.14	0.004
Tep1	3.98371	2.87851e-150	5.01667e-146	0.294	0.013
Cd84	3.97461	2.3314e-127	4.06317e-123	0.224	0.008
Laptm5	3.95072	6.87582e-307	1.19832e-302	0.583	0.025
Pmaip1	3.93791	3.47317e-69	6.05304e-65	0.158	0.009
Dab2	3.90858	1.14355e-77	1.99297e-73	0.281	0.031
Lat2	3.88172	8.74349e-148	1.52381e-143	0.259	0.009
Myo1g	3.87956	9.81578e-89	1.71069e-84	0.145	0.005
Lyl1	3.87791	2.93598e-103	5.11682e-99	0.206	0.01
Hcls1	3.80457	3.88005e-113	6.76214e-109	0.224	0.01
Lst1	3.79075	8.62225e-113	1.50269e-108	0.285	0.02
Hmox1	3.75705	1.46667e-71	2.55612e-67	0.263	0.029
Ptpn7	3.73204	3.85931e-69	6.72601e-65	0.118	0.004
Cxcl16	3.62391	2.62031e-36	4.56667e-32	0.193	0.032
Tnfaip8l2	3.61643	6.05986e-67	1.05611e-62	0.132	0.006
Ctsc	3.59425	2.30999e-169	4.02585e-165	0.553	0.055
Adssl1	3.58368	3.91555e-85	6.82401e-81	0.175	0.009
Cd300a	3.55714	9.56057e-56	1.66622e-51	0.114	0.006
Rnase6	3.52013	3.89161e-111	6.7823e-107	0.184	0.006
Napsa	3.51457	9.37489e-118	1.63386e-113	0.25	0.013
Tlr2	3.50565	3.84503e-26	6.70112e-22	0.118	0.016
Mafb	3.47324	3.36591e-26	5.86611e-22	0.132	0.02
Pla2g7	3.45995	3.66044e-68	6.37942e-64	0.162	0.01
Rassf4	3.44769	6.71462e-200	1.17022e-195	0.404	0.019
Marcksl1	3.4438	5.63886e-102	9.82741e-98	0.478	0.072
Lcp2	3.42382	4.3796e-49	7.63277e-45	0.105	0.006
Ucp2	3.39703	1.2861e-161	2.24142e-157	0.509	0.047
Batf	3.39481	1.61588e-54	2.81616e-50	0.118	0.006
Slfn2	3.38428	1.72515e-124	3.00659e-120	0.386	0.034
Cxcl10	3.36784	3.18198e-27	5.54556e-23	0.127	0.018
Cyp4f18	3.3582	5.21365e-72	9.08635e-68	0.149	0.007
Ccrl2	3.20898	1.4289e-58	2.4903e-54	0.197	0.019
Cd52	3.14186	4.31156e-214	7.51418e-210	0.75	0.082
Dapp1	3.13979	4.57482e-51	7.97299e-47	0.127	0.008
Kctd12	3.09172	2.85702e-85	4.97921e-81	0.36	0.046
Glipr1	3.08071	5.99587e-47	1.04496e-42	0.132	0.01
Tm6sf1	3.07066	1.10608e-122	1.92768e-118	0.346	0.027
Ncf4	3.05546	4.89198e-63	8.52574e-59	0.158	0.01
Ptpn6	3.03819	2.03046e-92	3.53869e-88	0.215	0.013
Sema4a	3.02948	1.05318e-39	1.83548e-35	0.11	0.008
Itgb2	3.02907	4.72039e-98	8.22669e-94	0.197	0.009
Casp1	3.02374	4.3083e-40	7.50851e-36	0.136	0.013
Blnk	2.99804	2.19484e-64	3.82516e-60	0.118	0.005
Fes	2.99611	8.62062e-33	1.5024e-28	0.118	0.013
Rab20	2.98703	4.20826e-31	7.33416e-27	0.145	0.02
Pilrb1	2.98257	4.57663e-46	7.97615e-42	0.11	0.007
Gpr132	2.97503	1.77823e-63	3.09911e-59	0.162	0.011
Unc93b1	2.96904	3.06463e-98	5.34103e-94	0.404	0.05
Cd53	2.95611	2.63873e-213	4.59878e-209	0.618	0.049
Lcp1	2.94626	9.82507e-131	1.71231e-126	0.395	0.033
Gda	2.94113	1.12068e-61	1.95311e-57	0.241	0.028
Coro1a	2.92421	1.37345e-174	2.39365e-170	0.561	0.051
Gmfg	2.90318	1.4309e-154	2.49378e-150	0.469	0.04
Ncf2	2.90273	5.69278e-80	9.92139e-76	0.206	0.014
Efhd2	2.89595	1.00514e-107	1.75175e-103	0.513	0.077
Ptpre	2.87742	2.11993e-90	3.69462e-86	0.246	0.018
Mpp6	2.87391	2.57799e-52	4.49292e-48	0.175	0.017
Arhgap30	2.83478	6.15026e-44	1.07187e-39	0.114	0.008
Etv3	2.82164	1.0241e-39	1.7848e-35	0.145	0.015
Lgals3	2.78817	1.01462e-85	1.76828e-81	0.583	0.135
Apoe	2.78781	1.1283e-16	1.9664e-12	0.548	0.389
Arhgap9	2.7868	1.14721e-47	1.99936e-43	0.127	0.009
Adgre5	2.75831	4.69071e-51	8.17496e-47	0.202	0.023
Arhgef6	2.74451	1.0351e-25	1.80398e-21	0.11	0.014
Crlf2	2.73377	1.7898e-66	3.11926e-62	0.246	0.027
Cotl1	2.73139	3.93191e-84	6.85253e-80	0.548	0.117
Ptprc	2.71805	7.292e-102	1.27085e-97	0.316	0.027
Csf2rb	2.70501	1.44682e-31	2.52152e-27	0.105	0.01
Runx1	2.68197	7.3686e-21	1.2842e-16	0.101	0.015
Alcam	2.67984	3.27517e-64	5.70797e-60	0.149	0.009
Cd300lg	2.67036	8.89916e-43	1.55095e-38	0.101	0.006
Rel	2.65736	3.97544e-55	6.9284e-51	0.215	0.025
Fermt3	2.65446	6.34209e-35	1.1053e-30	0.101	0.008
Skil	2.64102	6.39537e-28	1.11459e-23	0.197	0.041
Lyn	2.63663	9.94601e-51	1.73339e-46	0.175	0.018
Cd24a	2.60998	2.11468e-68	3.68547e-64	0.197	0.016
Lgmn	2.60979	9.51594e-30	1.65844e-25	0.294	0.082
Akr1c18	2.60261	3.40029e-30	5.92602e-26	0.105	0.011
Pim1	2.59433	4.09452e-65	7.13593e-61	0.461	0.097
Tmcc1	2.58972	9.19697e-52	1.60285e-47	0.254	0.037
Ptpn18	2.58724	1.46684e-121	2.55641e-117	0.465	0.051
Sap30	2.57452	4.46969e-37	7.78978e-33	0.145	0.017
Fam49b	2.56765	2.82841e-86	4.92935e-82	0.316	0.033
Pycard	2.53678	2.50698e-66	4.36917e-62	0.39	0.069
Il6ra	2.53607	1.206e-25	2.10181e-21	0.162	0.03
Plekho1	2.52914	4.35948e-53	7.5977e-49	0.189	0.019
Itga4	2.52363	5.36357e-33	9.34763e-29	0.101	0.009
Selplg	2.52302	1.98796e-74	3.46461e-70	0.246	0.023
Baz1a	2.50217	1.86981e-25	3.2587e-21	0.123	0.018
Gm2a	2.49321	4.31773e-64	7.52494e-60	0.513	0.128
Arhgdib	2.47637	1.12919e-132	1.96795e-128	0.61	0.085
Prcp	2.47268	2.09659e-64	3.65393e-60	0.346	0.055
Vsir	2.46984	1.90964e-38	3.32813e-34	0.219	0.037
Rgs10	2.46411	1.64849e-45	2.87299e-41	0.338	0.072
Plxnd1	2.4629	7.42542e-40	1.2941e-35	0.154	0.017
Fam111a	2.43849	4.79418e-36	8.3553e-32	0.206	0.035
Rgs2	2.43493	2.85027e-74	4.96745e-70	0.289	0.033
Ptprj	2.42897	2.19239e-28	3.82089e-24	0.114	0.014
Cks2	2.41274	1.17663e-39	2.05063e-35	0.158	0.019
Tgfb1	2.40692	2.09811e-43	3.65659e-39	0.241	0.039
Rnf149	2.40152	1.08389e-27	1.889e-23	0.132	0.019
Nfkbiz	2.39816	8.37029e-43	1.45877e-38	0.39	0.102
Ftl1-ps1	2.39054	1.13296e-39	1.97452e-35	0.311	0.07
Phf11b	2.38791	4.98452e-30	8.68702e-26	0.118	0.014
Dennd4a	2.38362	1.0481e-41	1.82662e-37	0.224	0.035
Cd44	2.3709	4.22001e-42	7.35463e-38	0.311	0.067
Tnfaip3	2.35853	1.07167e-35	1.8677e-31	0.189	0.029
S100a4	2.34674	1.72122e-73	2.99974e-69	0.447	0.082
Pitpna	2.34285	2.24839e-68	3.9185e-64	0.456	0.091
Plaur	2.34271	2.93022e-22	5.10678e-18	0.127	0.022
Gpx1	2.32629	4.90121e-79	8.54183e-75	0.825	0.378
Sowahc	2.3133	1.47735e-26	2.57472e-22	0.114	0.015
Ifi207	2.30831	1.62966e-11	2.84017e-07	0.132	0.04
Naaa	2.30238	2.42999e-44	4.23499e-40	0.298	0.058
5031439G07Rik	2.29046	1.02292e-20	1.78275e-16	0.105	0.016
Srgn	2.28686	2.61838e-89	4.56332e-85	0.61	0.128
Rab7b	2.2827	2.49817e-08	0.000435381	0.145	0.058
Fyb	2.27913	4.42872e-24	7.71837e-20	0.123	0.019
H2-DMb2	2.27606	6.13026e-103	1.06838e-98	0.263	0.018
Hacd4	2.27388	1.02309e-18	1.78305e-14	0.118	0.022
Pip4k2a	2.25118	1.23381e-28	2.15028e-24	0.114	0.013
Skap2	2.23908	2.92829e-38	5.10343e-34	0.246	0.045
Sh3bgrl3	2.23501	1.82258e-83	3.17638e-79	0.833	0.349
Kdm6b	2.21946	2.6487e-25	4.61615e-21	0.316	0.099
Slc38a1	2.21099	1.84279e-43	3.21162e-39	0.14	0.013
Fem1c	2.21003	1.07554e-16	1.87445e-12	0.105	0.02
Adcy7	2.20637	3.64636e-23	6.35488e-19	0.127	0.021
Lsp1	2.19873	2.69703e-54	4.70038e-50	0.592	0.202
Kdm4a	2.18825	4.82425e-30	8.4077e-26	0.123	0.015
Kcnn4	2.188	7.73012e-30	1.3472e-25	0.11	0.012
Cyba	2.18752	2.5574e-72	4.45703e-68	0.794	0.374
Tmsb4x	2.16902	3.87479e-113	6.75299e-109	0.996	0.829
Ctsh	2.1666	1.05442e-67	1.83765e-63	0.61	0.165
AB124611	2.15382	4.54436e-24	7.91992e-20	0.101	0.013
Tmem189	2.13999	4.95431e-18	8.63438e-14	0.105	0.018
Pilrb2	2.12726	3.29884e-33	5.74922e-29	0.123	0.013
Man2b1	2.12648	1.82762e-37	3.18518e-33	0.228	0.04
Tmem176b	2.11455	4.66927e-85	8.13761e-81	0.689	0.167
Lfng	2.11247	7.75336e-25	1.35126e-20	0.11	0.014
Plekho2	2.11143	1.60915e-23	2.80443e-19	0.171	0.035
Prkcd	2.1046	1.40037e-40	2.44057e-36	0.197	0.028
Tank	2.10141	1.37478e-20	2.39597e-16	0.136	0.026
Tifa	2.10104	2.84557e-31	4.95926e-27	0.167	0.026
BC028528	2.0875	1.19283e-68	2.07887e-64	0.329	0.045
Birc3	2.0734	5.58238e-16	9.72897e-12	0.132	0.031
Cytip	2.07272	3.48972e-52	6.08188e-48	0.184	0.019
Gadd45b	2.06908	1.6664e-43	2.9042e-39	0.408	0.108
Fxyd5	2.06024	3.18352e-71	5.54825e-67	0.583	0.142
Pdcd2l	2.05567	3.08012e-13	5.36804e-09	0.123	0.031
Tnfaip8	2.04235	7.07839e-24	1.23362e-19	0.202	0.047
Ninj1	2.02866	2.78916e-16	4.86095e-12	0.246	0.086
Sgpl1	2.02846	4.17753e-19	7.28061e-15	0.123	0.023
Sirpa	2.01513	1.57508e-19	2.74504e-15	0.18	0.045
Pepd	2.00536	1.42706e-32	2.48708e-28	0.241	0.05
Syngr2	1.99079	1.07891e-38	1.88033e-34	0.285	0.059
Sdf2l1	1.97843	1.48627e-43	2.59027e-39	0.417	0.108
Icam1	1.9537	4.88279e-17	8.50972e-13	0.228	0.073
Jup	1.92511	7.89355e-28	1.37569e-23	0.167	0.029
Orai1	1.92168	2.48219e-20	4.32595e-16	0.154	0.033
Tpd52	1.92108	2.11195e-41	3.6807e-37	0.294	0.058
Atp2b1	1.91367	3.06926e-40	5.3491e-36	0.461	0.141
Arf6	1.89218	4.61183e-15	8.0375e-11	0.132	0.032
Klrk1	1.88821	1.25461e-44	2.18654e-40	0.101	0.006
Adrb2	1.88362	9.96027e-16	1.73588e-11	0.123	0.027
Cd2	1.87421	3.05155e-61	5.31823e-57	0.197	0.018
Cdkn1a	1.87275	2.20629e-33	3.84513e-29	0.39	0.117
Eps8	1.86534	1.33402e-31	2.32493e-27	0.202	0.036
Mcl1	1.86395	1.02337e-39	1.78352e-35	0.421	0.117
Ahcyl2	1.84897	1.24743e-34	2.17401e-30	0.219	0.039
Hpcal1	1.84038	7.25743e-25	1.26483e-20	0.219	0.052
Rhog	1.82032	5.20776e-24	9.07609e-20	0.184	0.039
Gusb	1.8095	6.64467e-20	1.15803e-15	0.202	0.053
Ptpn1	1.80406	1.53313e-29	2.67194e-25	0.197	0.037
Diaph1	1.79665	5.49227e-22	9.57194e-18	0.167	0.035
Tmem176a	1.79556	4.80271e-65	8.37017e-61	0.553	0.13
Sdc3	1.7943	5.33188e-33	9.2924e-29	0.211	0.038
Samhd1	1.79146	4.30855e-28	7.50894e-24	0.259	0.063
Tuba1c	1.79069	1.07658e-25	1.87627e-21	0.215	0.049
Zfand5	1.78579	3.3198e-19	5.78575e-15	0.246	0.076
Gng2	1.78304	1.17412e-32	2.04626e-28	0.158	0.022
Acer3	1.77904	6.40254e-21	1.11583e-16	0.154	0.032
Id2	1.77627	3.61719e-30	6.30404e-26	0.364	0.11
Ikbkb	1.77624	9.31008e-15	1.62256e-10	0.158	0.044
Ms4a6b	1.77332	2.10356e-16	3.66608e-12	0.114	0.023
Rab10os	1.7704	4.3018e-13	7.49717e-09	0.158	0.048
Itgb7	1.75725	3.34177e-28	5.82403e-24	0.145	0.022
Trps1	1.75546	1.36637e-11	2.3813e-07	0.101	0.025
Tspan32	1.75178	1.80605e-23	3.14758e-19	0.105	0.014
Arhgap45	1.73646	7.19061e-50	1.25318e-45	0.228	0.03
Lactb	1.72091	2.2901e-21	3.99118e-17	0.101	0.014
Abracl	1.71883	7.71075e-42	1.34383e-37	0.404	0.103
Rras2	1.71379	1.09245e-26	1.90392e-22	0.136	0.02
Tnpo3	1.70625	8.23267e-18	1.43479e-13	0.154	0.036
Cdk6	1.70435	2.39888e-09	4.18077e-05	0.114	0.035
Uvrag	1.70202	2.08383e-23	3.6317e-19	0.136	0.023
Metrnl	1.69888	2.30187e-43	4.0117e-39	0.496	0.146
Tagln2	1.69525	2.41914e-41	4.21608e-37	0.61	0.24
Nfkbid	1.68872	1.94276e-31	3.38584e-27	0.118	0.013
Atf3	1.67803	3.23029e-37	5.62974e-33	0.566	0.205
Tmem106a	1.67622	1.95133e-10	3.40077e-06	0.123	0.037
Rilpl2	1.67296	1.17316e-12	2.04458e-08	0.149	0.044
Cd37	1.66974	1.27833e-49	2.22788e-45	0.232	0.031
Glrx	1.66434	3.17443e-20	5.53239e-16	0.149	0.031
Ier5	1.66181	1.03871e-34	1.81026e-30	0.382	0.106
Grb2	1.6612	1.02508e-14	1.78651e-10	0.145	0.038
Abhd12	1.65721	9.21905e-18	1.6067e-13	0.184	0.049
H2afz	1.65268	4.01158e-38	6.99138e-34	0.684	0.338
Cndp2	1.63458	4.26201e-14	7.42783e-10	0.175	0.054
Pltp	1.63171	3.04617e-39	5.30886e-35	0.469	0.143
Ezr	1.63139	1.75854e-26	3.06478e-22	0.158	0.027
Hspa1a	1.62997	1.01094e-06	0.0176187	0.149	0.066
Map3k8	1.62885	6.11653e-22	1.06599e-17	0.254	0.073
Ly96	1.61667	3.53011e-09	6.15227e-05	0.123	0.04
Actr3	1.61458	2.2201e-43	3.8692e-39	0.575	0.195
Kdm7a	1.61289	6.00385e-14	1.04635e-09	0.136	0.035
Hfe	1.6045	8.0554e-24	1.4039e-19	0.206	0.048
Rac2	1.60153	7.13618e-88	1.24369e-83	0.456	0.065
Atp6v1b2	1.60094	4.00589e-22	6.98147e-18	0.246	0.068
Raph1	1.60047	6.47281e-13	1.12808e-08	0.154	0.045
Ube2f	1.60018	3.10289e-16	5.40771e-12	0.167	0.044
Samsn1	1.58804	4.41238e-28	7.68989e-24	0.132	0.018
Rgs19	1.58791	4.60459e-16	8.02487e-12	0.136	0.032
Evl	1.58651	2.73076e-25	4.75916e-21	0.154	0.027
Socs6	1.58353	3.26973e-17	5.69848e-13	0.105	0.019
Bach1	1.5823	1.19505e-11	2.08274e-07	0.127	0.036
Dhx40	1.57148	5.63601e-09	9.82244e-05	0.101	0.03
Nfkbib	1.5681	8.28582e-23	1.44405e-18	0.219	0.055
Ddx21	1.56651	3.0584e-08	0.000533019	0.114	0.039
Ftl1	1.5575	4.56067e-76	7.94834e-72	0.991	0.921
Arrb2	1.55736	1.86099e-12	3.24334e-08	0.105	0.025
St3gal5	1.55524	7.82659e-20	1.36402e-15	0.11	0.018
Mob1a	1.5538	8.07149e-11	1.4067e-06	0.132	0.04
Bin3	1.53716	1.02719e-13	1.79019e-09	0.127	0.032
Arpc2	1.5274	8.27081e-41	1.44144e-36	0.719	0.381
Sde2	1.52624	2.50897e-10	4.37264e-06	0.167	0.06
Gltp	1.52275	3.41156e-33	5.94567e-29	0.421	0.131
Lpl	1.52127	4.36273e-13	7.60337e-09	0.311	0.144
Actb	1.5161	8.41298e-49	1.46621e-44	0.978	0.875
Bcl10	1.51067	3.9187e-17	6.8295e-13	0.246	0.081
Bin2	1.5095	1.17385e-19	2.04579e-15	0.105	0.017
Necap2	1.49976	5.93629e-19	1.03458e-14	0.219	0.063
Gm47283	1.48051	2.15736e-12	3.75985e-08	0.154	0.047
Trim30a	1.47541	4.41804e-10	7.69975e-06	0.105	0.029
Cebpb	1.47317	5.40594e-15	9.42147e-11	0.171	0.049
Ehd4	1.45662	1.20384e-20	2.09806e-16	0.211	0.055
Aldh9a1	1.45275	6.58849e-10	1.14824e-05	0.11	0.032
Serinc3	1.44991	1.17175e-14	2.04213e-10	0.329	0.145
Taf10	1.44844	6.65528e-13	1.15988e-08	0.132	0.035
Cdc42se2	1.44623	1.98767e-16	3.46411e-12	0.18	0.049
Mapk14	1.44174	1.28806e-11	2.24484e-07	0.105	0.026
Pid1	1.43988	7.66441e-25	1.33575e-20	0.465	0.189
Peli1	1.43984	1.75913e-10	3.06582e-06	0.18	0.067
Klf6	1.41429	6.57162e-28	1.1453e-23	0.553	0.231
Tgif1	1.41417	1.89759e-13	3.30712e-09	0.171	0.053
B4galnt1	1.41373	7.3916e-20	1.28821e-15	0.101	0.015
Actr2	1.41255	2.36664e-24	4.12458e-20	0.307	0.091
Iqgap1	1.41194	1.96019e-25	3.41621e-21	0.355	0.114
Cst3	1.40338	1.26245e-54	2.20019e-50	0.974	0.73
H2afy	1.38817	3.25863e-18	5.67915e-14	0.289	0.101
Sept9	1.38493	1.35895e-23	2.36837e-19	0.193	0.042
P2rx4	1.38109	1.27717e-10	2.22586e-06	0.162	0.057
Snx5	1.3751	1.189e-16	2.07218e-12	0.254	0.087
Elmo2	1.37066	1.00445e-13	1.75056e-09	0.101	0.021
Psap	1.36119	1.84381e-33	3.2134e-29	0.803	0.58
Ets2	1.35635	7.76334e-09	0.0001353	0.118	0.039
Slc6a6	1.35614	1.31034e-18	2.28366e-14	0.202	0.055
Ifrd1	1.33702	2.72207e-13	4.74403e-09	0.36	0.174
Armc8	1.33694	1.00149e-14	1.7454e-10	0.123	0.028
Rbpj	1.33423	1.60223e-15	2.79237e-11	0.224	0.074
Crip1	1.32559	5.19318e-36	9.05067e-32	0.934	0.859
BC005537	1.32403	5.30514e-14	9.24579e-10	0.298	0.124
Ctsa	1.3149	9.83253e-14	1.71361e-09	0.311	0.135
Nfkbia	1.30859	3.10993e-22	5.41999e-18	0.583	0.324
Erp29	1.30829	8.70688e-24	1.51743e-19	0.377	0.13
Csk	1.30298	1.77921e-14	3.10081e-10	0.184	0.056
Nhp2	1.2932	7.96996e-12	1.389e-07	0.268	0.114
Dnase1l1	1.28915	9.25189e-09	0.000161242	0.105	0.032
Emb	1.28466	9.49149e-23	1.65418e-18	0.197	0.046
Faim	1.28009	9.8175e-18	1.71099e-13	0.158	0.037
Rap2b	1.27906	2.4229e-06	0.0422263	0.127	0.053
Pfn1	1.27139	1.7238e-42	3.00424e-38	0.917	0.794
Rnpep	1.26776	7.63016e-08	0.00132978	0.11	0.037
Ehbp1l1	1.26737	2.70436e-07	0.00471317	0.101	0.034
Cbfa2t3	1.25963	3.17179e-16	5.52779e-12	0.127	0.028
Lipa	1.25933	1.24633e-12	2.1721e-08	0.149	0.044
Twf2	1.24746	1.11754e-16	1.94765e-12	0.189	0.053
Tmem251	1.24238	3.29119e-07	0.00573588	0.136	0.054
Capg	1.23698	5.86465e-17	1.02209e-12	0.487	0.265
Capza1	1.22356	1.93186e-15	3.36684e-11	0.202	0.062
Mef2c	1.21156	5.096e-14	8.88131e-10	0.285	0.117
Sod2	1.19707	8.27982e-10	1.44301e-05	0.281	0.134
Cfl1	1.19619	1.92258e-38	3.35067e-34	0.833	0.542
H2afj	1.19412	3.66311e-25	6.38406e-21	0.491	0.198
Ifi27l2a	1.1932	2.32703e-24	4.05556e-20	0.531	0.225
Ubl3	1.18189	4.81083e-15	8.38431e-11	0.215	0.07
Cklf	1.1799	1.03437e-13	1.8027e-09	0.193	0.062
Mbnl1	1.17942	1.08097e-20	1.88392e-16	0.43	0.176
Arpc4	1.16988	9.51243e-21	1.65783e-16	0.482	0.221
Pqlc1	1.16905	1.31948e-09	2.29959e-05	0.118	0.036
Csrnp1	1.15405	3.14433e-11	5.47994e-07	0.189	0.068
Ptbp3	1.14921	2.38628e-13	4.15882e-09	0.189	0.061
Tpm3	1.14688	2.68291e-16	4.67578e-12	0.478	0.242
Taok3	1.14616	3.43945e-13	5.99427e-09	0.167	0.051
Wsb1	1.14322	2.22312e-11	3.87445e-07	0.232	0.094
Wdr26	1.13555	1.31395e-11	2.28995e-07	0.18	0.062
Arhgap15	1.13468	1.80015e-12	3.13731e-08	0.136	0.038
Litaf	1.13041	3.04653e-13	5.30949e-09	0.289	0.12
Zcchc6	1.12849	4.85413e-10	8.45978e-06	0.14	0.046
Fau	1.12648	1.4116e-43	2.46014e-39	0.996	0.803
Rab8b	1.12269	4.96116e-10	8.64631e-06	0.154	0.053
Ubald1	1.12044	8.58148e-10	1.49558e-05	0.127	0.04
Actg1	1.11411	8.54236e-31	1.48876e-26	0.855	0.67
Vamp8	1.114	4.95808e-19	8.64094e-15	0.509	0.246
Gna13	1.11333	8.80401e-09	0.000153436	0.162	0.062
Cmpk1	1.11311	2.52567e-13	4.40174e-09	0.259	0.099
Arpc5	1.10866	7.1014e-17	1.23763e-12	0.526	0.283
Casp4	1.10742	7.90538e-08	0.00137775	0.162	0.067
Nubp1	1.10527	1.79093e-12	3.12124e-08	0.136	0.038
Cnot6l	1.09772	9.90931e-07	0.0172699	0.105	0.038
Picalm	1.09521	3.8683e-10	6.74168e-06	0.219	0.09
Plin2	1.08469	1.58488e-14	2.76213e-10	0.272	0.103
Rpl10-ps3	1.0845	2.77182e-10	4.83073e-06	0.224	0.093
Zyx	1.08135	1.0252e-15	1.78672e-11	0.307	0.119
Rap1b	1.07713	2.43742e-17	4.24794e-13	0.601	0.342
Cyfip1	1.07667	9.57292e-07	0.0166837	0.118	0.046
Cmtm7	1.0765	7.238e-11	1.26144e-06	0.268	0.118
Creg1	1.07537	6.16754e-15	1.07488e-10	0.342	0.145
Ccnl1	1.07422	5.70965e-17	9.95078e-13	0.452	0.212
Cyth1	1.06798	1.04769e-09	1.82591e-05	0.101	0.028
Cstb	1.05962	5.69074e-09	9.91782e-05	0.513	0.333
Daglb	1.05644	6.66212e-10	1.16107e-05	0.127	0.04
Fli1	1.05291	2.60073e-15	4.53255e-11	0.114	0.024
Sub1	1.05281	1.91298e-22	3.33395e-18	0.706	0.446
Gtpbp4	1.05123	2.23587e-07	0.00389668	0.136	0.053
Cbl	1.05106	1.56236e-11	2.72287e-07	0.118	0.032
Stx7	1.04943	8.81131e-15	1.53564e-10	0.285	0.109
Lrrfip1	1.04524	3.74913e-16	6.53398e-12	0.193	0.055
Ankrd11	1.0451	4.97129e-07	0.00866397	0.118	0.044
Fam50a	1.04493	1.04526e-06	0.0182168	0.123	0.048
Ccl2	1.03784	8.66613e-23	1.51033e-18	0.311	0.1
Map2k1	1.03512	8.39413e-08	0.00146293	0.145	0.056
Dcaf12	1.03225	1.4253e-07	0.00248402	0.118	0.042
Capza2	1.03163	1.83637e-15	3.20042e-11	0.518	0.28
Zfp593	1.02081	1.15716e-08	0.00020167	0.105	0.032
Atf4	1.01643	2.72129e-09	4.74266e-05	0.303	0.153
Dusp1	1.01554	1.65728e-12	2.88831e-08	0.5	0.292
Vma21	1.0155	2.86912e-07	0.00500031	0.193	0.089
Pgd	1.01497	6.27766e-09	0.000109407	0.14	0.049
Olfm1	1.01457	3.98426e-12	6.94376e-08	0.162	0.051
Adam15	1.00843	4.29348e-13	7.48267e-09	0.189	0.062
Cnn2	1.00276	4.27095e-16	7.4434e-12	0.298	0.11
Fbl	1.00232	3.22681e-15	5.62369e-11	0.303	0.117
Dapk1	1.00115	1.95902e-07	0.00341418	0.123	0.045
Hnrnpab	0.997667	1.24055e-10	2.16203e-06	0.272	0.123
Furin	0.990297	3.18526e-10	5.55127e-06	0.114	0.033
Dock10	0.988332	2.51174e-11	4.37746e-07	0.114	0.03
Ptp4a2	0.987836	8.84757e-15	1.54195e-10	0.386	0.173
Clta	0.986569	1.05708e-09	1.84228e-05	0.421	0.246
Camkk2	0.983374	5.9892e-09	0.00010438	0.123	0.04
Dusp3	0.983293	3.3237e-08	0.000579255	0.158	0.062
Apbb1ip	0.982094	2.22459e-08	0.000387701	0.132	0.047
Capzb	0.980018	1.63855e-17	2.85566e-13	0.561	0.309
Myd88	0.977099	1.01043e-07	0.00176097	0.145	0.056
Ndfip1	0.969835	3.29099e-14	5.73554e-10	0.197	0.062
Slc9a3r1	0.966635	7.38484e-10	1.28703e-05	0.127	0.04
M6pr	0.966088	7.20528e-13	1.25574e-08	0.246	0.093
Abi1	0.953754	3.68376e-09	6.42005e-05	0.167	0.063
Ighm	0.952861	9.41425e-25	1.64072e-20	0.193	0.041
Slc48a1	0.952828	3.78447e-14	6.59558e-10	0.241	0.086
Hexa	0.952621	1.58479e-12	2.76197e-08	0.399	0.198
Arid4a	0.94466	6.60636e-11	1.15136e-06	0.123	0.035
Fam96a	0.941977	5.895e-13	1.02738e-08	0.232	0.085
Ddit3	0.937036	3.43253e-07	0.00598222	0.202	0.096
Gm2000	0.936298	2.17166e-08	0.000378476	0.167	0.067
Akap13	0.931658	6.93167e-16	1.20805e-11	0.307	0.115
Arpc3	0.928436	8.23369e-18	1.43497e-13	0.553	0.281
Ctsz	0.927537	6.96136e-16	1.21323e-11	0.57	0.323
Cnppd1	0.925209	1.11039e-08	0.000193519	0.149	0.055
Rnaset2a	0.923916	3.24479e-13	5.65502e-09	0.355	0.161
Git2	0.921394	2.65245e-08	0.000462269	0.14	0.051
Mkrn1	0.919737	6.41114e-15	1.11733e-10	0.211	0.067
Prkar2a	0.919136	2.68974e-08	0.000468768	0.105	0.033
Dmac1	0.916219	4.03495e-08	0.00070321	0.175	0.073
Zeb2	0.9139	4.0206e-13	7.00711e-09	0.395	0.189
Pcna	0.913735	1.3e-08	0.000226564	0.189	0.078
Psmb8	0.909711	1.11138e-20	1.93692e-16	0.434	0.171
Cox5a	0.905697	5.13975e-12	8.95756e-08	0.452	0.255
Cdc42	0.903002	2.69443e-17	4.69586e-13	0.68	0.432
Ank	0.900137	2.28198e-10	3.97704e-06	0.105	0.028
Zfp36	0.898331	1.97995e-10	3.45065e-06	0.421	0.233
Bak1	0.895361	2.87008e-10	5.00197e-06	0.118	0.034
Sdcbp	0.889832	1.63041e-13	2.84148e-09	0.535	0.297
Bloc1s2	0.882261	4.53783e-16	7.90853e-12	0.211	0.063
H3f3a	0.874405	3.93707e-18	6.86152e-14	0.706	0.469
Rtn4	0.869251	6.90461e-08	0.00120334	0.232	0.11
Prr13	0.866155	1.40622e-14	2.45076e-10	0.412	0.192
Jpt1	0.856484	2.17968e-15	3.79874e-11	0.482	0.232
Hprt	0.855578	5.47812e-11	9.54727e-07	0.32	0.15
Btg1	0.84281	1.82912e-19	3.18779e-15	0.575	0.282
Ccdc88a	0.839603	1.64382e-09	2.86485e-05	0.145	0.049
Slc25a5	0.839327	7.17479e-12	1.25042e-07	0.539	0.351
Jund	0.837321	4.9463e-08	0.000862041	0.465	0.305
Sin3b	0.832393	2.34353e-08	0.000408431	0.228	0.105
Atp6v0b	0.81777	1.01341e-15	1.76617e-11	0.548	0.282
Prpf38b	0.810244	2.28544e-06	0.0398306	0.167	0.076
Ptpn22	0.808865	1.72494e-17	3.00622e-13	0.101	0.017
H2-D1	0.807437	8.41666e-25	1.46685e-20	0.846	0.601
Ppp4c	0.805608	1.62901e-13	2.83904e-09	0.325	0.136
Nkiras2	0.80397	1.82489e-08	0.000318042	0.101	0.03
Lmo1	0.801008	1.41955e-09	2.47399e-05	0.105	0.03
Pgls	0.793471	4.62247e-08	0.000805604	0.281	0.141
Trf	0.782232	6.84678e-19	1.19326e-14	0.346	0.126
Gpi1	0.775331	1.55297e-09	2.70651e-05	0.241	0.105
Stom	0.773854	8.5982e-11	1.49849e-06	0.136	0.041
Psmb9	0.772447	1.35001e-12	2.3528e-08	0.18	0.058
Atp6v0e	0.76328	3.93631e-12	6.8602e-08	0.57	0.355
Wnk1	0.754967	1.23165e-07	0.00214652	0.232	0.112
Pet100	0.752373	1.26393e-10	2.20277e-06	0.325	0.152
Rps11	0.751293	4.78306e-27	8.33592e-23	0.947	0.777
Clic1	0.749591	1.73807e-11	3.0291e-07	0.566	0.346
Pcbp1	0.74369	1.78666e-07	0.00311379	0.246	0.121
Hsp90aa1	0.740852	4.84247e-07	0.00843945	0.452	0.279
1110008F13Rik	0.735854	5.06322e-10	8.82419e-06	0.325	0.157
Pnrc1	0.734726	6.2057e-07	0.0108153	0.272	0.145
H3f3b	0.7336	3.91355e-14	6.82053e-10	0.93	0.865
Atp1a1	0.726625	2.06041e-08	0.000359089	0.202	0.086
Rpl36al	0.726481	1.28695e-12	2.2429e-08	0.671	0.412
Nsa2	0.723682	1.51525e-06	0.0264078	0.268	0.145
Ppp1r18	0.711708	1.15513e-07	0.00201316	0.14	0.054
Pdlim1	0.709781	8.72789e-09	0.00015211	0.175	0.069
Ppp2r5c	0.702873	2.08057e-07	0.00362601	0.123	0.045
Gpsm3	0.700379	6.06957e-10	1.0578e-05	0.215	0.087
Rpl10	0.700228	1.19558e-24	2.08365e-20	0.987	0.842
Trappc5	0.698378	6.02475e-07	0.0104999	0.136	0.054
Commd8	0.697459	3.17991e-10	5.54195e-06	0.175	0.063
Pomp	0.696099	2.69698e-10	4.70029e-06	0.526	0.306
Eno1	0.691833	4.7715e-09	8.31578e-05	0.461	0.274
Dazap2	0.690118	9.74029e-11	1.69754e-06	0.43	0.225
Tmem160	0.687704	5.07198e-09	8.83945e-05	0.303	0.148
Calm1	0.686848	4.44653e-20	7.74941e-16	0.816	0.628
Cnpy3	0.681306	1.13601e-06	0.0197984	0.154	0.066
Ostf1	0.678851	5.96822e-13	1.04014e-08	0.408	0.192
Ywhaz	0.678632	3.84834e-07	0.00670689	0.329	0.183
Tra2b	0.677279	1.65269e-10	2.88032e-06	0.526	0.311
Rps29	0.673776	5.7346e-29	9.99426e-25	0.996	0.956
Bri3	0.671896	3.54285e-07	0.00617447	0.39	0.233
Rps9	0.6654	3.82885e-24	6.67291e-20	0.961	0.817
Gdi2	0.655727	9.20297e-08	0.00160389	0.425	0.25
Klf10	0.655077	1.88726e-07	0.00328911	0.193	0.086
Npc2	0.652928	3.20202e-14	5.58047e-10	0.68	0.413
Wdr1	0.650428	8.52833e-11	1.48632e-06	0.303	0.134
Naga	0.650339	1.79923e-07	0.00313569	0.127	0.047
Sgms1	0.647196	9.39739e-09	0.000163778	0.162	0.061
Ckb	0.641203	8.22213e-11	1.43295e-06	0.346	0.165
Llph	0.640973	7.64968e-09	0.000133319	0.268	0.126
Mtpn	0.636813	2.44606e-06	0.0426299	0.193	0.092
Grn	0.633978	1.04611e-07	0.00182315	0.342	0.187
Rnaset2b	0.630471	2.63246e-07	0.00458785	0.276	0.143
Hspa8	0.610944	3.94605e-08	0.000687717	0.776	0.622
Arpc1b	0.60982	2.26912e-18	3.95462e-14	0.741	0.505
Polr1d	0.602366	5.69488e-08	0.000992503	0.333	0.175
Rac1	0.598818	7.15601e-07	0.0124715	0.25	0.127
Rtf2	0.594496	1.99309e-07	0.00347356	0.167	0.069
S100a1	0.594316	1.02785e-11	1.79133e-07	0.307	0.133
Ube2l3	0.593412	1.68516e-08	0.00029369	0.285	0.138
Mt1	0.589678	8.79935e-09	0.000153355	0.715	0.521
Gapdh	0.588857	5.52182e-10	9.62342e-06	0.513	0.3
Snap23	0.578882	4.15809e-08	0.000724673	0.219	0.098
Card19	0.575755	7.46806e-08	0.00130153	0.281	0.138
Lamtor1	0.570844	1.06124e-06	0.0184954	0.237	0.119
Chmp4b	0.569067	1.66093e-07	0.00289467	0.377	0.216
Bax	0.563429	2.67544e-10	4.66276e-06	0.412	0.213
Rbm3	0.545352	6.09872e-10	1.06288e-05	0.627	0.412
Snx3	0.543206	1.53122e-07	0.0026686	0.461	0.276
Lamtor4	0.540839	1.3713e-07	0.00238991	0.333	0.178
Sh3bgrl	0.538667	7.07847e-08	0.00123364	0.316	0.163
Sem1	0.537418	4.39222e-09	7.65475e-05	0.737	0.59
Nap1l1	0.536416	2.0238e-07	0.00352709	0.325	0.175
S100a10	0.53621	2.71019e-08	0.000472331	0.702	0.535
Rps28	0.531517	5.50207e-18	9.589e-14	0.965	0.865
Tln1	0.528567	7.19081e-09	0.000125321	0.193	0.077
Tomm20	0.527983	1.35793e-06	0.0236659	0.342	0.194
Rps27a	0.52192	1.73929e-17	3.03124e-13	0.939	0.836
Nme1	0.5195	3.29025e-07	0.00573425	0.408	0.242
Snrpe	0.514896	2.04289e-07	0.00356036	0.404	0.237
Hcst	0.510409	6.18561e-09	0.000107803	0.114	0.035
Serp1	0.50784	1.87289e-08	0.000326408	0.404	0.225
Gnai2	0.500975	7.36209e-09	0.000128307	0.509	0.308
Msn	0.49443	6.89472e-10	1.20161e-05	0.342	0.164
Rps25	0.493853	7.24039e-10	1.26186e-05	0.904	0.715
Pabpc1	0.486222	1.92251e-08	0.000335055	0.491	0.296
Dnajc15	0.484132	1.51343e-11	2.6376e-07	0.171	0.056
Anp32b	0.479693	2.16818e-06	0.037787	0.346	0.201
Prelid1	0.475848	5.86551e-08	0.00102224	0.298	0.151
Sat1	0.473446	1.40906e-11	2.45571e-07	0.566	0.312
Rpl32	0.470525	7.75799e-18	1.35206e-13	0.969	0.832
Rps26	0.459665	3.22965e-12	5.62864e-08	0.886	0.673
H2-K1	0.45649	5.97067e-11	1.04057e-06	0.618	0.368
Emp3	0.456068	6.45892e-07	0.0112566	0.689	0.512
Lbh	0.451023	3.21745e-11	5.60738e-07	0.202	0.072
Rpl35a	0.443179	7.74027e-11	1.34897e-06	0.974	0.854
Ramp1	0.44207	4.43208e-13	7.72423e-09	0.263	0.097
Rpl28	0.439953	5.04018e-08	0.000878402	0.811	0.619
Il2rg	0.439121	2.76444e-11	4.81787e-07	0.118	0.032
Rps10	0.438224	3.70115e-10	6.45037e-06	0.776	0.559
Tpt1	0.437149	1.14643e-09	1.998e-05	0.886	0.748
Mia2	0.436331	2.04467e-06	0.0356344	0.123	0.048
Psme1	0.436051	3.94664e-08	0.000687821	0.346	0.181
Rps13	0.421531	4.68851e-13	8.17113e-09	0.904	0.697
Rps12	0.414991	1.48034e-08	0.000257993	0.785	0.568
Rpl6	0.397791	1.09829e-09	1.9141e-05	0.934	0.778
Tkt	0.388799	1.01876e-08	0.00017755	0.268	0.123
Irf2	0.387454	1.89477e-06	0.0330221	0.162	0.071
Rpl26	0.380937	3.26076e-07	0.00568285	0.925	0.804
Rplp2	0.375142	3.05115e-10	5.31754e-06	0.939	0.775
Rpl37a	0.372518	2.3103e-14	4.0264e-10	1	0.935
Rpl34	0.355431	9.17305e-10	1.59868e-05	0.912	0.816
Rpl23	0.347698	1.42157e-10	2.47751e-06	0.93	0.732
Rpl36	0.343258	9.66324e-10	1.68411e-05	0.974	0.853
Rps4x	0.337878	3.32983e-08	0.000580323	0.952	0.791
Rpl10a	0.337309	1.19342e-06	0.0207989	0.798	0.62
Rpsa	0.33399	1.48955e-06	0.0259599	0.728	0.55
Lsm4	0.333709	2.42729e-06	0.0423028	0.325	0.182
Rpl38	0.31695	6.36784e-07	0.0110979	0.947	0.825
Stk17b	0.309603	7.11045e-07	0.0123921	0.11	0.039
B2m	0.300404	1.29417e-08	0.000225548	0.917	0.761
Rps3a1	0.26435	4.86108e-07	0.00847189	0.904	0.766

## Sheet: mySC
gene	avg_log2FC	p_val	p_val_adj	pct.1	pct.2
Cmtm5	8.43836	0	0	0.319	0.003
Sostdc1	8.22145	0	0	0.711	0.011
Pex5l	7.99199	3.51595e-111	6.12759e-107	0.121	0.001
Mpz	7.8838	0	0	0.531	0.008
Plp1	7.87268	0	0	0.738	0.011
Kcna1	7.56564	0	0	0.42	0.004
Gatm	7.50609	0	0	0.83	0.017
Cadm2	7.50093	1.45025e-179	2.52749e-175	0.193	0.002
Gpr37l1	7.47806	7.99321e-242	1.39306e-237	0.262	0.003
Mbp	7.24549	0	0	0.81	0.02
Fxyd3	7.24057	1.51165e-240	2.6345e-236	0.289	0.006
Sox10	7.21195	1.52489e-239	2.65759e-235	0.262	0.003
Snca	7.17844	9.67422e-242	1.68602e-237	0.262	0.003
Kcna2	7.09598	1.55426e-225	2.70877e-221	0.269	0.006
Kcna6	7.06661	3.5184e-180	6.13186e-176	0.207	0.004
Cadm4	6.9846	0	0	0.407	0.008
Ttyh1	6.84596	4.49545e-102	7.83468e-98	0.119	0.002
Nrn1	6.77672	5.55983e-203	9.68967e-199	0.254	0.006
Chl1	6.76327	2.94665e-131	5.13543e-127	0.165	0.004
Rxrg	6.38849	3.10575e-139	5.41269e-135	0.193	0.007
Slc35f1	6.31089	2.01095e-111	3.50468e-107	0.146	0.004
Mag	6.29649	1.48393e-84	2.5862e-80	0.114	0.004
Erbb3	6.15438	1.40376e-84	2.44648e-80	0.109	0.003
Dhh	6.12575	7.91233e-102	1.37896e-97	0.126	0.003
Ncam1	6.11249	7.711e-214	1.34387e-209	0.299	0.011
Insc	6.03026	2.48407e-116	4.32923e-112	0.146	0.004
Pcdh9	5.86012	2.22458e-94	3.877e-90	0.146	0.007
Epha5	5.84822	1.6105e-90	2.80678e-86	0.111	0.003
Ank3	5.84352	1.40451e-238	2.44778e-234	0.343	0.014
Plekhb1	5.79065	1.53801e-190	2.68044e-186	0.274	0.011
Wnt6	5.767	9.56823e-126	1.66755e-121	0.178	0.006
Ntng1	5.71814	2.52938e-80	4.4082e-76	0.106	0.003
Egfl8	5.70715	1.26224e-118	2.19983e-114	0.163	0.005
Gas2l3	5.69082	2.9594e-149	5.15765e-145	0.205	0.007
Tspan15	5.68255	7.90422e-190	1.37755e-185	0.257	0.008
Itgb8	5.66145	7.16302e-81	1.24837e-76	0.128	0.006
Art3	5.62904	0	0	0.701	0.039
Lgi1	5.58735	2.59756e-76	4.52703e-72	0.126	0.007
Aatk	5.58087	1.51366e-155	2.63801e-151	0.227	0.009
Fxyd7	5.52456	3.94633e-74	6.87767e-70	0.121	0.006
Lgi4	5.49252	4.45487e-181	7.76395e-177	0.319	0.02
Cnp	5.44351	0	0	0.763	0.066
Epb41l4b	5.33573	1.82535e-77	3.18122e-73	0.123	0.006
Cadm1	5.29705	0	0	0.558	0.032
Gpm6b	5.18931	0	0	0.714	0.072
Matn4	5.10993	2.05028e-87	3.57322e-83	0.153	0.009
Cyp2j9	5.08654	1.08888e-85	1.89769e-81	0.156	0.01
Cdh2	5.0849	3.48036e-88	6.06557e-84	0.151	0.009
Plscr2	5.05321	8.82559e-121	1.53812e-116	0.21	0.013
Fign	5.0293	8.35937e-72	1.45687e-67	0.136	0.009
Cd59a	4.98649	0	0	0.649	0.055
Csmd1	4.88626	3.71566e-84	6.47566e-80	0.165	0.012
Scn7a	4.88457	5.46194e-280	9.51907e-276	0.637	0.076
Mboat2	4.83101	2.82254e-62	4.91911e-58	0.111	0.007
Gtdc1	4.8025	4.05859e-84	7.07331e-80	0.165	0.012
Fabp5	4.77413	4.65173e-141	8.10704e-137	0.284	0.023
Cdh19	4.69383	1.59062e-154	2.77213e-150	0.323	0.028
Plekha4	4.64707	1.53831e-63	2.68096e-59	0.151	0.015
Megf9	4.61811	4.48214e-72	7.81148e-68	0.16	0.015
Paqr6	4.48045	7.38487e-95	1.28704e-90	0.205	0.018
S1pr3	4.37172	3.01798e-94	5.25974e-90	0.225	0.023
Hbegf	4.28467	1.64789e-63	2.87194e-59	0.178	0.022
Sbspon	4.24914	2.91418e-122	5.07884e-118	0.281	0.028
Ntrk3	4.24755	1.58146e-41	2.75617e-37	0.106	0.012
Retreg1	4.23108	2.04943e-70	3.57175e-66	0.151	0.013
Egr2	4.21068	2.2063e-80	3.84513e-76	0.232	0.031
Itga6	4.20368	8.06139e-82	1.40494e-77	0.178	0.015
Cyr61	4.13411	1.70054e-122	2.96371e-118	0.479	0.102
Dbi	4.11903	5.11475e-260	8.91398e-256	0.993	0.497
Aspa	4.10209	3.84377e-189	6.69893e-185	0.526	0.078
Acot1	4.0782	2.83979e-70	4.94919e-66	0.212	0.03
Vgll3	4.07505	1.02792e-75	1.79145e-71	0.227	0.032
Stmn1	4.05734	6.92191e-191	1.20635e-186	0.489	0.062
Fbxo7	4.03289	1.4283e-82	2.48924e-78	0.227	0.028
Serpina3n	3.96147	2.73875e-33	4.7731e-29	0.116	0.019
Itgb4	3.96013	1.46421e-71	2.55182e-67	0.138	0.01
Cyp2j6	3.94585	4.48352e-51	7.81388e-47	0.173	0.027
Hmgcs2	3.90898	7.74246e-77	1.34936e-72	0.217	0.028
Wwp1	3.83037	4.15407e-80	7.23971e-76	0.257	0.039
Stard13	3.81473	2.08709e-47	3.63738e-43	0.16	0.025
Gjc3	3.77075	9.24554e-42	1.61131e-37	0.119	0.015
Sfrp5	3.7155	1.75054e-113	3.05085e-109	0.185	0.009
Dusp6	3.70606	3.56166e-104	6.20727e-100	0.353	0.06
Mal	3.66561	1.50901e-177	2.62991e-173	0.425	0.045
Fxyd1	3.66325	1.24255e-205	2.16551e-201	0.936	0.469
Prnp	3.56332	3.69078e-174	6.43229e-170	0.751	0.241
Socs3	3.55591	1.6209e-164	2.82491e-160	0.719	0.212
Rassf4	3.5064	1.73588e-35	3.02529e-31	0.143	0.027
Sema3b	3.49044	1.56227e-69	2.72273e-65	0.294	0.061
Tsc22d4	3.4854	1.9199e-99	3.346e-95	0.427	0.099
Sorbs1	3.41809	4.97823e-45	8.67605e-41	0.16	0.026
Cryab	3.40809	2.55234e-192	4.44822e-188	0.78	0.229
Lpcat2	3.38759	2.31729e-28	4.03857e-24	0.114	0.021
Hspa1a	3.35828	2.34404e-35	4.08519e-31	0.212	0.058
Sdc4	3.34463	2.83124e-85	4.93429e-81	0.432	0.116
Tmod2	3.30836	5.82798e-49	1.0157e-44	0.244	0.058
Rgcc	3.3049	1.21777e-79	2.12233e-75	0.311	0.058
Pmp22	3.26262	2.39959e-155	4.18201e-151	0.785	0.318
Cdkn2c	3.25059	1.50172e-41	2.61721e-37	0.183	0.037
Emp2	3.10473	1.43749e-56	2.50526e-52	0.286	0.07
Scarb2	3.07455	1.87301e-30	3.26428e-26	0.193	0.055
Prex2	3.05721	1.01665e-34	1.77182e-30	0.163	0.035
Apoe	2.99677	2.28898e-194	3.98923e-190	0.904	0.353
Secisbp2l	2.99642	2.72726e-23	4.75306e-19	0.111	0.024
Fos	2.98957	3.60863e-154	6.28912e-150	0.874	0.404
Limch1	2.96204	1.14676e-20	1.99857e-16	0.123	0.033
Rtkn	2.94709	1.68909e-21	2.94375e-17	0.126	0.033
Gas7	2.94424	3.60088e-107	6.27562e-103	0.595	0.199
Sbno2	2.90833	6.05505e-24	1.05527e-19	0.153	0.043
Slc27a1	2.89965	3.80286e-22	6.62762e-18	0.131	0.034
Ldhb	2.88249	1.64242e-39	2.86241e-35	0.259	0.077
Neat1	2.88209	2.85774e-73	4.98047e-69	0.501	0.188
Marcksl1	2.87335	6.59712e-65	1.14975e-60	0.311	0.071
S100b	2.84991	1.90861e-36	3.32632e-32	0.237	0.069
Atp1b2	2.84269	4.49989e-36	7.84241e-32	0.178	0.04
Parp14	2.83679	3.74777e-19	6.53162e-15	0.106	0.026
Arpc1b	2.82677	4.55118e-161	7.9318e-157	0.884	0.484
Arl8a	2.8229	2.12982e-19	3.71186e-15	0.123	0.034
Slc43a3	2.80805	1.82651e-37	3.18324e-33	0.311	0.117
Fads1	2.76051	1.18479e-13	2.06485e-09	0.109	0.035
Arpc1a	2.75893	1.54048e-54	2.68476e-50	0.427	0.169
Plscr4	2.71471	1.1651e-26	2.03054e-22	0.178	0.052
Jun	2.69153	6.59747e-96	1.14981e-91	0.758	0.407
Atf3	2.66154	4.02503e-77	7.01482e-73	0.536	0.195
C4b	2.64822	9.72485e-45	1.69485e-40	0.286	0.084
Tmem176a	2.64173	2.27541e-78	3.96558e-74	0.44	0.124
Dhrs1	2.62798	5.73582e-17	9.99639e-13	0.163	0.062
Ifit3	2.62651	1.43411e-20	2.49936e-16	0.16	0.051
Gulp1	2.56097	5.30908e-12	9.25267e-08	0.104	0.036
Dst	2.5488	2.2236e-18	3.87529e-14	0.175	0.066
Cebpd	2.546	1.39254e-95	2.42692e-91	0.679	0.284
Scd2	2.53384	8.11958e-28	1.41508e-23	0.254	0.096
Ndrg1	2.51435	1.72875e-44	3.01287e-40	0.356	0.13
Ccnd1	2.44233	1.63723e-13	2.85336e-09	0.123	0.044
Fam212a	2.44197	2.63425e-17	4.59097e-13	0.126	0.038
Ckb	2.42313	2.90881e-58	5.06947e-54	0.427	0.151
Trib1	2.41703	4.65364e-09	8.11037e-05	0.104	0.043
Taf13	2.41385	1.44843e-11	2.52432e-07	0.141	0.06
Mid1ip1	2.38056	1.02303e-17	1.78293e-13	0.17	0.064
Aldh1a1	2.37625	1.98221e-09	3.4546e-05	0.131	0.06
Bhlhe40	2.37081	6.47198e-27	1.12794e-22	0.294	0.129
Casp4	2.36438	1.38267e-16	2.40972e-12	0.165	0.063
Btg2	2.33835	4.52143e-54	7.87994e-50	0.509	0.228
Cnn3	2.3326	1.21541e-60	2.11821e-56	0.556	0.279
Atp1a2	2.32994	1.12825e-34	1.96632e-30	0.235	0.069
Sirt2	2.31861	1.12614e-18	1.96263e-14	0.195	0.078
Lbh	2.28262	5.23897e-25	9.13048e-21	0.202	0.067
Junb	2.27853	3.15982e-105	5.50693e-101	0.835	0.458
G0s2	2.26232	7.45498e-14	1.29925e-09	0.244	0.132
Cd9	2.25433	4.6779e-167	8.15264e-163	0.958	0.657
Cab39l	2.25408	1.85862e-08	0.000323921	0.104	0.044
Klf6	2.24256	3.46704e-41	6.04236e-37	0.459	0.227
Snx7	2.24042	7.19073e-08	0.0012532	0.104	0.046
Matn2	2.2396	6.96113e-38	1.21319e-33	0.363	0.149
Ctnna1	2.23844	1.99938e-15	3.48452e-11	0.205	0.095
Gm26532	2.21817	1.03246e-17	1.79938e-13	0.165	0.06
Tax1bp3	2.20276	1.92464e-33	3.35426e-29	0.393	0.197
Ngfr	2.17812	4.67052e-09	8.13978e-05	0.104	0.042
Slc31a2	2.17369	2.63149e-10	4.58616e-06	0.136	0.061
Atp6v0e2	2.16998	2.34139e-07	0.00408058	0.101	0.046
Hist1h1c	2.16946	2.70105e-09	4.7074e-05	0.141	0.067
Cpe	2.13828	2.78277e-82	4.84982e-78	0.649	0.291
Csrnp1	2.12809	3.40354e-13	5.93168e-09	0.158	0.067
Vmp1	2.12225	3.05321e-11	5.32114e-07	0.195	0.103
Ctsc	2.10809	8.3056e-28	1.4475e-23	0.21	0.065
Vwa1	2.10602	1.29769e-78	2.26162e-74	0.575	0.213
Csrp1	2.08705	1.64822e-61	2.87252e-57	0.531	0.228
Ndfip2	2.06133	1.48639e-13	2.59047e-09	0.183	0.083
Snx10	2.0305	2.48345e-06	0.0432815	0.109	0.055
Lgals3	2.02745	8.52214e-46	1.48524e-41	0.38	0.136
Bcl2	2.00544	3.66302e-11	6.38392e-07	0.131	0.054
H2-Q4	1.99981	9.01653e-21	1.5714e-16	0.244	0.105
Pcbp4	1.99723	4.7405e-09	8.26174e-05	0.128	0.059
Rnd3	1.99549	2.24515e-14	3.91285e-10	0.217	0.106
Ptk2	1.98914	1.44427e-10	2.51707e-06	0.116	0.046
Ppp2r2a	1.97433	1.5695e-10	2.73533e-06	0.195	0.105
Sat1	1.97361	4.4159e-46	7.69603e-42	0.551	0.304
Hist2h2aa1	1.95829	7.82832e-09	0.000136432	0.136	0.065
Fosb	1.94839	8.32667e-34	1.45117e-29	0.375	0.163
Egr1	1.94276	1.65682e-55	2.88751e-51	0.563	0.262
Hist1h2bc	1.93282	6.73452e-10	1.17369e-05	0.185	0.099
F3	1.93226	8.82374e-19	1.5378e-14	0.286	0.146
Qk	1.89147	2.6358e-12	4.59367e-08	0.202	0.102
Plk2	1.88912	1.69501e-13	2.95406e-09	0.165	0.07
Ivns1abp	1.88775	1.43943e-06	0.0250863	0.123	0.065
Pdgfa	1.87935	9.30674e-20	1.62198e-15	0.175	0.06
Zfp36	1.87603	2.24765e-32	3.9172e-28	0.44	0.225
Rnf5	1.85407	9.08838e-07	0.0158392	0.136	0.075
Pten	1.8273	2.19789e-08	0.000383048	0.141	0.071
Zeb2	1.82319	3.90766e-22	6.81028e-18	0.343	0.185
Ier2	1.80964	1.08115e-49	1.88424e-45	0.63	0.357
Casp12	1.78143	3.04622e-07	0.00530895	0.153	0.087
Ccser2	1.78124	1.31138e-07	0.00228547	0.151	0.082
Stx7	1.72376	4.1462e-08	0.0007226	0.188	0.111
S100a4	1.70146	6.12148e-12	1.06685e-07	0.188	0.091
Mt1	1.67534	1.61441e-65	2.81359e-61	0.802	0.506
Msmo1	1.67405	5.40963e-09	9.4279e-05	0.185	0.103
Cfl2	1.6702	1.05583e-07	0.0018401	0.215	0.141
H3f3b	1.65501	7.03958e-122	1.22686e-117	0.97	0.859
Nr4a1	1.64839	2.80644e-22	4.89106e-18	0.314	0.148
Klf13	1.64285	4.53396e-11	7.90179e-07	0.23	0.131
Dpysl2	1.6384	8.07947e-13	1.40809e-08	0.316	0.208
Comt	1.61549	1.18158e-09	2.05926e-05	0.254	0.166
Zfand6	1.61062	1.77331e-10	3.09052e-06	0.279	0.185
Entpd2	1.58056	3.11036e-27	5.42074e-23	0.472	0.292
Ptn	1.5774	3.87712e-118	6.75705e-114	0.575	0.124
Vapa	1.55735	9.02504e-13	1.57288e-08	0.358	0.264
Celf2	1.55583	1.78424e-08	0.000310958	0.294	0.218
Ahnak	1.5514	1.19643e-17	2.08514e-13	0.472	0.368
Npdc1	1.54278	9.09313e-08	0.00158475	0.247	0.172
Prdx6	1.49312	2.66555e-10	4.64553e-06	0.301	0.209
Ndrg2	1.47274	5.58911e-12	9.74069e-08	0.257	0.149
Ubc	1.46463	6.04791e-42	1.05403e-37	0.765	0.663
Tmem176b	1.4339	2.82762e-22	4.92797e-18	0.351	0.176
Phlda1	1.37329	6.33683e-07	0.0110438	0.383	0.324
Hes1	1.30938	8.82308e-07	0.0153769	0.225	0.15
Nr2f2	1.28992	5.27397e-07	0.00919148	0.232	0.158
Prss23	1.28647	1.89746e-08	0.00033069	0.254	0.168
Rarres2	1.27629	2.06832e-42	3.60467e-38	0.738	0.561
Vim	1.26811	4.06664e-36	7.08734e-32	0.694	0.563
Dynlrb1	1.24945	1.02075e-20	1.77897e-16	0.573	0.481
Lmna	1.23623	1.48491e-07	0.0025879	0.353	0.293
Cd200	1.22607	8.20864e-21	1.4306e-16	0.343	0.173
Zfp706	1.19361	6.42727e-07	0.0112014	0.316	0.257
Zfp36l1	1.1258	1.82854e-07	0.00318677	0.375	0.311
Ywhae	1.09757	2.00352e-08	0.000349173	0.405	0.366
Timp3	1.06245	2.90783e-11	5.06777e-07	0.417	0.329
Tuba1a	1.04372	4.5984e-25	8.0141e-21	0.719	0.591
Tmem50a	1.03049	2.31882e-10	4.04124e-06	0.452	0.399
Sparc	0.999505	8.06524e-64	1.40561e-59	0.951	0.751
Mt2	0.908764	2.66339e-14	4.64176e-10	0.449	0.306
Hmgb1	0.868724	3.44106e-21	5.99708e-17	0.694	0.651
Son	0.845316	4.2848e-07	0.00746754	0.454	0.428
B2m	0.778105	1.17903e-28	2.05481e-24	0.832	0.762
Fth1	0.693652	8.63001e-37	1.50404e-32	0.978	0.954
Malat1	0.669939	1.25277e-51	2.18333e-47	1	0.994
Sparcl1	0.59211	1.08004e-06	0.018823	0.444	0.37
Eif1	0.579936	5.94324e-25	1.03579e-20	0.948	0.923
Ubb	0.523358	2.37346e-29	4.13647e-25	0.98	0.954

## Sheet: vSMC
gene	avg_log2FC	p_val	p_val_adj	pct.1	pct.2
Pln	10.0125	0	0	0.52	0.001
Gpr20	9.41554	1.06306e-257	1.8527e-253	0.244	0
Map3k7cl	9.24183	0	0	0.424	0.001
Gm37800	8.82555	4.53135e-177	7.89723e-173	0.17	0
Fbxl22	8.37546	0	0	0.469	0.002
Olfr558	8.18512	0	0	0.321	0.001
Cnn1	8.13164	3.8944e-173	6.78717e-169	0.17	0.001
Atcayos	8.00514	5.00589e-113	8.72426e-109	0.111	0
Myh11	7.52148	0	0	0.756	0.007
Jph2	7.37838	2.8351e-113	4.94101e-109	0.114	0.001
Tcf15	7.33261	0	0	0.343	0.003
Tcap	7.06597	1.32263e-98	2.30508e-94	0.107	0.001
Tagln	7.06459	0	0	0.989	0.03
Acta2	6.97595	0	0	0.989	0.05
Kcna5	6.96711	1.99045e-221	3.46895e-217	0.221	0.001
Pdlim3	6.92603	8.69275e-280	1.51497e-275	0.292	0.002
Nrip2	6.90245	0	0	0.727	0.009
Lmod1	6.69966	0	0	0.48	0.005
Kcnab1	6.59888	1.79574e-225	3.12962e-221	0.247	0.002
Cabp1	6.49543	1.74577e-102	3.04253e-98	0.111	0.001
9530034E10Rik	6.40379	2.03983e-103	3.55501e-99	0.125	0.002
Tesc	6.28312	0	0	0.458	0.005
Cacna1h	6.2614	1.26849e-91	2.21072e-87	0.103	0.001
Ppp1r14a	6.2461	0	0	0.613	0.017
Tpm2	6.21977	0	0	0.959	0.062
Rgs7bp	6.15101	1.35758e-143	2.36598e-139	0.177	0.003
Mrvi1	5.95134	3.54279e-107	6.17437e-103	0.137	0.003
Rbpms2	5.84171	0	0	0.38	0.007
Cap2	5.73113	1.94578e-139	3.3911e-135	0.173	0.003
Tbx3os1	5.70066	1.29869e-166	2.26336e-162	0.192	0.002
Rgs4	5.69449	0	0	0.561	0.013
Speg	5.57598	3.61481e-157	6.29989e-153	0.196	0.003
Hspb6	5.5502	6.01168e-178	1.04772e-173	0.244	0.006
Itga8	5.51612	1.70771e-99	2.9762e-95	0.122	0.002
Perp	5.48211	4.51436e-122	7.86763e-118	0.151	0.003
Rasl11a	5.4216	0	0	0.605	0.027
Dgkg	5.39463	3.82904e-77	6.67324e-73	0.1	0.002
Nrarp	5.35504	6.74863e-221	1.17615e-216	0.292	0.006
Rasd1	5.35149	5.50663e-293	9.59695e-289	0.476	0.018
Dgkb	5.26675	3.7535e-127	6.54161e-123	0.166	0.003
Casq2	5.26211	3.11481e-164	5.42849e-160	0.251	0.008
Slc2a4	5.21322	3.00595e-113	5.23876e-109	0.148	0.003
Asb2	5.15382	9.74643e-134	1.69861e-129	0.155	0.002
Rcan2	5.15319	0	0	0.52	0.022
Gm13861	5.10737	0	0	0.472	0.011
Nexn	5.04069	5.39975e-214	9.41069e-210	0.328	0.011
Tbx2	4.94684	2.46298e-133	4.29248e-129	0.192	0.005
Cox4i2	4.88906	0	0	0.509	0.018
Sncg	4.8434	0	0	0.812	0.051
Myl9	4.81644	5.86338e-278	1.02187e-273	0.996	0.213
Pde3a	4.80801	1.89876e-189	3.30915e-185	0.339	0.016
Mylk	4.8004	0	0	0.723	0.05
Sh3bgr	4.78052	3.49919e-67	6.09839e-63	0.111	0.004
Bcas3	4.74566	1.87117e-164	3.26108e-160	0.299	0.014
Mustn1	4.73784	4.04843e-306	7.0556e-302	0.959	0.154
Synpo2	4.716	1.02737e-98	1.7905e-94	0.155	0.005
Gm4876	4.60654	1.78836e-74	3.11675e-70	0.129	0.005
Gucy1a1	4.60292	2.61515e-221	4.55768e-217	0.369	0.015
Ppm1l	4.60095	5.03742e-92	8.77922e-88	0.144	0.005
Des	4.45898	0	0	0.587	0.025
Tcim	4.45735	2.53786e-168	4.42297e-164	0.269	0.01
Tmem51	4.42948	1.3187e-121	2.29823e-117	0.218	0.01
Npy1r	4.36428	8.14467e-136	1.41945e-131	0.251	0.012
Tpm1	4.27463	9.23354e-293	1.60922e-288	0.911	0.134
Slc38a11	4.24694	5.98292e-65	1.0427e-60	0.103	0.004
Ptges3l	4.20789	4.71924e-47	8.22469e-43	0.1	0.006
Aoc3	4.15616	1.28089e-119	2.23234e-115	0.262	0.017
Bcr	4.07895	7.74006e-87	1.34894e-82	0.225	0.018
Fgf1	4.07402	1.92699e-53	3.35836e-49	0.137	0.011
Actn1	4.06827	1.63223e-179	2.84465e-175	0.358	0.02
Mlf1	4.01901	4.52623e-54	7.88832e-50	0.122	0.008
Smim5	4.01633	1.74121e-58	3.03458e-54	0.144	0.011
Stk38l	3.99965	3.26384e-59	5.68821e-55	0.144	0.011
Kcne4	3.99959	2.33328e-101	4.06644e-97	0.225	0.015
Parm1	3.99571	1.28211e-87	2.23446e-83	0.162	0.008
Palld	3.99567	2.98045e-135	5.19433e-131	0.387	0.038
Ppp1r12b	3.93903	2.58428e-89	4.50389e-85	0.244	0.022
Ptp4a3	3.88438	1.72415e-257	3.00486e-253	0.775	0.094
Map3k20	3.87742	3.54784e-129	6.18318e-125	0.321	0.025
Ntf3	3.84739	4.40025e-56	7.66876e-52	0.159	0.015
Pgf	3.83274	1.75023e-70	3.05029e-66	0.177	0.014
Hspb2	3.83077	1.86995e-210	3.25895e-206	0.458	0.029
Notch3	3.82743	2.73028e-213	4.75833e-209	0.413	0.021
Rasl12	3.8236	1.88685e-100	3.2884e-96	0.247	0.019
Tmem38b	3.79368	3.85844e-121	6.72449e-117	0.284	0.02
Itga7	3.74651	1.56909e-81	2.73462e-77	0.148	0.007
Ppp1r12c	3.70718	1.33832e-65	2.33242e-61	0.177	0.015
Nrgn	3.66784	2.07239e-50	3.61177e-46	0.107	0.006
Ndufa4l2	3.65381	1.92593e-277	3.35651e-273	0.76	0.074
Chchd10	3.64287	4.19332e-98	7.30812e-94	0.24	0.018
Gja4	3.6393	7.41023e-142	1.29146e-137	0.317	0.02
Wtip	3.63507	6.50478e-70	1.13365e-65	0.181	0.015
Rrad	3.63288	4.06728e-113	7.08846e-109	0.417	0.055
Gm13889	3.62575	1.51235e-139	2.63572e-135	0.299	0.018
Smarcd3	3.54526	5.05072e-55	8.8024e-51	0.177	0.019
Gucy1b1	3.50628	7.10981e-105	1.2391e-100	0.251	0.018
Bcam	3.45359	9.14882e-206	1.59446e-201	0.565	0.051
Flna	3.43304	8.55505e-148	1.49097e-143	0.605	0.098
Ednra	3.39579	5.85645e-58	1.02066e-53	0.155	0.013
Inpp5a	3.37556	1.01944e-42	1.77668e-38	0.107	0.008
Trp53inp2	3.3696	2.8464e-37	4.96071e-33	0.1	0.009
Usp2	3.34101	1.09278e-36	1.9045e-32	0.137	0.017
Gm11627	3.33746	2.00233e-36	3.48966e-32	0.125	0.015
Pdgfa	3.30861	6.5161e-148	1.13563e-143	0.458	0.047
Atp1b2	3.28769	4.5684e-153	7.96181e-149	0.395	0.031
Tinagl1	3.27751	1.63965e-202	2.85758e-198	0.624	0.067
Ngf	3.24433	3.18309e-33	5.54749e-29	0.125	0.016
Pcp4l1	3.23854	1.72625e-230	3.00851e-226	0.749	0.088
Lgalsl	3.21526	3.55368e-42	6.19335e-38	0.151	0.018
Ccrl2	3.20557	2.2969e-32	4.00304e-28	0.14	0.021
Itpk1	3.19301	1.96786e-49	3.42958e-45	0.155	0.016
Gjc1	3.17396	3.18542e-50	5.55155e-46	0.181	0.022
Dstn	3.1682	3.05627e-148	5.32647e-144	0.882	0.304
Abr	3.15934	2.18284e-45	3.80425e-41	0.137	0.013
Pde5a	3.14334	1.35957e-31	2.36945e-27	0.103	0.011
Mob2	3.13343	6.82715e-102	1.18984e-97	0.439	0.069
Synm	3.12601	1.40539e-46	2.44931e-42	0.137	0.013
Atp2a2	3.11105	7.68933e-88	1.3401e-83	0.373	0.056
Pi15	3.10028	5.92338e-32	1.03233e-27	0.129	0.018
Filip1	3.08627	7.1123e-63	1.23953e-58	0.258	0.036
Rassf3	3.05352	1.67152e-47	2.91312e-43	0.137	0.013
Sorbs1	3.05173	7.82939e-87	1.36451e-82	0.258	0.025
Olfml2a	3.03203	5.38535e-46	9.38558e-42	0.192	0.027
Myl6	2.94849	1.3886e-161	2.42006e-157	0.996	0.731
Btbd3	2.92772	9.45807e-49	1.64835e-44	0.181	0.023
Ttll7	2.90215	8.16327e-30	1.4227e-25	0.1	0.011
Mfge8	2.89935	4.4145e-141	7.69359e-137	0.83	0.243
Pnpla2	2.89176	9.90874e-50	1.72689e-45	0.185	0.023
Plekho1	2.87089	6.5011e-33	1.13301e-28	0.14	0.02
Mcam	2.86819	7.18027e-48	1.25138e-43	0.159	0.017
Nr4a2	2.86531	3.31835e-58	5.78322e-54	0.207	0.024
Mcur1	2.86227	1.61543e-28	2.81538e-24	0.129	0.02
Camk2g	2.8558	3.67572e-35	6.40604e-31	0.162	0.026
2010111I01Rik	2.84574	2.01565e-86	3.51288e-82	0.428	0.076
Filip1l	2.84345	1.14918e-72	2.00278e-68	0.332	0.053
Uba2	2.8284	4.03686e-96	7.03543e-92	0.469	0.083
Cobll1	2.7973	4.965e-33	8.65301e-29	0.129	0.017
St6galnac2	2.78409	6.30558e-36	1.09894e-31	0.125	0.015
Eml2	2.77934	3.09347e-28	5.3913e-24	0.155	0.029
Zfhx3	2.77708	1.78839e-74	3.1168e-70	0.362	0.061
Jag1	2.77009	1.05531e-39	1.83919e-35	0.21	0.038
Crip1	2.75011	4.84391e-157	8.44197e-153	1	0.855
Marveld1	2.72935	4.06896e-24	7.09138e-20	0.144	0.029
Epas1	2.72099	8.45954e-94	1.47433e-89	0.369	0.049
Ccdc3	2.71792	3.87901e-34	6.76035e-30	0.17	0.029
Prkag2	2.70942	7.82995e-25	1.3646e-20	0.107	0.016
Mef2c	2.68288	7.40824e-140	1.29111e-135	0.613	0.097
Lbh	2.66758	1.46916e-86	2.56045e-82	0.391	0.06
Ppp1r12a	2.65788	2.31166e-93	4.02877e-89	0.52	0.108
Msx1	2.64469	4.63607e-30	8.07975e-26	0.166	0.031
Hes1	2.63891	2.92167e-84	5.09189e-80	0.557	0.134
Sorbs2	2.63468	3.0839e-114	5.37463e-110	0.432	0.055
Nkd1	2.61615	1.84876e-60	3.22201e-56	0.251	0.035
Mgst3	2.59082	8.6745e-87	1.51179e-82	0.587	0.151
Lmcd1	2.58123	6.47956e-23	1.12926e-18	0.107	0.017
Ppp1cb	2.57586	4.53076e-107	7.8962e-103	0.708	0.203
Tuba1c	2.57385	1.18545e-48	2.066e-44	0.255	0.045
Smtn	2.56877	2.70691e-39	4.71761e-35	0.221	0.042
Enah	2.56713	2.44615e-21	4.26315e-17	0.125	0.025
Tsc22d1	2.55632	9.35214e-115	1.62989e-110	0.79	0.241
Hoxb2	2.5539	2.42888e-21	4.23306e-17	0.122	0.023
Ckb	2.55322	1.39097e-101	2.42418e-97	0.627	0.148
Mapre2	2.54241	1.79659e-45	3.13109e-41	0.31	0.071
Enho	2.50789	7.14267e-36	1.24483e-31	0.114	0.012
Ift43	2.50641	3.29612e-58	5.74448e-54	0.354	0.074
Cystm1	2.50422	2.89318e-90	5.04224e-86	0.391	0.057
Heyl	2.50262	1.51304e-32	2.63693e-28	0.114	0.013
St5	2.49519	1.21795e-31	2.12265e-27	0.185	0.036
Arhgap29	2.43931	4.2801e-41	7.45936e-37	0.225	0.041
Crim1	2.43552	4.36941e-32	7.615e-28	0.181	0.034
Klhdc8b	2.4291	1.35589e-26	2.36304e-22	0.125	0.02
Rbm38	2.40965	5.22928e-28	9.1136e-24	0.107	0.014
Gadd45g	2.39959	5.52459e-100	9.62825e-96	0.779	0.258
Wfdc1	2.39283	9.94044e-33	1.73242e-28	0.185	0.035
Ppp1r15a	2.39247	9.44086e-79	1.64535e-74	0.668	0.221
Csrp1	2.36192	2.34367e-93	4.08455e-89	0.723	0.225
Dmpk	2.35282	6.97795e-18	1.21612e-13	0.111	0.023
Ramp1	2.3507	1.17658e-59	2.05055e-55	0.395	0.089
Limd1	2.34756	1.40455e-22	2.44785e-18	0.177	0.044
Fry	2.32064	6.1552e-21	1.07273e-16	0.1	0.016
Higd1b	2.2993	1.18092e-59	2.05812e-55	0.251	0.035
Cog7	2.2991	4.81337e-31	8.38874e-27	0.155	0.026
Gamt	2.29513	1.93878e-28	3.37891e-24	0.232	0.06
Hotairm1	2.27457	5.85384e-24	1.02021e-19	0.166	0.037
Idh2	2.2719	5.73057e-49	9.98724e-45	0.351	0.083
8430408G22Rik	2.26893	2.14391e-29	3.73641e-25	0.111	0.014
Errfi1	2.25569	3.15894e-55	5.5054e-51	0.469	0.135
Foxc1	2.24316	1.50129e-24	2.61645e-20	0.137	0.025
Mamdc2	2.22762	6.9222e-14	1.2064e-09	0.103	0.025
Txndc11	2.21486	2.48739e-22	4.33503e-18	0.155	0.035
Unc45a	2.21191	2.93659e-23	5.11788e-19	0.118	0.02
Pbxip1	2.20958	4.20502e-31	7.32852e-27	0.277	0.077
Ndrg2	2.20875	4.90224e-76	8.54362e-72	0.546	0.136
Rbpms	2.18059	1.84143e-52	3.20924e-48	0.435	0.117
Cald1	2.15812	9.28068e-85	1.61744e-80	0.779	0.312
Atp2b4	2.14919	1.96583e-16	3.42606e-12	0.137	0.036
Dbndd2	2.14641	2.5481e-18	4.44082e-14	0.103	0.02
Slmap	2.13521	2.22284e-20	3.87396e-16	0.155	0.038
Vcl	2.10634	3.37879e-25	5.88855e-21	0.214	0.056
Hrct1	2.10599	3.07505e-14	5.3592e-10	0.1	0.023
Tnfaip8	2.09262	1.0851e-19	1.89111e-15	0.173	0.047
Ccdc107	2.08494	1.1892e-40	2.07254e-36	0.336	0.088
Zfp467	2.0829	8.4377e-20	1.47052e-15	0.137	0.03
Tgm2	2.07505	4.63946e-28	8.08565e-24	0.218	0.053
Gng11	2.06437	1.57376e-77	2.74275e-73	0.779	0.308
Prkcd	2.06098	2.86892e-09	4.99995e-05	0.1	0.032
Mrgprf	2.05706	3.85536e-20	6.71913e-16	0.196	0.058
Gm14005	2.04259	5.00955e-13	8.73064e-09	0.114	0.031
Emd	2.03708	4.36533e-31	7.6079e-27	0.328	0.106
Oaz2	2.03601	1.76909e-48	3.08317e-44	0.476	0.153
Tln1	2.03055	1.03922e-29	1.81115e-25	0.266	0.072
Pde1a	2.02912	2.89822e-25	5.05102e-21	0.173	0.038
Dmd	2.01953	3.93438e-21	6.85683e-17	0.122	0.023
Cox8a	2.01627	7.85146e-111	1.36835e-106	0.956	0.626
Tspan12	1.99907	7.75143e-19	1.35092e-14	0.148	0.036
Nab1	1.9963	7.16736e-25	1.24913e-20	0.192	0.046
Gadd45b	1.99582	8.22329e-36	1.43315e-31	0.354	0.108
Tgfb1i1	1.98228	2.65071e-26	4.61966e-22	0.262	0.079
Phldb2	1.97752	4.47865e-17	7.80538e-13	0.114	0.025
Lpp	1.97438	1.5002e-21	2.61455e-17	0.251	0.084
Pck2	1.95718	1.60175e-13	2.79153e-09	0.122	0.034
Crtc3	1.95228	5.33622e-18	9.29997e-14	0.166	0.047
Sparcl1	1.93394	2.25197e-71	3.92474e-67	0.779	0.354
S1pr3	1.93132	6.26762e-33	1.09232e-28	0.177	0.031
Fam69a	1.92869	3.27562e-18	5.70874e-14	0.14	0.034
Calm2	1.92694	1.03909e-93	1.81092e-89	0.926	0.625
Oxct1	1.91905	1.96386e-20	3.42262e-16	0.229	0.075
Cycs	1.91576	8.7923e-51	1.53232e-46	0.59	0.23
Nkiras2	1.90861	3.17627e-13	5.5356e-09	0.111	0.029
Midn	1.90022	1.10531e-08	0.000192634	0.1	0.033
Hacd1	1.89555	9.58436e-21	1.67036e-16	0.218	0.067
Tmem110	1.88685	1.85099e-10	3.2259e-06	0.107	0.033
Ppp2r5a	1.88363	8.51782e-09	0.000148449	0.111	0.039
Fuom	1.87564	2.48853e-11	4.337e-07	0.1	0.027
Eif4ebp2	1.87397	1.91999e-10	3.34615e-06	0.107	0.033
Pls3	1.86457	8.77298e-36	1.52895e-31	0.373	0.117
4930523C07Rik	1.84666	5.49159e-32	9.57074e-28	0.343	0.109
Cisd1	1.8391	1.05399e-26	1.8369e-22	0.288	0.091
Inf2	1.83707	2.86588e-18	4.99465e-14	0.118	0.025
Fabp4	1.82604	1.7671e-79	3.0797e-75	0.199	0.015
Epn2	1.82504	8.77143e-12	1.52868e-07	0.118	0.035
Il34	1.82455	3.17326e-26	5.53036e-22	0.221	0.056
Prkacb	1.81396	1.67048e-15	2.9113e-11	0.14	0.039
Jam3	1.80698	1.59294e-24	2.77617e-20	0.24	0.069
Hspb1	1.80412	1.63144e-45	2.84327e-41	0.45	0.136
Ddit4	1.79927	1.84319e-21	3.2123e-17	0.199	0.055
Nr4a1	1.79313	3.50785e-43	6.11347e-39	0.454	0.145
Aco2	1.78187	4.19216e-21	7.30609e-17	0.24	0.078
Spint2	1.76912	1.46825e-20	2.55887e-16	0.144	0.032
Atp5b	1.76799	6.66152e-60	1.16097e-55	0.786	0.448
Cyc1	1.76274	6.50405e-32	1.13353e-27	0.402	0.146
Cdc42ep3	1.76192	1.22034e-21	2.12681e-17	0.203	0.057
Arid5a	1.75392	9.02341e-18	1.5726e-13	0.14	0.035
Ppp5c	1.74724	1.47468e-09	2.57007e-05	0.137	0.051
Ndufb7	1.74275	7.15421e-47	1.24684e-42	0.624	0.282
Fbxo9	1.73579	1.61235e-10	2.81001e-06	0.122	0.04
Atp5g3	1.73116	4.44494e-37	7.74664e-33	0.546	0.241
Sdhc	1.72111	1.29499e-20	2.25691e-16	0.255	0.087
Rex1bd	1.71739	1.20428e-32	2.09882e-28	0.469	0.187
Rpa1	1.7137	8.7452e-10	1.52411e-05	0.103	0.032
Wdr1	1.70949	2.4481e-29	4.26654e-25	0.365	0.129
Id1	1.70783	3.58282e-23	6.24414e-19	0.188	0.047
Efhd2	1.69731	2.01974e-19	3.52001e-15	0.251	0.088
Uqcr11	1.69652	9.61785e-67	1.6762e-62	0.852	0.486
Itga1	1.69645	1.61253e-14	2.81032e-10	0.122	0.031
Ndufv1	1.67591	1.75872e-21	3.0651e-17	0.258	0.087
Rhob	1.66432	2.43737e-29	4.24785e-25	0.432	0.17
Aspn	1.66255	2.07544e-58	3.61708e-54	0.605	0.198
Atp5k	1.65919	9.72767e-63	1.69534e-58	0.815	0.416
Rab3a	1.6583	9.02425e-13	1.57275e-08	0.133	0.04
Cs	1.65657	6.83726e-09	0.00011916	0.118	0.043
Actn4	1.62324	3.18369e-17	5.54854e-13	0.258	0.099
Map3k8	1.62307	9.69568e-14	1.68976e-09	0.199	0.074
Ndufb9	1.62237	3.77017e-41	6.57066e-37	0.646	0.31
Acadm	1.62144	2.35982e-24	4.11269e-20	0.284	0.093
Msrb1	1.61658	3.32008e-21	5.78623e-17	0.292	0.109
Ets2	1.61444	2.04061e-10	3.55638e-06	0.118	0.038
Hcfc1r1	1.60331	5.4814e-29	9.55299e-25	0.491	0.223
Cuedc1	1.5977	2.13948e-10	3.72868e-06	0.103	0.031
Arhgef25	1.59643	6.78509e-10	1.1825e-05	0.14	0.052
Tns1	1.59326	2.17147e-13	3.78444e-09	0.236	0.1
Pyurf	1.58412	2.2024e-09	3.83834e-05	0.133	0.049
Pdlim7	1.58203	7.39387e-17	1.2886e-12	0.21	0.071
Tob2	1.57222	3.41293e-13	5.94806e-09	0.155	0.051
Pdgfrb	1.57168	1.76119e-18	3.06941e-14	0.199	0.061
Stom	1.57139	4.34362e-10	7.57005e-06	0.122	0.041
Mprip	1.57131	5.35265e-16	9.32859e-12	0.214	0.077
Ndufs7	1.56676	3.85855e-42	6.72468e-38	0.638	0.299
Nudt4	1.56137	1.25756e-17	2.19167e-13	0.181	0.054
Crip2	1.55886	5.66838e-65	9.87886e-61	0.808	0.355
Dctn6	1.55431	7.01971e-22	1.2234e-17	0.299	0.108
Ppm1b	1.5436	3.91251e-07	0.00681873	0.103	0.04
Smim12	1.54278	4.70562e-13	8.20095e-09	0.159	0.053
Dnajb2	1.54124	1.01685e-08	0.000177217	0.107	0.037
Gyg	1.53525	7.63374e-14	1.33041e-09	0.162	0.053
Ndufa5	1.53207	6.27904e-45	1.09431e-40	0.697	0.352
Rgs5	1.52389	1.8005e-57	3.13791e-53	0.303	0.051
Pde4b	1.52325	1.58026e-11	2.75407e-07	0.137	0.045
Stk24	1.52308	7.53069e-08	0.00131245	0.103	0.037
Zc2hc1a	1.52121	1.25995e-10	2.19585e-06	0.151	0.056
Igfbp7	1.51866	1.03752e-60	1.80819e-56	0.804	0.359
Cebpb	1.51175	1.07652e-07	0.00187616	0.125	0.051
Ndufs2	1.51131	1.03418e-17	1.80236e-13	0.303	0.127
Fh1	1.50547	8.4653e-12	1.47533e-07	0.159	0.057
Ndufab1	1.49844	1.83589e-25	3.19958e-21	0.48	0.23
Cstf3	1.49617	1.41083e-10	2.45879e-06	0.118	0.038
Map1b	1.48772	2.76402e-13	4.81713e-09	0.21	0.082
Cd82	1.48337	8.68578e-18	1.51376e-13	0.181	0.053
Mrps6	1.48297	1.16152e-09	2.02429e-05	0.14	0.053
Ndufb2	1.47935	9.91422e-31	1.72785e-26	0.568	0.294
Coq7	1.47528	5.56628e-13	9.70092e-09	0.151	0.049
Adamts1	1.47443	3.94589e-13	6.87689e-09	0.207	0.08
Uqcrq	1.46885	1.54409e-46	2.69105e-42	0.756	0.39
Uqcr10	1.46641	2.68893e-48	4.68628e-44	0.812	0.468
Slc25a5	1.46134	3.64615e-38	6.35452e-34	0.657	0.343
Rras	1.45913	2.06136e-08	0.000359254	0.207	0.103
Ranbp2	1.4487	7.63395e-08	0.00133045	0.111	0.041
Serpine2	1.44661	1.02714e-35	1.79011e-31	0.443	0.152
Cox6a1	1.43904	5.48098e-59	9.55225e-55	0.875	0.547
Mgll	1.43755	3.90072e-12	6.79818e-08	0.155	0.053
Ccnd2	1.4285	2.35293e-26	4.1007e-22	0.465	0.207
Ak1	1.42574	9.2967e-11	1.62023e-06	0.148	0.053
Cbx6	1.42345	1.23348e-07	0.00214971	0.118	0.046
Net1	1.41389	1.56329e-10	2.7245e-06	0.103	0.03
Araf	1.41305	5.97157e-12	1.04073e-07	0.166	0.06
Cdk6	1.41258	8.49603e-13	1.48069e-08	0.122	0.034
Ndufb6	1.41162	1.0645e-19	1.85522e-15	0.435	0.222
Fam96b	1.40138	2.05585e-14	3.58293e-10	0.277	0.122
Atpif1	1.39493	1.3937e-36	2.42894e-32	0.697	0.376
Ehd2	1.38662	2.59517e-17	4.52287e-13	0.354	0.165
Pop5	1.38136	2.21218e-10	3.85538e-06	0.203	0.088
Slc25a4	1.37862	4.72934e-46	8.24229e-42	0.782	0.472
Tmem250-ps	1.37066	5.5643e-07	0.00969747	0.111	0.044
Fosl2	1.37035	1.24146e-15	2.16362e-11	0.214	0.076
Idh3b	1.36855	3.17954e-11	5.5413e-07	0.207	0.089
Cavin1	1.36446	5.25425e-27	9.15712e-23	0.52	0.25
Lims2	1.36388	2.36335e-11	4.11884e-07	0.196	0.081
Csrnp1	1.359	1.2896e-16	2.24751e-12	0.203	0.067
Cox7c	1.35313	8.05877e-44	1.40448e-39	0.83	0.598
Ndufa12	1.34869	1.02319e-22	1.78321e-18	0.487	0.252
Ndufb8	1.34687	1.93353e-28	3.36976e-24	0.576	0.299
Atp5a1	1.34074	1.32103e-23	2.30229e-19	0.531	0.287
Ndufb10	1.33841	1.15777e-26	2.01776e-22	0.59	0.32
Itpr1	1.32444	1.1798e-09	2.05615e-05	0.118	0.04
Snrk	1.31596	5.6084e-07	0.00977433	0.125	0.053
Vdac1	1.31477	2.12182e-09	3.69792e-05	0.218	0.104
Cnn2	1.31448	2.22729e-11	3.88172e-07	0.244	0.111
Phyh	1.30665	1.17156e-09	2.0418e-05	0.159	0.063
Map1lc3a	1.30655	4.21492e-30	7.34576e-26	0.653	0.363
2010107E04Rik	1.30528	1.14421e-34	1.99413e-30	0.686	0.376
Lzts2	1.29817	1.92787e-06	0.033599	0.122	0.054
Ndufa11	1.29623	1.02475e-29	1.78593e-25	0.601	0.314
Cisd3	1.29511	7.22276e-11	1.25878e-06	0.181	0.072
Cox7a2	1.29423	3.77874e-42	6.58559e-38	0.797	0.483
Dctn4	1.28999	3.94461e-09	6.87466e-05	0.177	0.077
Rock1	1.28535	8.1657e-10	1.42312e-05	0.192	0.084
Tiparp	1.28436	1.68753e-06	0.0294103	0.125	0.055
Gpi1	1.27978	3.90738e-13	6.80978e-09	0.244	0.104
Sh3glb2	1.26818	1.7528e-09	3.05478e-05	0.151	0.06
Fez2	1.26583	1.70705e-07	0.00297504	0.159	0.073
Cox6b1	1.25863	1.12941e-40	1.96833e-36	0.815	0.54
Syne2	1.25627	1.28468e-08	0.000223894	0.125	0.047
Pacsin2	1.25507	5.67827e-07	0.00989609	0.129	0.056
Cox7b	1.25321	6.81097e-26	1.18702e-21	0.576	0.305
Arhgef2	1.25021	1.11745e-09	1.9475e-05	0.133	0.047
Uqcrc2	1.25019	5.86534e-13	1.02221e-08	0.251	0.109
Cox5a	1.24759	2.10811e-24	3.67401e-20	0.513	0.249
Slc9a3r1	1.24452	2.11232e-11	3.68135e-07	0.125	0.039
Chpt1	1.24353	1.74493e-07	0.00304106	0.122	0.049
Gapdh	1.23787	4.71805e-23	8.22262e-19	0.554	0.296
Aldoa	1.23736	1.57213e-31	2.73991e-27	0.697	0.398
Cavin3	1.23176	2.61084e-37	4.55018e-33	0.723	0.397
Gem	1.23166	4.83391e-09	8.42453e-05	0.21	0.1
Atp5d	1.22989	3.17666e-22	5.53628e-18	0.576	0.334
Ech1	1.22127	6.02282e-22	1.04966e-17	0.502	0.26
Lims1	1.22115	6.40692e-09	0.00011166	0.177	0.078
Bola3	1.2206	4.53019e-14	7.89522e-10	0.314	0.148
Vasp	1.22029	7.0015e-12	1.22022e-07	0.251	0.113
Luzp1	1.21741	1.36062e-06	0.0237128	0.133	0.06
Ldhb	1.21289	1.47727e-21	2.57458e-17	0.258	0.082
Mdh1	1.20802	1.20071e-14	2.0926e-10	0.402	0.216
Cd151	1.20591	3.40657e-14	5.93697e-10	0.332	0.16
Btg2	1.2029	6.11861e-31	1.06635e-26	0.535	0.234
Hbegf	1.20245	2.21185e-12	3.85482e-08	0.111	0.03
Atp6v0e2	1.20142	8.46466e-07	0.0147522	0.114	0.047
Blmh	1.2014	4.93895e-07	0.0086076	0.151	0.071
Igfbp5	1.20045	2.69341e-44	4.69408e-40	0.716	0.324
Thra	1.20036	6.90392e-09	0.000120321	0.192	0.088
Hspa9	1.19741	5.17967e-10	9.02713e-06	0.214	0.098
Fermt2	1.19313	1.57581e-18	2.74632e-14	0.395	0.184
Mpc1	1.18932	1.48039e-20	2.58003e-16	0.494	0.257
Ndufc1	1.18924	1.02159e-20	1.78043e-16	0.587	0.341
Actb	1.18707	2.00578e-41	3.49568e-37	0.996	0.874
Prkar1a	1.18434	4.08311e-17	7.11604e-13	0.424	0.218
B230219D22Rik	1.18161	6.09838e-08	0.00106283	0.207	0.104
Celf1	1.17265	2.32373e-06	0.040498	0.125	0.056
Mdh2	1.16719	6.59145e-18	1.14876e-13	0.465	0.249
Ndufa10	1.15921	1.64254e-09	2.86262e-05	0.236	0.116
Sh3bgrl	1.15156	1.15221e-10	2.00807e-06	0.306	0.162
Inpp4a	1.15111	6.16188e-07	0.0107389	0.103	0.04
Zfp36	1.14293	4.10428e-30	7.15293e-26	0.535	0.225
Camta1	1.14275	5.15553e-11	8.98506e-07	0.21	0.09
Cd200	1.14265	1.53498e-27	2.67516e-23	0.446	0.172
Ndufs5	1.14184	1.36398e-21	2.37715e-17	0.535	0.287
Idh3g	1.14024	1.22489e-08	0.000213473	0.214	0.105
Uqcrfs1	1.14011	7.47882e-11	1.30341e-06	0.306	0.163
Ogdh	1.13756	8.74382e-07	0.0152387	0.114	0.047
Atp5l	1.13027	9.68187e-46	1.68736e-41	0.9	0.65
Uqcrc1	1.12462	1.14704e-13	1.99907e-09	0.399	0.215
Hnrnpl	1.12368	3.29362e-10	5.74012e-06	0.277	0.141
Atp5o.1	1.11683	4.35508e-21	7.59003e-17	0.579	0.344
Atp5g2	1.11658	2.35405e-15	4.10264e-11	0.487	0.288
Avpi1	1.11195	1.03041e-07	0.0017958	0.14	0.059
Chchd2	1.10893	2.0733e-33	3.61334e-29	0.83	0.571
Atf3	1.10326	3.01528e-24	5.25502e-20	0.472	0.207
Mpv17l2	1.10253	1.17468e-09	2.04724e-05	0.188	0.08
Mef2a	1.1022	4.73301e-10	8.24869e-06	0.159	0.061
Dusp3	1.09958	4.12647e-07	0.00719161	0.14	0.062
Itgb1	1.09883	7.23359e-15	1.26067e-10	0.354	0.171
Cox17	1.09549	1.52703e-19	2.66131e-15	0.48	0.242
Cox5b	1.09342	9.95802e-24	1.73548e-19	0.664	0.415
Camk1	1.09159	8.49203e-09	0.000147999	0.295	0.164
Ndufa13	1.08875	1.64773e-28	2.87166e-24	0.753	0.519
Sod2	1.08754	1.95649e-13	3.40977e-09	0.292	0.132
Atp5j	1.08396	2.03222e-30	3.54175e-26	0.768	0.523
Bnip2	1.08255	1.72423e-10	3.005e-06	0.236	0.11
Hadhb	1.08166	1.4126e-11	2.46188e-07	0.251	0.115
Coq10b	1.08067	9.90116e-08	0.00172558	0.21	0.106
Iscu	1.07987	2.56188e-17	4.46484e-13	0.435	0.22
Tpi1	1.07959	5.50972e-13	9.60234e-09	0.336	0.166
Polr2m	1.07736	2.73542e-06	0.0476729	0.196	0.107
Guk1	1.06513	2.64743e-08	0.000461395	0.232	0.121
Slc25a3	1.06183	4.23869e-17	7.38719e-13	0.513	0.297
Mrpl55	1.05961	1.0444e-07	0.00182018	0.181	0.086
Uqcrh	1.05499	2.6145e-23	4.55656e-19	0.72	0.494
Sdhb	1.05337	2.65654e-11	4.62981e-07	0.41	0.247
Ndufa2	1.05051	1.8702e-27	3.25938e-23	0.749	0.495
Id3	1.04871	7.77459e-19	1.35495e-14	0.686	0.441
Ier3	1.04854	1.51886e-10	2.64707e-06	0.24	0.112
Fmc1	1.04755	1.91587e-11	3.33898e-07	0.343	0.187
Ccser2	1.04493	2.07168e-07	0.00361053	0.173	0.083
Lhfp	1.03555	8.86627e-13	1.54521e-08	0.31	0.151
Usmg5	1.02409	1.19972e-22	2.09087e-18	0.708	0.482
Rap1a	1.01997	1.12216e-12	1.9557e-08	0.45	0.274
Atp5j2	1.01967	2.72572e-24	4.75039e-20	0.731	0.486
Ndufa1	1.01793	6.86792e-17	1.19694e-12	0.517	0.292
Prss23	1.01714	9.84807e-18	1.71632e-13	0.373	0.164
Uqcrb	1.01567	6.66806e-25	1.16211e-20	0.723	0.521
1110008F13Rik	1.01304	2.40144e-08	0.000418523	0.28	0.158
Fam162a	1.01172	3.85449e-09	6.71761e-05	0.269	0.142
Ndufb3	1.0044	6.14444e-11	1.07085e-06	0.347	0.189
Atp5h	1.00181	2.81818e-21	4.91152e-17	0.679	0.433
Dek	1.00177	4.68206e-08	0.000815989	0.266	0.147
mt-Cytb	1.00158	3.1379e-36	5.46873e-32	0.934	0.851
Dtx3	1.001	5.86264e-08	0.00102174	0.192	0.092
Tm4sf1	0.999187	5.82812e-26	1.01573e-21	0.55	0.26
Litaf	0.998944	2.81986e-07	0.00491445	0.225	0.122
Timm17a	0.992405	1.36392e-09	2.37704e-05	0.288	0.154
Dst	0.987754	6.46897e-08	0.00112741	0.159	0.07
Ndufs8	0.98727	1.57513e-13	2.74513e-09	0.384	0.199
Ndufs6	0.985885	6.7521e-09	0.000117676	0.399	0.262
Trac	0.98305	4.15925e-17	7.24874e-13	0.114	0.024
Rbbp6	0.982167	1.33156e-08	0.000232065	0.225	0.111
Pnkd	0.981874	3.80013e-08	0.000662286	0.258	0.139
Atp2b1	0.979624	2.43076e-10	4.23633e-06	0.288	0.147
Banf1	0.975333	2.7126e-09	4.72752e-05	0.28	0.148
Nr2f2	0.969383	3.60324e-13	6.27973e-09	0.325	0.155
Mrps36	0.968253	1.18186e-07	0.00205974	0.225	0.118
Lamb2	0.960602	2.73288e-07	0.00476287	0.244	0.136
Col4a2	0.954565	2.41568e-06	0.0421005	0.166	0.083
Vdac2	0.949843	7.83174e-11	1.36492e-06	0.351	0.196
Mthfd2l	0.945396	9.95505e-07	0.0173497	0.122	0.051
Cav1	0.945193	7.04577e-20	1.22794e-15	0.443	0.203
Snhg18	0.944315	5.54819e-12	9.66939e-08	0.413	0.239
Atp1a2	0.940226	7.96084e-13	1.38742e-08	0.203	0.076
mt-Nd4	0.935152	2.27193e-26	3.95952e-22	0.797	0.728
Sdha	0.930513	3.57232e-08	0.000622583	0.262	0.141
Kif5b	0.925491	2.5166e-08	0.000438593	0.328	0.197
Mif	0.924594	9.9522e-12	1.73447e-07	0.413	0.235
Atp5e	0.911139	6.55095e-25	1.1417e-20	0.804	0.543
Tprgl	0.903156	4.92399e-13	8.58154e-09	0.439	0.249
Hmgn3	0.897726	1.39196e-09	2.42591e-05	0.339	0.193
Dynll1	0.897051	1.41901e-27	2.47305e-23	0.871	0.697
Mlf2	0.89438	1.99509e-08	0.000347704	0.321	0.186
Rab11b	0.884026	4.021e-09	7.00781e-05	0.424	0.275
Atp5f1	0.883398	6.38261e-10	1.11236e-05	0.446	0.29
Snrnp27	0.875916	1.40963e-08	0.000245671	0.421	0.274
mt-Nd2	0.875579	1.62711e-17	2.83572e-13	0.672	0.463
Eif4g2	0.873494	2.47482e-07	0.00431312	0.314	0.194
Arid5b	0.873375	2.96491e-09	5.16725e-05	0.199	0.089
Csde1	0.866998	1.33436e-09	2.32552e-05	0.269	0.137
Atp5c1	0.861692	8.19302e-15	1.42788e-10	0.576	0.367
Cdkn1a	0.854891	1.99436e-06	0.0347578	0.221	0.124
Ndufa7	0.853179	1.50804e-16	2.62822e-12	0.672	0.458
Cox6c	0.848814	3.44612e-35	6.00589e-31	0.926	0.718
Cryab	0.843596	9.31555e-32	1.62351e-27	0.579	0.255
Pdhb	0.837343	1.73566e-06	0.0302491	0.177	0.09
Ehd4	0.836248	3.08986e-07	0.00538501	0.137	0.058
Ndufv2	0.829033	1.66403e-07	0.00290007	0.354	0.224
Pkm	0.821276	1.58894e-12	2.7692e-08	0.454	0.262
Minos1	0.806678	1.29056e-14	2.24919e-10	0.605	0.391
Timp3	0.805188	1.21475e-15	2.11706e-11	0.554	0.324
Grpel1	0.800123	1.37506e-06	0.0239645	0.218	0.119
Malat1	0.799409	1.43664e-45	2.50377e-41	1	0.994
D8Ertd738e	0.788986	2.96177e-11	5.16177e-07	0.572	0.403
Rasgrp2	0.778162	2.75365e-17	4.79905e-13	0.443	0.205
Dusp1	0.775162	4.71988e-21	8.2258e-17	0.557	0.287
Klf2	0.764923	1.54186e-09	2.68715e-05	0.387	0.225
Higd1a	0.764847	1.06473e-07	0.00185561	0.317	0.19
Fos	0.760886	1.40103e-44	2.44172e-40	0.83	0.42
Eif3g	0.748453	4.27397e-07	0.00744868	0.314	0.19
Ndufa6	0.743211	1.06341e-11	1.85331e-07	0.594	0.409
Eno1	0.740828	8.63165e-09	0.000150432	0.424	0.274
Esam	0.720381	4.84193e-33	8.43852e-29	0.354	0.097
mt-Co3	0.714646	2.74702e-33	4.78751e-29	0.967	0.913
Dnajc8	0.709201	4.06738e-07	0.00708863	0.347	0.216
Ndufa3	0.705652	2.62788e-08	0.000457987	0.59	0.445
Aldh2	0.70479	1.48146e-07	0.00258188	0.387	0.251
Cox4i1	0.691157	5.91907e-20	1.03158e-15	0.875	0.711
Fxyd1	0.67803	1.30179e-41	2.26877e-37	0.838	0.487
Pkig	0.670939	2.46215e-08	0.000429104	0.303	0.165
Rheb	0.66808	3.01929e-07	0.00526202	0.472	0.337
Atp5g1	0.656593	5.64841e-08	0.000984406	0.524	0.391
Pfdn2	0.645442	7.46011e-07	0.0130015	0.391	0.257
Ndufa4	0.639338	7.94007e-08	0.0013838	0.624	0.528
Capzb	0.633906	4.72148e-07	0.0082286	0.446	0.313
Ptma	0.630782	1.23234e-24	2.14773e-20	0.904	0.838
Mrfap1	0.625791	8.03399e-07	0.0140016	0.498	0.367
Lmna	0.586517	2.05712e-09	3.58515e-05	0.458	0.289
Hmgn1	0.579612	1.17523e-07	0.0020482	0.539	0.384
Grcc10	0.566864	2.67936e-06	0.0466959	0.502	0.376
mt-Atp6	0.556293	1.48032e-21	2.5799e-17	0.982	0.927
Pfn1	0.55065	2.30552e-24	4.01807e-20	0.934	0.792
mt-Co2	0.53841	1.21265e-16	2.1134e-12	0.852	0.796
Ywhaq	0.530723	6.1067e-07	0.0106428	0.528	0.392
Dynlrb1	0.520546	4.84103e-10	8.43695e-06	0.649	0.48
mt-Nd1	0.520457	1.08627e-17	1.89315e-13	0.919	0.871
H3f3a	0.490754	1.00109e-07	0.0017447	0.627	0.471
Gpx4	0.482746	3.72331e-07	0.00648899	0.668	0.51
Selenow	0.440297	2.67843e-08	0.000466797	0.889	0.771
Cfl1	0.426239	1.85931e-06	0.032404	0.675	0.548
Ppia	0.421165	3.69589e-13	6.44121e-09	0.937	0.868
Vps37b	0.409969	1.4118e-07	0.00246049	0.122	0.047
Btg1	0.406691	1.09386e-10	1.90638e-06	0.487	0.284
Junb	0.360504	1.49335e-22	2.60261e-18	0.786	0.47
Ubb	0.347325	3.37606e-17	5.88379e-13	0.989	0.955
mt-Co1	0.340757	1.86085e-14	3.24309e-10	0.974	0.916

## Sheet: MC
gene	avg_log2FC	p_val	p_val_adj	pct.1	pct.2
Gm9733	13.4684	0	0	0.283	0
Trem3	13.2906	7.62113e-295	1.32821e-290	0.261	0
Mmp8	13.1378	5.74801e-246	1.00176e-241	0.217	0
Treml4	12.8637	5.74801e-246	1.00176e-241	0.217	0
Arg2	12.3301	1.53904e-221	2.68224e-217	0.196	0
Cd177	11.5923	1.56411e-223	2.72593e-219	0.217	0
Chil3	11.2867	0	0	0.5	0.001
S100a8	10.775	1.29886e-51	2.26366e-47	0.109	0.001
Klra2	9.35676	1.04127e-204	1.81473e-200	0.217	0
I830077J02Rik	9.34469	3.45912e-143	6.02855e-139	0.174	0.001
Gm5150	9.25237	5.40721e-151	9.42369e-147	0.152	0
Gpr141	9.01906	0	0	0.391	0.001
Slpi	8.75646	1.28786e-220	2.24448e-216	0.261	0.001
F10	8.57456	4.43774e-142	7.73409e-138	0.196	0.001
Sirpb1c	8.09289	0	0	0.478	0.002
Gm36161	7.90201	6.73717e-269	1.17415e-264	0.478	0.004
Mcemp1	7.75234	6.3727e-148	1.11063e-143	0.239	0.002
Ly6i	7.7354	2.10966e-207	3.67671e-203	0.261	0.001
Clec4n	7.5012	1.05749e-92	1.843e-88	0.152	0.001
Fgr	7.44541	1.55622e-207	2.71217e-203	0.435	0.005
Clec4e	7.33686	2.1261e-233	3.70537e-229	0.457	0.005
Igsf6	7.32997	1.0697e-263	1.86427e-259	0.435	0.003
Cd300a	7.30623	1.28205e-305	2.23435e-301	0.565	0.005
Clec4d	7.17983	7.48724e-136	1.30488e-131	0.217	0.002
Hp	7.07022	1.09221e-274	1.9035e-270	0.522	0.005
Hck	6.9322	9.94786e-177	1.73371e-172	0.304	0.003
Ifitm6	6.90655	4.8194e-262	8.39925e-258	0.739	0.014
Gm21188	6.7822	3.34388e-151	5.82771e-147	0.413	0.008
Clec4a1	6.76932	2.52425e-183	4.39926e-179	0.435	0.006
Ms4a6d	6.76849	4.01551e-168	6.99822e-164	0.348	0.004
Ms4a6c	6.74922	5.01225e-286	8.73535e-282	0.739	0.013
Csf3r	6.71496	1.06412e-68	1.85455e-64	0.109	0.001
Tlr7	6.70716	1.39132e-80	2.42479e-76	0.13	0.001
Sirpb1b	6.69293	8.16366e-69	1.42276e-64	0.109	0.001
Clec4a3	6.57001	8.79889e-157	1.53347e-152	0.5	0.011
Ms4a8a	6.53704	3.4611e-40	6.03201e-36	0.13	0.003
Slfn1	6.36813	6.46972e-98	1.12754e-93	0.174	0.002
Ms4a4c	6.21108	1.15381e-151	2.01086e-147	0.457	0.01
Cd300c2	6.11528	1.3142e-123	2.29038e-119	0.326	0.006
Slc7a11	6.115	1.51456e-53	2.63957e-49	0.174	0.004
Mpeg1	6.10182	1.16847e-123	2.03641e-119	0.348	0.007
Nfam1	6.0668	6.58238e-80	1.14718e-75	0.304	0.009
Itgal	6.05489	2.37798e-107	4.14435e-103	0.283	0.005
Cd300lb	6.0334	2.41258e-62	4.20464e-58	0.174	0.003
Lst1	5.96814	3.46008e-229	6.03022e-225	0.848	0.024
5430427O19Rik	5.83965	3.33998e-82	5.82092e-78	0.174	0.002
Msr1	5.69023	1.11121e-97	1.93661e-93	0.174	0.002
Atp8b4	5.60434	1.2913e-38	2.25048e-34	0.109	0.002
Spi1	5.59686	6.98191e-176	1.21681e-171	0.717	0.023
Cx3cr1	5.58657	1.61416e-135	2.81316e-131	0.326	0.005
Cybb	5.56699	5.16058e-201	8.99385e-197	0.696	0.018
Ncf2	5.56255	3.63849e-128	6.34117e-124	0.543	0.018
Lyz2	5.54224	5.14225e-125	8.96191e-121	1	0.076
Ly6c2	5.51456	1.13029e-210	1.96987e-206	0.565	0.01
AI839979	5.49418	2.50386e-38	4.36372e-34	0.13	0.003
Il1rn	5.49395	7.29402e-31	1.2712e-26	0.109	0.003
Slamf8	5.45465	7.60164e-49	1.32481e-44	0.196	0.006
Cyp4f18	5.43943	8.03331e-149	1.40005e-144	0.457	0.01
Skint3	5.38163	1.48946e-42	2.59584e-38	0.152	0.004
Plbd1	5.37826	8.63381e-135	1.5047e-130	0.478	0.012
Ebi3	5.34769	1.7856e-47	3.11194e-43	0.109	0.002
Spn	5.28418	1.86444e-42	3.24935e-38	0.152	0.004
Plac8	5.2646	8.03612e-71	1.40054e-66	0.913	0.124
Cd300ld	5.24253	8.99824e-27	1.56821e-22	0.109	0.003
Hcar2	5.21275	2.566e-29	4.47202e-25	0.109	0.003
Napsa	5.21158	5.08488e-190	8.86192e-186	0.674	0.017
Il1r2	5.19831	1.50541e-29	2.62363e-25	0.196	0.011
Ncf4	5.17683	2.93601e-108	5.11689e-104	0.435	0.013
Cd244	5.1599	2.6999e-29	4.70539e-25	0.109	0.003
Pmaip1	5.13061	4.64878e-116	8.1019e-112	0.435	0.012
Eno3	5.12964	1.51013e-26	2.63186e-22	0.13	0.005
Tyrobp	5.11009	1.26896e-158	2.21154e-154	1	0.057
Alox5ap	5.08952	1.44323e-167	2.51527e-163	0.826	0.033
Ctss	5.08667	2.8186e-139	4.91225e-135	0.87	0.047
Susd3	5.0578	1.10383e-67	1.92375e-63	0.261	0.008
Pirb	5.01957	3.639e-45	6.34204e-41	0.196	0.007
Gm34084	5.00627	9.80929e-46	1.70956e-41	0.152	0.004
Pld4	4.99871	9.99863e-137	1.74256e-132	0.63	0.023
Dna2	4.98856	9.33826e-27	1.62747e-22	0.109	0.003
BC035044	4.9788	8.11817e-31	1.41484e-26	0.109	0.003
Pira2	4.96362	1.4418e-26	2.51277e-22	0.13	0.005
Pla2g7	4.94936	8.95168e-79	1.5601e-74	0.37	0.014
Glipr1	4.9472	2.47486e-84	4.31318e-80	0.37	0.012
Btk	4.93519	9.51302e-27	1.65793e-22	0.109	0.003
Ncf1	4.93015	2.39552e-22	4.17491e-18	0.13	0.006
Tnfrsf1b	4.92963	1.09095e-70	1.9013e-66	0.283	0.009
Il1b	4.89863	3.04699e-54	5.31029e-50	0.196	0.005
Lrrc25	4.89356	4.8563e-89	8.46356e-85	0.37	0.012
Fam26f	4.89138	1.83233e-27	3.19339e-23	0.152	0.007
Plaur	4.86649	7.25023e-92	1.26357e-87	0.5	0.022
Fcgr3	4.85834	8.61414e-87	1.50127e-82	0.457	0.019
Dok3	4.8574	3.5739e-70	6.2286e-66	0.261	0.007
Gm6377	4.84283	3.31932e-57	5.7849e-53	0.217	0.006
Oas1a	4.80042	3.92371e-56	6.83824e-52	0.348	0.018
Grk3	4.79707	5.89112e-25	1.0267e-20	0.13	0.006
Slc16a3	4.77313	2.61475e-30	4.55698e-26	0.152	0.006
Adssl1	4.77238	1.79127e-92	3.12182e-88	0.391	0.013
Gm15987	4.72546	3.05602e-38	5.32604e-34	0.152	0.005
Fcer1g	4.71061	5.09571e-155	8.8808e-151	1	0.057
Lilr4b	4.70095	1.95778e-82	3.41201e-78	0.37	0.013
Wfdc17	4.69412	8.52377e-100	1.48552e-95	0.652	0.035
Themis2	4.67914	5.1397e-44	8.95746e-40	0.152	0.004
Krt80	4.66616	5.5607e-23	9.69119e-19	0.13	0.006
Lair1	4.63928	1.21542e-33	2.11823e-29	0.13	0.004
Slc46a3	4.63702	3.19384e-31	5.56622e-27	0.13	0.004
Lmnb1	4.62548	1.08755e-38	1.89539e-34	0.239	0.012
Irf5	4.59699	1.51477e-66	2.63993e-62	0.348	0.015
March1	4.57491	2.57773e-31	4.49247e-27	0.13	0.004
Pilrb1	4.55719	1.3853e-32	2.41429e-28	0.196	0.01
Clec2i	4.54995	3.53045e-38	6.15286e-34	0.152	0.005
Ceacam1	4.53657	1.33854e-45	2.3328e-41	0.152	0.004
Ms4a6b	4.51971	5.94333e-88	1.0358e-83	0.5	0.023
Clec12a	4.43723	8.25214e-56	1.43818e-51	0.261	0.01
Gsr	4.43519	2.53253e-81	4.4137e-77	0.543	0.03
Myo1f	4.42317	4.1626e-21	7.25458e-17	0.109	0.005
Aif1	4.4197	2.92304e-57	5.09428e-53	0.304	0.013
Rbks	4.40458	9.97309e-29	1.73811e-24	0.152	0.007
AB124611	4.38825	1.22418e-78	2.13349e-74	0.37	0.013
Ptpro	4.38078	5.35194e-37	9.32736e-33	0.196	0.008
Msrb1	4.37546	2.52325e-64	4.39752e-60	0.87	0.112
Csf1r	4.34495	1.34237e-58	2.33948e-54	0.348	0.017
Arhgap9	4.33967	6.52193e-53	1.13664e-48	0.283	0.012
Dock8	4.33183	1.00458e-19	1.75078e-15	0.13	0.007
Tnf	4.31572	5.68023e-65	9.8995e-61	0.304	0.011
Nxpe4	4.31159	2.28897e-26	3.98922e-22	0.13	0.005
Fam105a	4.30066	7.74595e-56	1.34996e-51	0.283	0.011
Cd80	4.29549	2.66809e-19	4.64995e-15	0.13	0.008
Hpse	4.28591	1.26857e-21	2.21086e-17	0.152	0.009
Abi3	4.27075	6.90935e-54	1.20416e-49	0.304	0.014
Pilra	4.25008	1.95954e-34	3.41508e-30	0.261	0.016
Rnf149	4.24844	5.11794e-61	8.91955e-57	0.391	0.02
Stap1	4.24081	1.33739e-26	2.33081e-22	0.152	0.007
Clec4a2	4.21103	6.23494e-31	1.08663e-26	0.261	0.018
Ifi209	4.21095	3.02593e-39	5.27359e-35	0.196	0.008
Fyb	4.20468	1.56592e-76	2.72909e-72	0.435	0.02
Lcp2	4.19543	7.27624e-37	1.2681e-32	0.196	0.008
Itgb2	4.19277	2.65412e-43	4.62559e-39	0.283	0.015
Arl5c	4.19019	1.69554e-40	2.95499e-36	0.239	0.011
Hpgd	4.18241	3.62934e-31	6.32522e-27	0.217	0.013
Rgs18	4.1587	3.03381e-15	5.28733e-11	0.109	0.007
Tlr2	4.15594	8.08195e-36	1.40852e-31	0.283	0.019
Itgam	4.14865	1.34469e-17	2.34353e-13	0.13	0.008
Pou2f2	4.14658	1.25781e-44	2.1921e-40	0.217	0.008
Samsn1	4.1316	1.96404e-85	3.42292e-81	0.457	0.019
Dusp16	4.11794	4.71988e-11	8.22581e-07	0.109	0.01
Was	4.11091	8.87667e-19	1.54703e-14	0.13	0.008
Cd68	4.11007	5.93965e-73	1.03516e-68	0.478	0.026
Sap30	4.09932	9.2208e-51	1.607e-46	0.348	0.019
Csf2ra	4.08645	1.37197e-62	2.39106e-58	0.478	0.03
Rnase6	4.0847	1.60792e-32	2.80229e-28	0.217	0.012
Lyl1	4.06401	1.68594e-62	2.93826e-58	0.348	0.015
Fermt3	4.0452	1.11411e-36	1.94168e-32	0.217	0.01
Ptafr	4.00536	7.83142e-46	1.36486e-41	0.304	0.016
Slc15a3	4.00503	1.43328e-45	2.49791e-41	0.217	0.008
Myo1g	3.98546	1.02787e-20	1.79138e-16	0.152	0.01
Nrros	3.98076	1.80524e-49	3.14618e-45	0.348	0.02
Bin2	3.94157	3.01069e-48	5.24703e-44	0.326	0.018
Lgals3	3.92264	5.33434e-60	9.29668e-56	0.935	0.148
Epsti1	3.90448	1.90141e-53	3.31377e-49	0.304	0.014
Gngt2	3.90245	3.65438e-33	6.36886e-29	0.652	0.112
Milr1	3.88688	4.10142e-29	7.14796e-25	0.174	0.009
Ptpn6	3.8587	4.92357e-40	8.58079e-36	0.304	0.019
Cks2	3.85356	3.61506e-40	6.30033e-36	0.326	0.022
Pglyrp1	3.84427	2.67911e-28	4.66915e-24	0.37	0.04
Evi2a	3.84361	2.89038e-48	5.03735e-44	0.348	0.021
Inpp5d	3.83842	7.24191e-40	1.26212e-35	0.196	0.008
Nuak2	3.83782	1.241e-19	2.16281e-15	0.13	0.007
Coro1a	3.81553	2.5707e-91	4.48021e-87	0.848	0.067
Hcls1	3.80275	1.17446e-50	2.04684e-46	0.326	0.017
Pfkfb4	3.80061	2.1571e-11	3.7594e-07	0.109	0.009
Slfn2	3.78809	1.77431e-68	3.09227e-64	0.609	0.045
Ccl6	3.76018	6.38474e-135	1.11273e-130	0.761	0.034
Zbp1	3.73123	2.92249e-19	5.09331e-15	0.261	0.03
Acer3	3.71415	2.42398e-42	4.22451e-38	0.413	0.034
Ptprc	3.70123	1.71949e-62	2.99673e-58	0.522	0.036
Itga4	3.68565	2.92829e-22	5.10342e-18	0.174	0.011
Tmcc1	3.66219	3.25875e-36	5.67935e-32	0.435	0.043
Fcgr2b	3.65037	5.58324e-31	9.73046e-27	0.261	0.018
Phf11b	3.64549	7.01187e-24	1.22203e-19	0.217	0.017
Cd53	3.63161	7.61169e-81	1.32657e-76	0.804	0.068
Bcl2a1d	3.6256	3.75224e-24	6.53941e-20	0.217	0.016
Lyn	3.60957	2.50093e-40	4.35863e-36	0.326	0.022
Pilrb2	3.60888	1.29875e-15	2.26347e-11	0.174	0.017
Ly86	3.58443	3.53184e-39	6.1553e-35	0.326	0.022
Ccr2	3.56024	6.41656e-37	1.11828e-32	0.348	0.027
Plek	3.505	4.02086e-21	7.00756e-17	0.196	0.015
Slc26a11	3.5042	2.23074e-14	3.88773e-10	0.109	0.007
Prkcd	3.49368	1.3046e-23	2.27366e-19	0.304	0.033
Rasa4	3.48233	7.52886e-13	1.31213e-08	0.109	0.008
Laptm5	3.46146	6.40497e-34	1.11626e-29	0.435	0.046
Apobec1	3.46073	7.96034e-17	1.38733e-12	0.152	0.012
Cd14	3.45966	1.62879e-35	2.83865e-31	0.326	0.025
Batf	3.45932	3.65981e-10	6.37831e-06	0.109	0.01
Arhgap30	3.43705	1.40215e-22	2.44366e-18	0.174	0.011
Sema4a	3.42891	4.73016e-17	8.24372e-13	0.152	0.012
Adgre5	3.4247	8.884e-45	1.5483e-40	0.391	0.028
Cytip	3.42018	8.22497e-33	1.43345e-28	0.304	0.023
Hmox1	3.40003	5.41269e-31	9.43324e-27	0.37	0.036
Samhd1	3.39531	7.09132e-40	1.23587e-35	0.565	0.068
Il17ra	3.39335	5.9881e-15	1.04361e-10	0.196	0.022
Gda	3.38733	1.74376e-22	3.03903e-18	0.304	0.035
Sema4d	3.38031	2.35554e-16	4.10524e-12	0.109	0.006
Gsto1	3.35878	1.98469e-14	3.45892e-10	0.217	0.028
Unc93b1	3.35495	5.52488e-44	9.62876e-40	0.565	0.061
Fam49b	3.34575	1.10156e-36	1.91979e-32	0.435	0.042
Nabp1	3.29728	1.52614e-20	2.65976e-16	0.174	0.012
Gpr132	3.27188	5.80275e-20	1.0113e-15	0.196	0.016
Sephs2	3.2706	3.31613e-11	5.77934e-07	0.196	0.029
Sh3bp1	3.26276	1.46592e-10	2.5548e-06	0.13	0.014
Tpd52	3.26243	3.48048e-44	6.06578e-40	0.587	0.064
Stk10	3.24431	2.93447e-12	5.11419e-08	0.109	0.009
Gmfg	3.23784	6.34049e-56	1.10502e-51	0.609	0.054
Ucp2	3.21216	2.17156e-38	3.7846e-34	0.543	0.063
Rab32	3.20646	3.60437e-20	6.2817e-16	0.239	0.024
Tnfaip8l2	3.19679	4.11579e-14	7.173e-10	0.13	0.01
Rilpl2	3.19569	3.05888e-24	5.33101e-20	0.37	0.046
Unc119	3.17996	3.4907e-15	6.08359e-11	0.196	0.021
Baz1a	3.17814	2.13982e-12	3.72928e-08	0.174	0.021
Sowahc	3.17296	1.34534e-14	2.34465e-10	0.174	0.018
F13a1	3.17087	9.36593e-12	1.63229e-07	0.152	0.017
Fuca2	3.16152	2.3609e-17	4.11458e-13	0.196	0.019
Srgn	3.152	1.67903e-40	2.92621e-36	0.804	0.143
2310022A10Rik	3.14688	2.25522e-13	3.9304e-09	0.152	0.015
Casp1	3.13048	9.40794e-15	1.63962e-10	0.174	0.017
Bcl2a1b	3.12399	5.95188e-09	0.000103729	0.152	0.022
Mcub	3.11484	1.61582e-18	2.81605e-14	0.283	0.036
2310001H17Rik	3.10193	1.24828e-34	2.17551e-30	0.304	0.022
Atg2a	3.0995	7.30582e-09	0.000127326	0.13	0.017
Bbc3	3.09446	3.56522e-17	6.21347e-13	0.196	0.019
Ptpre	3.09288	2.88499e-18	5.02796e-14	0.239	0.026
Selplg	3.07796	3.66344e-25	6.38464e-21	0.304	0.03
Tnfaip2	3.07661	5.59028e-28	9.74274e-24	0.37	0.04
Tagap	3.06739	5.50148e-19	9.58797e-15	0.13	0.008
Arhgdib	3.06159	1.68529e-56	2.93712e-52	0.826	0.102
Gch1	3.05737	5.81618e-16	1.01364e-11	0.196	0.02
Nadk	3.0334	4.10445e-37	7.15324e-33	0.543	0.065
Fam49a	3.02857	9.29161e-16	1.61934e-11	0.217	0.025
Rp2	3.02768	3.63411e-12	6.33352e-08	0.152	0.016
Cd48	3.02639	3.62804e-30	6.32296e-26	0.348	0.033
Ccl9	3.0179	1.41614e-48	2.46804e-44	0.609	0.062
Ikbkb	3.01779	2.17542e-16	3.79132e-12	0.304	0.046
Tnip3	3.01599	6.97082e-15	1.21487e-10	0.13	0.01
Lcp1	3.00975	5.75406e-41	1.00282e-36	0.478	0.045
Cd52	3.00097	1.3259e-66	2.31078e-62	0.913	0.104
Ifi207	2.99627	2.65325e-18	4.62408e-14	0.304	0.042
G6pdx	2.99403	2.14429e-08	0.000373707	0.152	0.024
Ctsc	2.99236	8.53559e-25	1.48758e-20	0.478	0.073
Csf2rb	2.98492	4.01051e-11	6.98952e-07	0.13	0.013
Hacd4	2.98059	8.55399e-08	0.00149079	0.152	0.025
Tgif1	2.98018	5.75099e-28	1.00228e-23	0.435	0.055
Gsap	2.97968	1.4529e-12	2.53212e-08	0.13	0.012
Ube2f	2.97539	2.699e-13	4.70382e-09	0.283	0.048
Ap1s2	2.95913	1.75918e-23	3.0659e-19	0.326	0.037
Tifa	2.94611	1.35664e-25	2.36435e-21	0.304	0.03
Cyth4	2.94252	5.98099e-08	0.00104237	0.13	0.019
Cd44	2.92816	1.33743e-22	2.33087e-18	0.457	0.074
Arl4c	2.92642	9.15254e-13	1.5951e-08	0.109	0.008
Sgk3	2.92058	1.34155e-09	2.33805e-05	0.109	0.011
Snx30	2.91035	3.46798e-08	0.000604399	0.109	0.013
Glrx	2.90632	2.44932e-11	4.26867e-07	0.217	0.035
Trps1	2.87384	8.15389e-15	1.42106e-10	0.217	0.026
Cebpb	2.83842	3.10487e-16	5.41117e-12	0.326	0.052
Mapkapk2	2.83627	6.17752e-10	1.07662e-05	0.152	0.02
Hhex	2.82543	8.20999e-11	1.43084e-06	0.152	0.018
Bcl2l11	2.82187	2.29532e-10	4.00028e-06	0.13	0.014
Cd84	2.82077	4.50118e-12	7.84466e-08	0.152	0.016
Me2	2.82056	9.88305e-10	1.72242e-05	0.174	0.026
N4bp2l1	2.81155	2.89341e-09	5.04264e-05	0.109	0.011
Dusp5	2.80692	1.84966e-11	3.22359e-07	0.13	0.013
Smpdl3a	2.80512	3.17067e-18	5.52585e-14	0.565	0.142
Tmc6	2.79513	5.53616e-09	9.64842e-05	0.109	0.012
Ccrl2	2.78158	6.12715e-10	1.06784e-05	0.174	0.026
Rel	2.76932	2.77555e-21	4.83723e-17	0.283	0.031
Ikzf1	2.76685	3.68587e-08	0.000642374	0.109	0.013
Rassf4	2.75982	3.07442e-19	5.35809e-15	0.283	0.034
Pitpna	2.75183	9.4362e-22	1.64454e-17	0.522	0.103
Cln8	2.72378	7.34197e-11	1.27956e-06	0.152	0.018
Irf7	2.71506	1.69151e-13	2.94797e-09	0.304	0.053
Nfil3	2.7123	1.21607e-13	2.11937e-09	0.196	0.023
Tgfb1	2.69962	1.21655e-18	2.1202e-14	0.326	0.045
Arrb2	2.69723	2.60442e-09	4.53899e-05	0.174	0.027
Lrrfip1	2.69289	2.46158e-12	4.29005e-08	0.304	0.059
Flcn	2.69091	2.33952e-14	4.07731e-10	0.196	0.022
Gm2a	2.68614	2.19441e-26	3.82442e-22	0.674	0.14
Rgs2	2.67373	6.28113e-27	1.09467e-22	0.37	0.041
BC028528	2.67101	2.42983e-22	4.23471e-18	0.391	0.055
Fxyd5	2.66491	2.21362e-33	3.8579e-29	0.783	0.156
Slc11a1	2.65201	9.37163e-13	1.63329e-08	0.174	0.02
Itgb7	2.64234	1.18696e-18	2.06864e-14	0.239	0.025
Ccl3	2.63627	1.42134e-32	2.47711e-28	0.239	0.014
Cotl1	2.6299	3.15972e-30	5.50676e-26	0.696	0.131
Sp110	2.62673	1.50964e-19	2.631e-15	0.304	0.038
Ptpn1	2.62422	2.51587e-23	4.38467e-19	0.348	0.042
Plin2	2.61316	2.64434e-12	4.60855e-08	0.413	0.108
Ninj1	2.60282	4.12504e-22	7.18912e-18	0.5	0.089
Emb	2.57865	9.46493e-22	1.64955e-17	0.37	0.049
Stk24	2.57859	9.04565e-17	1.57648e-12	0.283	0.038
Gpx1	2.54492	1.6292e-22	2.83936e-18	0.891	0.393
D1Ertd622e	2.53415	3.50637e-12	6.1109e-08	0.152	0.016
Vsir	2.53204	1.08254e-12	1.88666e-08	0.261	0.043
Skap2	2.53163	1.9034e-16	3.31725e-12	0.326	0.052
S100a4	2.53077	2.66561e-25	4.64562e-21	0.543	0.094
Tnfrsf21	2.51399	2.32248e-15	4.04762e-11	0.196	0.021
Zufsp	2.50913	6.53815e-09	0.000113947	0.174	0.028
Stk17b	2.50751	3.25836e-21	5.67868e-17	0.326	0.04
Synj1	2.50489	8.5467e-09	0.000148952	0.13	0.017
Stk40	2.4915	6.11542e-09	0.00010658	0.152	0.022
Mtmr14	2.48846	2.48137e-08	0.000432453	0.13	0.018
Rac2	2.48755	1.02003e-58	1.7777e-54	0.761	0.076
Neu1	2.48558	6.90948e-08	0.00120418	0.152	0.025
Guca1a	2.47596	1.71452e-07	0.00298807	0.13	0.02
Ear2	2.47541	4.21089e-16	7.33873e-12	0.174	0.016
Stx11	2.46871	4.74425e-07	0.00826828	0.109	0.015
Bin3	2.46816	3.86971e-07	0.00674414	0.174	0.035
Taldo1	2.46694	1.09502e-26	1.9084e-22	0.761	0.184
Grb2	2.4664	2.68187e-09	4.67397e-05	0.217	0.041
Lsp1	2.46122	1.9889e-25	3.46625e-21	0.804	0.214
B4galt5	2.45885	3.19695e-07	0.00557165	0.109	0.015
Cd83	2.45537	1.42657e-16	2.48622e-12	0.304	0.045
Stat1	2.44579	1.38988e-06	0.0242227	0.152	0.03
Slc38a1	2.44367	1.72437e-08	0.000300523	0.13	0.017
Fam96a	2.43735	5.10912e-22	8.90418e-18	0.5	0.087
Man2b1	2.4332	1.85472e-06	0.0323241	0.196	0.047
Rnf19b	2.41443	2.56059e-07	0.0044626	0.109	0.015
Tnpo3	2.41379	7.88275e-14	1.37381e-09	0.261	0.039
Scarb1	2.41197	6.03877e-07	0.0105244	0.174	0.035
Mapk14	2.4025	7.84285e-09	0.000136685	0.174	0.028
Ensa	2.39989	1.85256e-10	3.22863e-06	0.239	0.043
Hpcal1	2.39504	9.99209e-13	1.74142e-08	0.304	0.057
Pycard	2.39327	2.93342e-11	5.11237e-07	0.348	0.081
Traf1	2.39209	7.25442e-09	0.00012643	0.13	0.017
Cdk2ap2	2.39169	1.9489e-17	3.39654e-13	0.696	0.232
Efhd2	2.39033	2.19761e-13	3.83e-09	0.413	0.094
Rogdi	2.38502	4.31484e-14	7.51991e-10	0.196	0.023
Ezr	2.3791	5.4902e-10	9.56831e-06	0.196	0.031
Apbb1ip	2.376	6.16964e-13	1.07524e-08	0.283	0.049
Sirpa	2.37442	5.84792e-11	1.01917e-06	0.261	0.049
Map2k3	2.37431	2.22617e-10	3.87976e-06	0.261	0.051
Ltb4r1	2.37024	1.12064e-06	0.0195305	0.109	0.016
Gyg	2.36331	1.17777e-14	2.05261e-10	0.326	0.056
Prdx5	2.35481	2.39732e-19	4.17805e-15	0.87	0.35
Cyba	2.35161	2.19325e-27	3.82239e-23	0.957	0.387
Rnpep	2.34916	4.02246e-14	7.01035e-10	0.261	0.038
Prr13	2.33692	6.39522e-19	1.11456e-14	0.696	0.197
Rab7b	2.32568	3.09269e-07	0.00538993	0.239	0.06
H2afz	2.31915	1.12015e-17	1.9522e-13	0.804	0.349
Gla	2.31193	7.04342e-08	0.00122753	0.109	0.013
Ankrd44	2.30668	3.56151e-14	6.20699e-10	0.261	0.038
Arhgap45	2.29873	1.81986e-17	3.17165e-13	0.283	0.036
Rnf213	2.2736	3.09014e-07	0.00538549	0.13	0.02
Ifi27l2a	2.26579	8.9582e-18	1.56124e-13	0.739	0.234
Sat1	2.26413	2.10744e-17	3.67284e-13	0.804	0.319
Nfkbid	2.25432	7.02494e-09	0.000122431	0.13	0.017
Prkch	2.25083	2.42888e-07	0.00423305	0.109	0.014
Capza2	2.2395	1.5221e-14	2.65271e-10	0.696	0.287
Irf8	2.23298	7.62818e-28	1.32944e-23	0.261	0.02
Rap1b	2.22998	8.20007e-17	1.42911e-12	0.804	0.349
Lat2	2.22548	3.04627e-10	5.30904e-06	0.152	0.019
Stk4	2.20818	2.32152e-07	0.00404594	0.13	0.02
H2-DMb1	2.20398	2.20367e-10	3.84055e-06	0.239	0.043
Oser1	2.20025	5.98973e-14	1.04389e-09	0.413	0.091
Fes	2.19904	2.12315e-06	0.0370023	0.109	0.016
Ptpn18	2.19609	1.98158e-21	3.45349e-17	0.435	0.066
Crebrf	2.19119	8.82295e-08	0.00153766	0.174	0.032
Tcirg1	2.18889	1.02541e-07	0.00178708	0.13	0.019
Actr2	2.18781	1.71655e-15	2.9916e-11	0.457	0.098
Gsdmd	2.18751	1.59197e-06	0.0277449	0.174	0.037
Tmem189	2.18119	6.4528e-07	0.0112459	0.13	0.021
Litaf	2.17982	1.93935e-14	3.37991e-10	0.5	0.124
Actr3	2.17221	1.99263e-19	3.47276e-15	0.717	0.207
Bak1	2.16688	1.20224e-06	0.0209527	0.174	0.037
Cyth1	2.14195	2.0784e-06	0.0362224	0.152	0.03
Fam174a	2.14176	9.76311e-13	1.70151e-08	0.457	0.121
Eif4ebp2	2.13397	9.07808e-09	0.000158213	0.196	0.035
Rgs1	2.13112	6.02801e-07	0.0105056	0.13	0.021
Camkk2	2.11874	4.10306e-07	0.00715082	0.196	0.042
Agpat5	2.1171	2.52398e-06	0.0439879	0.152	0.03
Zeb2os	2.09392	2.18348e-06	0.0380537	0.109	0.016
Tuba4a	2.0909	9.99135e-10	1.74129e-05	0.13	0.015
Arpc2	2.07233	5.96556e-20	1.03968e-15	0.891	0.391
1110008F13Rik	2.06589	1.38303e-11	2.41034e-07	0.522	0.161
Evl	2.06516	5.92597e-08	0.00103278	0.174	0.031
Nfkbiz	2.06209	1.12576e-08	0.000196198	0.37	0.112
Tnfaip8	2.05831	4.65252e-10	8.10841e-06	0.261	0.052
Tnfsf9	2.05291	6.80179e-08	0.00118542	0.174	0.031
Gpsm3	2.05113	7.54356e-11	1.31469e-06	0.37	0.09
Sell	2.05027	4.80678e-15	8.37725e-11	0.152	0.013
Sp100	2.05023	1.38526e-13	2.41423e-09	0.37	0.074
Nub1	2.04493	1.6499e-06	0.0287544	0.174	0.037
Wsb1	2.04281	1.24439e-12	2.16872e-08	0.413	0.097
Psmb8	2.03926	7.55851e-19	1.3173e-14	0.674	0.178
Gsdme	2.03442	1.5019e-06	0.0261751	0.13	0.022
Klf10	2.01224	3.44561e-14	6.005e-10	0.413	0.088
Msn	2.00332	3.63257e-10	6.33084e-06	0.5	0.168
Psap	2.00244	2.16943e-16	3.78088e-12	0.87	0.587
Mpp1	1.99886	6.59421e-09	0.000114924	0.239	0.049
H3f3a	1.97695	1.46955e-17	2.56113e-13	0.891	0.476
Metrnl	1.95222	6.78939e-11	1.18325e-06	0.5	0.158
Pts	1.93368	7.8345e-07	0.013654	0.239	0.062
Map3k8	1.93233	1.96239e-08	0.000342005	0.304	0.079
Coro1b	1.93136	6.92188e-09	0.000120635	0.326	0.086
Syngr2	1.91311	1.50503e-08	0.000262297	0.283	0.067
Kras	1.91024	1.17789e-06	0.0205282	0.196	0.044
Eno1	1.90754	1.03697e-12	1.80722e-08	0.696	0.278
Nfe2l2	1.90613	1.88375e-07	0.003283	0.391	0.136
Birc3	1.90307	3.29236e-07	0.00573792	0.174	0.034
Limd2	1.8993	9.06136e-20	1.57921e-15	0.413	0.065
Nedd9	1.89888	9.1781e-08	0.00159956	0.152	0.025
Trib1	1.8847	6.61229e-08	0.00115239	0.217	0.046
Sh3bgrl3	1.88364	3.07839e-19	5.36502e-15	0.891	0.366
Bcl10	1.86311	2.21745e-06	0.0386457	0.283	0.087
Card19	1.85109	7.07658e-09	0.000123331	0.435	0.141
Ppp2r5a	1.84714	3.03816e-07	0.0052949	0.196	0.041
H2-DMa	1.84471	7.24215e-25	1.26216e-20	0.413	0.052
Tkt	1.84466	3.01598e-09	5.25625e-05	0.413	0.127
Tmsb4x	1.84348	9.67692e-24	1.68649e-19	1	0.835
Mtpn	1.83811	3.10627e-10	5.41361e-06	0.37	0.094
Rnf115	1.81284	1.04549e-10	1.82207e-06	0.304	0.063
Atp2b1	1.81248	3.32741e-12	5.79901e-08	0.522	0.151
M6pr	1.80642	7.95034e-11	1.38558e-06	0.391	0.097
Supt4a	1.80589	6.73568e-13	1.17389e-08	0.565	0.173
Slc25a5	1.80119	3.28435e-14	5.72397e-10	0.804	0.356
Ctsh	1.80051	4.48641e-11	7.81892e-07	0.543	0.182
Cdkn2d	1.79472	1.57082e-08	0.000273762	0.304	0.077
Iqgap1	1.79454	4.07018e-07	0.0070935	0.37	0.123
Ier5	1.78529	6.68795e-14	1.16558e-09	0.478	0.115
Map3k1	1.78332	2.1106e-07	0.00367835	0.174	0.033
Fbxl5	1.78254	2.43805e-08	0.000424904	0.261	0.06
Arpc4	1.76318	1.70034e-11	2.96335e-07	0.63	0.229
Ifi204	1.76158	2.52452e-06	0.0439974	0.261	0.076
Dram2	1.7526	1.56672e-07	0.00273048	0.261	0.065
Mcl1	1.72634	1.79525e-09	3.12876e-05	0.435	0.127
Nfkbib	1.72362	2.81768e-08	0.000491065	0.261	0.06
Bri3	1.72135	4.19234e-12	7.3064e-08	0.652	0.236
Atp1a1	1.71348	1.23894e-10	2.15922e-06	0.37	0.089
Sod2	1.70195	7.04713e-08	0.00122817	0.413	0.138
Vamp8	1.69853	1.18142e-14	2.05898e-10	0.717	0.253
Capzb	1.69746	1.31243e-09	2.2873e-05	0.674	0.317
Sde2	1.69253	3.11762e-09	5.43339e-05	0.283	0.063
H2afy	1.6868	1.18051e-08	0.000205739	0.37	0.107
Ifitm3	1.6571	1.03795e-21	1.80893e-17	1	0.784
Nfkbia	1.63209	3.9734e-12	6.92483e-08	0.761	0.332
Abracl	1.62905	3.76031e-11	6.55346e-07	0.435	0.114
Cdc42se1	1.61571	8.26409e-07	0.0144027	0.304	0.091
Atp6v1e1	1.61486	4.42757e-07	0.00771638	0.413	0.149
Tm6sf1	1.60429	1.76282e-07	0.00307225	0.196	0.039
Atp6v1b2	1.59706	1.836e-07	0.00319979	0.283	0.074
Hmgb2	1.58237	1.66573e-12	2.90303e-08	0.5	0.135
H2-D1	1.57901	2.60072e-14	4.53253e-10	0.891	0.609
Etf1	1.57432	6.65579e-07	0.0115997	0.283	0.079
Btg1	1.56118	2.13133e-14	3.71448e-10	0.783	0.29
Rap1a	1.56019	8.27326e-12	1.44186e-07	0.696	0.28
B2m	1.55222	4.39101e-16	7.65265e-12	0.935	0.766
Serp1	1.54498	4.07679e-10	7.10503e-06	0.609	0.23
Pim1	1.53409	1.05174e-11	1.83298e-07	0.435	0.11
Tpm3	1.52949	9.31126e-12	1.62277e-07	0.674	0.249
Gltp	1.51706	2.27703e-09	3.96841e-05	0.457	0.141
Fam107b	1.50475	7.27945e-07	0.0126866	0.174	0.035
Creg1	1.50149	8.20139e-07	0.0142934	0.413	0.152
H2afj	1.48696	1.5116e-08	0.000263442	0.543	0.207
Sh3glb1	1.4787	1.39197e-07	0.00242593	0.413	0.139
Npc2	1.4677	1.59871e-10	2.78623e-06	0.804	0.421
Cmpk1	1.45909	1.74536e-06	0.0304181	0.326	0.104
Lpcat2	1.44514	4.04454e-09	7.04883e-05	0.174	0.027
Ctsa	1.44291	1.28809e-07	0.00224488	0.413	0.14
Ddit3	1.42765	3.77882e-08	0.000658572	0.348	0.098
Chmp4b	1.42616	4.77219e-07	0.00831698	0.5	0.221
Marcksl1	1.42175	1.94946e-09	3.39752e-05	0.348	0.087
Ftl1	1.41889	3.30698e-22	5.7634e-18	1	0.923
Glud1	1.393	3.83385e-07	0.00668163	0.391	0.131
Ptp4a1	1.39261	5.5613e-07	0.00969224	0.413	0.146
Tagln2	1.38457	1.85375e-07	0.00323072	0.565	0.253
Pkm	1.37662	4.32716e-09	7.54137e-05	0.63	0.269
Pabpc1	1.36674	5.44822e-08	0.000949516	0.652	0.302
Gpi1	1.36077	5.76492e-07	0.0100471	0.348	0.109
Pomp	1.36039	5.3802e-07	0.00937661	0.652	0.313
H3f3b	1.35779	6.72861e-10	1.17266e-05	0.978	0.867
Ly6e	1.33819	4.69872e-13	8.18893e-09	0.783	0.306
Ifrd1	1.33492	1.73851e-08	0.000302987	0.5	0.18
Sub1	1.32795	1.36718e-10	2.38272e-06	0.804	0.454
Actb	1.31951	6.84428e-11	1.19282e-06	1	0.879
Calm1	1.31806	1.47937e-10	2.57825e-06	0.891	0.634
Ppp4c	1.29806	2.2458e-06	0.0391398	0.391	0.142
Actg1	1.27883	5.62549e-12	9.8041e-08	0.957	0.675
Cdc42	1.27124	4.01047e-09	6.98944e-05	0.804	0.44
Arpc5	1.26071	1.26992e-06	0.0221322	0.587	0.291
Hnrnpf	1.25583	1.49321e-08	0.000260237	0.717	0.347
Gdi2	1.22158	7.45401e-07	0.0129908	0.565	0.255
Eif3f	1.20378	7.45803e-07	0.0129978	0.674	0.35
Ccnl1	1.19292	1.27213e-06	0.0221707	0.522	0.22
H2-K1	1.16433	1.6326e-08	0.00028453	0.783	0.376
Ifngr1	1.16212	2.64069e-07	0.0046022	0.543	0.222
Arpc3	1.1503	3.10187e-07	0.00540593	0.63	0.29
Cfp	1.14552	2.86674e-09	4.99615e-05	0.174	0.026
Nmt1	1.13701	2.04922e-07	0.00357137	0.348	0.101
Nr4a1	1.11913	1.94138e-07	0.00338343	0.457	0.158
Cd74	1.07941	3.54966e-28	6.18636e-24	0.696	0.126
Tmsb10	1.07396	1.24847e-13	2.17583e-09	0.978	0.851
Pfn1	0.998397	4.09755e-09	7.14121e-05	0.935	0.798
Fau	0.990765	5.39547e-10	9.40323e-06	1	0.81
Atox1	0.923115	8.97885e-08	0.00156483	0.87	0.523
Rps9	0.868453	4.22821e-10	7.36893e-06	0.978	0.822
Arpc1b	0.849216	2.08892e-09	3.64057e-05	0.87	0.512
Ccl4	0.832694	1.19819e-06	0.020882	0.13	0.022
Cst3	0.73073	1.29853e-09	2.26308e-05	0.957	0.739
Tspan13	0.375272	4.01e-07	0.00698862	0.37	0.107

[truncated: 2 more sheets: lymph, EC2]
