# Supplementary material for: Multi-omic identification of perineurial hyperplasia and lipid-associated nerve macrophages in human polyneuropathies
Source: Nat Commun. 2025 Aug 23;16:7872. doi: 10.1038/s41467-025-62964-8 (PMC12375038; doi:10.1038/s41467-025-62964-8)
Supplement: Supplementary file 9 — Supplementary Data 7 [file 41467_2025_62964_MOESM9_ESM.xlsx]

## Sheet: Xenium_gene_panel
gene
EGFL7
PECAM1
SEMA3G
GJA4
ARL15
PROX1
MMRN1
PLVAP
PIK3R3
ACKR1
ABCB1
SLC1A1
MFSD2A
CCL14
IFITM1
CD93
ACTA2
RGS5
MCAM
SLC2A1
CAV2
NEGR1
PDGFRB
CSPG4
CD34
PDGFRA
NGFR
SOX10
S100B
EGR2
PRX
DRP2
CDH7
MLIP
CDH1
SLC36A2
L1CAM
CDH2
PRIMA1
GRIK3
CHL1
GDNF
NRCAM
ABCB5
CFAP299
TMEM178B
DNM3
FRMD5
CNP
PLP1
ADAM23
ART3
PMP2
ANXA3
ZDHHC2
CLDN1
KRT19
CTNNA2
TIMP1
SOX9
OSR2
PLXDC1
APOD
CCBE1
SFRP2
DCN
PI16
PTPRC
MS4A7
FOLR2
CX3CR1
TREM2
CXCR2
MS4A1
CD3E
CD8A
NCR1
CD96
CXCL10
AQP1
IL6
CXCL9
GPIHBP1
HOXB7
ANGPT4
CCL8
PI15
CNTF
ZNF469
SPSB4
ARTN
CXCL14
KCNT2
SLC1A7
CLEC12A
SCN7A
KCND2
FOXD1
CLEC1B
