# Supplementary material for: Multi-omic identification of perineurial hyperplasia and lipid-associated nerve macrophages in human polyneuropathies
Source: Nat Commun. 2025 Aug 23;16:7872. doi: 10.1038/s41467-025-62964-8 (PMC12375038; doi:10.1038/s41467-025-62964-8)
Supplement: Supplementary file 10 — Supplementary Data 8 [file 41467_2025_62964_MOESM10_ESM.xlsx]

## Sheet: CD4
gene	avg_log2FC	p_val	p_val_adj	pct.1	pct.2
EDAR	7.4543	5.40486e-288	1.26285e-283	0.103	0.001
LINC00402	6.3618	0	0	0.231	0.003
LEF1-AS1	6.35372	0	0	0.218	0.003
CA6	6.3534	0	0	0.298	0.004
LEF1	5.28831	0	0	0.86	0.036
CCR7	5.10761	0	0	0.336	0.008
MDS2	5.00633	2.50743e-207	5.8586e-203	0.118	0.003
ANKRD55	4.92613	2.23331e-256	5.21812e-252	0.17	0.006
IATPR	4.64802	3.38553e-179	7.91029e-175	0.123	0.004
VSIG1	4.64141	2.73416e-157	6.38836e-153	0.105	0.003
ADTRP	4.63303	1.67618e-123	3.91639e-119	0.108	0.005
TSHZ2	4.54233	0	0	0.516	0.048
NELL2	4.47718	0	0	0.564	0.032
TRABD2A	4.4661	0	0	0.459	0.026
LINC02648	4.46174	2.92051e-121	6.82378e-117	0.115	0.006
LINC01550	4.41208	0	0	0.383	0.019
CHRM3-AS2	4.41099	0	0	0.231	0.008
MAL	4.28414	8.48361e-304	1.9822e-299	0.283	0.015
PRKCQ-AS1	4.25061	0	0	0.546	0.029
SUSD4	4.12714	2.70414e-117	6.31822e-113	0.123	0.007
PKIA-AS1	4.11727	1.69411e-182	3.95829e-178	0.223	0.016
CMTM8	4.06321	1.92481e-214	4.49731e-210	0.266	0.02
LINC01891	4.02372	1.88014e-171	4.39294e-167	0.145	0.007
EPHX2	3.96648	1.43479e-127	3.35238e-123	0.138	0.009
IL7R	3.91493	0	0	0.83	0.058
LTB	3.87899	1.84775e-240	4.31726e-236	0.283	0.02
FAAH2	3.84788	0	0	0.378	0.028
GRIP1	3.83615	8.56063e-136	2.00019e-131	0.218	0.021
CAMK4	3.82278	0	0	0.852	0.077
PKIA	3.77608	4.60882e-153	1.07685e-148	0.193	0.014
AK5	3.66705	1.33315e-96	3.11491e-92	0.14	0.012
CD27	3.63883	4.95042e-76	1.15667e-71	0.115	0.011
RASGRF2	3.62937	0	0	0.451	0.039
RNF144A	3.61992	2.79617e-194	6.53325e-190	0.293	0.027
LINC02964	3.61886	0	0	0.799	0.083
GCNT4	3.61736	1.00696e-133	2.35275e-129	0.168	0.012
ITGB1-DT	3.6091	2.93127e-50	6.8489e-46	0.1	0.012
SELL	3.56296	0	0	0.411	0.03
TCF7	3.53778	0	0	0.612	0.078
LINC02965	3.53371	9.3857e-80	2.19297e-75	0.115	0.01
RCAN3AS	3.51103	4.16233e-281	9.72528e-277	0.414	0.037
ABCD2	3.49115	6.7391e-208	1.57459e-203	0.318	0.03
LINC02325	3.48935	6.16256e-115	1.43988e-110	0.148	0.011
SATB1-AS1	3.47069	2.98252e-226	6.96866e-222	0.381	0.04
KANK1	3.44632	3.43429e-108	8.02422e-104	0.238	0.032
LINC00861	3.41766	0	0	0.717	0.08
TRBC1	3.37608	6.26732e-129	1.46436e-124	0.175	0.014
SIRPG	3.36436	1.04354e-164	2.43824e-160	0.203	0.015
TRAT1	3.35364	5.05078e-295	1.18011e-290	0.439	0.04
TMEM272	3.33974	3.70517e-153	8.65712e-149	0.108	0.004
PRKCA-AS1	3.32545	3.49138e-165	8.15762e-161	0.373	0.052
TAFA1	3.30702	1.12937e-256	2.63878e-252	0.449	0.049
PTPRK	3.29194	1.9242e-21	4.49589e-17	0.113	0.03
ARHGEF18-AS1	3.29168	5.9848e-124	1.39835e-119	0.183	0.016
C17orf97	3.27379	2.80968e-82	6.56482e-78	0.123	0.011
LINC01215	3.27301	1.27346e-80	2.97545e-76	0.11	0.009
CD3G	3.26146	1.12426e-236	2.62684e-232	0.346	0.03
TMEM204	3.25456	1.90874e-81	4.45978e-77	0.123	0.011
TRBC2	3.22336	8.76405e-134	2.04772e-129	0.203	0.018
TSPAN18	3.19827	1.44655e-108	3.37986e-104	0.175	0.017
BACH2	3.19786	0	0	0.707	0.098
TRAC	3.18076	1.81988e-75	4.25216e-71	0.113	0.01
SULT2B1	3.16121	2.38877e-65	5.58135e-61	0.113	0.012
RETREG1	3.15336	1.06445e-196	2.48708e-192	0.336	0.035
BCL11B	3.13686	0	0	0.847	0.112
FCMR	3.11977	5.12528e-213	1.19752e-208	0.323	0.029
APBA2	3.0872	1.30166e-191	3.04132e-187	0.343	0.037
CD3E	3.0809	5.0692e-195	1.18442e-190	0.298	0.027
THOC3	3.07546	5.8251e-126	1.36103e-121	0.258	0.032
ICOS	3.06349	6.29475e-161	1.47077e-156	0.208	0.016
SPOCK2	3.05477	2.70329e-249	6.31624e-245	0.386	0.036
MLLT3	3.05341	4.77834e-237	1.11646e-232	0.629	0.108
ADAM23	3.048	5.44143e-36	1.27139e-31	0.115	0.021
EEIG1	3.04089	4.84982e-198	1.13316e-193	0.323	0.032
ITK	3.03102	0	0	0.742	0.097
S1PR1	3.00925	1.76214e-84	4.11725e-80	0.12	0.01
EPHA4	3.00039	6.85902e-126	1.60261e-121	0.218	0.023
RAB3IP	2.96857	2.06639e-59	4.82811e-55	0.14	0.02
CASC19	2.96165	1.07136e-93	2.50324e-89	0.17	0.019
OXNAD1	2.94948	1.09479e-247	2.55798e-243	0.752	0.158
STMN3	2.94816	1.28807e-97	3.00958e-93	0.221	0.03
ETS1	2.94742	0	0	0.827	0.137
ATP8B2	2.91894	3.97182e-123	9.28016e-119	0.253	0.031
DOCK9	2.90682	2.28083e-214	5.32917e-210	0.531	0.083
CXCR5	2.90301	1.65848e-74	3.87504e-70	0.19	0.029
OPRM1	2.88957	2.07771e-176	4.85456e-172	0.511	0.091
INPP4B	2.88321	5.87879e-290	1.37358e-285	0.892	0.206
CD40LG	2.87965	9.32878e-87	2.17967e-82	0.138	0.013
RNF157	2.87873	2.02712e-157	4.73636e-153	0.308	0.036
CD52	2.84115	2.3667e-118	5.52979e-114	0.216	0.023
C1orf112	2.81774	1.6227e-131	3.79143e-127	0.471	0.102
TESPA1	2.81639	1.26729e-262	2.96101e-258	0.534	0.066
RCAN3	2.81528	2.14829e-211	5.01947e-207	0.521	0.08
TXK	2.80853	3.5287e-214	8.24481e-210	0.729	0.167
LINC00243	2.80823	2.34994e-205	5.49064e-201	0.391	0.045
FLT3LG	2.7836	7.53739e-98	1.76111e-93	0.218	0.029
SHISAL2A	2.7559	1.92277e-116	4.49256e-112	0.263	0.035
EGLN3	2.75283	2.92827e-38	6.8419e-34	0.103	0.016
THEM4	2.74535	2.84202e-99	6.64039e-95	0.333	0.065
LRRN3	2.70737	3.10868e-51	7.26343e-47	0.178	0.035
LINC00649	2.70383	1.70555e-120	3.98502e-116	0.261	0.033
SATB1	2.69462	1.47164e-140	3.43849e-136	0.566	0.143
SAMD12	2.66708	6.11164e-83	1.42799e-78	0.266	0.049
IFT140	2.65193	3.11811e-64	7.28547e-60	0.201	0.036
HABP4	2.63988	2.28984e-42	5.35022e-38	0.143	0.027
ABLIM1	2.63949	3.69419e-158	8.63148e-154	0.446	0.075
PATJ	2.63645	1.9388e-209	4.53e-205	0.536	0.084
MPP7	2.62396	6.87675e-177	1.60675e-172	0.419	0.059
CDHR3	2.62172	8.93952e-57	2.08872e-52	0.13	0.018
LDHB	2.6194	4.73626e-55	1.10663e-50	0.188	0.036
DGKA	2.60704	1.44973e-186	3.38729e-182	0.529	0.091
SCML4	2.59078	1.13618e-281	2.65468e-277	0.607	0.08
LBH	2.58866	1.73602e-65	4.05622e-61	0.155	0.022
CD6	2.58556	2.44839e-215	5.72067e-211	0.461	0.059
TTC9	2.58248	6.86085e-51	1.60304e-46	0.103	0.012
PCAT1	2.56222	2.67252e-195	6.24434e-191	0.509	0.08
OXCT1	2.55342	6.83583e-91	1.59719e-86	0.271	0.046
SLC38A1	2.55153	3.31692e-270	7.74998e-266	0.664	0.1
CD3D	2.53721	6.24747e-99	1.45972e-94	0.211	0.026
ANK3	2.52847	1.80463e-152	4.21652e-148	0.719	0.219
GATA3	2.50347	6.20691e-79	1.45024e-74	0.168	0.021
CHMP7	2.50325	1.35495e-49	3.16585e-45	0.163	0.03
GIMAP7	2.50284	1.77036e-108	4.13645e-104	0.363	0.07
UBASH3A	2.49583	1.91025e-83	4.46331e-79	0.193	0.026
CLUAP1	2.49137	1.54585e-39	3.61188e-35	0.15	0.031
SERINC5	2.48369	1.19595e-179	2.79434e-175	0.815	0.273
SKP1	2.47285	9.33333e-80	2.18073e-75	0.431	0.126
LINS1	2.47257	1.16208e-88	2.7152e-84	0.311	0.062
MBNL1-AS1	2.4711	6.8531e-103	1.60123e-98	0.504	0.138
IFITM1	2.46668	9.94249e-43	2.32306e-38	0.138	0.025
PIM2	2.44458	1.46593e-37	3.42515e-33	0.103	0.016
LDLRAP1	2.4412	2.61581e-65	6.11183e-61	0.238	0.048
SKAP1-AS2	2.43072	9.5614e-119	2.23402e-114	0.296	0.043
ZNF507	2.4165	1.93732e-41	4.52656e-37	0.138	0.025
LNCRNA-IUR	2.41151	5.05045e-86	1.18004e-81	0.426	0.115
SYNJ2	2.39476	1.35424e-38	3.16419e-34	0.12	0.021
LANCL1-AS1	2.38595	1.89478e-38	4.42715e-34	0.18	0.044
ITGA6	2.38569	4.50152e-103	1.05178e-98	0.416	0.095
TC2N	2.36709	0	0	0.739	0.107
PALS2	2.35952	1.74626e-36	4.08015e-32	0.12	0.022
STRADB	2.35686	3.05426e-58	7.13629e-54	0.336	0.098
FBXO32	2.34949	1.42595e-39	3.33173e-35	0.153	0.032
ZNF831	2.34853	1.63785e-161	3.82683e-157	0.431	0.067
CD5	2.33962	6.69776e-60	1.56493e-55	0.163	0.025
ICAM2	2.3396	1.93585e-44	4.52312e-40	0.143	0.026
AFAP1	2.33666	8.73497e-28	2.04093e-23	0.105	0.022
SKAP1-AS1	2.33428	1.04781e-91	2.44822e-87	0.303	0.056
PDK1-AS1	2.32613	6.09882e-49	1.42499e-44	0.18	0.036
BCL9L	2.3192	2.79805e-38	6.53764e-34	0.13	0.025
RORA-AS1	2.31776	2.35074e-170	5.49251e-166	0.576	0.115
CD28	2.31323	4.18183e-127	9.77085e-123	0.396	0.071
CENPK	2.30541	1.33179e-50	3.11173e-46	0.188	0.038
SNTG2	2.30338	8.44805e-30	1.97389e-25	0.105	0.021
LY9	2.30252	1.87487e-106	4.38063e-102	0.281	0.043
PGAP1	2.30194	1.52614e-45	3.56584e-41	0.148	0.027
CD7	2.29985	8.70133e-34	2.03307e-29	0.103	0.018
PITPNM2	2.29609	1.43389e-36	3.35029e-32	0.133	0.026
THEMIS	2.29245	0	0	0.754	0.109
RHOH	2.28486	5.69177e-193	1.32988e-188	0.644	0.126
TRAF1	2.27589	1.2795e-78	2.98955e-74	0.266	0.05
LCK	2.27464	9.4441e-187	2.20661e-182	0.471	0.069
BTLA	2.27132	5.15617e-51	1.20474e-46	0.113	0.015
RFTN1	2.24848	5.87257e-114	1.37213e-109	0.642	0.214
IL2RG	2.24098	3.23658e-77	7.56226e-73	0.233	0.04
CD247	2.23725	0	0	0.852	0.134
SPEF2	2.2317	1.19431e-34	2.79051e-30	0.19	0.051
BIRC3	2.23023	5.47364e-86	1.27892e-81	0.316	0.064
ARMH1	2.22584	6.31736e-26	1.47605e-21	0.113	0.026
SH2D3A	2.22247	1.2491e-37	2.91852e-33	0.103	0.016
HIVEP2	2.21941	5.47484e-133	1.2792e-128	0.674	0.207
RPL18A	2.21286	3.27608e-36	7.65455e-32	0.206	0.057
OPTN	2.20738	7.46106e-46	1.74328e-41	0.206	0.048
P2RY10	2.18861	6.96548e-47	1.62748e-42	0.123	0.019
RIPOR2	2.18132	4.96302e-253	1.15961e-248	0.955	0.258
PCED1B-AS1	2.17939	1.16569e-91	2.72364e-87	0.401	0.096
KLF12	2.1703	4.41742e-198	1.03213e-193	0.757	0.177
MTFR1	2.169	3.13723e-93	7.33014e-89	0.546	0.176
EPC1-AS1	2.16561	4.29669e-51	1.00392e-46	0.331	0.104
TTC39C	2.16296	9.05208e-131	2.11502e-126	0.677	0.211
ECE1	2.16282	1.27274e-68	2.97377e-64	0.246	0.048
PRKCH-AS1	2.16045	1.79622e-64	4.19686e-60	0.16	0.023
TMEM139-AS1	2.15844	3.9143e-58	9.14575e-54	0.293	0.076
CD96	2.15762	3.77294e-253	8.81547e-249	0.722	0.121
CDC37L1	2.15608	1.0305e-28	2.40777e-24	0.195	0.061
DPH5-DT	2.15518	1.06183e-49	2.48096e-45	0.223	0.053
ADD3	2.15509	2.89803e-134	6.77124e-130	0.662	0.196
RASGRP2	2.15471	1.6253e-81	3.79752e-77	0.306	0.063
CDC14A	2.15095	2.58704e-113	6.04462e-109	0.702	0.26
LIME1	2.14127	4.1537e-33	9.70511e-29	0.103	0.018
SGCE	2.136	5.75538e-47	1.34474e-42	0.308	0.096
NIPAL3	2.13572	5.00292e-77	1.16893e-72	0.338	0.079
AKTIP	2.13451	1.18158e-27	2.76077e-23	0.13	0.032
ZSWIM5	2.1343	4.56588e-42	1.06682e-37	0.17	0.037
SNED1	2.1304	2.07982e-57	4.85951e-53	0.301	0.08
ESR2	2.13019	6.99201e-95	1.63368e-90	0.331	0.064
PBXIP1	2.12711	2.95788e-65	6.91108e-61	0.221	0.041
TMEM116	2.12618	1.11046e-42	2.59459e-38	0.206	0.051
ZNF827	2.11015	6.17532e-50	1.44286e-45	0.188	0.038
ABTB3	2.0975	6.88138e-69	1.60783e-64	0.258	0.053
COL10A1	2.0957	1.27285e-31	2.97401e-27	0.218	0.069
PRKCQ	2.09395	2.70341e-208	6.31653e-204	0.712	0.143
LINC00426	2.08537	4.54453e-45	1.06183e-40	0.16	0.031
RPS5	2.08115	1.6056e-23	3.75149e-19	0.138	0.039
KLHL3	2.08023	1.42872e-17	3.3382e-13	0.103	0.029
GOLGA8B	2.0739	5.01666e-83	1.17214e-78	0.378	0.091
PLAC8	2.07066	8.53889e-99	1.99511e-94	0.328	0.06
SLAIN1	2.06873	1.38472e-30	3.2354e-26	0.11	0.022
SVIP	2.06501	1.50598e-22	3.51872e-18	0.105	0.025
LEPROTL1	2.05331	3.61765e-92	8.45265e-88	0.454	0.12
PRKCA	2.05083	1.57441e-146	3.6786e-142	0.86	0.35
DPP4	2.05016	7.59455e-74	1.77447e-69	0.211	0.034
NUCB2	2.0475	3.15921e-28	7.3815e-24	0.173	0.05
RNF43	2.04595	4.85652e-47	1.13473e-42	0.133	0.021
RPS12	2.04375	3.38631e-28	7.91211e-24	0.271	0.104
HELB	2.03771	1.20003e-101	2.80386e-97	0.486	0.128
CUBN	2.03448	1.42432e-35	3.32792e-31	0.153	0.034
HS3ST3B1	2.03407	1.38468e-35	3.2353e-31	0.15	0.033
TNFRSF10A	2.03155	9.35968e-47	2.18689e-42	0.201	0.045
NBPF15	2.02735	1.35129e-41	3.15728e-37	0.228	0.062
UXS1	2.02119	3.63716e-41	8.49822e-37	0.266	0.081
ACTN1	2.02088	5.03154e-19	1.17562e-14	0.105	0.029
TOMM7	2.00864	1.54147e-27	3.60164e-23	0.153	0.041
SLC44A2	2.00415	8.99131e-59	2.10082e-54	0.268	0.063
PLCL1	2.00407	2.76201e-58	6.45344e-54	0.441	0.16
AP3M2	2.00342	1.4912e-29	3.48418e-25	0.173	0.049
KCNA3	2.00312	5.74104e-37	1.34139e-32	0.128	0.024
SGO1-AS1	2.00256	7.19821e-40	1.68186e-35	0.243	0.071
PSIP1	2.00175	3.25118e-61	7.59639e-57	0.414	0.137
ARHGAP15-AS1	1.99968	8.67925e-70	2.02791e-65	0.434	0.135
TOM1L1	1.99868	1.62913e-10	3.80647e-06	0.103	0.04
FUT8	1.99666	2.88625e-102	6.74373e-98	0.609	0.203
CYFIP2	1.99449	2.38776e-145	5.579e-141	0.536	0.108
FOXP1-AS1	1.98839	1.06266e-29	2.48291e-25	0.18	0.052
PDE3B	1.98422	9.59033e-104	2.24078e-99	0.772	0.334
BTN3A2	1.97348	2.23267e-62	5.21663e-58	0.263	0.059
TNRC6C	1.96444	7.71292e-94	1.80212e-89	0.509	0.145
RPS3	1.96184	1.40724e-23	3.28801e-19	0.193	0.067
ZNF213	1.95549	2.25667e-25	5.27271e-21	0.165	0.05
SESN3	1.95548	3.03172e-69	7.08361e-65	0.561	0.223
SFXN1	1.95308	1.46316e-63	3.41866e-59	0.281	0.065
CHIC1	1.944	7.04315e-33	1.64563e-28	0.201	0.058
PLCG1	1.94039	5.41347e-49	1.26486e-44	0.206	0.045
TAF4B	1.93768	9.65199e-17	2.25519e-12	0.14	0.049
FAM169A	1.93566	5.25473e-38	1.22777e-33	0.123	0.022
P2RY8	1.92875	9.3392e-65	2.1821e-60	0.258	0.055
RPS21	1.92607	1.45822e-24	3.40714e-20	0.201	0.069
ELAPOR2	1.92159	3.46875e-19	8.10473e-15	0.12	0.035
ACTR3C	1.91995	1.30558e-22	3.05049e-18	0.1	0.023
C11orf65	1.91703	3.27488e-52	7.65175e-48	0.398	0.14
PCSK5	1.91398	1.40594e-37	3.28498e-33	0.266	0.086
FAM117A	1.91283	1.45762e-59	3.40572e-55	0.266	0.061
RPL23A	1.90435	1.65267e-25	3.86146e-21	0.211	0.072
DOK6	1.89526	2.26042e-56	5.28147e-52	0.271	0.066
EPB41	1.89138	2.91773e-128	6.81728e-124	0.764	0.27
ZBTB20-AS5	1.88279	1.3318e-27	3.11174e-23	0.253	0.096
RASGRP1	1.87499	1.42302e-119	3.32488e-115	0.539	0.131
BCAS4	1.87158	2.52097e-23	5.89024e-19	0.125	0.033
OBSCN	1.87155	2.21459e-29	5.17438e-25	0.113	0.023
SYTL1	1.87093	1.06787e-42	2.49508e-38	0.178	0.039
FOXO1	1.86341	1.34176e-100	3.13502e-96	0.682	0.258
NOSIP	1.86188	3.46214e-36	8.08928e-32	0.241	0.074
CCDC39	1.85751	5.54611e-17	1.29585e-12	0.13	0.043
RPS29	1.85194	3.17722e-18	7.42357e-14	0.241	0.107
DEGS2	1.85059	2.34877e-19	5.48789e-15	0.115	0.033
DIMT1	1.84424	2.52463e-40	5.8988e-36	0.258	0.078
RPL18	1.84363	8.39907e-13	1.96244e-08	0.15	0.064
SYNE2	1.84087	9.9811e-154	2.33208e-149	0.712	0.185
GPR18	1.8369	6.33852e-26	1.481e-21	0.14	0.037
PIK3IP1	1.83671	3.2726e-57	7.64643e-53	0.388	0.126
MYL12A	1.82736	6.24773e-31	1.45978e-26	0.216	0.068
ZC3H8	1.82717	6.10844e-38	1.42724e-33	0.268	0.086
CACYBP	1.82387	2.22934e-14	5.20886e-10	0.123	0.044
RPL11	1.81298	5.94107e-29	1.38813e-24	0.291	0.115
GSDMB	1.81129	6.68845e-16	1.56276e-11	0.123	0.041
RPS27	1.80858	1.9923e-25	4.65502e-21	0.331	0.149
PAQR8	1.80662	5.79593e-49	1.35422e-44	0.338	0.109
RPS10	1.80627	2.17741e-16	5.08752e-12	0.18	0.073
LRIG1	1.80507	5.84221e-36	1.36503e-31	0.173	0.042
SLAMF6	1.80238	4.14918e-75	9.69457e-71	0.336	0.077
PBX4	1.79711	7.70336e-39	1.79989e-34	0.175	0.04
DPH5	1.79544	2.62931e-14	6.14337e-10	0.123	0.044
NCK2	1.79166	1.41769e-91	3.31243e-87	0.624	0.222
PFKP	1.78888	4.15343e-19	9.70449e-15	0.125	0.038
ESYT2	1.78805	2.42106e-74	5.65682e-70	0.551	0.205
GNB5	1.78736	2.22034e-38	5.18782e-34	0.173	0.04
TRADD	1.7864	1.359e-16	3.17529e-12	0.115	0.036
CDC42EP3-AS1	1.77825	2.31567e-63	5.41057e-59	0.246	0.05
ACAP1	1.77331	9.13033e-90	2.1333e-85	0.404	0.094
HMCES	1.77222	3.93475e-15	9.19354e-11	0.113	0.037
RPSA	1.77182	4.11592e-21	9.61684e-17	0.193	0.072
EEF1B2	1.7714	5.69646e-17	1.33098e-12	0.12	0.038
LCLAT1	1.76739	6.1432e-49	1.43536e-44	0.363	0.122
SKAP1	1.75796	1.7811e-211	4.16154e-207	0.917	0.228
RIC3	1.75754	4.34236e-24	1.01459e-19	0.138	0.038
RPL10A	1.75687	2.08218e-22	4.86502e-18	0.18	0.061
GRAP2	1.7539	1.91459e-162	4.47345e-158	0.604	0.122
PA2G4	1.75254	4.49398e-12	1.05002e-07	0.133	0.054
SLC12A2	1.75253	1.72687e-14	4.03483e-10	0.105	0.034
GIMAP5	1.74522	1.20049e-51	2.80494e-47	0.326	0.098
ARHGEF18	1.74484	3.05649e-76	7.14149e-72	0.569	0.209
RPS4X	1.74416	2.62033e-21	6.12241e-17	0.183	0.064
SARAF	1.74132	1.02622e-64	2.39775e-60	0.484	0.172
LINC01588	1.74034	9.30871e-47	2.17498e-42	0.293	0.087
GIMAP4	1.73816	2.52391e-37	5.8971e-33	0.246	0.075
MT-ND6	1.73642	5.15416e-28	1.20427e-23	0.19	0.058
TRAK2	1.73352	4.56411e-38	1.0664e-33	0.308	0.108
KIF3A	1.73213	2.52391e-14	5.89712e-10	0.103	0.033
STAT4	1.72759	3.1793e-149	7.42843e-145	0.602	0.129
CD226	1.72451	1.69552e-86	3.96158e-82	0.444	0.114
SLFN12L	1.7234	1.11215e-178	2.59854e-174	0.669	0.136
ITGB1	1.72309	2.18479e-33	5.10476e-29	0.444	0.226
RPL13	1.72112	1.44843e-23	3.38426e-19	0.298	0.131
TRAF3IP3	1.72073	2.68297e-96	6.26877e-92	0.584	0.183
C1orf56	1.71977	2.23991e-21	5.23356e-17	0.175	0.061
RPL39	1.71814	1.46496e-13	3.42288e-09	0.185	0.084
PDE7A	1.71067	3.2473e-122	7.58732e-118	0.805	0.324
RPL27A	1.7103	7.50897e-16	1.75447e-11	0.198	0.086
RPS19	1.70586	2.13155e-28	4.98037e-24	0.281	0.109
C17orf67	1.70468	2.94574e-18	6.88272e-14	0.115	0.034
CHD3	1.7019	1.01314e-41	2.3672e-37	0.353	0.13
LINC01934	1.69979	1.41841e-123	3.31413e-119	0.496	0.106
SLFN5	1.69798	3.00578e-71	7.02301e-67	0.471	0.15
CKMT2-AS1	1.69788	4.34187e-22	1.01448e-17	0.195	0.07
RPS3A	1.6975	7.63203e-23	1.78322e-18	0.243	0.097
ATP1A1-AS1	1.69632	2.22294e-24	5.19391e-20	0.185	0.061
APOLD1	1.68781	2.4211e-39	5.6569e-35	0.208	0.054
PTPRCAP	1.68728	5.4188e-17	1.2661e-12	0.105	0.03
KLRK1-AS1	1.68494	2.18371e-21	5.10225e-17	0.148	0.046
SGTB	1.68389	1.52278e-21	3.55797e-17	0.185	0.066
PRKAR1B	1.6766	1.72768e-28	4.03673e-24	0.135	0.032
ZNF101	1.67638	1.76685e-36	4.12823e-32	0.195	0.051
C12orf42	1.67608	1.13567e-20	2.6535e-16	0.128	0.037
CD2	1.67462	1.77325e-116	4.1432e-112	0.434	0.085
BCL2	1.67396	2.28908e-76	5.34843e-72	0.767	0.401
AMMECR1	1.67291	9.09938e-34	2.12607e-29	0.276	0.095
TMEM63A	1.6721	1.09155e-56	2.5504e-52	0.431	0.152
CRADD-AS1	1.66928	3.67922e-16	8.59649e-12	0.178	0.072
PPIB	1.66477	1.33923e-12	3.1291e-08	0.118	0.044
LINC01138	1.66095	5.06807e-72	1.18416e-67	0.474	0.152
LSM4	1.6591	3.85437e-12	9.00573e-08	0.128	0.051
SEPTIN1	1.65769	1.9951e-22	4.66154e-18	0.123	0.033
UQCC6	1.65664	3.79227e-10	8.86065e-06	0.103	0.04
LINC01036	1.65116	1.48041e-18	3.45898e-14	0.118	0.035
SUN2	1.64822	3.26261e-46	7.62309e-42	0.341	0.113
TMEM131L	1.64407	3.05446e-85	7.13675e-81	0.687	0.283
NDUFV2-AS1	1.64203	3.95374e-19	9.23791e-15	0.175	0.065
ZRANB2-AS1	1.64148	5.10464e-14	1.1927e-09	0.133	0.05
LAT	1.64051	2.12929e-46	4.9751e-42	0.213	0.049
CCDC88C	1.63923	9.54555e-104	2.23032e-99	0.536	0.141
CYB561D1	1.63653	8.47469e-23	1.98011e-18	0.135	0.038
RPL30	1.63642	5.359e-13	1.25213e-08	0.198	0.094
C21orf62-AS1	1.63592	1.52757e-16	3.56917e-12	0.103	0.03
TBC1D10C	1.63248	5.43781e-59	1.27054e-54	0.253	0.055
MCUB	1.63197	5.94369e-70	1.38874e-65	0.599	0.244
PIGK	1.63176	6.28018e-21	1.46736e-16	0.183	0.066
DIPK1A	1.62913	4.80117e-61	1.12179e-56	0.444	0.151
RPS26	1.62904	2.73322e-08	0.000638617	0.123	0.058
ADAM19	1.62875	5.18859e-39	1.21231e-34	0.226	0.061
TRPC1	1.62842	5.68068e-14	1.32729e-09	0.11	0.037
C1RL	1.62214	3.51896e-12	8.22206e-08	0.125	0.049
TMEM123	1.62126	9.71775e-47	2.27055e-42	0.424	0.166
ZEB1	1.62008	4.87374e-84	1.13875e-79	0.541	0.171
JADE1	1.6187	3.16319e-19	7.39079e-15	0.19	0.073
ACAT1	1.61642	1.98686e-21	4.6423e-17	0.256	0.111
MYH11	1.61386	2.68135e-31	6.26497e-27	0.266	0.094
RPL9	1.61369	2.0144e-19	4.70664e-15	0.223	0.094
RPL41	1.61357	1.84656e-34	4.31448e-30	0.441	0.206
SLA2	1.61332	1.002e-17	2.34117e-13	0.113	0.033
SIDT1	1.61295	1.49028e-91	3.48204e-87	0.398	0.089
IL32	1.61225	2.91542e-30	6.81189e-26	0.14	0.033
KIF2A	1.60608	8.31912e-70	1.94376e-65	0.544	0.202
JAK3	1.60588	6.02622e-58	1.40803e-53	0.366	0.11
MTERF4	1.60243	6.57116e-34	1.53535e-29	0.303	0.112
SLC7A6OS	1.60044	2.53381e-30	5.92025e-26	0.358	0.158
ISG20	1.595	3.46195e-42	8.08886e-38	0.185	0.042
HERC6	1.59265	7.78787e-24	1.81963e-19	0.218	0.08
RPA3	1.58952	1.78425e-29	4.16891e-25	0.301	0.121
RPS16	1.58926	1.43873e-18	3.3616e-14	0.188	0.073
RPS15A	1.58806	1.28712e-13	3.00737e-09	0.183	0.081
GIMAP2	1.58777	1.23079e-22	2.87574e-18	0.19	0.067
RPS7	1.58319	1.39538e-16	3.26031e-12	0.183	0.074
NR3C2	1.58294	4.88388e-58	1.14112e-53	0.569	0.251
CYTIP	1.58079	5.37845e-74	1.25668e-69	0.506	0.166
RPL38	1.57922	1.25291e-15	2.92742e-11	0.198	0.086
SIDT2	1.57755	1.32059e-16	3.08555e-12	0.203	0.087
DIAPH1-AS1	1.57617	2.36817e-13	5.53323e-09	0.113	0.04
INPP5A	1.57466	2.44134e-15	5.70419e-11	0.168	0.068
RPL19	1.57239	1.21791e-13	2.84564e-09	0.175	0.077
ZHX2	1.57216	1.06798e-61	2.49534e-57	0.491	0.179
RPL7	1.57075	3.03681e-14	7.0955e-10	0.155	0.063
NUDCD1	1.56577	3.91147e-10	9.13916e-06	0.105	0.042
PPM1K	1.56519	2.58535e-23	6.04066e-19	0.211	0.077
HSPA2-AS1	1.56394	9.27375e-15	2.16681e-10	0.173	0.073
TNFAIP8	1.56114	8.17887e-100	1.91099e-95	0.805	0.359
MT-ND4L	1.56072	4.80602e-15	1.12293e-10	0.14	0.052
STK38	1.56067	5.12648e-70	1.1978e-65	0.629	0.273
BICDL1	1.55705	1.0706e-54	2.50146e-50	0.231	0.05
UBA52	1.55698	6.22266e-10	1.45392e-05	0.11	0.045
HINT1	1.55158	3.66752e-15	8.56915e-11	0.163	0.065
CASP6	1.55105	2.04699e-17	4.78279e-13	0.155	0.056
RPL34-DT	1.55046	5.41319e-14	1.26479e-09	0.11	0.037
TSC22D1	1.54968	1.035e-21	2.41827e-17	0.251	0.105
RASA3	1.54968	3.68813e-79	8.61732e-75	0.659	0.268
DNAJA3	1.54895	1.26619e-13	2.95844e-09	0.148	0.059
MRNIP	1.54245	1.37082e-12	3.20292e-08	0.148	0.063
RUVBL1	1.54124	1.06468e-17	2.48763e-13	0.153	0.054
HMGN4	1.54009	2.17742e-11	5.08754e-07	0.108	0.041
FKBP3	1.53968	1.47364e-08	0.000344316	0.125	0.059
JMY	1.53943	1.56936e-15	3.66681e-11	0.188	0.08
RPS28	1.53638	1.98923e-16	4.64785e-12	0.236	0.109
ZAP70	1.53617	4.70671e-75	1.09972e-70	0.291	0.059
PCED1B	1.53563	8.32445e-97	1.94501e-92	0.84	0.407
CCDC7	1.53115	1.33018e-50	3.10798e-46	0.451	0.173
RPS14	1.53076	4.05744e-21	9.4802e-17	0.233	0.093
TRDMT1	1.5286	1.51469e-16	3.53907e-12	0.148	0.053
ACVR1	1.52822	2.21896e-16	5.18461e-12	0.223	0.103
SPTAN1	1.52716	1.45506e-25	3.39975e-21	0.246	0.093
IL2RA	1.52226	1.30021e-20	3.03794e-16	0.123	0.035
CARNMT1-AS1	1.52205	2.0067e-11	4.68865e-07	0.105	0.039
PTPN4	1.52201	3.79803e-76	8.87409e-72	0.559	0.195
TRIM73	1.52151	2.61156e-16	6.1019e-12	0.148	0.054
LIMD2	1.52002	1.73583e-58	4.05577e-54	0.401	0.127
SFI1	1.51918	7.98498e-56	1.86569e-51	0.464	0.17
ZBTB25	1.51908	1.9413e-22	4.53586e-18	0.238	0.095
ANO9	1.51726	1.59939e-20	3.73697e-16	0.105	0.027
MT-ATP6	1.51512	3.1144e-53	7.2768e-49	0.576	0.256
FYN	1.51504	5.98863e-127	1.39924e-122	0.767	0.242
EIF4E3	1.51233	6.84332e-37	1.59894e-32	0.273	0.088
ZNF429	1.51154	1.96917e-15	4.60096e-11	0.17	0.069
TSPOAP1-AS1	1.51137	3.93791e-56	9.20093e-52	0.383	0.12
LINC02951	1.5107	2.04557e-10	4.77947e-06	0.123	0.052
ARID5B	1.50577	7.49733e-40	1.75175e-35	0.486	0.232
NLRC3	1.50426	2.08217e-70	4.86499e-66	0.308	0.068
TTC39B	1.50178	1.68412e-49	3.93494e-45	0.326	0.098
PIK3CD-AS2	1.5008	2.10052e-30	4.90785e-26	0.268	0.097
SEMA4D	1.49947	1.45533e-83	3.40037e-79	0.639	0.238
DYRK2	1.49917	5.97401e-16	1.39583e-11	0.148	0.055
VAMP2	1.49891	1.17262e-10	2.73983e-06	0.11	0.044
PRKY	1.49671	2.69478e-52	6.29636e-48	0.446	0.167
TMA7	1.49625	3.30572e-13	7.72382e-09	0.143	0.058
ZNF337-AS1	1.49559	2.04514e-08	0.000477848	0.125	0.059
SNHG29	1.4943	6.00988e-14	1.40421e-09	0.11	0.037
STK17A	1.49287	3.9747e-57	9.28689e-53	0.509	0.198
ATP10A	1.49268	2.06575e-45	4.82662e-41	0.388	0.139
MAST4	1.49025	6.03633e-36	1.41039e-31	0.183	0.046
IKBKE	1.48961	9.39099e-19	2.1942e-14	0.125	0.038
PACS1	1.48934	5.87326e-86	1.37229e-81	0.845	0.45
MAPKAPK5-AS1	1.48798	2.37361e-10	5.54595e-06	0.103	0.04
ECHDC2	1.48493	3.07096e-17	7.1753e-13	0.15	0.053
CDKL1	1.48315	2.83216e-11	6.61735e-07	0.128	0.053
ZNF862	1.47993	1.0491e-17	2.45121e-13	0.165	0.062
LINC01089	1.47972	4.70511e-14	1.09935e-09	0.208	0.098
ZNF546	1.47951	3.8587e-11	9.01585e-07	0.14	0.061
TARS3	1.47914	3.3852e-31	7.90952e-27	0.318	0.126
HNRNPK-AS1	1.47879	3.4332e-25	8.02168e-21	0.338	0.158
RPLP2	1.47322	7.00405e-17	1.6365e-12	0.221	0.097
PPP1R2	1.4732	1.24969e-38	2.9199e-34	0.396	0.162
MT-CYB	1.46907	6.99388e-51	1.63412e-46	0.486	0.194
ITPKB	1.46738	1.26832e-69	2.96343e-65	0.559	0.209
PIM1	1.46516	1.23129e-08	0.000287691	0.118	0.053
ARL4C	1.46303	1.35239e-40	3.15985e-36	0.241	0.067
SNRPN	1.46175	2.0415e-14	4.76996e-10	0.143	0.054
CLDND1	1.46057	2.63738e-16	6.16224e-12	0.193	0.082
ANKRD23	1.45979	4.02718e-16	9.4095e-12	0.19	0.08
BTG1	1.45926	6.80996e-50	1.59115e-45	0.421	0.153
POLR1C	1.45762	9.31634e-13	2.17676e-08	0.175	0.08
ANAPC16	1.45735	9.69929e-27	2.26624e-22	0.326	0.143
CEBPZ	1.45628	5.58773e-17	1.30557e-12	0.216	0.094
RPS8	1.4562	5.17481e-12	1.2091e-07	0.206	0.102
BZW2	1.45458	1.48263e-08	0.000346417	0.11	0.049
NOL7	1.45277	2.58319e-15	6.03562e-11	0.17	0.069
TTC12	1.4506	7.96687e-15	1.86146e-10	0.15	0.058
RPS15	1.45051	8.41255e-12	1.96559e-07	0.155	0.068
URGCP	1.4503	9.85997e-20	2.30378e-15	0.233	0.098
ZNF737	1.44933	2.80807e-14	6.56105e-10	0.128	0.046
ABCA5	1.44828	1.74941e-24	4.0875e-20	0.231	0.086
GALT	1.44758	7.27654e-11	1.70016e-06	0.118	0.047
RPL35A	1.44711	4.21814e-19	9.8557e-15	0.206	0.082
SERBP1	1.44698	4.6412e-19	1.08442e-14	0.258	0.118
GUK1	1.44606	1.29918e-14	3.03553e-10	0.138	0.051
LANCL1	1.44597	4.02349e-15	9.40087e-11	0.16	0.064
RPL27	1.4457	1.72716e-08	0.00040355	0.108	0.047
ZC3HAV1	1.44501	8.73953e-74	2.04199e-69	0.682	0.299
SYNC	1.44484	2.39035e-13	5.58505e-09	0.183	0.083
CALM1	1.44428	4.2468e-32	9.92264e-28	0.321	0.127
LINC01237	1.44381	4.59532e-33	1.0737e-28	0.223	0.067
ATP1A1	1.44107	1.04744e-22	2.44734e-18	0.268	0.114
PVT1	1.44106	1.84566e-67	4.31238e-63	0.549	0.201
ODF2L	1.44104	6.80353e-32	1.58965e-27	0.346	0.145
RORA	1.44012	7.83389e-90	1.83039e-85	0.622	0.204
SPTBN1	1.43874	1.28206e-36	2.99553e-32	0.316	0.112
RPS23	1.43858	1.98888e-13	4.64701e-09	0.19	0.087
NAA38	1.43836	2.85234e-11	6.66449e-07	0.108	0.041
CFAP36	1.43644	4.59992e-17	1.07477e-12	0.175	0.068
MT-ND3	1.4355	4.81049e-39	1.12397e-34	0.612	0.327
RPLP1	1.43352	1.13267e-13	2.64649e-09	0.266	0.141
CDC25B	1.43264	5.33998e-09	0.000124769	0.108	0.046
GPR174	1.43154	8.0666e-61	1.88476e-56	0.256	0.055
CD44-AS1	1.43042	7.93598e-14	1.85424e-09	0.11	0.038
GABPB2	1.42935	6.04491e-13	1.41239e-08	0.193	0.092
GPHN	1.42558	1.05023e-32	2.45385e-28	0.456	0.228
CEP85L	1.42261	3.37399e-77	7.88333e-73	0.709	0.314
RPS6	1.42079	6.56529e-20	1.53398e-15	0.256	0.113
MT-ND4	1.42054	3.60247e-40	8.41717e-36	0.429	0.178
PITPNC1	1.41924	6.95035e-92	1.62395e-87	0.794	0.347
C21orf91	1.41795	5.39651e-19	1.26089e-14	0.143	0.046
RPL29	1.41767	7.38006e-10	1.72435e-05	0.12	0.051
MPHOSPH8	1.41758	5.88581e-44	1.37522e-39	0.559	0.287
PRKCH	1.41476	5.75696e-134	1.34511e-129	0.86	0.307
NUP210	1.41376	1.09148e-39	2.55024e-35	0.328	0.114
MORC2	1.41345	2.7186e-12	6.35201e-08	0.143	0.059
RPL17	1.41177	8.16231e-09	0.000190712	0.17	0.09
FAM227B	1.41035	4.95118e-11	1.15684e-06	0.115	0.045
MAK	1.40935	2.72895e-14	6.37619e-10	0.206	0.096
TBPL1	1.40894	8.12916e-13	1.89938e-08	0.133	0.052
RPS13	1.40788	1.62818e-09	3.80424e-05	0.148	0.071
KIZ-AS1	1.40651	1.03153e-08	0.000241017	0.115	0.051
BBIP1	1.40642	3.11996e-12	7.28979e-08	0.17	0.078
HLA-A	1.40554	8.32115e-58	1.94424e-53	0.569	0.242
H1-10	1.40268	1.19862e-09	2.80059e-05	0.1	0.04
CBLL1	1.40097	4.82585e-11	1.12756e-06	0.128	0.053
TSGA10	1.4008	5.76176e-11	1.34624e-06	0.125	0.052
MAGI3	1.40015	5.0953e-10	1.19052e-05	0.14	0.064
MT-ND2	1.39837	3.13771e-48	7.33126e-44	0.451	0.175
SH3YL1	1.39717	3.9079e-11	9.13082e-07	0.168	0.08
RARRES1	1.39395	1.25841e-07	0.00294029	0.118	0.057
SNHG3	1.39367	1.10139e-09	2.5734e-05	0.11	0.046
RHD	1.39361	3.2302e-19	7.54735e-15	0.195	0.075
MPZL3	1.39315	3.6999e-23	8.64481e-19	0.138	0.039
PAICS	1.39292	7.92831e-09	0.000185245	0.12	0.055
MT-ATP8	1.3904	4.12291e-14	9.63319e-10	0.145	0.056
LRRC8C-DT	1.38904	1.60821e-18	3.75758e-14	0.168	0.061
MAGED1	1.38797	1.5035e-27	3.51294e-23	0.301	0.124
ADAMTS17	1.38781	3.517e-24	8.21747e-20	0.135	0.036
TOMM20	1.38696	7.60941e-10	1.77794e-05	0.113	0.047
PLA2G12A	1.3864	3.97655e-07	0.0092912	0.11	0.053
TENM1	1.38313	5.07751e-30	1.18636e-25	0.17	0.046
RPL8	1.38249	1.22504e-14	2.8623e-10	0.148	0.057
XPC-AS1	1.38243	5.63871e-09	0.000131749	0.11	0.047
RPL28	1.38095	3.0964e-08	0.000723474	0.163	0.086
KPNA5	1.38089	2.30536e-23	5.38647e-19	0.311	0.142
GMCL1	1.38026	2.74646e-10	6.41711e-06	0.138	0.062
ACTR6	1.37943	1.31094e-10	3.06301e-06	0.125	0.053
EHBP1-AS1	1.37792	2.67002e-07	0.0062385	0.113	0.054
GIMAP1	1.37644	4.26067e-19	9.95505e-15	0.155	0.053
BTN3A1	1.37635	8.40776e-42	1.96447e-37	0.383	0.142
RPL3	1.37568	1.96224e-23	4.58478e-19	0.263	0.108
ACO1	1.37509	1.91491e-08	0.00044742	0.158	0.082
STAT5B	1.37398	5.51033e-59	1.28749e-54	0.586	0.253
STK26	1.37382	6.18474e-17	1.44506e-12	0.125	0.04
RPS24	1.37293	4.17684e-30	9.7592e-26	0.378	0.167
ANKRD36B	1.37208	7.825e-14	1.82831e-09	0.185	0.083
EEF1D	1.37078	1.18587e-18	2.77078e-14	0.201	0.08
ZNF506	1.37063	1.55034e-23	3.62237e-19	0.333	0.159
RPL13A	1.36918	2.05098e-10	4.79212e-06	0.218	0.119
ZC4H2	1.36898	1.38776e-11	3.2425e-07	0.128	0.052
RPL36	1.36853	2.92661e-11	6.83802e-07	0.168	0.078
TMC8	1.36761	2.54935e-79	5.95655e-75	0.566	0.189
TMEM245	1.36614	1.95604e-28	4.57028e-24	0.371	0.171
RPL15	1.36596	2.72971e-12	6.37798e-08	0.168	0.076
BCR	1.36538	5.47645e-16	1.27957e-11	0.158	0.06
B2M	1.36429	8.62682e-69	2.01566e-64	0.85	0.525
RPS2	1.36198	2.1595e-11	5.04567e-07	0.228	0.122
TMEM106B	1.36154	4.77786e-17	1.11635e-12	0.185	0.074
SET	1.35939	5.80974e-07	0.0135745	0.12	0.061
LPCAT3	1.3593	3.85546e-11	9.00829e-07	0.183	0.09
MEAK7	1.35865	2.74319e-11	6.40945e-07	0.14	0.061
ANXA6	1.35797	4.18846e-24	9.78634e-20	0.201	0.068
NAPEPLD	1.35521	4.88465e-08	0.0011413	0.108	0.049
NAA16	1.35382	6.77865e-24	1.58383e-19	0.341	0.163
EVL	1.35359	2.14248e-77	5.00591e-73	0.757	0.358
CLN5	1.35295	9.16246e-13	2.14081e-08	0.198	0.095
RSBN1	1.35054	5.15579e-13	1.20465e-08	0.221	0.111
TRMT10B	1.35049	7.78053e-19	1.81792e-14	0.263	0.121
RPL34	1.34897	1.9881e-12	4.6452e-08	0.246	0.129
RPS27A	1.34853	1.2349e-17	2.88533e-13	0.233	0.102
RPL31	1.34787	4.94135e-17	1.15455e-12	0.228	0.103
LINC02100	1.34771	1.20132e-17	2.80689e-13	0.18	0.07
PDE5A	1.34715	2.17188e-15	5.07459e-11	0.258	0.13
MPRIP	1.34589	2.03447e-18	4.75354e-14	0.258	0.12
SUB1	1.34378	5.33256e-27	1.24595e-22	0.308	0.13
CYLD	1.34007	1.28407e-34	3.00024e-30	0.491	0.255
DNASE1	1.34006	5.55891e-18	1.29884e-13	0.223	0.096
ARHGEF3	1.33999	1.21965e-75	2.84972e-71	0.689	0.288
TCP11L2	1.3385	3.25525e-18	7.60588e-14	0.201	0.081
RPP38	1.33618	3.47623e-26	8.12221e-22	0.281	0.111
RBL2	1.33527	2.08466e-58	4.8708e-54	0.639	0.305
RPL35	1.33377	5.35057e-16	1.25016e-11	0.195	0.083
GUCY2C-AS1	1.33195	1.69762e-10	3.9665e-06	0.14	0.062
COMMD2	1.33183	2.64543e-07	0.00618105	0.108	0.051
CASTOR3P	1.33127	1.64941e-29	3.85384e-25	0.276	0.102
EEF1G	1.33021	1.14545e-12	2.67634e-08	0.135	0.054
BICRA-AS1	1.3295	4.68882e-13	1.09554e-08	0.113	0.04
TBC1D19	1.32901	7.20987e-13	1.68459e-08	0.173	0.077
RPL5	1.32826	4.24531e-16	9.91916e-12	0.253	0.123
MSI2	1.3252	1.47968e-74	3.45727e-70	0.634	0.242
RPL24	1.32519	6.67367e-15	1.5593e-10	0.208	0.094
TSPAN32	1.32461	1.54152e-13	3.60176e-09	0.143	0.056
CASK	1.32309	1.22864e-58	2.87073e-54	0.634	0.302
CD48	1.32083	3.88696e-26	9.08189e-22	0.236	0.084
CCDC66	1.32039	1.09129e-33	2.54979e-29	0.414	0.187
KIAA0586	1.31995	4.3135e-15	1.00785e-10	0.241	0.118
NSD3	1.31933	7.18258e-42	1.67821e-37	0.564	0.296
RNF126	1.31892	4.64254e-09	0.000108473	0.1	0.041
PLPP1	1.31666	1.85995e-23	4.34578e-19	0.231	0.088
RPS18	1.31646	2.05013e-13	4.79012e-09	0.236	0.116
MT-CO3	1.31601	1.35025e-50	3.15486e-46	0.612	0.292
PCGF5	1.31512	3.28749e-39	7.68123e-35	0.479	0.222
PSMB9	1.31498	7.89346e-25	1.84431e-20	0.241	0.09
DUSP16	1.31479	1.42235e-23	3.32332e-19	0.368	0.184
CRTC3-AS1	1.31471	1.55472e-07	0.0036326	0.113	0.054
MFSD6	1.31455	6.20464e-26	1.44971e-21	0.328	0.144
PRPF38A	1.31253	4.96297e-08	0.0011596	0.128	0.062
SPDYE2	1.31219	1.94286e-07	0.0045395	0.11	0.052
SUPT3H	1.31159	2.73674e-38	6.39439e-34	0.524	0.264
GOLGA8A	1.30994	2.58718e-22	6.04495e-18	0.288	0.127
CCNG1	1.30927	6.7737e-08	0.00158268	0.11	0.051
RPL37	1.30233	7.9837e-20	1.86539e-15	0.293	0.137
RPL32	1.30179	4.2093e-12	9.83503e-08	0.213	0.107
CRTC3	1.30153	5.37578e-27	1.25605e-22	0.421	0.217
NEMP2	1.30109	1.93767e-11	4.52736e-07	0.118	0.046
ZNF567	1.30107	1.10665e-08	0.000258569	0.115	0.051
PPP1CC	1.30097	8.77325e-09	0.000204987	0.138	0.066
CCSER2	1.29863	3.80615e-55	8.89308e-51	0.617	0.29
EMG1	1.29634	5.03309e-09	0.000117598	0.143	0.069
ZNF626	1.29418	1.05538e-07	0.00246591	0.123	0.06
NMRAL1	1.29251	7.65779e-18	1.78924e-13	0.213	0.089
DENND2D	1.29251	2.97643e-27	6.95444e-23	0.258	0.095
EPHA1-AS1	1.29163	9.41284e-11	2.19931e-06	0.178	0.087
SNHG22	1.28838	6.81468e-13	1.59225e-08	0.123	0.046
IL27RA	1.28817	6.51168e-23	1.52145e-18	0.15	0.045
FAM107B	1.28748	1.17366e-62	2.74226e-58	0.569	0.223
MT-ND5	1.28656	1.51035e-21	3.52894e-17	0.268	0.115
FLNA	1.28633	2.80692e-17	6.55836e-13	0.185	0.073
MAT2B	1.28473	2.42996e-09	5.67761e-05	0.118	0.051
G2E3-AS1	1.28468	4.97644e-08	0.00116275	0.118	0.055
SEPTIN6	1.28274	4.85019e-56	1.13325e-51	0.584	0.255
FAM98B	1.28176	1.61033e-09	3.76254e-05	0.145	0.069
RPS20	1.28052	4.55996e-12	1.06543e-07	0.168	0.076
MYCBP2-AS1	1.27727	6.42008e-22	1.50005e-17	0.388	0.204
ZBTB47-AS1	1.27558	2.94639e-18	6.88424e-14	0.326	0.172
MAN1C1	1.2732	2.15978e-28	5.04633e-24	0.336	0.144
RPL14	1.27046	1.12592e-07	0.00263072	0.153	0.081
NAP1L4	1.2653	7.76975e-36	1.8154e-31	0.484	0.237
PGGHG	1.26527	3.36868e-22	7.87092e-18	0.188	0.065
TMBIM6	1.26514	5.88801e-14	1.37573e-09	0.258	0.136
KYAT1	1.26476	2.94143e-11	6.87266e-07	0.1	0.036
AGBL5	1.26182	4.25096e-14	9.93236e-10	0.195	0.089
GPSM3	1.26066	2.51365e-11	5.87314e-07	0.125	0.051
EEF2	1.25875	3.20343e-07	0.00748483	0.1	0.046
LZIC	1.25702	1.62306e-07	0.00379227	0.1	0.045
RPL37A	1.25581	1.20217e-20	2.80888e-16	0.288	0.131
GTPBP2	1.25356	1.20056e-07	0.0028051	0.158	0.086
NOL4L	1.25019	2.84083e-43	6.63759e-39	0.373	0.133
ANGPT2	1.24879	9.02043e-13	2.10762e-08	0.241	0.126
RETREG3	1.24787	4.82909e-16	1.12832e-11	0.253	0.122
GAS5	1.24593	5.36746e-14	1.25411e-09	0.208	0.097
DUOX1	1.2458	1.27812e-10	2.98633e-06	0.133	0.057
ARHGAP15	1.24471	2.46184e-98	5.75208e-94	0.972	0.77
GRK6	1.24393	7.24337e-11	1.69241e-06	0.13	0.055
SERP1	1.24207	1.48056e-16	3.45934e-12	0.278	0.14
LINC03076	1.24175	1.0946e-19	2.55753e-15	0.388	0.212
SLC25A42	1.24127	6.67678e-13	1.56003e-08	0.128	0.048
POLR3E	1.23982	2.09028e-10	4.88393e-06	0.158	0.074
TNIK	1.23824	1.93806e-116	4.52829e-112	0.654	0.182
CDC42SE1	1.23778	6.91977e-28	1.6168e-23	0.356	0.159
LINC00513	1.23762	4.73358e-44	1.106e-39	0.599	0.304
IGF1R	1.2376	2.82122e-22	6.59179e-18	0.358	0.181
PSMB8	1.23712	4.35228e-11	1.01691e-06	0.105	0.04
CARD11	1.23652	1.73431e-82	4.05221e-78	0.619	0.211
RPL21	1.23623	7.20624e-12	1.68374e-07	0.233	0.124
SEC22C	1.23515	1.97457e-09	4.61358e-05	0.145	0.069
BCKDHB	1.23312	2.21612e-12	5.17796e-08	0.233	0.123
MPHOSPH9	1.22992	1.25887e-23	2.94134e-19	0.326	0.151
SNHG8	1.22932	6.92088e-14	1.61706e-09	0.135	0.051
CAPN2	1.2286	5.93695e-17	1.38717e-12	0.263	0.127
POLH	1.2251	1.53315e-11	3.58221e-07	0.138	0.058
CAMKMT	1.22295	6.85398e-31	1.60143e-26	0.541	0.304
RPL7A	1.22165	7.71427e-11	1.80244e-06	0.165	0.078
MRPS31	1.2216	1.47492e-16	3.44616e-12	0.243	0.114
SPDYE3	1.2201	1.05063e-13	2.45479e-09	0.201	0.092
ANKRD46	1.22003	6.98214e-08	0.00163138	0.115	0.054
AK3	1.21498	5.80977e-11	1.35745e-06	0.158	0.072
RBL1	1.21495	1.55166e-22	3.62545e-18	0.278	0.119
MT-ND1	1.21361	2.76236e-30	6.45426e-26	0.439	0.209
GCFC2	1.21219	8.16801e-08	0.00190846	0.183	0.105
ERCC6L2-AS1	1.20785	7.32715e-13	1.71199e-08	0.218	0.108
HLA-B	1.20731	1.87363e-61	4.37774e-57	0.702	0.348
SELPLG	1.20616	2.85628e-18	6.6737e-14	0.138	0.045
NECAP1	1.20213	1.12955e-08	0.00026392	0.148	0.074
ZNF565	1.19886	1.56975e-19	3.66772e-15	0.306	0.15
RPL6	1.19872	6.04389e-11	1.41215e-06	0.193	0.097
RPL4	1.19815	1.53166e-10	3.57872e-06	0.148	0.067
ARL6IP5	1.19793	3.36813e-16	7.86964e-12	0.241	0.113
USP20	1.19761	2.42706e-23	5.67082e-19	0.228	0.085
STN1	1.19704	2.44969e-13	5.72371e-09	0.15	0.061
SLC16A7	1.19662	1.51844e-34	3.54784e-30	0.411	0.176
LMO7	1.19606	1.11345e-07	0.00260158	0.103	0.046
TSTD3	1.19592	4.15571e-13	9.70982e-09	0.241	0.126
SPN	1.19561	2.82846e-16	6.60869e-12	0.128	0.042
UBA6-DT	1.19497	5.7253e-08	0.00133772	0.14	0.071
PARP15	1.19377	1.57642e-29	3.68331e-25	0.313	0.123
SLAMF1	1.19306	4.55227e-27	1.06364e-22	0.155	0.041
FAM217A	1.19266	9.79688e-07	0.0228904	0.118	0.06
HLA-F	1.19263	2.76331e-26	6.45646e-22	0.333	0.145
PHF10	1.19209	6.14965e-07	0.0143687	0.113	0.056
IL6ST	1.19141	7.21833e-27	1.68656e-22	0.511	0.29
USP45	1.19024	3.79777e-09	8.87349e-05	0.201	0.111
ALG6	1.18842	1.50597e-10	3.51869e-06	0.153	0.07
MT-CO1	1.18842	2.33233e-45	5.44949e-41	0.584	0.277
SNHG6	1.18658	5.27188e-16	1.23178e-11	0.211	0.092
GGPS1	1.1849	2.16111e-10	5.04944e-06	0.148	0.068
ITGA4	1.18165	1.3105e-34	3.06199e-30	0.559	0.3
METTL4	1.17978	2.59251e-07	0.00605739	0.105	0.049
ZNF573	1.1793	1.21314e-07	0.0028345	0.145	0.075
MT-CO2	1.17828	1.3291e-42	3.10544e-38	0.556	0.266
REXO4	1.17823	1.06486e-06	0.0248804	0.12	0.062
SLC7A6	1.17437	5.00399e-25	1.16918e-20	0.363	0.171
NXPE3	1.17436	7.99249e-10	1.86744e-05	0.138	0.063
COX20	1.17312	1.00464e-11	2.34734e-07	0.201	0.1
KRI1	1.173	4.12643e-10	9.6414e-06	0.118	0.049
TLE5	1.1726	1.59976e-11	3.73784e-07	0.163	0.074
RABL3	1.17205	2.31184e-07	0.00540161	0.133	0.068
SARS1	1.17166	1.75939e-09	4.11081e-05	0.155	0.076
EOGT-DT	1.17054	1.63721e-06	0.0382535	0.148	0.083
SUSD3	1.17049	3.65486e-16	8.53957e-12	0.125	0.041
CCND3	1.17009	9.59134e-81	2.24102e-76	0.907	0.509
WDR5B-DT	1.16982	1.6913e-10	3.95172e-06	0.16	0.076
NSA2	1.16816	3.3614e-08	0.000785391	0.13	0.063
XPO5	1.16715	4.87705e-07	0.0113952	0.133	0.069
RPS4Y1	1.16569	6.24395e-10	1.4589e-05	0.123	0.053
NPAT	1.16532	3.48272e-25	8.13737e-21	0.341	0.156
CNOT6L	1.16477	1.03533e-43	2.41904e-39	0.574	0.279
NFKB1	1.16236	1.06091e-36	2.47882e-32	0.534	0.273
ANXA2R-OT1	1.16224	1.05071e-17	2.45498e-13	0.251	0.114
LPIN1	1.15905	9.09753e-17	2.12564e-12	0.213	0.091
ATF7IP2	1.15891	3.49105e-31	8.15684e-27	0.378	0.163
LINC02316	1.15861	2.1805e-07	0.00509473	0.123	0.061
SNHG1	1.15858	3.61858e-08	0.000845481	0.128	0.061
NACA	1.15835	1.61097e-11	3.76403e-07	0.175	0.083
ELOVL5	1.15733	6.41136e-29	1.49801e-24	0.348	0.149
ANKRD17-DT	1.15575	6.65633e-07	0.0155525	0.125	0.064
TMEM179B	1.15509	1.56198e-06	0.0364956	0.123	0.064
FAU	1.14845	7.18049e-11	1.67772e-06	0.158	0.072
CLYBL	1.14837	6.35627e-16	1.48514e-11	0.331	0.182
CHURC1	1.14711	9.27237e-22	2.16649e-17	0.353	0.177
TTC19	1.14659	4.20177e-29	9.81742e-25	0.496	0.267
THUMPD3-AS1	1.14612	5.40448e-15	1.26276e-10	0.301	0.164
XKR6	1.14423	1.10221e-27	2.57531e-23	0.454	0.231
TRMT13	1.143	3.0459e-11	7.11674e-07	0.208	0.108
SLC39A10	1.14152	1.97216e-29	4.60794e-25	0.383	0.173
MAN1A2	1.14148	7.97274e-24	1.86283e-19	0.456	0.253
DENND6A-AS1	1.14049	3.51034e-15	8.20192e-11	0.263	0.134
ANKRA2	1.13915	5.68256e-07	0.0132773	0.108	0.052
SERF2	1.13907	1.07671e-08	0.000251572	0.15	0.075
SSBP3	1.13695	8.27068e-18	1.93244e-13	0.258	0.118
CNST	1.13664	2.90687e-34	6.7919e-30	0.461	0.214
ERAP2	1.13617	1.07145e-27	2.50345e-23	0.353	0.156
RAPGEF6	1.13598	3.73715e-49	8.73185e-45	0.712	0.401
SERINC1	1.13587	4.33826e-14	1.01363e-09	0.288	0.159
TMEM156	1.134	3.05594e-12	7.14021e-08	0.165	0.073
SVIL	1.12865	5.71522e-26	1.33536e-21	0.321	0.138
HMOX2	1.12798	5.20256e-17	1.21558e-12	0.193	0.078
C18orf25	1.12726	1.8092e-14	4.2272e-10	0.286	0.155
PSME1	1.12653	1.16323e-11	2.7179e-07	0.115	0.044
CEBPZOS	1.12639	1.57792e-10	3.6868e-06	0.19	0.097
CARNMT1	1.12624	5.50998e-11	1.28741e-06	0.15	0.067
ZNF33B	1.12545	8.06406e-19	1.88417e-14	0.281	0.134
EML2	1.1253	2.99038e-08	0.000698703	0.11	0.049
APOL3	1.12483	7.94384e-17	1.85608e-12	0.206	0.087
RPL36A	1.12368	3.9525e-12	9.23502e-08	0.198	0.096
GPSM2	1.12364	1.24229e-06	0.029026	0.206	0.129
RPL10	1.12192	8.66218e-14	2.02392e-09	0.328	0.187
SLC35E2A	1.12162	1.26509e-09	2.95589e-05	0.128	0.056
TASP1	1.1208	1.68574e-15	3.93874e-11	0.261	0.13
PPWD1	1.11978	1.48791e-15	3.47651e-11	0.293	0.154
MYH9	1.1175	3.16092e-31	7.38549e-27	0.496	0.259
RBMX	1.11686	1.12062e-24	2.61834e-20	0.416	0.218
NLRC5	1.11561	1.26345e-55	2.95205e-51	0.591	0.253
IFT80	1.11482	1.35559e-08	0.000316735	0.15	0.076
HSPA8	1.11424	1.76746e-17	4.12968e-13	0.155	0.055
ESYT1	1.11213	3.53482e-10	8.2591e-06	0.135	0.06
ALG13-AS1	1.11161	5.64695e-11	1.31941e-06	0.203	0.105
IK	1.1107	2.40165e-11	5.61145e-07	0.17	0.08
USP3-AS1	1.11046	6.99795e-29	1.63507e-24	0.476	0.246
SPATA13	1.11041	8.04637e-36	1.88004e-31	0.361	0.139
TMEM209	1.10935	4.30346e-07	0.010055	0.123	0.062
RPS11	1.10897	2.76455e-10	6.45937e-06	0.193	0.1
MBNL1	1.10733	7.09495e-96	1.65773e-91	0.987	0.827
VPS51	1.1073	7.84512e-09	0.000183301	0.175	0.093
SLC14A1	1.10624	8.94219e-20	2.08934e-15	0.125	0.036
NONO	1.10493	1.54678e-09	3.61405e-05	0.193	0.103
ADSL	1.10415	2.93182e-08	0.000685019	0.128	0.061
STT3B	1.10359	3.81997e-22	8.92536e-18	0.459	0.27
WDR89	1.09972	1.84622e-13	4.31369e-09	0.14	0.054
DCP1B	1.09734	4.44742e-08	0.00103914	0.143	0.072
TAGAP	1.09729	9.59101e-14	2.24094e-09	0.178	0.077
TSPAN5	1.09641	5.85377e-25	1.36773e-20	0.278	0.111
TNFSF8	1.09565	3.61076e-23	8.43655e-19	0.301	0.133
ZNF544	1.09502	6.99116e-13	1.63348e-08	0.208	0.099
KLRK1	1.09371	1.35411e-16	3.16387e-12	0.155	0.056
VPS13A	1.0911	2.85854e-19	6.67898e-15	0.308	0.15
APPAT	1.09062	9.63619e-10	2.2515e-05	0.133	0.059
ZC3H12D	1.08977	1.80039e-10	4.20661e-06	0.175	0.087
ZNF138	1.08931	8.98345e-14	2.09898e-09	0.223	0.108
NT5DC1	1.08708	3.57947e-17	8.36344e-13	0.313	0.162
PCID2	1.08521	4.51041e-08	0.00105386	0.138	0.068
SIGIRR	1.0842	7.72129e-21	1.80408e-16	0.175	0.06
RPL23	1.08384	8.82443e-08	0.00206183	0.143	0.073
FBXO21	1.08364	1.81784e-09	4.24739e-05	0.16	0.08
XPC	1.08336	4.8779e-10	1.13972e-05	0.226	0.126
TAP1	1.08298	4.54927e-09	0.000106294	0.133	0.061
GSTK1	1.07752	4.77771e-17	1.11631e-12	0.316	0.165
FRMD5	1.07726	4.46905e-07	0.0104419	0.1	0.046
FILIP1L	1.07679	1.41077e-08	0.000329627	0.336	0.23
NMT2	1.07416	3.56818e-21	8.33706e-17	0.266	0.114
LRRC8C	1.0729	2.69339e-44	6.2931e-40	0.591	0.291
RPL26	1.07227	1.48934e-07	0.00347985	0.18	0.101
AKT3	1.07196	1.55961e-49	3.64404e-45	0.759	0.433
CDIN1	1.07156	7.52409e-11	1.758e-06	0.165	0.078
IKZF3	1.07034	2.14305e-60	5.00724e-56	0.376	0.103
RNF44	1.06993	3.50036e-08	0.000817858	0.133	0.064
FGD3	1.06952	7.3092e-40	1.70779e-35	0.564	0.282
PDK1	1.06822	3.98643e-15	9.3143e-11	0.203	0.09
PHF1	1.06803	4.42215e-10	1.03323e-05	0.125	0.054
CCND2	1.06765	2.35639e-16	5.5057e-12	0.213	0.092
TRAF5	1.06574	9.50792e-11	2.22153e-06	0.216	0.114
TMX4	1.06475	5.47591e-10	1.27945e-05	0.135	0.06
HBA2	1.06464	7.16194e-13	1.67339e-08	0.113	0.041
FLNB	1.06421	2.6338e-07	0.00615388	0.113	0.054
RPS25	1.06411	5.46681e-08	0.00127732	0.201	0.115
AEBP2	1.06288	1.12947e-16	2.63901e-12	0.366	0.209
PUS7L	1.06236	1.26503e-08	0.000295574	0.168	0.089
TOM1L2	1.06231	8.80921e-12	2.05827e-07	0.276	0.158
WDR12	1.06225	2.352e-07	0.00549545	0.19	0.111
IL21R	1.06009	2.69771e-07	0.00630319	0.1	0.045
LIG1	1.05953	2.65375e-07	0.00620049	0.11	0.052
IL16	1.05809	8.98192e-12	2.09863e-07	0.185	0.089
EVA1C	1.0572	1.82444e-18	4.26279e-14	0.281	0.13
TUBD1	1.05633	1.74582e-11	4.07912e-07	0.17	0.078
ADIRF	1.05584	5.53598e-10	1.29348e-05	0.125	0.054
LMTK2	1.0545	2.45092e-12	5.72657e-08	0.17	0.076
TBC1D32	1.05123	1.96221e-10	4.58471e-06	0.213	0.114
PCSK7	1.05036	1.50691e-23	3.5209e-19	0.401	0.204
ERO1A	1.05006	1.29736e-14	3.03129e-10	0.213	0.098
SEC31B	1.04746	9.5395e-09	0.00022289	0.16	0.082
CRIP1	1.04619	4.28534e-10	1.00127e-05	0.115	0.047
KLHDC2	1.04601	6.07085e-11	1.41845e-06	0.261	0.149
MLLT6	1.04508	6.04114e-25	1.41151e-20	0.341	0.153
TMED4	1.04456	7.83755e-09	0.000183124	0.168	0.087
WDR73	1.04421	3.32007e-08	0.000775735	0.213	0.125
DUS1L	1.04166	1.67386e-07	0.00391096	0.15	0.079
C11orf80	1.04132	8.21289e-10	1.91894e-05	0.183	0.094
NMRK1	1.04077	3.63037e-14	8.48236e-10	0.223	0.106
SMC3	1.03985	2.35672e-12	5.50649e-08	0.228	0.117
GTF3A	1.03835	7.02332e-08	0.001641	0.138	0.069
CNOT11	1.03617	1.45469e-06	0.0339889	0.173	0.102
BIN2	1.0353	3.88873e-37	9.08602e-33	0.511	0.241
TNS2-AS1	1.03417	5.94947e-07	0.0139009	0.188	0.112
RAD51-AS1	1.0326	3.25699e-07	0.00760995	0.133	0.069
IKZF1	1.03135	5.93223e-63	1.38606e-58	0.847	0.52
ZNF451-AS1	1.0307	7.57737e-08	0.00177045	0.195	0.114
AGO2	1.03061	1.55278e-15	3.62808e-11	0.283	0.146
TMEM59	1.02981	1.43823e-06	0.0336042	0.193	0.119
LNPEP	1.0295	6.88985e-24	1.60981e-19	0.481	0.27
CD47	1.02926	5.095e-25	1.19045e-20	0.499	0.276
ENTPD4	1.02888	2.85008e-12	6.65921e-08	0.236	0.123
TMC6	1.02739	6.32444e-25	1.47771e-20	0.371	0.174
SLC12A2-DT	1.02688	2.33102e-12	5.44643e-08	0.283	0.158
ANKRD49	1.0259	1.00041e-09	2.33745e-05	0.148	0.069
TRAPPC2	1.02507	1.96615e-06	0.045939	0.103	0.05
RAB30-DT	1.02211	1.01212e-12	2.36481e-08	0.291	0.163
ZNF385D	1.02094	3.386e-10	7.91138e-06	0.153	0.071
PPP1R13B	1.01995	1.93776e-10	4.52758e-06	0.108	0.042
HLA-C	1.01979	3.38455e-35	7.908e-31	0.484	0.23
ZNF302	1.01852	1.51056e-09	3.52942e-05	0.206	0.112
CCDC69	1.01849	4.28836e-14	1.00198e-09	0.18	0.077
NDFIP1	1.01675	6.23217e-20	1.45615e-15	0.426	0.241
TMEM267	1.01671	1.81826e-06	0.0424835	0.148	0.083
SCAI	1.01435	1.50167e-08	0.000350866	0.238	0.144
LNX2	1.01382	7.82042e-10	1.82724e-05	0.11	0.045
TMSB10	1.01319	1.38802e-16	3.24312e-12	0.296	0.15
ZNF420	1.01251	6.50817e-08	0.00152063	0.14	0.07
GBP4	1.0122	1.80878e-09	4.22622e-05	0.113	0.047
HAGH	1.01048	1.02869e-07	0.00240354	0.193	0.112
ELK3	1.0101	8.79816e-16	2.05569e-11	0.346	0.194
SLC16A4	1.00903	5.52852e-07	0.0129174	0.145	0.079
PKP4	1.00801	4.04201e-12	9.44415e-08	0.18	0.083
CDC42SE2	1.00607	7.83373e-65	1.83035e-60	0.88	0.553
PRDX6-AS1	1.00424	9.3421e-19	2.18278e-14	0.316	0.154
CCDC191	1.00391	1.33793e-06	0.0312607	0.133	0.071
FUBP1	1.00278	1.40697e-19	3.28738e-15	0.459	0.276
TSPAN14	1.00233	1.32151e-19	3.08771e-15	0.429	0.241
CXCR4	1.00084	1.68105e-10	3.92777e-06	0.113	0.045
MRPL48	1.00038	1.41404e-06	0.033039	0.103	0.05
HDAC7	1.00013	1.71166e-10	3.99928e-06	0.231	0.129
CEP120	0.998966	2.85094e-09	6.66123e-05	0.233	0.136
RECK	0.993975	4.04176e-08	0.000944357	0.163	0.086
UST	0.993648	4.27781e-09	9.99511e-05	0.221	0.126
EXOG	0.991153	6.11146e-08	0.00142794	0.168	0.091
DGKH	0.990546	5.43282e-13	1.26938e-08	0.251	0.13
NCALD	0.989968	9.60345e-23	2.24385e-18	0.273	0.111
CEP57	0.987753	3.06633e-15	7.16448e-11	0.291	0.151
CLEC2D	0.985998	1.93707e-45	4.52596e-41	0.759	0.451
ARL17A	0.985915	1.70276e-33	3.97851e-29	0.652	0.396
SH2D1A	0.985819	1.04347e-25	2.43806e-21	0.16	0.045
WDR82	0.981301	1.32007e-09	3.08435e-05	0.211	0.116
ZNF44	0.980674	2.73859e-16	6.39872e-12	0.306	0.157
DDX23	0.980672	5.51259e-07	0.0128802	0.128	0.065
CERS4	0.980647	1.00165e-14	2.34036e-10	0.195	0.085
TMPO	0.980627	4.62415e-11	1.08043e-06	0.251	0.138
ZFPM2	0.980489	2.53902e-07	0.00593241	0.123	0.06
MESD	0.9793	3.19688e-07	0.00746952	0.163	0.09
PSMA1	0.979036	1.38746e-23	3.24181e-19	0.464	0.259
PATL2	0.978963	4.90014e-15	1.14492e-10	0.193	0.083
LINC01619	0.978495	1.72136e-24	4.02195e-20	0.474	0.259
HCP5	0.977604	1.05601e-08	0.000246737	0.153	0.077
EPC1	0.973896	7.62147e-37	1.78076e-32	0.699	0.429
SEPTIN9	0.972777	4.66575e-25	1.09015e-20	0.454	0.238
SNX25	0.972691	9.44006e-12	2.20567e-07	0.183	0.087
OCIAD1	0.969586	4.7145e-09	0.000110154	0.248	0.149
SYNJ2BP	0.969316	9.86091e-08	0.002304	0.213	0.127
GPM6B	0.968673	4.07494e-08	0.000952109	0.133	0.064
AKAP7	0.968159	1.52467e-10	3.56239e-06	0.333	0.215
MITD1	0.967128	3.75155e-08	0.000876551	0.201	0.116
MAP4K2	0.966526	3.60913e-08	0.000843274	0.12	0.056
EEF1A1	0.964127	6.18467e-20	1.44505e-15	0.449	0.259
USP9Y	0.963229	3.12932e-21	7.31166e-17	0.396	0.207
RPL12	0.961905	2.51986e-10	5.88766e-06	0.168	0.08
SNRK	0.961779	5.19267e-23	1.21327e-18	0.444	0.241
STXBP4	0.960985	1.0751e-06	0.0251198	0.133	0.07
HBS1L	0.95923	2.33239e-11	5.44964e-07	0.263	0.148
TAF3	0.958758	1.66221e-16	3.88374e-12	0.396	0.236
TPD52	0.957306	8.91509e-22	2.08301e-17	0.228	0.087
RRP1B	0.955369	5.61698e-07	0.0131241	0.17	0.098
TUT4	0.953791	3.71676e-32	8.68421e-28	0.591	0.343
GLG1	0.95302	9.62325e-30	2.24847e-25	0.609	0.38
SEM1	0.947125	2.05443e-07	0.00480017	0.185	0.107
PHF14	0.94656	1.3751e-18	3.21292e-14	0.461	0.284
TMEM243	0.943824	8.072e-12	1.88602e-07	0.251	0.135
RACK1	0.943638	5.72874e-08	0.00133852	0.168	0.09
SMYD2	0.943431	4.67012e-09	0.000109117	0.14	0.066
NUP88	0.943237	1.63864e-08	0.000382868	0.258	0.161
STYX	0.942966	4.72013e-12	1.10286e-07	0.165	0.073
TAF1D	0.942002	2.21031e-17	5.16439e-13	0.421	0.255
LARS1	0.941603	1.8993e-09	4.43772e-05	0.261	0.158
FXR1	0.939774	7.18903e-10	1.67972e-05	0.293	0.182
NHERF1	0.939158	1.81626e-06	0.042437	0.113	0.057
FAM117B	0.939081	6.04674e-15	1.41282e-10	0.388	0.234
PIBF1	0.936548	2.30888e-22	5.39469e-18	0.536	0.331
PCNX1	0.936144	2.2479e-45	5.25223e-41	0.747	0.451
TRIM5	0.934711	1.10458e-21	2.58085e-17	0.404	0.213
HECA	0.930734	4.57086e-16	1.06798e-11	0.341	0.189
KCNQ5	0.928474	3.67978e-18	8.59781e-14	0.18	0.067
ZNF107	0.927525	1.11961e-15	2.61596e-11	0.228	0.104
TRAF3IP2	0.92735	8.55943e-07	0.0199991	0.113	0.056
MSH2	0.927309	2.04733e-10	4.78359e-06	0.178	0.087
DCAF16	0.925489	1.13643e-06	0.0265527	0.163	0.093
PTGES3	0.922254	4.46132e-08	0.00104239	0.268	0.174
ATAD1	0.922139	4.07246e-10	9.5153e-06	0.241	0.136
KLHL28	0.921292	1.47013e-07	0.00343496	0.273	0.18
NOP58	0.920906	1.39966e-13	3.27031e-09	0.278	0.149
EDEM3	0.91984	3.66842e-08	0.000857126	0.241	0.149
FOXP1	0.919825	1.37931e-50	3.22275e-46	0.95	0.787
LRBA	0.915978	8.25001e-44	1.92761e-39	0.787	0.496
SNHG14	0.912424	2.45234e-30	5.72989e-26	0.607	0.358
SLC25A12	0.91195	2.79655e-09	6.53414e-05	0.276	0.169
PPP1R7	0.910664	1.45864e-06	0.034081	0.118	0.06
RASAL3	0.91033	4.76761e-14	1.11395e-09	0.201	0.089
GCC2	0.90961	3.40178e-24	7.94826e-20	0.494	0.284
MIR142HG	0.908983	1.05185e-15	2.45765e-11	0.288	0.145
STRBP	0.908327	1.51162e-11	3.53191e-07	0.19	0.092
XNDC1N	0.907521	1.30955e-07	0.00305976	0.168	0.092
POGLUT1	0.906836	5.34007e-07	0.0124771	0.133	0.069
BTN3A3	0.906675	6.3505e-11	1.4838e-06	0.133	0.056
PMPCB	0.906236	2.21591e-07	0.00517747	0.198	0.117
ZNF766	0.904922	3.54953e-08	0.000829348	0.15	0.076
FMNL1-DT	0.90486	8.90818e-22	2.0814e-17	0.301	0.133
GABPB1-AS1	0.904543	1.32686e-10	3.1002e-06	0.278	0.163
ERAP1	0.903653	5.03514e-13	1.17646e-08	0.306	0.173
DDX6	0.903624	4.27285e-17	9.98352e-13	0.436	0.27
MALT1	0.902696	6.56724e-19	1.53444e-14	0.388	0.215
ERP27	0.901881	6.46995e-10	1.5117e-05	0.108	0.043
AAK1	0.899337	2.8422e-50	6.64079e-46	0.857	0.568
CRYBG1	0.898427	3.15213e-20	7.36496e-16	0.361	0.184
INTS6	0.895512	1.00423e-11	2.34639e-07	0.308	0.181
CDC42EP3	0.892479	3.02807e-10	7.07509e-06	0.188	0.094
SLC16A10	0.891696	3.98362e-26	9.30773e-22	0.165	0.048
DDX18	0.888328	1.33735e-10	3.12473e-06	0.256	0.145
ATM	0.884711	3.60114e-40	8.41407e-36	0.852	0.602
OFD1	0.884579	2.6842e-19	6.27162e-15	0.316	0.152
PYHIN1	0.883746	3.04222e-41	7.10815e-37	0.318	0.099
ZNF708	0.883731	8.82909e-10	2.06292e-05	0.268	0.16
IPCEF1	0.883685	6.00395e-44	1.40282e-39	0.461	0.179
TGOLN2	0.882205	3.50902e-12	8.19882e-08	0.298	0.173
DDX50	0.881263	1.16101e-10	2.7127e-06	0.236	0.128
ATP8B1	0.88105	1.13306e-10	2.64738e-06	0.356	0.232
KPNB1-DT	0.88078	7.21939e-07	0.0168681	0.14	0.075
CCT5	0.879582	9.26258e-07	0.021642	0.103	0.049
MAML2	0.87805	2.80244e-32	6.54791e-28	0.912	0.708
ZRANB3	0.876795	2.1299e-11	4.97651e-07	0.293	0.171
EIF3E	0.876535	1.88749e-06	0.0441012	0.233	0.153
PAG1	0.875612	4.29391e-43	1.00327e-38	0.724	0.4
DGKE	0.875504	2.13461e-07	0.00498752	0.148	0.078
NSUN6	0.873923	7.92876e-12	1.85256e-07	0.301	0.175
ITGB2-AS1	0.87233	6.89539e-13	1.61111e-08	0.185	0.083
TAPBP	0.87217	2.88357e-19	6.73745e-15	0.343	0.174
NDRG1	0.871614	2.37907e-07	0.00555871	0.108	0.05
G3BP2	0.871128	5.42718e-08	0.00126806	0.206	0.119
ZNF253	0.870936	4.70138e-07	0.0109848	0.14	0.074
TFB1M	0.869576	9.18067e-07	0.0214506	0.188	0.112
GPS2	0.869376	1.92714e-06	0.0450277	0.163	0.095
TMEM161B	0.869007	4.14006e-09	9.67324e-05	0.256	0.153
SLC35C2	0.867833	1.60279e-08	0.000374491	0.168	0.088
MIAT	0.864987	5.83979e-15	1.36447e-10	0.145	0.053
HACL1	0.86452	1.6586e-06	0.0387531	0.16	0.092
TRMT11	0.86382	9.83015e-08	0.00229682	0.238	0.149
MAP3K4	0.862416	3.21608e-07	0.00751437	0.253	0.163
ARHGEF1	0.855455	1.86538e-32	4.35847e-28	0.511	0.252
ORC4	0.85439	4.83791e-07	0.0113038	0.233	0.146
SH3BP5	0.85411	1.70247e-12	3.97782e-08	0.306	0.178
TASOR	0.851834	1.18191e-11	2.76153e-07	0.351	0.222
DDX3Y	0.851039	9.84643e-07	0.0230062	0.15	0.082
SUPT5H	0.850658	1.94638e-07	0.00454773	0.213	0.128
GBP2	0.850563	1.37363e-20	3.20949e-16	0.341	0.166
CLCN3	0.849581	3.88139e-07	0.00906887	0.223	0.139
OIP5-AS1	0.847654	2.1252e-09	4.96552e-05	0.258	0.153
CASP8AP2	0.846038	3.44547e-09	8.05035e-05	0.216	0.12
DENND1C	0.845872	2.46846e-10	5.76756e-06	0.143	0.063
MDN1	0.845641	1.34565e-09	3.1441e-05	0.283	0.172
RALGAPA1	0.845251	1.76427e-16	4.12222e-12	0.479	0.31
ZMYND11	0.843047	2.43356e-10	5.68601e-06	0.321	0.202
MGP	0.84259	1.67305e-08	0.000390908	0.105	0.045
KMT2A	0.842351	3.62356e-23	8.46644e-19	0.534	0.32
ATP2A3	0.837568	1.20999e-19	2.82715e-15	0.198	0.073
HMGB1	0.836303	2.22167e-16	5.19094e-12	0.489	0.317
SPARCL1	0.836261	1.24325e-09	2.90485e-05	0.153	0.072
URI1	0.835894	5.9686e-14	1.39456e-09	0.386	0.235
PLEKHA1	0.833224	2.2031e-07	0.00514754	0.228	0.14
OTUD4	0.832378	2.07043e-07	0.00483756	0.216	0.13
UBE4A	0.83206	1.58869e-11	3.71197e-07	0.288	0.165
RAC2	0.831398	3.71331e-11	8.67616e-07	0.12	0.047
MIATNB	0.83081	1.20817e-21	2.82289e-17	0.353	0.171
DOCK10	0.828978	8.83326e-37	2.06389e-32	0.84	0.586
KLF2	0.82735	2.96055e-25	6.91733e-21	0.318	0.135
STK4	0.825025	7.11002e-39	1.66126e-34	0.737	0.467
PPP1R16B	0.823578	3.23475e-34	7.55799e-30	0.268	0.085
ALMS1	0.823394	5.78598e-09	0.00013519	0.246	0.146
CDC42	0.822723	3.51189e-10	8.20554e-06	0.336	0.219
RFX3	0.821783	1.26991e-16	2.96714e-12	0.511	0.341
FLOT2	0.821448	4.39136e-09	0.000102604	0.193	0.104
RUNX2	0.821019	1.26173e-17	2.94804e-13	0.451	0.272
UPF3A	0.820957	1.62242e-06	0.0379079	0.223	0.144
SRSF7	0.820306	1.63968e-24	3.83111e-20	0.454	0.24
MICAL3	0.814439	8.67141e-10	2.02608e-05	0.165	0.08
TASOR2	0.813382	2.76668e-16	6.46435e-12	0.461	0.286
CASD1	0.81189	2.72645e-10	6.37034e-06	0.261	0.15
SRP14	0.8115	7.93185e-08	0.00185328	0.108	0.048
SUCLG2	0.810946	4.0903e-26	9.55699e-22	0.654	0.422
FXYD5	0.810794	8.5497e-10	1.99764e-05	0.17	0.084
NT5C3A	0.810007	1.93498e-12	4.52109e-08	0.293	0.165
BCL2L1-AS1	0.809592	4.41297e-07	0.0103109	0.241	0.152
SECISBP2	0.809512	4.27125e-19	9.97977e-15	0.486	0.296
XRRA1	0.808741	9.08285e-10	2.12221e-05	0.301	0.188
SF1	0.806408	8.94788e-18	2.09067e-13	0.461	0.281
FOCAD	0.805498	1.57904e-12	3.68942e-08	0.298	0.168
NCBP1	0.805316	3.13034e-07	0.00731404	0.241	0.153
PPP3CC	0.80499	4.25172e-28	9.93413e-24	0.599	0.349
COA1	0.80446	5.35105e-20	1.25027e-15	0.526	0.332
ZNF81	0.803252	5.40222e-08	0.00126223	0.221	0.131
USP16	0.801331	3.51326e-07	0.00820873	0.261	0.171
SRSF10	0.799446	4.79366e-12	1.12004e-07	0.353	0.216
KAT2B	0.799347	2.02372e-23	4.72843e-19	0.466	0.253
TMEM181	0.799186	1.07295e-11	2.50695e-07	0.338	0.203
HNRNPR	0.796963	6.75832e-11	1.57908e-06	0.303	0.184
OGT	0.796428	3.97805e-22	9.29472e-18	0.576	0.364
ARHGDIB	0.796084	7.20141e-19	1.68261e-14	0.368	0.196
DZIP3	0.794392	1.45604e-06	0.0340203	0.148	0.081
UMAD1	0.794	2.96519e-16	6.92816e-12	0.461	0.291
PTCD3	0.79376	7.31174e-08	0.00170839	0.251	0.157
FHIT	0.792821	2.40237e-13	5.61314e-09	0.634	0.49
IFNG-AS1	0.78836	7.47902e-08	0.00174747	0.138	0.068
PSPC1	0.78811	2.14223e-10	5.00531e-06	0.401	0.278
PRPF18	0.786973	4.73877e-07	0.0110721	0.193	0.114
L3MBTL3	0.78689	7.47217e-10	1.74587e-05	0.19	0.098
NAP1L1	0.786587	8.59691e-07	0.0200867	0.216	0.135
HIVEP1	0.785625	6.63607e-13	1.55052e-08	0.281	0.153
SLC25A53	0.785222	1.07423e-07	0.00250994	0.15	0.078
ADSS2	0.784931	1.53073e-09	3.57656e-05	0.231	0.129
LINC00486	0.78461	4.03508e-12	9.42796e-08	0.519	0.384
RPRD2	0.783388	1.19757e-18	2.79812e-14	0.461	0.279
HCG18	0.782999	4.70537e-10	1.09941e-05	0.318	0.201
TIA1	0.782903	1.99073e-12	4.65135e-08	0.391	0.247
KIF21A	0.781383	1.66062e-11	3.88004e-07	0.11	0.041
MDFIC	0.781073	1.35521e-15	3.16645e-11	0.596	0.436
SERPINB9	0.780723	6.9176e-08	0.0016163	0.175	0.095
METTL16	0.778762	6.28218e-09	0.000146783	0.303	0.197
UCP2	0.775896	5.2248e-07	0.0122077	0.115	0.056
ERN1	0.774906	2.39626e-09	5.59886e-05	0.266	0.158
PRORP	0.774001	3.7531e-09	8.76911e-05	0.286	0.177
CABIN1	0.773735	3.58458e-07	0.00837537	0.271	0.178
SP140	0.771868	4.2434e-19	9.91469e-15	0.333	0.162
JAK1	0.771425	3.40766e-30	7.962e-26	0.707	0.461
TRG-AS1	0.769056	1.0725e-27	2.50589e-23	0.353	0.149
CLSTN1	0.766323	1.3123e-08	0.000306618	0.238	0.141
ELP4	0.764214	4.19809e-12	9.80884e-08	0.378	0.233
STK17B	0.763926	1.2901e-35	3.01432e-31	0.622	0.324
CRBN	0.763752	7.92483e-09	0.000185164	0.308	0.203
GTPBP10	0.760736	7.81862e-07	0.0182682	0.208	0.129
SP4	0.758317	5.76472e-08	0.00134693	0.201	0.112
RAB11A	0.757072	2.04817e-21	4.78554e-17	0.604	0.402
EZR	0.757018	1.64833e-08	0.000385133	0.203	0.113
MBD5	0.75637	3.00176e-26	7.0136e-22	0.677	0.448
HLA-F-AS1	0.755388	2.04402e-11	4.77585e-07	0.145	0.062
CERS5	0.754944	5.897e-07	0.0137783	0.243	0.156
MAP2K6	0.75467	1.65508e-11	3.86708e-07	0.233	0.122
DDX24	0.754255	9.17423e-12	2.14356e-07	0.336	0.202
NUDCD3	0.753438	1.3254e-08	0.000309681	0.296	0.189
CALD1	0.753241	1.23875e-07	0.00289435	0.19	0.108
CSPP1	0.752387	8.2223e-07	0.0192114	0.266	0.177
GPR183	0.750967	1.09461e-12	2.55755e-08	0.223	0.11
TPR	0.749814	4.75832e-08	0.00111178	0.353	0.247
TNFRSF25	0.749141	2.00235e-14	4.6785e-10	0.221	0.101
ANKRD28	0.747604	1.0785e-17	2.51991e-13	0.318	0.157
RASSF3	0.745619	2.38194e-31	5.56541e-27	0.602	0.337
MYO1G	0.745609	8.57307e-10	2.0031e-05	0.148	0.068
YWHAZ	0.743533	1.96022e-13	4.58005e-09	0.411	0.258
SRSF5	0.743467	4.45371e-16	1.04061e-11	0.444	0.272
NARS2	0.740852	2.14123e-07	0.005003	0.201	0.116
HERPUD2	0.740602	2.23734e-09	5.22754e-05	0.261	0.155
TBCK	0.738227	1.1608e-12	2.71221e-08	0.396	0.251
HNRNPDL	0.734702	2.49266e-13	5.8241e-09	0.421	0.271
PHC3	0.734658	3.49672e-21	8.17008e-17	0.612	0.41
PJA2	0.734632	4.60288e-10	1.07546e-05	0.361	0.241
CDK17	0.733523	8.09875e-18	1.89227e-13	0.456	0.269
ADARB1	0.730328	1.2239e-07	0.00285964	0.216	0.128
RNF213-AS1	0.726992	4.20954e-10	9.83558e-06	0.331	0.205
FARS2	0.726406	1.22856e-20	2.87052e-16	0.579	0.37
CRADD	0.726338	1.70256e-06	0.0397804	0.268	0.181
EYS	0.724399	1.67677e-07	0.00391777	0.248	0.156
ATP8A1	0.724396	1.68915e-15	3.94671e-11	0.336	0.179
KIF21B	0.722523	2.14265e-07	0.00500629	0.118	0.056
ADK	0.722205	4.19171e-22	9.79393e-18	0.639	0.421
SP140L	0.719322	1.09923e-14	2.56835e-10	0.376	0.22
CTC1	0.718924	1.55169e-07	0.00362553	0.148	0.077
TNRC6B	0.718812	1.09543e-38	2.55946e-34	0.897	0.665
YLPM1	0.717889	1.40569e-10	3.28438e-06	0.356	0.226
SINHCAF	0.717287	6.8587e-09	0.000160254	0.198	0.108
CBLB	0.716886	4.6479e-24	1.08598e-19	0.594	0.367
UBASH3B	0.715669	1.58525e-12	3.70393e-08	0.346	0.205
LINC00623	0.714627	1.39967e-12	3.27032e-08	0.201	0.094
LDAH	0.714437	2.04562e-06	0.047796	0.233	0.15
KLHL22	0.712717	9.06387e-09	0.000211777	0.233	0.136
PIK3IP1-DT	0.71089	8.33738e-07	0.0194803	0.163	0.092
SNHG25	0.710454	1.11448e-09	2.60399e-05	0.273	0.162
TMEM71	0.709275	3.56524e-14	8.33018e-10	0.238	0.115
SMAP1	0.708898	8.18464e-11	1.91234e-06	0.381	0.247
PPHLN1	0.707472	2.30721e-12	5.39079e-08	0.419	0.274
CYTH1	0.706187	2.66469e-27	6.22606e-23	0.754	0.517
PHACTR2	0.705322	6.50895e-11	1.52082e-06	0.469	0.335
EIF5B	0.705049	6.69195e-09	0.000156357	0.306	0.196
BRD9	0.700954	4.79562e-07	0.011205	0.246	0.157
REST	0.698094	1.99847e-06	0.0466943	0.198	0.121
EIF4A2	0.695312	1.55856e-09	3.64158e-05	0.351	0.232
CPSF6	0.693485	1.07599e-09	2.51404e-05	0.363	0.241
EXOC2	0.693178	2.02677e-08	0.000473554	0.368	0.254
SRSF2	0.689977	1.96818e-06	0.0459866	0.231	0.148
UBA2	0.689655	3.87066e-07	0.0090438	0.223	0.138
RBMS1	0.687223	2.15916e-13	5.04487e-09	0.594	0.423
CASP8	0.686921	1.16358e-25	2.71872e-21	0.456	0.23
TLK1	0.686201	3.62231e-12	8.46354e-08	0.469	0.326
TAF15	0.684691	3.42986e-15	8.01387e-11	0.534	0.364
ZCCHC7	0.684011	1.84347e-22	4.30727e-18	0.667	0.445
DLG1	0.681512	1.89108e-11	4.41851e-07	0.461	0.327
MAP4K4	0.680211	2.24347e-24	5.24187e-20	0.609	0.379
RSF1	0.67967	1.1262e-16	2.63136e-12	0.536	0.354
PIK3CD	0.67901	7.18055e-23	1.67774e-18	0.609	0.381
SFMBT1	0.676896	2.49914e-12	5.83923e-08	0.373	0.233
RBM27	0.674754	9.16394e-07	0.0214115	0.291	0.197
EML4	0.674231	1.74464e-27	4.07635e-23	0.692	0.454
CFLAR-AS1	0.673265	3.63709e-07	0.00849806	0.276	0.182
MALAT1	0.672304	6.93648e-76	1.62071e-71	1	0.997
ABCA7	0.671811	1.08715e-07	0.00254013	0.12	0.057
SNTB1	0.671502	4.34765e-11	1.01583e-06	0.311	0.18
DCAF10	0.671131	3.34183e-07	0.00780818	0.318	0.222
SERGEF	0.669908	2.57392e-07	0.00601396	0.276	0.177
HBB	0.669559	7.28887e-18	1.70305e-13	0.228	0.098
PPP4R2	0.667361	2.51981e-07	0.00588754	0.246	0.156
UBAC2	0.667174	6.13751e-23	1.43403e-18	0.694	0.482
SENP7	0.66468	7.80382e-14	1.82336e-09	0.536	0.372
GPBP1	0.664006	9.16518e-16	2.14144e-11	0.529	0.354
VWA8	0.663036	3.91611e-11	9.14999e-07	0.424	0.286
DGKZ	0.662962	3.96896e-09	9.27346e-05	0.263	0.156
GBP5	0.661453	8.94268e-11	2.08946e-06	0.19	0.093
UTY	0.659024	1.93514e-19	4.52147e-15	0.539	0.327
RPAP2	0.656889	7.58228e-11	1.7716e-06	0.371	0.235
ZNF83	0.656593	1.4193e-11	3.3162e-07	0.348	0.216
SAMD3	0.652769	5.55698e-37	1.29839e-32	0.328	0.109
RNF125	0.651316	2.09012e-17	4.88356e-13	0.391	0.215
CHASERR	0.650814	6.5147e-09	0.000152216	0.414	0.288
FOXJ3	0.650282	2.00947e-13	4.69512e-09	0.499	0.338
TMSB4X	0.649163	8.66166e-11	2.0238e-06	0.516	0.368
ASCC3	0.649057	5.47505e-15	1.27924e-10	0.516	0.344
DNAJB14	0.645717	2.56342e-09	5.98943e-05	0.414	0.284
BTG1-DT	0.645278	2.17446e-08	0.000508063	0.183	0.098
FRY	0.645029	1.0504e-08	0.000245425	0.273	0.167
RASA2	0.644286	1.23287e-19	2.8806e-15	0.674	0.474
LY75	0.642934	4.57806e-15	1.06966e-10	0.278	0.139
PHF3	0.641135	1.80945e-11	4.22777e-07	0.489	0.345
RIGI	0.638095	2.15614e-11	5.03782e-07	0.306	0.178
CDC73	0.63763	2.7059e-07	0.00632233	0.331	0.228
USP3	0.630706	2.92301e-17	6.82961e-13	0.639	0.451
DECR1	0.629981	4.95172e-09	0.000115697	0.351	0.234
CTDSPL2	0.629412	2.08624e-08	0.00048745	0.396	0.283
PRPF4B	0.628672	9.48892e-10	2.21709e-05	0.484	0.358
MIER1	0.627637	9.84404e-08	0.00230006	0.368	0.263
SMAD3	0.627412	1.38992e-13	3.24755e-09	0.328	0.183
RASSF5	0.62662	1.8294e-08	0.000427439	0.163	0.083
SMCHD1	0.626157	2.86183e-37	6.68666e-33	0.802	0.562
ARFGEF1	0.625715	2.21956e-17	5.18601e-13	0.634	0.432
DDX5	0.619718	1.97712e-26	4.61954e-22	0.89	0.693
STK39	0.617926	9.61703e-27	2.24702e-22	0.373	0.161
LSM14A	0.614868	2.31059e-12	5.39869e-08	0.494	0.342
USP47	0.614302	9.44683e-15	2.20725e-10	0.511	0.339
ARID4B	0.613894	1.82332e-17	4.2602e-13	0.662	0.477
SMG6	0.611115	2.91058e-08	0.000680057	0.419	0.304
JADE2	0.611094	3.16018e-08	0.000738376	0.175	0.092
KLF13	0.60626	1.11473e-06	0.0260457	0.206	0.124
CCNH	0.605974	1.70314e-15	3.97939e-11	0.649	0.477
LRCH3	0.604792	2.99463e-08	0.000699695	0.409	0.296
GARRE1	0.604448	1.64539e-09	3.84446e-05	0.323	0.204
MARCHF6	0.602956	2.63518e-10	6.15709e-06	0.446	0.313
UGP2	0.602367	1.41745e-06	0.0331188	0.261	0.171
ZNF207	0.601018	6.84743e-12	1.5999e-07	0.531	0.39
FBXO33	0.600076	5.58994e-09	0.000130609	0.248	0.144
KAT6A	0.599947	3.33644e-21	7.79559e-17	0.654	0.436
CGGBP1	0.598991	1.94358e-06	0.0454118	0.328	0.231
RUNX3	0.598497	4.14324e-21	9.68069e-17	0.233	0.089
UNC13D	0.597419	3.054e-07	0.00713567	0.135	0.068
MRTFB	0.597123	7.19458e-08	0.00168101	0.241	0.144
TRANK1	0.595399	4.94002e-11	1.15423e-06	0.321	0.192
EPC2	0.594895	1.25006e-09	2.92076e-05	0.434	0.307
EHBP1	0.593403	2.13678e-09	4.9926e-05	0.353	0.23
PTPRC	0.591699	6.48982e-46	1.51635e-41	0.96	0.736
PRMT2	0.591148	8.17115e-12	1.90919e-07	0.544	0.402
PPP6R3	0.591112	7.17626e-13	1.67673e-08	0.604	0.435
OGA	0.589116	5.37896e-15	1.25679e-10	0.576	0.407
ZBTB20	0.588078	3.49529e-31	8.16674e-27	0.907	0.722
KTN1	0.58519	7.14407e-07	0.0166921	0.396	0.299
HDAC4	0.584513	8.42494e-10	1.96849e-05	0.366	0.236
RNF38	0.584147	1.05599e-11	2.46733e-07	0.524	0.369
STIM1	0.578917	1.86393e-14	4.35506e-10	0.546	0.372
ZRANB2	0.576947	3.28867e-15	7.68398e-11	0.604	0.43
TAB2	0.575603	1.1539e-16	2.69609e-12	0.624	0.429
TYW1	0.574154	1.70886e-06	0.0399275	0.346	0.248
NGLY1	0.573845	4.22554e-08	0.000987298	0.316	0.21
CAMK2D	0.568711	4.19835e-18	9.80945e-14	0.566	0.374
SLC30A7	0.568544	3.97842e-07	0.00929558	0.366	0.265
STX16	0.567023	1.74208e-09	4.07037e-05	0.386	0.262
BICRAL	0.564569	1.09487e-10	2.55817e-06	0.486	0.347
TOP2B	0.55759	7.72486e-09	0.000180491	0.361	0.24
CEP135	0.550554	1.37083e-06	0.0320295	0.218	0.136
REPS1	0.548647	1.15199e-06	0.0269162	0.336	0.239
HP1BP3	0.543447	1.97021e-07	0.00460339	0.388	0.278
CNOT2	0.542643	2.02358e-08	0.000472809	0.459	0.332
SYNRG	0.54253	1.73353e-14	4.05039e-10	0.529	0.362
ATP2B4	0.542409	8.58006e-12	2.00473e-07	0.328	0.19
CD44	0.542297	1.79411e-31	4.19194e-27	0.689	0.392
FRYL	0.541431	7.72554e-14	1.80507e-09	0.622	0.456
TNFSF10	0.539464	1.87704e-08	0.000438569	0.195	0.106
GMDS	0.538472	1.1029e-10	2.57693e-06	0.434	0.292
TTC14	0.538367	1.69848e-07	0.00396849	0.404	0.297
SHLD1	0.535588	7.76123e-08	0.00181341	0.283	0.182
SLC2A3	0.534974	5.37232e-09	0.000125524	0.203	0.109
SAMD9	0.534879	8.27139e-09	0.000193261	0.175	0.09
HLA-E	0.530898	2.5395e-14	5.93354e-10	0.509	0.335
ZNF721	0.530547	9.5215e-08	0.0022247	0.388	0.276
SEPTIN7	0.527956	2.23203e-09	5.21513e-05	0.404	0.275
ATF7IP	0.527742	9.66825e-15	2.25899e-10	0.604	0.427
BBX	0.526665	5.4913e-13	1.28304e-08	0.529	0.36
ASXL1	0.523679	4.43583e-07	0.0103643	0.366	0.266
PRKDC	0.52195	1.90753e-11	4.45694e-07	0.469	0.313
BLTP1	0.516521	4.58365e-10	1.07097e-05	0.561	0.419
XRCC5	0.512947	8.3196e-07	0.0194387	0.446	0.342
BICD1	0.512936	9.35654e-07	0.0218616	0.306	0.212
PDSS2	0.50985	2.96557e-09	6.92906e-05	0.451	0.32
MIA2	0.509477	5.97557e-07	0.0139619	0.341	0.239
INPP4A	0.508248	9.60182e-14	2.24347e-09	0.566	0.386
PPP2R5C	0.50731	2.13259e-19	4.9828e-15	0.682	0.468
RNGTT	0.506049	3.34347e-09	7.81202e-05	0.414	0.286
ITGAL	0.504705	2.97552e-26	6.95231e-22	0.419	0.188
ATP11B	0.503605	1.89754e-09	4.4336e-05	0.479	0.349
DYM	0.496778	2.41521e-08	0.000564313	0.521	0.4
TRIM22	0.496455	2.10974e-07	0.00492941	0.404	0.288
ANKRD44	0.495932	5.26632e-32	1.23048e-27	0.925	0.724
UBE2D2	0.495886	9.82907e-10	2.29656e-05	0.461	0.327
BBS9	0.492018	1.80405e-09	4.21516e-05	0.449	0.314
ZNF33A	0.489947	4.0332e-10	9.42357e-06	0.469	0.338
SOS1	0.488987	2.13687e-10	4.99279e-06	0.599	0.459
HNRNPU	0.488543	6.65964e-11	1.55603e-06	0.509	0.366
UHRF2	0.487631	1.5648e-06	0.0365616	0.348	0.252
PRKACB	0.484748	1.47554e-09	3.44759e-05	0.439	0.308
ATOSA	0.484174	3.64635e-09	8.5197e-05	0.361	0.236
CDK13	0.482625	6.68534e-11	1.56203e-06	0.591	0.457
XPO6	0.481559	4.05365e-17	9.47135e-13	0.496	0.304
EMB	0.478162	2.41922e-14	5.6525e-10	0.541	0.357
LSP1	0.474209	4.11535e-08	0.000961551	0.15	0.075
DIAPH1	0.474016	7.39875e-11	1.72872e-06	0.406	0.26
S100A6	0.472667	3.35641e-08	0.000784225	0.251	0.15
ENOSF1	0.471916	2.90779e-07	0.00679404	0.321	0.217
RESF1	0.471488	5.90665e-26	1.38009e-21	0.629	0.378
KIAA2026	0.469497	8.19221e-08	0.00191411	0.464	0.349
CCM2	0.468947	3.63398e-15	8.49079e-11	0.604	0.419
ANKRD36	0.46882	3.93876e-08	0.000920291	0.391	0.271
MSL2	0.467667	4.05844e-07	0.00948254	0.296	0.195
PRRC2C	0.465493	3.58896e-13	8.38561e-09	0.637	0.477
PRH1	0.465328	1.55778e-14	3.63975e-10	0.757	0.596
LINC-PINT	0.464744	8.65598e-23	2.02247e-18	0.794	0.595
PLCL2	0.46125	6.74959e-17	1.57704e-12	0.679	0.484
DEF6	0.460931	2.63645e-08	0.000616006	0.271	0.166
RNF216	0.45983	1.34138e-08	0.000313414	0.489	0.365
GLS	0.459264	3.3642e-11	7.86046e-07	0.576	0.417
ST8SIA1	0.457501	8.5358e-11	1.99439e-06	0.198	0.096
OTULIN	0.456515	2.02966e-07	0.00474231	0.373	0.267
WDR33	0.454743	7.01356e-09	0.000163872	0.491	0.363
KAT6B	0.451611	2.31203e-09	5.40205e-05	0.401	0.273
BRWD1	0.449143	6.67098e-07	0.0155868	0.484	0.378
NFATC3	0.448852	2.38313e-14	5.56819e-10	0.639	0.465
RAP1B	0.447456	1.2668e-10	2.95989e-06	0.617	0.463
BTD	0.44648	2.65033e-07	0.00619251	0.251	0.155
STIM2	0.444228	9.73234e-07	0.0227396	0.414	0.312
ANKH	0.443165	1.25626e-09	2.93526e-05	0.414	0.283
SNRNP70	0.44208	1.08453e-06	0.02534	0.398	0.296
PTPRA	0.441899	2.53077e-07	0.00591315	0.469	0.356
BTBD9	0.439812	1.13289e-12	2.64699e-08	0.657	0.493
CNOT1	0.439467	1.4334e-06	0.0334914	0.416	0.307
RSRP1	0.438359	5.07147e-10	1.18495e-05	0.574	0.442
IMMP2L	0.435233	4.39462e-12	1.0268e-07	0.677	0.516
HERC4	0.43218	1.44188e-13	3.36896e-09	0.679	0.517
KMT2E	0.43041	6.53986e-12	1.52804e-07	0.672	0.516
BMAL1	0.427762	1.25097e-08	0.000292289	0.221	0.124
SORL1	0.427042	8.54732e-27	1.99708e-22	0.629	0.348
TGM1	0.424637	1.12414e-19	2.62655e-15	0.917	0.815
ZNF292	0.422579	4.92307e-09	0.000115028	0.589	0.447
C2CD5-AS1	0.421968	9.60107e-08	0.00224329	0.404	0.287
SETD5	0.42166	3.66033e-08	0.000855237	0.496	0.367
LPXN	0.419305	1.91646e-07	0.0044778	0.298	0.194
MECP2	0.418611	4.44877e-09	0.000103946	0.439	0.304
PNN	0.41805	3.70998e-07	0.00866836	0.436	0.326
LPIN2	0.416884	3.19375e-07	0.0074622	0.396	0.283
PAM	0.414596	1.784e-06	0.0416831	0.313	0.215
FBXW7	0.413994	6.28903e-10	1.46943e-05	0.546	0.401
IGFBP7	0.413677	7.3488e-07	0.0171705	0.175	0.098
RICTOR	0.412374	1.66173e-11	3.88264e-07	0.576	0.411
FYB1	0.409564	3.03637e-21	7.09448e-17	0.83	0.61
USP34	0.406121	2.3668e-12	5.53003e-08	0.712	0.562
CWF19L2	0.402648	3.13453e-08	0.000732382	0.434	0.316
CREBRF	0.401851	3.829e-07	0.00894645	0.404	0.287
R3HDM2	0.400909	1.53972e-11	3.59756e-07	0.637	0.475
RASA1	0.400582	3.80901e-09	8.89974e-05	0.622	0.504
IRF1-AS1	0.400374	4.09209e-08	0.000956118	0.376	0.254
RBM33	0.398167	3.13805e-08	0.000733206	0.506	0.378
ZNF638	0.387465	2.87306e-10	6.71291e-06	0.624	0.473
ERBIN	0.385769	1.02783e-08	0.000240153	0.584	0.449
SRPK2	0.383363	1.98495e-12	4.63784e-08	0.589	0.433
ARHGAP45	0.38169	3.61281e-07	0.00844133	0.306	0.203
NKTR	0.380795	3.17546e-13	7.41947e-09	0.674	0.506
KDM4C	0.376483	1.11497e-11	2.60514e-07	0.622	0.467
PPP1R12A	0.37521	7.02435e-11	1.64124e-06	0.586	0.436
MYCBP2	0.37471	1.70529e-11	3.9844e-07	0.709	0.565
NCOR1	0.372705	1.73479e-09	4.05334e-05	0.607	0.47
SMYD3	0.372651	3.28836e-14	7.68325e-10	0.679	0.494
ATRX	0.370172	4.80006e-12	1.12154e-07	0.629	0.468
CRLF3	0.369792	8.99053e-08	0.00210064	0.489	0.372
DDHD1	0.369191	1.59115e-06	0.0371771	0.336	0.233
PDCD4	0.367503	3.01537e-09	7.0454e-05	0.434	0.299
PIP4K2A	0.362856	2.62404e-20	6.13107e-16	0.779	0.543
ARGLU1	0.360521	7.68115e-08	0.0017947	0.566	0.45
FNBP4	0.360336	1.39226e-07	0.00325302	0.516	0.394
SIK3	0.359918	8.70746e-11	2.0345e-06	0.667	0.507
DGKD	0.356781	5.86605e-09	0.00013706	0.391	0.261
LINC00342	0.351108	1.32263e-08	0.000309034	0.373	0.251
AKNA	0.345125	3.93277e-09	9.18892e-05	0.406	0.271
NFATC2IP	0.345031	7.97759e-07	0.0186396	0.268	0.172
PSMA3-AS1	0.341679	2.08083e-06	0.0486185	0.546	0.441
SP110	0.3381	5.43958e-09	0.000127096	0.464	0.319
FBXL17	0.33223	1.40904e-08	0.000329222	0.649	0.507
CCDC18-AS1	0.331141	2.83185e-08	0.000661661	0.514	0.38
TBL1X	0.329283	5.94347e-07	0.0138869	0.378	0.267
TRERF1	0.325999	1.80152e-12	4.20925e-08	0.476	0.298
PDXDC1	0.324787	9.34335e-09	0.000218307	0.622	0.476
FAM172A	0.316694	7.00936e-08	0.00163774	0.682	0.55
ITPR1	0.315967	1.00265e-08	0.00023427	0.424	0.284
ABHD15-AS1	0.315553	3.25921e-07	0.00761514	0.424	0.304
BPTF	0.311674	4.3742e-10	1.02203e-05	0.629	0.485
STAG2	0.310155	1.24856e-06	0.0291726	0.489	0.373
TXNIP	0.308817	2.28116e-09	5.32993e-05	0.576	0.429
ERC1	0.308807	2.0781e-06	0.0485549	0.574	0.464
RBM39	0.304309	2.53293e-08	0.000591819	0.642	0.5
MAP3K1	0.302668	1.05657e-06	0.0246868	0.524	0.413
N4BP2L2	0.297154	8.30161e-10	1.93967e-05	0.772	0.623
PNISR	0.296472	1.01719e-08	0.000237666	0.644	0.513
MGAT4A	0.294665	2.511e-10	5.86694e-06	0.599	0.427
XYLT1	0.292965	4.80737e-12	1.12324e-07	0.409	0.246
GATAD2B	0.291725	3.90915e-07	0.00913372	0.526	0.399
ARID1B	0.288528	6.18981e-09	0.000144625	0.762	0.623
HNRNPH1	0.285316	1.84442e-07	0.00430948	0.594	0.45
RBM26	0.283828	1.83817e-07	0.00429488	0.539	0.415
ITM2B	0.282437	8.95234e-07	0.0209171	0.494	0.369
FTX	0.282345	2.277e-09	5.3202e-05	0.865	0.723
ZDHHC20	0.274279	2.25261e-07	0.00526323	0.409	0.277
WNK1	0.271555	2.12679e-07	0.00496926	0.581	0.448
ANKRD17	0.265755	3.28291e-07	0.00767052	0.639	0.516
CD69	0.264379	3.55706e-09	8.31106e-05	0.15	0.07
PARP8	0.254263	8.7228e-11	2.03808e-06	0.744	0.579

## Sheet: Treg
gene	avg_log2FC	p_val	p_val_adj	pct.1	pct.2
CD40LG	4.13212	5.41536e-160	1.2653e-155	0.147	0.011
IL7R	3.76429	0	0	0.686	0.053
PRKCQ-AS1	3.69137	1.41226e-285	3.29975e-281	0.314	0.03
SULT2B1	3.61716	2.14019e-81	5.00055e-77	0.101	0.011
FAAH2	3.53508	2.23483e-204	5.22168e-200	0.254	0.028
ICOS	3.45885	4.89234e-147	1.1431e-142	0.161	0.015
NELL2	3.34962	0	0	0.344	0.033
LINC02325	3.32974	1.651e-84	3.85756e-80	0.104	0.011
CAMK4	3.25962	0	0	0.67	0.073
GATA3	3.24239	2.73484e-170	6.38997e-166	0.191	0.018
TSPAN18	3.24104	5.37272e-95	1.25534e-90	0.134	0.016
TRAT1	3.22962	1.71326e-226	4.00304e-222	0.317	0.039
SPOCK2	3.19666	3.45747e-249	8.07839e-245	0.311	0.034
LEF1	3.1926	0	0	0.418	0.041
PBX4	3.1725	1.23554e-222	2.88684e-218	0.295	0.034
TAFA1	3.15712	1.61311e-203	3.76903e-199	0.33	0.048
PATJ	3.15573	0	0	0.528	0.078
INPP4B	3.14449	0	0	0.86	0.198
CASC19	3.14304	1.18049e-86	2.7582e-82	0.134	0.018
SLAMF1	3.08139	1.83398e-255	4.2851e-251	0.317	0.034
CD2	3.07005	0	0	0.596	0.074
TSHZ2	3.06464	7.64639e-57	1.78658e-52	0.199	0.053
RCAN3AS	3.04779	3.04216e-138	7.108e-134	0.248	0.038
RASGRF2	3.04675	1.30898e-158	3.05842e-154	0.27	0.04
CD3E	3.0424	7.52107e-183	1.7573e-178	0.235	0.026
EPHA4	3.03395	2.45786e-108	5.74279e-104	0.166	0.022
LTB	3.02035	2.29135e-139	5.35375e-135	0.18	0.02
LINC01550	3.01609	2.73955e-112	6.40096e-108	0.167	0.021
TRABD2A	2.9956	1.37563e-85	3.21415e-81	0.175	0.03
BCL11B	2.98354	0	0	0.792	0.105
FLT3LG	2.97011	2.27042e-122	5.30483e-118	0.196	0.027
ATP8B2	2.951	6.13097e-107	1.4325e-102	0.194	0.03
RORA-AS1	2.93584	1.25622e-255	2.93516e-251	0.549	0.11
ESR2	2.92932	1.25781e-227	2.93887e-223	0.386	0.058
SKAP1-AS2	2.92932	5.04763e-167	1.17938e-162	0.278	0.04
MAL	2.8976	3.83569e-53	8.96209e-49	0.106	0.018
ITK	2.88895	0	0	0.637	0.092
TC2N	2.83712	0	0	0.746	0.098
ADAM19	2.82231	1.48945e-196	3.4801e-192	0.35	0.055
CD6	2.80395	1.17383e-213	2.74266e-209	0.372	0.057
CD3D	2.79123	7.60333e-127	1.77652e-122	0.191	0.025
GRIP1	2.77868	3.31614e-45	7.74815e-41	0.112	0.022
LINC02964	2.77481	3.04581e-307	7.11653e-303	0.53	0.083
CD3G	2.76445	2.25888e-152	5.27788e-148	0.232	0.03
DOK6	2.75766	5.73225e-105	1.33934e-100	0.282	0.063
MPP7	2.75119	4.1566e-142	9.71189e-138	0.311	0.058
TRBC1	2.73766	2.90996e-63	6.79913e-59	0.104	0.015
DPP4	2.73147	2.90031e-178	6.77657e-174	0.249	0.03
CMTM8	2.72646	6.46528e-66	1.51061e-61	0.129	0.021
LINC00426	2.68302	2.14188e-127	5.00449e-123	0.203	0.028
PGAP1	2.6774	1.97123e-43	4.60578e-39	0.12	0.026
SYNJ2	2.66776	2.23079e-55	5.21224e-51	0.115	0.02
EEIG1	2.6647	5.21093e-104	1.21753e-99	0.199	0.032
CD52	2.64717	4.72674e-72	1.1044e-67	0.142	0.024
ANK3	2.64351	1.76855e-227	4.13221e-223	0.697	0.213
PCAT1	2.6416	2.24723e-242	5.25065e-238	0.456	0.077
DOCK9	2.6291	6.73746e-164	1.57421e-159	0.394	0.082
PBXIP1	2.62494	2.95318e-82	6.9001e-78	0.199	0.04
SCML4	2.62213	2.52937e-283	5.90987e-279	0.497	0.076
KCNA3	2.61842	2.6021e-66	6.07981e-62	0.134	0.023
CDC42EP3-AS1	2.61544	2.17216e-147	5.07525e-143	0.282	0.046
SHISAL2A	2.59543	5.26586e-102	1.23037e-97	0.203	0.034
SKAP1-AS1	2.59451	1.58786e-161	3.71004e-157	0.314	0.052
ETS1	2.59318	0	0	0.71	0.132
RCAN3	2.58724	3.36134e-190	7.85377e-186	0.412	0.078
SLC38A1	2.58668	4.26469e-272	9.96446e-268	0.541	0.097
RETREG1	2.56804	3.39294e-78	7.9276e-74	0.186	0.036
LINC00861	2.55864	1.86189e-244	4.35031e-240	0.473	0.081
TESPA1	2.55812	5.20411e-199	1.21594e-194	0.388	0.065
RNF43	2.55268	1.03338e-55	2.4145e-51	0.117	0.02
STMN3	2.5471	9.62279e-47	2.24836e-42	0.134	0.03
LDLRAP1	2.51451	3.8313e-72	8.95184e-68	0.205	0.047
IL32	2.51017	1.14855e-91	2.68359e-87	0.181	0.03
LINC02694	2.49339	5.55216e-104	1.29726e-99	0.194	0.031
LINC01934	2.48646	0	0	0.596	0.097
BICDL1	2.47059	3.66891e-162	8.57242e-158	0.293	0.045
OPTN	2.46203	1.67269e-95	3.90823e-91	0.229	0.045
ABTB3	2.44674	1.95321e-110	4.56368e-106	0.257	0.05
TTC39C	2.43876	6.62949e-191	1.54898e-186	0.647	0.206
THOC3	2.43438	2.47222e-54	5.77635e-50	0.15	0.033
SYNE2	2.43204	3.76294e-292	8.79211e-288	0.73	0.177
SIRPG	2.42764	3.66708e-58	8.56813e-54	0.104	0.016
TCF7	2.42607	1.5897e-125	3.71433e-121	0.35	0.081
CD96	2.42605	0	0	0.655	0.115
ABCD2	2.42594	2.33333e-73	5.45183e-69	0.167	0.031
RASGRP1	2.42266	1.95386e-201	4.56519e-197	0.536	0.126
GOLGA8B	2.41158	1.00383e-125	2.34545e-121	0.366	0.088
LINC00944	2.40928	8.61215e-75	2.01223e-70	0.136	0.021
CD226	2.39676	4.84373e-212	1.13174e-207	0.506	0.108
RORA	2.3739	3.35005e-201	7.82739e-197	0.659	0.197
FAM117A	2.36999	2.64482e-97	6.17963e-93	0.265	0.058
TRBC2	2.36904	1.21007e-69	2.82733e-65	0.125	0.019
ZNF831	2.36067	7.36126e-180	1.71996e-175	0.369	0.064
OXNAD1	2.35786	3.15546e-200	7.37273e-196	0.587	0.156
KLF12	2.35648	2.42159e-236	5.65804e-232	0.666	0.173
SYTL1	2.35134	5.7737e-87	1.34902e-82	0.196	0.036
STAT4	2.33883	2.0928e-305	4.88982e-301	0.645	0.121
THEMIS	2.33179	0	0	0.705	0.102
DGKA	2.32974	2.88315e-130	6.73649e-126	0.379	0.091
IL2RA	2.32084	1.23101e-46	2.87626e-42	0.14	0.033
IL2RG	2.31536	2.84216e-71	6.64072e-67	0.186	0.039
UBASH3A	2.3125	1.30075e-82	3.03919e-78	0.158	0.025
ZSWIM5	2.31243	7.97008e-36	1.86221e-31	0.134	0.036
LINC00243	2.31001	2.1936e-84	5.12534e-80	0.221	0.046
RNF157	2.30535	9.87408e-64	2.30708e-59	0.174	0.038
PRKCQ	2.30494	3.44707e-273	8.05407e-269	0.648	0.138
SATB1-AS1	2.30275	3.35799e-57	7.84593e-53	0.178	0.042
ANO9	2.29972	3.60499e-56	8.42306e-52	0.131	0.025
CD28	2.29449	1.15333e-128	2.69476e-124	0.328	0.069
CYFIP2	2.27509	1.11915e-212	2.6149e-208	0.506	0.104
OXCT1	2.27464	8.82402e-70	2.06173e-65	0.202	0.046
MPZL3	2.27317	1.04992e-88	2.45314e-84	0.194	0.035
CXCR5	2.27018	8.97197e-32	2.0963e-27	0.112	0.029
SLFN12L	2.26706	0	0	0.697	0.128
CD5	2.25736	1.96363e-56	4.58801e-52	0.131	0.025
TBC1D10C	2.25691	1.24502e-104	2.90898e-100	0.26	0.053
TRAF1	2.25538	6.44121e-84	1.50499e-79	0.226	0.049
NCALD	2.2498	5.17818e-171	1.20988e-166	0.456	0.103
IFT140	2.24031	1.02116e-36	2.38595e-32	0.134	0.036
SKAP1	2.22898	0	0	0.923	0.219
LINC00649	2.22604	3.18684e-50	7.44606e-46	0.15	0.034
LRIG1	2.22425	1.38497e-51	3.23598e-47	0.166	0.04
CDC14A	2.22349	6.13285e-154	1.43294e-149	0.658	0.256
ACAP1	2.22123	1.33424e-147	3.11745e-143	0.401	0.09
BACH2	2.22093	4.64697e-235	1.08577e-230	0.506	0.097
CCDC88C	2.20105	9.48299e-214	2.2157e-209	0.576	0.134
SLA2	2.20092	1.25534e-64	2.93311e-60	0.156	0.031
CASK	2.19947	1.91601e-161	4.47676e-157	0.705	0.295
ZAP70	2.18654	6.42722e-141	1.50172e-136	0.306	0.055
MLLT3	2.18392	1.79569e-114	4.19564e-110	0.397	0.11
LCK	2.18344	3.92816e-185	9.17815e-181	0.383	0.067
KLRB1	2.18145	3.31736e-34	7.751e-30	0.107	0.026
TNFRSF10A	2.18063	3.77918e-63	8.83006e-59	0.188	0.043
AKTIP	2.1644	1.15763e-32	2.70481e-28	0.117	0.031
THEM4	2.16251	2.86858e-61	6.70244e-57	0.232	0.065
RHOH	2.14007	5.94566e-194	1.3892e-189	0.535	0.123
AGFG2	2.13151	3.3248e-42	7.76838e-38	0.103	0.02
NLRC3	2.12296	2.42193e-159	5.65884e-155	0.35	0.064
SH2D1A	2.12273	2.08275e-96	4.86634e-92	0.221	0.041
GPR174	2.1113	9.16979e-103	2.14252e-98	0.257	0.052
HS3ST3B1	2.10801	2.26835e-43	5.29999e-39	0.136	0.032
ZNF507	2.1021	1.99848e-31	4.66946e-27	0.103	0.025
PRKCH-AS1	2.09221	5.02149e-53	1.17327e-48	0.121	0.023
TMEM139-AS1	2.08432	1.43935e-30	3.36303e-26	0.197	0.076
TRADD	2.07293	2.70107e-24	6.31106e-20	0.112	0.035
CD247	2.06926	0	0	0.715	0.129
SIDT1	2.06488	1.02722e-139	2.4001e-135	0.385	0.085
SAMD12	2.06207	4.08338e-30	9.54081e-26	0.151	0.05
IFFO2	2.06185	9.07935e-27	2.12139e-22	0.103	0.028
TNRC6C	2.06005	1.04165e-108	2.43382e-104	0.446	0.143
ARHGAP15-AS1	2.05011	3.39614e-89	7.93509e-85	0.401	0.132
SFXN1	2.04825	1.4687e-58	3.43162e-54	0.227	0.064
CUBN	2.04251	1.01595e-35	2.37376e-31	0.128	0.034
RNF144A	2.04156	2.5026e-28	5.84731e-24	0.109	0.03
PCED1B-AS1	2.04139	2.65623e-76	6.20629e-72	0.314	0.095
PPP1R16B	2.04074	1.15913e-134	2.7083e-130	0.364	0.079
ZNF101	2.03572	2.12379e-47	4.96223e-43	0.18	0.05
IFNG-AS1	2.03417	3.7953e-90	8.86772e-86	0.268	0.062
ERFL	2.03035	2.17229e-28	5.07555e-24	0.103	0.027
PLCG1	2.02917	3.97712e-50	9.29253e-46	0.172	0.044
HELB	2.01082	2.14939e-91	5.02206e-87	0.393	0.126
GRAP2	2.00588	8.58205e-248	2.0052e-243	0.587	0.116
BIRC3	2.00465	1.8364e-54	4.29075e-50	0.221	0.064
SGO1-AS1	1.99632	3.311e-38	7.73615e-34	0.203	0.07
KIF21A	1.99305	1.08169e-40	2.52736e-36	0.147	0.038
KATNAL1	1.99227	1.16058e-31	2.7117e-27	0.142	0.044
ARL4C	1.98416	5.84534e-53	1.36576e-48	0.221	0.065
PDE7A	1.98241	1.1172e-162	2.61033e-158	0.748	0.32
EIF4E3	1.94975	4.7434e-86	1.10829e-81	0.309	0.084
ABLIM1	1.91923	6.89563e-57	1.61116e-52	0.252	0.077
GNB5	1.89969	1.24585e-30	2.91094e-26	0.132	0.039
ANXA6	1.89472	3.7159e-51	8.6822e-47	0.219	0.066
TENM1	1.88528	3.11243e-47	7.27219e-43	0.169	0.044
TPD52	1.88387	2.07343e-81	4.84456e-77	0.3	0.082
ITGA4	1.87864	1.2218e-132	2.85474e-128	0.685	0.292
OPRM1	1.87815	2.92383e-60	6.83152e-56	0.289	0.093
LAT	1.87282	2.69374e-48	6.29393e-44	0.18	0.048
ITGB1	1.86366	3.19977e-60	7.47627e-56	0.457	0.222
ZNF827	1.86303	6.37965e-49	1.4906e-44	0.156	0.037
MAST4	1.86301	3.77839e-31	8.82822e-27	0.145	0.045
SERINC5	1.84704	3.16808e-88	7.40221e-84	0.577	0.275
MYBL1	1.84006	1.19934e-103	2.80225e-99	0.3	0.067
MEAK7	1.83945	4.99885e-31	1.16798e-26	0.169	0.058
MTFR1	1.83734	1.77883e-70	4.15624e-66	0.429	0.175
SLFN5	1.8371	2.33712e-79	5.46068e-75	0.409	0.148
TSPOAP1-AS1	1.83175	1.10754e-65	2.58777e-61	0.339	0.119
ECE1	1.8284	5.2666e-40	1.23054e-35	0.167	0.048
RIPOR2	1.82792	1.26603e-290	2.95807e-286	0.879	0.252
SPEF2	1.81671	1.64991e-14	3.85502e-10	0.12	0.052
STK39	1.81032	4.54131e-114	1.06108e-109	0.481	0.154
FYN	1.80085	1.45709e-208	3.4045e-204	0.757	0.236
PRKCA-AS1	1.79922	1.14898e-14	2.6846e-10	0.128	0.057
FCMR	1.79775	4.76661e-38	1.11372e-33	0.129	0.032
ESYT2	1.78414	2.33467e-72	5.45496e-68	0.468	0.204
EVA1C	1.78351	6.35719e-59	1.48536e-54	0.339	0.126
MBNL1-AS1	1.78199	3.67353e-43	8.5832e-39	0.325	0.14
ZC3H8	1.77838	2.26351e-38	5.2887e-34	0.23	0.085
SLAMF6	1.77349	3.50004e-64	8.17784e-60	0.263	0.076
LY9	1.7642	2.31161e-26	5.40107e-22	0.136	0.045
ELOVL6	1.76408	1.54919e-26	3.61968e-22	0.12	0.037
APBA2	1.75796	3.85112e-48	8.99814e-44	0.161	0.04
ECHDC2	1.75712	2.41174e-14	5.63503e-10	0.121	0.053
EPC1-AS1	1.73724	1.94225e-36	4.53806e-32	0.254	0.104
NHERF1	1.73707	1.02564e-36	2.39642e-32	0.172	0.054
SUN2	1.73364	1.92651e-41	4.5013e-37	0.279	0.112
G2E3-AS1	1.72974	1.1388e-13	2.6608e-09	0.121	0.054
EML2	1.72695	3.70237e-23	8.65059e-19	0.134	0.048
TMEM116	1.7259	2.08166e-16	4.8638e-12	0.125	0.051
HIVEP2	1.72545	3.46646e-89	8.09938e-85	0.511	0.207
PTPRCAP	1.72343	1.07235e-25	2.50554e-21	0.104	0.03
HLA-F-AS1	1.72289	4.93866e-27	1.15392e-22	0.164	0.06
ADD3	1.71804	1.40683e-77	3.28705e-73	0.473	0.196
DIPK1A	1.71314	1.19515e-55	2.79247e-51	0.364	0.149
SAMD3	1.70994	2.1952e-176	5.12909e-172	0.475	0.1
GIMAP7	1.70866	2.7344e-40	6.38891e-36	0.211	0.072
ERP27	1.70656	5.61509e-25	1.31196e-20	0.126	0.041
TSPAN5	1.70498	1.20523e-74	2.81602e-70	0.338	0.106
HMOX2	1.70422	4.19627e-40	9.80458e-36	0.218	0.076
MYO1G	1.69354	1.76132e-36	4.11534e-32	0.194	0.065
FUT8	1.69208	7.83154e-88	1.82984e-83	0.5	0.202
KAT2B	1.68779	1.59377e-69	3.72385e-65	0.519	0.249
BCL2	1.68656	2.45951e-94	5.74666e-90	0.716	0.398
RFTN1	1.6854	4.56058e-75	1.06558e-70	0.492	0.213
TTC39B	1.68026	9.04097e-60	2.11242e-55	0.292	0.096
TMC8	1.67947	2.02799e-97	4.73841e-93	0.505	0.186
NUP210	1.67927	9.31994e-70	2.1776e-65	0.338	0.111
CYTOR	1.67689	8.43654e-41	1.9712e-36	0.218	0.074
TMEM156	1.67544	9.40476e-54	2.19742e-49	0.232	0.069
SLC25A42	1.67439	9.85699e-20	2.30309e-15	0.126	0.047
LRRC8C-DT	1.67401	1.14042e-13	2.6646e-09	0.131	0.061
SFI1	1.67382	3.00919e-71	7.03098e-67	0.427	0.167
PVT1	1.6625	7.07544e-72	1.65318e-67	0.472	0.199
TRDMT1	1.65966	8.67122e-14	2.02603e-09	0.12	0.053
DPH5-DT	1.65945	1.82747e-17	4.26987e-13	0.131	0.054
TRAF3IP3	1.65534	1.98776e-96	4.64439e-92	0.497	0.181
NCK2	1.6471	8.71962e-83	2.03734e-78	0.516	0.22
SPTAN1	1.64467	4.35504e-40	1.01756e-35	0.243	0.091
USP20	1.64446	5.72805e-24	1.33836e-19	0.196	0.084
CASTOR3P	1.63329	1.22678e-48	2.86637e-44	0.276	0.099
ODF2L	1.63291	8.30196e-44	1.93975e-39	0.326	0.143
DELEC1	1.63246	2.18421e-10	5.10341e-06	0.101	0.047
MIAT	1.6287	1.11044e-64	2.59455e-60	0.208	0.05
STN1	1.62836	7.58332e-20	1.77184e-15	0.147	0.06
ZEB1	1.62803	1.15746e-76	2.7044e-72	0.443	0.169
MSI2	1.62335	4.1987e-126	9.81026e-122	0.626	0.237
PRKCH	1.61253	9.61984e-197	2.24767e-192	0.815	0.301
ANKRD36B	1.60542	2.82764e-28	6.60679e-24	0.2	0.081
LEPROTL1	1.5989	3.00932e-53	7.03129e-49	0.319	0.12
ERN1	1.59434	6.90824e-57	1.61411e-52	0.374	0.152
IL27RA	1.59151	7.01724e-24	1.63958e-19	0.129	0.044
ISG20	1.59148	3.02813e-33	7.07524e-29	0.142	0.041
CEP85L	1.58978	3.20323e-84	7.48434e-80	0.612	0.312
DIMT1	1.58631	6.11193e-20	1.42805e-15	0.175	0.078
CARD11	1.58338	2.58213e-121	6.03316e-117	0.582	0.207
SKP1	1.57845	1.71865e-26	4.01562e-22	0.262	0.128
CENPK	1.57357	1.83768e-18	4.29373e-14	0.109	0.039
BHLHE40	1.57245	2.61943e-16	6.12031e-12	0.101	0.037
LINC00513	1.56801	1.91173e-56	4.46676e-52	0.55	0.302
NDUFV2-AS1	1.56452	3.14481e-15	7.34786e-11	0.142	0.065
TRAF5	1.56311	4.11411e-35	9.61262e-31	0.262	0.111
CLDND1	1.55482	1.70564e-21	3.98523e-17	0.183	0.081
PFKP	1.55396	6.84387e-20	1.59907e-15	0.109	0.037
VIM-AS1	1.55315	8.80094e-23	2.05634e-18	0.132	0.047
TARS3	1.54532	2.2633e-30	5.2882e-26	0.271	0.125
SGTB	1.54326	3.57042e-14	8.34229e-10	0.14	0.066
PLA2G12A	1.5407	8.96987e-11	2.09581e-06	0.11	0.053
ATF7IP2	1.53943	4.43344e-50	1.03587e-45	0.372	0.161
LINC01138	1.53672	3.12837e-66	7.30943e-62	0.393	0.15
ATP2A3	1.53204	1.73635e-48	4.05698e-44	0.229	0.07
CDC25B	1.53162	3.23148e-12	7.55036e-08	0.104	0.046
JADE1	1.52803	1.71583e-15	4.00905e-11	0.155	0.073
LINS1	1.52676	1.79327e-23	4.18998e-19	0.162	0.064
LINC01588	1.52651	1.7122e-35	4.00056e-31	0.227	0.086
TMEM63A	1.51785	1.27308e-32	2.97455e-28	0.312	0.153
APOL3	1.51406	2.92429e-19	6.8326e-15	0.185	0.086
PCED1B	1.5136	3.64445e-93	8.51526e-89	0.741	0.405
SLC14A1	1.51225	7.80001e-20	1.82247e-15	0.106	0.036
EPB41	1.51188	1.14093e-87	2.66578e-83	0.591	0.269
BCR	1.5086	4.52877e-20	1.05815e-15	0.147	0.059
NIPAL3	1.50513	7.13292e-38	1.66661e-33	0.222	0.08
SATB1	1.50331	1.97789e-33	4.62133e-29	0.306	0.146
DENND2D	1.4971	6.87778e-40	1.60699e-35	0.249	0.093
PARP15	1.49286	6.63095e-41	1.54932e-36	0.295	0.122
ANKRD28	1.4922	2.52877e-52	5.90847e-48	0.368	0.153
APOLD1	1.49121	1.1598e-20	2.70987e-16	0.14	0.054
HNRNPLL	1.49103	1.01927e-26	2.38152e-22	0.287	0.146
IL21R	1.48731	1.13677e-15	2.65606e-11	0.112	0.044
CYTIP	1.48651	2.94098e-65	6.8716e-61	0.415	0.165
CCND2	1.48412	7.73533e-26	1.80736e-21	0.21	0.09
SP140	1.48318	3.44223e-59	8.04278e-55	0.39	0.158
RBL2	1.47981	2.55816e-80	5.97715e-76	0.603	0.302
PRKY	1.47966	1.99074e-52	4.65137e-48	0.386	0.165
SPAG1	1.47942	1.99426e-15	4.6596e-11	0.156	0.074
TANK-AS1	1.47824	1.92374e-24	4.49481e-20	0.202	0.087
GOLGA8A	1.475	9.87844e-34	2.3081e-29	0.282	0.125
COL10A1	1.47346	1.64039e-13	3.83277e-09	0.144	0.069
FAM107B	1.47049	4.39443e-77	1.02676e-72	0.513	0.22
ELOVL5	1.46957	4.06625e-53	9.50079e-49	0.36	0.146
LINC01619	1.46342	2.70042e-58	6.30953e-54	0.506	0.255
PTPN4	1.45833	3.98763e-62	9.3171e-58	0.45	0.194
ARHGEF3	1.4559	3.69503e-82	8.63343e-78	0.599	0.286
PYHIN1	1.4553	2.26032e-114	5.28123e-110	0.383	0.094
KIF2A	1.45418	6.10137e-46	1.42559e-41	0.41	0.202
AMMECR1	1.45384	1.13058e-28	2.6416e-24	0.224	0.094
PCSK7	1.45341	1.33822e-52	3.12676e-48	0.423	0.201
STRADB	1.45137	1.27954e-15	2.98963e-11	0.192	0.1
FOXO1	1.45131	1.76638e-68	4.12716e-64	0.533	0.257
KIF3B	1.44655	1.89253e-09	4.42189e-05	0.109	0.054
SELL	1.44573	1.60116e-17	3.74112e-13	0.101	0.036
ZC3HAV1	1.44285	1.08596e-81	2.53735e-77	0.603	0.296
PPP1R2	1.44248	1.00471e-28	2.34751e-24	0.314	0.162
LINC02100	1.44202	1.23136e-17	2.87708e-13	0.156	0.069
CCSER2	1.44156	2.74717e-74	6.41877e-70	0.569	0.287
APPAT	1.44072	4.19066e-18	9.79148e-14	0.14	0.058
FYCO1	1.44063	2.58174e-19	6.03224e-15	0.177	0.08
BTG1	1.43949	1.59815e-40	3.73408e-36	0.338	0.152
SUSD3	1.43708	1.56649e-18	3.66009e-14	0.112	0.041
PPP1R13B	1.43607	3.33151e-21	7.78408e-17	0.118	0.041
MICAL3	1.43076	4.26144e-23	9.95685e-19	0.185	0.078
PURA	1.43003	3.21224e-12	7.50539e-08	0.151	0.079
NLRC5	1.42869	2.70183e-92	6.31284e-88	0.582	0.249
C1RL	1.4283	5.74259e-12	1.34176e-07	0.109	0.049
MYL12A	1.42536	3.75728e-10	8.77888e-06	0.131	0.069
ANKRD23	1.425	2.5394e-16	5.93331e-12	0.167	0.079
FBXO21	1.4163	1.36531e-13	3.19004e-09	0.156	0.079
PTPN7	1.41479	1.94544e-36	4.54552e-32	0.219	0.08
CFAP36	1.41433	2.65891e-11	6.21254e-07	0.134	0.068
TNFAIP8	1.41394	7.3748e-92	1.72312e-87	0.688	0.357
CDC37L1	1.41182	2.37836e-09	5.55703e-05	0.118	0.062
LIG1	1.40693	6.67748e-09	0.000156019	0.103	0.051
C21orf91	1.40548	4.8333e-14	1.1293e-09	0.11	0.046
JAKMIP1	1.4045	1.53304e-43	3.58194e-39	0.156	0.04
BUB3	1.39985	1.0424e-10	2.43557e-06	0.11	0.053
CD69	1.39878	1.10282e-50	2.57674e-46	0.224	0.067
PCNX1	1.39715	1.41e-109	3.29447e-105	0.782	0.445
LPIN1	1.3939	2.13723e-21	4.99363e-17	0.197	0.09
NAE1	1.39302	2.62472e-08	0.000613265	0.112	0.06
ARHGAP15	1.39179	4.34082e-158	1.01423e-153	0.959	0.768
CCDC7	1.38969	1.76947e-28	4.13436e-24	0.328	0.174
STK26	1.38766	2.4098e-14	5.6305e-10	0.101	0.04
LAX1	1.38666	1.05284e-23	2.45996e-19	0.117	0.037
USP9Y	1.38618	1.83835e-39	4.2953e-35	0.404	0.204
DGKE	1.38435	5.8674e-20	1.37092e-15	0.174	0.076
CC2D1B	1.38061	2.55922e-12	5.97962e-08	0.121	0.057
GIMAP5	1.37932	8.49054e-21	1.98381e-16	0.208	0.099
SMAD3	1.37931	1.73171e-45	4.04614e-41	0.386	0.179
SARAF	1.37877	6.52219e-27	1.52391e-22	0.323	0.174
ZHX2	1.37734	1.43646e-43	3.35628e-39	0.382	0.179
ITGAL	1.37636	1.89867e-101	4.43623e-97	0.522	0.181
CASP6	1.36738	3.6997e-10	8.64435e-06	0.114	0.056
UXS1	1.36723	6.729e-21	1.57223e-16	0.183	0.081
ITPKB	1.36682	1.46911e-35	3.43258e-31	0.393	0.21
C11orf65	1.36668	5.29423e-19	1.237e-14	0.257	0.142
SPATA13	1.36541	6.9626e-46	1.62681e-41	0.333	0.137
FAM104A	1.36164	4.52149e-09	0.000105645	0.126	0.068
ADARB1	1.35927	2.00074e-28	4.67473e-24	0.27	0.125
CRY1	1.35758	2.6701e-09	6.2387e-05	0.128	0.069
CDC42EP3	1.35708	8.85136e-26	2.06812e-21	0.213	0.092
CERS4	1.35636	7.73637e-15	1.8076e-10	0.17	0.084
C11orf80	1.35623	7.33172e-22	1.71306e-17	0.202	0.092
ARID5B	1.35513	1.99535e-35	4.66214e-31	0.418	0.231
SIGIRR	1.35126	1.05854e-30	2.47328e-26	0.17	0.058
TMC6	1.35064	1.42689e-45	3.33393e-41	0.375	0.171
SGCE	1.35045	1.35239e-20	3.15986e-16	0.205	0.097
JAK3	1.34956	2.81872e-34	6.58595e-30	0.263	0.11
PAQR8	1.34832	1.83926e-14	4.29742e-10	0.202	0.111
ATP2B4	1.34699	1.99058e-48	4.65099e-44	0.402	0.186
SNRPN	1.34661	1.39953e-08	0.000326999	0.106	0.055
RPA3	1.34524	5.84562e-20	1.36583e-15	0.237	0.121
STK17A	1.34477	2.1588e-54	5.04403e-50	0.434	0.197
TMX4	1.34424	2.45938e-15	5.74634e-11	0.134	0.059
RUNX3	1.33871	6.20393e-47	1.44955e-42	0.256	0.087
TXK	1.3385	2.07639e-29	4.85149e-25	0.336	0.173
SLC16A7	1.33418	2.85132e-45	6.66211e-41	0.38	0.174
P2RY8	1.33293	5.83778e-21	1.364e-16	0.145	0.056
KIAA0825	1.33215	3.89541e-18	9.10163e-14	0.246	0.135
MAGED1	1.3312	3.24179e-21	7.57444e-17	0.243	0.123
PPM1G	1.33011	1.95466e-09	4.56707e-05	0.134	0.073
ERAP2	1.32947	6.85487e-33	1.60164e-28	0.32	0.154
CBLB	1.32697	1.13507e-60	2.65209e-56	0.615	0.363
SEMA4D	1.32474	3.42646e-54	8.00593e-50	0.483	0.239
IKZF1	1.32417	5.48269e-118	1.28103e-113	0.85	0.516
RASAL3	1.32069	1.10671e-29	2.58582e-25	0.218	0.087
GTF3A	1.31685	4.62865e-10	1.08148e-05	0.129	0.068
PPM1K	1.31565	2.23657e-13	5.22575e-09	0.155	0.077
SLC2A3	1.31524	3.61066e-23	8.43631e-19	0.229	0.107
RAD51-AS1	1.31453	5.38515e-10	1.25824e-05	0.129	0.068
IKZF3	1.31295	6.00457e-79	1.40297e-74	0.344	0.101
HACD3	1.31271	2.22412e-07	0.00519666	0.107	0.059
RBL1	1.31161	1.10803e-23	2.5889e-19	0.244	0.118
RNF19A	1.31141	6.25691e-43	1.46193e-38	0.478	0.267
PSIP1	1.30969	2.36407e-21	5.52365e-17	0.263	0.139
ZFYVE28	1.30733	6.02088e-55	1.40678e-50	0.352	0.135
SEC22C	1.30664	3.86088e-08	0.000902096	0.123	0.069
MIR142HG	1.30229	5.86584e-31	1.37055e-26	0.3	0.143
RASGRP2	1.29914	1.83742e-20	4.29313e-16	0.158	0.065
CASP8	1.29784	1.75349e-66	4.09703e-62	0.497	0.226
LCLAT1	1.29591	1.4346e-22	3.35194e-18	0.248	0.123
LINC01237	1.2959	1.06761e-13	2.49447e-09	0.144	0.068
CHD3	1.29233	1.49199e-30	3.48603e-26	0.279	0.13
STAT5B	1.29179	1.06848e-44	2.49649e-40	0.473	0.253
CKMT2-AS1	1.2905	1.33473e-08	0.00031186	0.128	0.071
PLCB1	1.28953	1.19273e-41	2.78682e-37	0.344	0.152
TNIK	1.28687	3.22215e-139	7.52856e-135	0.585	0.178
PITPNC1	1.28546	4.72218e-103	1.10334e-98	0.716	0.344
GTPBP8	1.28536	1.06806e-08	0.000249553	0.101	0.051
PRDX6-AS1	1.28144	1.19563e-25	2.7936e-21	0.295	0.153
EML4	1.2808	2.37561e-76	5.55062e-72	0.726	0.45
PCGF5	1.28038	1.03114e-29	2.40927e-25	0.388	0.222
CRACR2A	1.28007	1.05721e-28	2.47016e-24	0.246	0.108
CD48	1.27956	6.29743e-20	1.47139e-15	0.186	0.084
GMCL1	1.27705	5.80074e-09	0.000135534	0.117	0.062
DUOX1	1.2753	1.62272e-14	3.79148e-10	0.128	0.056
NMRAL1	1.27485	4.12538e-12	9.63896e-08	0.166	0.089
GAS5	1.27314	1.70946e-10	3.99416e-06	0.169	0.097
RASA3	1.26591	3.29912e-39	7.7084e-35	0.475	0.269
GPHN	1.26511	1.02215e-31	2.38826e-27	0.399	0.227
SLC12A2-DT	1.26398	2.76123e-18	6.45161e-14	0.271	0.157
C1orf56	1.26351	1.95809e-10	4.57509e-06	0.121	0.061
LIMD2	1.26311	5.74099e-34	1.34138e-29	0.289	0.127
NSD3	1.26301	1.47616e-37	3.44904e-33	0.483	0.295
EVL	1.26194	1.32205e-78	3.08897e-74	0.669	0.356
STK38	1.26022	8.89397e-37	2.07807e-32	0.464	0.274
MPRIP	1.25784	4.75333e-15	1.11062e-10	0.215	0.119
PLEKHG3	1.24949	2.57843e-10	6.02451e-06	0.109	0.052
SUB1	1.24804	7.48752e-18	1.74946e-13	0.24	0.13
TMEM131L	1.24674	1.26601e-49	2.95803e-45	0.524	0.283
ZNF335	1.24641	5.7481e-12	1.34304e-07	0.147	0.075
SP4	1.24205	7.81408e-23	1.82576e-18	0.232	0.11
DENND6A-AS1	1.24059	1.53895e-13	3.59576e-09	0.227	0.133
CAPN2	1.23899	4.3848e-19	1.02451e-14	0.238	0.126
VPS13A	1.23741	5.93103e-23	1.38579e-18	0.282	0.149
NOL7	1.2369	4.00692e-07	0.00936216	0.12	0.07
HERC6	1.23653	1.33118e-12	3.11029e-08	0.158	0.081
EZR	1.23562	3.47324e-23	8.11523e-19	0.233	0.111
GRK6	1.23355	1.38226e-19	3.22965e-15	0.137	0.054
BBIP1	1.23262	5.64392e-07	0.013187	0.129	0.078
ABCA5	1.23047	5.30173e-15	1.23875e-10	0.174	0.086
ARHGEF1	1.2262	2.8652e-43	6.69453e-39	0.465	0.25
DGKH	1.22465	9.19896e-15	2.14934e-10	0.229	0.129
URI1	1.22396	1.48133e-34	3.46113e-30	0.413	0.232
TLE5	1.22146	1.84996e-09	4.32242e-05	0.136	0.074
LMTK2	1.22035	1.35339e-13	3.1622e-09	0.153	0.075
UST	1.21852	1.3533e-15	3.16198e-11	0.226	0.125
PRORP	1.21643	2.97194e-18	6.94393e-14	0.293	0.176
HLA-A	1.21477	3.99617e-43	9.33705e-39	0.456	0.242
CNOT6L	1.21412	6.12021e-42	1.42999e-37	0.492	0.278
PSMD6-AS2	1.21365	1.25542e-07	0.00293329	0.107	0.058
ZC3H12D	1.21009	4.91157e-11	1.14759e-06	0.158	0.086
TBC1D19	1.20947	1.42231e-10	3.32324e-06	0.144	0.076
ERO1A	1.20716	1.61439e-18	3.77203e-14	0.199	0.097
LRBA	1.20548	7.51211e-90	1.75521e-85	0.782	0.493
NMT2	1.20326	3.18316e-18	7.43745e-14	0.221	0.113
DIAPH1	1.20265	9.14364e-51	2.13641e-46	0.492	0.255
ZBTB47-AS1	1.19959	2.56403e-12	5.99085e-08	0.262	0.172
PSMB9	1.19855	3.27331e-14	7.64808e-10	0.177	0.091
INTS6	1.19316	8.34968e-22	1.9509e-17	0.315	0.179
ALG6	1.19121	2.38455e-10	5.57151e-06	0.134	0.07
SLC35E2A	1.19084	1.57297e-07	0.00367524	0.104	0.056
RSBN1	1.19041	3.97474e-11	9.28697e-07	0.189	0.111
PAM	1.19019	9.68543e-38	2.263e-33	0.409	0.21
MMP25-AS1	1.18978	9.56988e-30	2.236e-25	0.151	0.049
SNTB2	1.18846	7.30862e-26	1.70766e-21	0.328	0.176
TRG-AS1	1.18842	1.1506e-33	2.68839e-29	0.319	0.148
ANGPT2	1.18695	2.90312e-11	6.78313e-07	0.208	0.125
CRYBG1	1.18455	4.9791e-33	1.16337e-28	0.355	0.181
TMEM245	1.18359	7.3711e-16	1.72226e-11	0.278	0.172
MFSD6	1.18259	3.6879e-21	8.61678e-17	0.273	0.144
ELK3	1.17977	1.79966e-19	4.2049e-15	0.32	0.193
MTMR8	1.17767	1.81771e-09	4.24708e-05	0.123	0.064
TNFSF8	1.17693	6.26549e-15	1.46393e-10	0.233	0.133
ACTN4	1.17635	7.85653e-11	1.83568e-06	0.183	0.106
TES	1.17481	1.23634e-21	2.88871e-17	0.226	0.108
MCOLN2	1.17378	2.72053e-19	6.35652e-15	0.221	0.11
HINT1	1.17294	3.6026e-09	8.41747e-05	0.123	0.065
KLRG1	1.17289	1.24555e-77	2.91022e-73	0.669	0.355
SEPTIN9	1.17265	1.39446e-34	3.25816e-30	0.429	0.236
HECA	1.17209	2.04843e-21	4.78615e-17	0.323	0.188
NOP58	1.16824	6.21232e-16	1.45151e-11	0.254	0.148
C18orf25	1.16645	7.57858e-18	1.77074e-13	0.268	0.154
MED17	1.16405	3.2775e-09	7.65788e-05	0.153	0.088
ARHGEF18	1.16193	5.64059e-24	1.31792e-19	0.36	0.212
SERBP1	1.16125	1.98215e-09	4.63129e-05	0.189	0.119
LFNG	1.15769	4.9652e-10	1.16012e-05	0.12	0.061
TASP1	1.15704	1.7855e-06	0.0417181	0.188	0.131
CDC42SE2	1.15076	1.96785e-86	4.59788e-82	0.814	0.551
ACAT1	1.1497	1.49972e-07	0.0035041	0.174	0.113
FLNA	1.14963	3.38725e-13	7.9143e-09	0.148	0.073
TNFRSF25	1.14937	3.24929e-39	7.59196e-35	0.259	0.099
CHIC1	1.14889	3.15052e-07	0.00736118	0.107	0.059
ERGIC2	1.14427	1.96645e-10	4.59461e-06	0.213	0.134
PDE3B	1.14391	8.72476e-46	2.03854e-41	0.562	0.335
NBPF15	1.14358	9.71795e-07	0.022706	0.11	0.064
CCL5	1.14202	2.45623e-19	5.73898e-15	0.11	0.038
LINC00299	1.14118	7.9945e-30	1.86792e-25	0.271	0.123
MAP3K4	1.14053	3.08003e-09	7.19648e-05	0.237	0.162
SEPTIN6	1.14007	2.68419e-45	6.2716e-41	0.481	0.254
IFT80	1.13462	7.31783e-08	0.00170981	0.131	0.076
SVIL	1.13461	2.26072e-20	5.28218e-16	0.259	0.138
CYLD	1.13309	6.92289e-45	1.61753e-40	0.476	0.252
RUNX2	1.13088	3.11096e-27	7.26876e-23	0.435	0.27
SLC7A6OS	1.12912	4.7092e-13	1.1003e-08	0.256	0.159
CLEC2D	1.12623	7.54309e-66	1.76244e-61	0.71	0.449
CCND3	1.12622	3.65137e-91	8.53142e-87	0.819	0.507
GBP5	1.12574	2.05098e-29	4.79211e-25	0.222	0.091
CXCR4	1.12468	1.34402e-11	3.1403e-07	0.101	0.044
NAP1L4	1.12416	9.01683e-26	2.10678e-21	0.393	0.237
HNRNPK-AS1	1.12357	1.16528e-09	2.72268e-05	0.237	0.159
AGBL5	1.12343	6.87615e-10	1.60661e-05	0.156	0.089
RNF125	1.12189	1.66688e-37	3.89468e-33	0.409	0.212
PHACTR2	1.1213	2.62555e-34	6.1346e-30	0.519	0.331
GIMAP4	1.12127	2.14046e-07	0.00500118	0.131	0.077
KAT6B	1.11973	3.62313e-25	8.46543e-21	0.427	0.27
B2M	1.11937	3.82889e-70	8.94621e-66	0.778	0.524
TNS2-AS1	1.1189	1.4838e-07	0.0034669	0.172	0.111
JAKMIP2	1.11597	3.13783e-14	7.33153e-10	0.161	0.078
MYH11	1.11577	6.0212e-12	1.40685e-07	0.174	0.095
ZBTB20-AS5	1.11467	1.55775e-11	3.63969e-07	0.174	0.096
SRPK1	1.11417	1.96749e-16	4.59704e-12	0.199	0.101
SNED1	1.11391	7.23213e-11	1.68979e-06	0.153	0.082
KPNA5	1.11385	9.45539e-15	2.20925e-10	0.243	0.142
ANKRD49	1.11358	6.49198e-07	0.0151685	0.118	0.069
BTN3A2	1.11334	1.35478e-12	3.16543e-08	0.129	0.061
EXOSC3	1.11319	1.16793e-09	2.72887e-05	0.15	0.084
MCUB	1.11256	6.84862e-32	1.60018e-27	0.431	0.245
ZNF862	1.10876	2.66426e-08	0.000622505	0.115	0.062
BORCS5	1.10859	1.10999e-11	2.5935e-07	0.233	0.145
SFMBT1	1.10838	3.77287e-28	8.81531e-24	0.397	0.23
NUDT5	1.10569	1.38557e-07	0.00323738	0.153	0.094
MDFIC	1.10464	4.65694e-43	1.08809e-38	0.636	0.433
RNF44	1.10169	1.06687e-09	2.49274e-05	0.123	0.064
PKP4	1.10082	1.22935e-10	2.87239e-06	0.153	0.083
SLC44A2	1.10077	8.202e-16	1.9164e-11	0.147	0.065
SLC35C2	1.09763	7.72773e-07	0.0180558	0.14	0.088
TMEM106B	1.09578	4.23352e-08	0.000989162	0.131	0.075
TNIP1	1.09462	4.52116e-12	1.05637e-07	0.18	0.099
ANKRD36	1.09454	5.96729e-32	1.39426e-27	0.446	0.267
MYCBP2-AS1	1.09428	8.73683e-14	2.04136e-09	0.311	0.204
PHTF2	1.09311	1.0453e-47	2.44234e-43	0.626	0.405
TRIM37	1.09159	3.13101e-10	7.3156e-06	0.181	0.108
PAG1	1.09142	7.79526e-55	1.82136e-50	0.647	0.399
GLMN	1.08854	5.74184e-16	1.34158e-11	0.227	0.125
MYH9	1.08806	4.18457e-29	9.77725e-25	0.426	0.259
RPS21	1.08484	8.88082e-08	0.002075	0.125	0.07
TRAK2	1.0842	1.33263e-08	0.000311369	0.177	0.11
RAC2	1.08328	1.22608e-14	2.86474e-10	0.114	0.047
GZMA	1.08132	3.8946e-21	9.09974e-17	0.12	0.041
CD44	1.08075	5.71544e-70	1.33541e-65	0.694	0.388
LRRC8C	1.08063	3.19229e-25	7.45878e-21	0.451	0.292
ENTPD4	1.08057	1.26555e-11	2.95695e-07	0.205	0.122
CD47	1.07944	8.14221e-31	1.90243e-26	0.45	0.275
LLGL2	1.07761	5.29406e-14	1.23696e-09	0.117	0.049
SRSF10	1.07422	1.45618e-15	3.40237e-11	0.326	0.215
RIC8B	1.07362	2.98787e-07	0.00698116	0.175	0.116
GSTK1	1.07267	3.11138e-13	7.26975e-09	0.263	0.165
AKT3	1.07082	7.12017e-61	1.66363e-56	0.694	0.431
XYLT1	1.06679	5.09355e-44	1.19011e-39	0.475	0.242
ATP1A1	1.06633	3.05121e-13	7.12915e-09	0.203	0.114
FRY	1.06307	2.38128e-15	5.56385e-11	0.276	0.166
SLC25A45	1.05884	2.06355e-09	4.82149e-05	0.125	0.065
PGGHG	1.05846	1.32769e-19	3.10215e-15	0.156	0.065
L3MBTL3	1.05638	2.78777e-09	6.51363e-05	0.166	0.097
ZBP1	1.05543	1.37258e-18	3.20703e-14	0.114	0.041
ST8SIA1	1.05117	1.30907e-43	3.05863e-39	0.262	0.092
IMMP1L	1.04897	8.81148e-09	0.00020588	0.167	0.101
TMEM161B	1.04854	5.39187e-10	1.25981e-05	0.233	0.153
DUSP16	1.04693	2.7953e-16	6.53122e-12	0.3	0.184
MPHOSPH9	1.04626	9.34184e-14	2.18272e-09	0.251	0.151
G3BP2	1.04397	9.26411e-10	2.16456e-05	0.192	0.118
ELMO2	1.04193	5.76452e-07	0.0134688	0.101	0.055
DENND1C	1.04078	1.07556e-06	0.0251305	0.11	0.063
ZNF544	1.03978	4.26511e-12	9.96542e-08	0.18	0.099
PTGDR	1.03674	6.66959e-21	1.55835e-16	0.12	0.041
KIAA0586	1.03544	2.32001e-07	0.00542071	0.18	0.118
MAP2K6	1.0339	4.16136e-12	9.72302e-08	0.208	0.122
CAMKMT	1.03129	2.19169e-21	5.12088e-17	0.45	0.304
XKR6	1.03058	9.35431e-34	2.18563e-29	0.424	0.229
ERAP1	1.02776	1.22757e-12	2.86821e-08	0.268	0.172
NR3C2	1.02734	5.24826e-18	1.22626e-13	0.382	0.254
LNPEP	1.02494	2.56157e-22	5.98511e-18	0.412	0.27
BTN3A1	1.02296	4.304e-18	1.00563e-13	0.26	0.144
RNF213-AS1	1.02262	1.90108e-15	4.44187e-11	0.319	0.204
LINC01422	1.02236	2.28055e-12	5.3285e-08	0.151	0.077
GLIPR2	1.02182	1.30417e-12	3.04719e-08	0.185	0.1
PIK3CD-AS2	1.01795	4.48262e-08	0.00104736	0.161	0.099
PSMA5	1.0156	5.02123e-09	0.000117321	0.186	0.116
STK4	1.01134	5.54984e-59	1.29672e-54	0.716	0.464
KLHL28	1.00969	4.69854e-11	1.09781e-06	0.27	0.179
UNC13D	1.00963	2.29385e-14	5.35959e-10	0.145	0.067
SNRPA1	1.00924	8.55522e-09	0.000199893	0.18	0.112
BIN3	1.00902	6.39956e-07	0.0149526	0.136	0.083
CALM1	1.00901	1.67496e-14	3.91354e-10	0.226	0.128
RDH13	1.00808	3.48149e-07	0.00813451	0.101	0.055
ARL17A	1.00544	1.11484e-28	2.60481e-24	0.566	0.396
NME7	1.00513	2.12671e-10	4.96906e-06	0.185	0.108
ZBTB25	1.00329	1.55815e-10	3.64062e-06	0.169	0.096
DZIP3	0.999689	6.44174e-08	0.00150511	0.139	0.081
POLR3E	0.997704	1.22041e-06	0.0285148	0.125	0.074
SMYD2	0.996313	2.08695e-08	0.000487616	0.121	0.066
ADSL	0.996075	9.14368e-07	0.0213642	0.107	0.061
CDC42SE1	0.989208	1.19043e-16	2.78145e-12	0.273	0.159
PARP8	0.987402	5.27972e-52	1.23361e-47	0.765	0.576
PIK3IP1	0.985361	3.68774e-09	8.6164e-05	0.203	0.129
CPB2-AS1	0.983769	4.80457e-28	1.12259e-23	0.402	0.226
SLC25A26	0.983274	4.32142e-12	1.0097e-07	0.282	0.189
KLF13	0.981672	7.34515e-12	1.71619e-07	0.21	0.123
EMB	0.980321	6.02706e-45	1.40822e-40	0.59	0.353
ZNF718	0.97917	7.56568e-11	1.76772e-06	0.237	0.152
TTC33	0.979156	1.64396e-07	0.00384111	0.219	0.153
TMEM181	0.977784	6.88048e-22	1.60762e-17	0.345	0.2
AAK1	0.976938	7.50902e-69	1.75448e-64	0.814	0.566
SLC7A6	0.976473	2.61511e-12	6.11022e-08	0.268	0.172
BTD	0.975808	6.04688e-12	1.41285e-07	0.246	0.154
CCDC69	0.975432	3.28378e-17	7.67256e-13	0.167	0.076
PRKCA	0.975094	1.04562e-38	2.44309e-34	0.568	0.353
SEC13	0.965492	1.54597e-07	0.00361217	0.219	0.152
TNFAIP3	0.964233	9.02128e-07	0.0210782	0.142	0.088
OGT	0.962843	3.04595e-30	7.11687e-26	0.533	0.363
OFD1	0.961489	4.04467e-17	9.45038e-13	0.268	0.151
RESF1	0.961165	7.97944e-50	1.8644e-45	0.617	0.375
WDR82	0.9601	4.70671e-07	0.0109972	0.175	0.116
SUMF2	0.959491	7.64153e-09	0.000178544	0.192	0.121
RPP38	0.958572	3.7292e-08	0.000871327	0.178	0.113
RPL13	0.957356	1.25799e-08	0.000293929	0.205	0.132
SOS1	0.956618	1.39499e-35	3.25938e-31	0.648	0.455
BMAL1	0.9563	5.66332e-15	1.32324e-10	0.222	0.123
CERS5	0.954311	7.49422e-07	0.0175103	0.219	0.156
TUT4	0.953774	3.35701e-26	7.84364e-22	0.498	0.343
ZNF451-AS1	0.953067	4.94634e-09	0.000115571	0.185	0.113
DYNLT1	0.950682	2.71875e-07	0.00635235	0.148	0.091
ARHGDIB	0.948883	1.16071e-19	2.71199e-15	0.326	0.195
TG	0.946657	7.38221e-10	1.72485e-05	0.276	0.191
HDAC7	0.944549	1.86512e-06	0.0435786	0.188	0.129
ITGB3BP	0.944061	1.19217e-08	0.00027855	0.185	0.116
SERP1	0.944029	9.17575e-08	0.00214391	0.208	0.141
CGGBP1	0.943915	2.19842e-10	5.13661e-06	0.322	0.23
ATP10A	0.943487	3.98635e-19	9.3141e-15	0.263	0.141
HLA-F	0.940461	1.39467e-18	3.25866e-14	0.263	0.145
TGOLN2	0.940048	1.79058e-08	0.00041837	0.246	0.173
LPXN	0.937174	6.29589e-17	1.47103e-12	0.312	0.192
BRD9	0.933336	6.26867e-10	1.46468e-05	0.238	0.156
FGD3	0.933331	3.46685e-32	8.10029e-28	0.47	0.282
ADGRE5	0.932025	5.7306e-22	1.33896e-17	0.393	0.238
CRBN	0.930591	6.27895e-12	1.46708e-07	0.297	0.202
TLK1	0.929442	2.17062e-25	5.07165e-21	0.484	0.323
STIM1	0.928927	9.16325e-32	2.14099e-27	0.557	0.369
CA5B	0.928728	7.71811e-14	1.80334e-09	0.295	0.188
USP3-AS1	0.927467	4.78013e-17	1.11688e-12	0.375	0.246
GBP3	0.927319	8.50712e-07	0.0198769	0.129	0.078
MT-ND6	0.925092	2.41599e-08	0.000564495	0.112	0.059
PACS1	0.924902	2.70174e-44	6.31261e-40	0.672	0.451
MTERF4	0.923014	5.72942e-07	0.0133868	0.174	0.115
EIF2S2	0.922845	1.47282e-06	0.0344125	0.2	0.141
TTC19	0.922511	1.19013e-12	2.78073e-08	0.366	0.268
TSPAN32	0.921392	2.56604e-09	5.99555e-05	0.112	0.056
MT-ND2	0.920241	1.57762e-19	3.68612e-15	0.309	0.177
RAB11A	0.918748	1.33749e-19	3.12505e-15	0.536	0.402
TRANK1	0.91832	8.03083e-10	1.8764e-05	0.276	0.192
SP140L	0.917244	2.94146e-15	6.87273e-11	0.334	0.219
ATP8A1	0.913761	3.30607e-21	7.72463e-17	0.319	0.178
STT3B	0.912504	1.27134e-15	2.97049e-11	0.385	0.27
LINC03076	0.912203	3.50878e-14	8.19827e-10	0.322	0.212
RPLP0	0.912018	4.87331e-07	0.0113865	0.125	0.073
GLG1	0.911555	6.58304e-25	1.53813e-20	0.533	0.38
CERK	0.911362	4.4127e-15	1.03103e-10	0.21	0.112
TPR	0.910767	4.24596e-18	9.92068e-14	0.377	0.245
CSNK1G3	0.909765	1.65069e-08	0.000385683	0.227	0.153
MAP4K1	0.907724	7.32698e-09	0.000171195	0.142	0.079
RALGAPA1	0.907649	1.0673e-18	2.49375e-14	0.435	0.309
HLA-B	0.90736	1.58832e-32	3.71111e-28	0.543	0.349
RPS2	0.904984	2.32064e-10	5.42218e-06	0.202	0.122
PIP4K2A	0.90466	1.02474e-63	2.3943e-59	0.784	0.54
TAPBP	0.904634	5.55081e-14	1.29695e-09	0.281	0.174
NBEAL2	0.90386	4.57586e-15	1.06915e-10	0.197	0.102
VRK1	0.902376	4.91189e-07	0.0114766	0.145	0.09
DDX24	0.897295	3.88758e-08	0.000908333	0.278	0.202
NFKB1	0.895809	4.1573e-20	9.71354e-16	0.413	0.274
PTPN22	0.894178	2.50276e-16	5.8477e-12	0.293	0.172
XNDC1N	0.893833	3.12168e-07	0.00729381	0.148	0.091
PPWD1	0.893752	8.34681e-10	1.95023e-05	0.235	0.154
NOL4L	0.892159	1.42245e-18	3.32356e-14	0.254	0.134
CHURC1	0.890205	6.93671e-08	0.00162076	0.249	0.178
ACSL5	0.88874	4.71008e-10	1.10051e-05	0.158	0.088
NDUFAF2	0.883422	5.00477e-07	0.0116936	0.191	0.129
TM2D1	0.883054	7.22945e-09	0.000168916	0.273	0.197
CLSTN1	0.881177	1.83611e-08	0.000429008	0.213	0.14
RPL17	0.87973	1.86457e-08	0.000435657	0.153	0.09
MECP2	0.87973	6.94027e-21	1.62159e-16	0.448	0.302
ZNF506	0.879651	7.35124e-10	1.71762e-05	0.241	0.16
ANAPC16	0.878177	3.67774e-09	8.59304e-05	0.221	0.144
CLYBL	0.875978	4.26964e-10	9.97602e-06	0.27	0.182
PLAC8	0.873867	2.88297e-15	6.73606e-11	0.144	0.063
SASH3	0.872583	3.38128e-09	7.90036e-05	0.156	0.089
TAGAP	0.871174	2.53889e-07	0.00593212	0.132	0.077
NT5DC1	0.870392	1.37737e-10	3.21823e-06	0.248	0.163
MAP4K2	0.868868	1.15166e-10	2.69085e-06	0.115	0.055
GMDS	0.867084	8.21764e-17	1.92005e-12	0.416	0.29
HLA-C	0.865767	6.0746e-18	1.41933e-13	0.36	0.231
ATOSA	0.865196	6.71551e-13	1.56908e-08	0.339	0.235
PPP3CC	0.864915	3.38627e-25	7.91202e-21	0.506	0.349
SNHG14	0.863519	1.57694e-24	3.68452e-20	0.517	0.358
AGO2	0.860046	7.22079e-08	0.00168714	0.216	0.146
RAB27A	0.859743	4.36933e-25	1.02089e-20	0.284	0.138
FMNL1-DT	0.85789	1.32964e-10	3.1067e-06	0.219	0.134
MPHOSPH8	0.85667	6.38829e-15	1.49262e-10	0.404	0.289
VWA8	0.855381	1.0786e-19	2.52016e-15	0.426	0.284
RAP1GDS1	0.847976	2.61643e-22	6.1133e-18	0.487	0.334
AGK	0.845974	1.67643e-07	0.00391698	0.202	0.136
MIATNB	0.845495	2.08048e-19	4.86103e-15	0.301	0.171
SNRNP200	0.845106	1.46273e-14	3.41767e-10	0.306	0.194
ERCC6L2-AS1	0.841649	1.47232e-06	0.0344008	0.166	0.109
CCDC66	0.841241	1.20685e-07	0.00281981	0.259	0.19
YWHAZ	0.839731	1.05752e-17	2.4709e-13	0.383	0.257
SH3BP5	0.836212	3.25584e-12	7.60727e-08	0.273	0.177
ASCC3	0.836108	3.63809e-18	8.5004e-14	0.468	0.343
GPRIN3	0.831692	5.95919e-35	1.39236e-30	0.536	0.319
PSTPIP1	0.83137	2.27874e-10	5.32427e-06	0.2	0.12
SLF1	0.831177	1.47682e-09	3.4506e-05	0.26	0.177
EYS	0.830335	1.06714e-09	2.49336e-05	0.238	0.155
STK17B	0.829256	2.15282e-37	5.03008e-33	0.543	0.323
GCC2	0.829095	9.45115e-16	2.20826e-11	0.399	0.285
TMEM123	0.827491	1.28037e-08	0.000299159	0.246	0.169
PLPP1	0.824954	9.85401e-08	0.00230239	0.148	0.089
SEPTIN7	0.820977	2.62542e-15	6.13429e-11	0.386	0.274
MBNL1	0.819787	3.95423e-77	9.23906e-73	0.954	0.826
MAN1A2	0.819084	7.87823e-16	1.84075e-11	0.372	0.253
CDK17	0.816784	3.6704e-16	8.57588e-12	0.393	0.269
CDC42	0.814509	1.23346e-09	2.88199e-05	0.303	0.218
MT-ATP6	0.808909	4.33176e-18	1.01212e-13	0.397	0.258
SF3B3	0.805743	1.13814e-06	0.0265926	0.194	0.133
HNRNPK	0.805313	1.99477e-07	0.00466079	0.227	0.159
ZNF83	0.805101	6.90684e-08	0.00161378	0.289	0.216
MDN1	0.804368	5.73352e-08	0.00133964	0.244	0.172
RNGTT	0.798577	2.54655e-14	5.95001e-10	0.404	0.284
LINC00623	0.798351	6.89678e-08	0.00161143	0.156	0.094
CHST12	0.796898	3.28114e-07	0.00766638	0.121	0.069
CDK11A	0.796582	3.32789e-07	0.00777561	0.241	0.174
PIEZO1	0.796513	7.60838e-10	1.7777e-05	0.185	0.11
ZNF708	0.794156	7.14577e-10	1.66961e-05	0.243	0.16
DGCR2	0.793644	4.40252e-07	0.0102865	0.222	0.157
JADE2	0.793024	3.94244e-07	0.00921152	0.15	0.092
EXOC2	0.792971	8.21972e-11	1.92054e-06	0.347	0.254
ARHGAP35	0.792661	1.40983e-08	0.000329408	0.317	0.237
RBMS1	0.791876	3.5051e-21	8.18967e-17	0.566	0.422
SLC25A12	0.791803	6.79222e-08	0.001587	0.243	0.169
CYTH1	0.790064	1.14506e-33	2.67543e-29	0.692	0.516
CNST	0.788541	3.91263e-15	9.14187e-11	0.331	0.215
FNTA	0.787358	2.6542e-07	0.00620155	0.249	0.181
REPS1	0.785258	1.20171e-09	2.8078e-05	0.325	0.239
MT-ND4	0.783539	3.10736e-11	7.26036e-07	0.276	0.181
MTR	0.783414	2.18483e-10	5.10485e-06	0.312	0.224
ANKRD36C	0.783195	5.20737e-15	1.2167e-10	0.361	0.244
SEC22A	0.781987	1.7459e-09	4.07931e-05	0.317	0.232
SNTB1	0.780546	1.0338e-13	2.41548e-09	0.29	0.179
RPL24	0.778247	1.99312e-07	0.00465693	0.155	0.095
DDX6	0.778201	2.77535e-09	6.48461e-05	0.352	0.27
MT-CYB	0.778124	3.22259e-15	7.52959e-11	0.317	0.196
FUBP1	0.778031	8.3365e-09	0.000194782	0.356	0.277
LY75	0.776848	6.54989e-14	1.53038e-09	0.24	0.138
MLLT6	0.776483	2.51783e-09	5.88292e-05	0.235	0.154
RNF34	0.775908	1.90765e-10	4.45722e-06	0.262	0.173
DDB2	0.774154	4.17792e-08	0.000976172	0.229	0.155
PPP2R2B	0.774135	1.70082e-30	3.97397e-26	0.325	0.154
BIN2	0.773369	1.19555e-20	2.7934e-16	0.391	0.242
ZNF33B	0.769456	3.4906e-07	0.00815579	0.199	0.135
SNRK	0.768851	1.14743e-11	2.68096e-07	0.341	0.242
KLHDC4	0.766263	1.99672e-06	0.0466533	0.17	0.112
PPP2R5C	0.766092	6.40875e-33	1.4974e-28	0.64	0.466
COA1	0.765952	1.50881e-15	3.52533e-11	0.456	0.332
DDHD1	0.765593	1.15218e-09	2.69208e-05	0.319	0.232
SMCHD1	0.762616	3.33563e-53	7.79369e-49	0.765	0.56
NUP88	0.762115	1.52925e-06	0.035731	0.224	0.161
SYNRG	0.761754	1.36057e-23	3.17898e-19	0.516	0.36
PCNX2	0.761259	1.43211e-37	3.34612e-33	0.565	0.33
GPR183	0.754768	1.10226e-06	0.0257542	0.169	0.111
RPS19	0.754444	2.66161e-07	0.00621885	0.174	0.111
EPC1	0.752554	3.86072e-22	9.02058e-18	0.566	0.43
MIER1	0.751087	4.23682e-08	0.000989933	0.336	0.263
RPS28	0.750389	5.64953e-07	0.0132001	0.17	0.109
IARS1	0.750336	1.73436e-06	0.0405234	0.189	0.13
KMT2A	0.749591	6.41819e-16	1.49961e-11	0.443	0.32
LINC-PINT	0.749134	1.31871e-28	3.08116e-24	0.737	0.595
MT-CO2	0.748722	8.47872e-18	1.98105e-13	0.41	0.267
SIK3	0.748706	4.80216e-26	1.12202e-21	0.658	0.506
ADSS2	0.746991	2.95705e-08	0.000690915	0.199	0.128
MT-ND1	0.746075	5.31439e-13	1.24171e-08	0.32	0.21
NIBAN1	0.744225	3.59088e-37	8.39008e-33	0.533	0.308
DEF6	0.744164	3.27543e-12	7.65304e-08	0.263	0.165
FRYL	0.743436	1.27868e-20	2.98764e-16	0.573	0.456
PTPRA	0.738468	8.41309e-17	1.96572e-12	0.479	0.354
TGFBR3	0.736382	1.02446e-18	2.39366e-14	0.222	0.109
SLC39A10	0.734611	6.3843e-08	0.00149169	0.249	0.175
MIR4435-2HG	0.733687	4.17407e-08	0.000975273	0.199	0.128
GBP2	0.730281	5.75547e-12	1.34477e-07	0.263	0.167
MALT1	0.730017	8.87958e-10	2.07471e-05	0.304	0.215
MT-CO1	0.728071	6.15805e-19	1.43883e-14	0.427	0.278
SF1	0.727164	1.13203e-10	2.64498e-06	0.374	0.282
RAPGEF6	0.724364	1.16993e-25	2.73353e-21	0.568	0.402
SERGEF	0.722069	1.68138e-07	0.00392855	0.248	0.177
TRRAP	0.721179	3.1213e-08	0.000729291	0.356	0.281
TNRC6B	0.719654	1.80691e-41	4.22184e-37	0.823	0.665
MATR3	0.718729	8.91324e-10	2.08258e-05	0.349	0.264
PRKD2	0.718223	1.81291e-10	4.23586e-06	0.202	0.119
STRBP	0.718112	1.367e-09	3.19399e-05	0.162	0.092
CUL4A	0.717971	9.34503e-07	0.0218347	0.315	0.253
ORC2	0.714777	2.6967e-07	0.00630085	0.263	0.191
PIBF1	0.713213	1.01711e-11	2.37647e-07	0.432	0.332
PPHLN1	0.712239	8.92052e-09	0.000208428	0.356	0.274
MBD5	0.709227	4.88079e-16	1.1404e-11	0.565	0.449
GALM	0.708098	5.35142e-07	0.0125036	0.246	0.176
ARID4B	0.70644	6.64191e-20	1.55188e-15	0.604	0.476
ZCCHC7	0.705934	3.582e-25	8.36935e-21	0.607	0.444
SEL1L3	0.705923	1.42097e-23	3.3201e-19	0.32	0.169
POLR2B	0.705794	2.22882e-07	0.00520764	0.257	0.188
YLPM1	0.704834	7.7508e-07	0.0181098	0.295	0.227
PTPRC	0.704793	6.28544e-68	1.46859e-63	0.909	0.735
ANTXR2	0.704341	8.26332e-11	1.93072e-06	0.371	0.272
PRPF4B	0.703094	2.07915e-16	4.85795e-12	0.479	0.357
MT-CO3	0.701727	1.13528e-21	2.65257e-17	0.461	0.293
SENP7	0.701154	2.46452e-14	5.75835e-10	0.476	0.372
SMG6	0.700882	5.14574e-15	1.2023e-10	0.423	0.303
ATP11B	0.700534	4.96775e-19	1.16071e-14	0.489	0.347
HERC4	0.700166	2.49927e-23	5.83955e-19	0.664	0.516
PDCD4	0.698489	1.85414e-13	4.33221e-09	0.41	0.298
CD82	0.697694	1.33753e-07	0.00312514	0.101	0.053
RPS6KA3	0.697533	4.26281e-26	9.96007e-22	0.609	0.442
USP47	0.696879	8.74263e-10	2.04272e-05	0.42	0.34
TAF1D	0.696165	2.58844e-09	6.04789e-05	0.342	0.256
RAB3GAP2	0.696071	1.69454e-07	0.00395929	0.322	0.254
RASA2	0.695758	1.5062e-26	3.51924e-22	0.64	0.473
ALOX12-AS1	0.69512	8.30687e-07	0.019409	0.196	0.133
RICTOR	0.694925	1.96791e-20	4.59801e-16	0.549	0.41
ORMDL1	0.694664	5.65265e-08	0.00132074	0.293	0.217
RABGAP1L	0.694102	1.00914e-48	2.35785e-44	0.834	0.63
ADK	0.693181	3.82189e-15	8.92986e-11	0.53	0.422
OGA	0.69007	6.69972e-16	1.56539e-11	0.517	0.407
SUPT3H	0.689815	1.12492e-10	2.62838e-06	0.366	0.266
DOCK10	0.688431	1.57202e-48	3.67303e-44	0.823	0.583
DNAJB14	0.684456	3.56866e-10	8.33818e-06	0.375	0.284
INKA2	0.681266	7.86338e-07	0.0183728	0.259	0.191
R3HDM1	0.679175	2.60689e-10	6.091e-06	0.369	0.276
SCMH1	0.678976	2.1547e-09	5.03446e-05	0.303	0.217
FBXL17	0.678096	1.29106e-19	3.01656e-15	0.639	0.506
RNF38	0.676989	1.3766e-14	3.21642e-10	0.478	0.368
UMAD1	0.676781	9.48256e-11	2.2156e-06	0.391	0.291
GLS	0.67649	5.42953e-18	1.26861e-13	0.538	0.416
PHC3	0.676082	1.35886e-11	3.17499e-07	0.503	0.412
INPP4A	0.675319	2.43581e-19	5.69127e-15	0.527	0.385
MT-ND3	0.673077	7.09508e-18	1.65776e-13	0.476	0.328
TASOR2	0.672141	2.56765e-10	5.99931e-06	0.38	0.287
IRF1-AS1	0.666945	8.26648e-11	1.93146e-06	0.35	0.253
MSH3	0.66348	1.97005e-06	0.0460303	0.292	0.225
LMBR1	0.661691	1.7802e-06	0.0415944	0.301	0.234
ULK4	0.661153	1.68739e-09	3.94259e-05	0.375	0.29
FBXW7	0.660711	2.38283e-18	5.56749e-14	0.535	0.399
SUCLG2	0.660585	2.81017e-16	6.56597e-12	0.538	0.423
NFATC3	0.65992	1.7055e-22	3.98489e-18	0.607	0.464
CORO1A	0.652547	9.37087e-17	2.1895e-12	0.216	0.11
ZNF44	0.649761	1.80199e-06	0.0421035	0.222	0.158
SMAP1	0.649175	4.75169e-08	0.00111023	0.325	0.248
CHIC2	0.644454	1.04988e-08	0.000245304	0.35	0.268
SYTL2	0.643903	8.68367e-18	2.02894e-13	0.174	0.077
ZNF207	0.642185	1.39075e-09	3.24949e-05	0.468	0.39
RPLP1	0.641452	1.73833e-06	0.0406161	0.205	0.141
NKTR	0.641208	6.31126e-21	1.47463e-16	0.639	0.505
ANKIB1	0.640862	1.63865e-08	0.00038287	0.38	0.301
USP16	0.639192	7.71651e-07	0.0180296	0.238	0.171
FAM172A	0.63879	9.90716e-26	2.31481e-21	0.691	0.548
ANKRD44	0.634649	1.22985e-46	2.87355e-42	0.879	0.723
ZNF721	0.629013	7.0472e-10	1.64658e-05	0.363	0.276
ACVR2A	0.628688	1.19992e-07	0.00280362	0.308	0.232
STK24	0.620267	1.81647e-06	0.0424418	0.328	0.263
MALAT1	0.615352	1.55342e-83	3.62957e-79	1	0.997
TAF3	0.614588	4.18063e-09	9.76803e-05	0.325	0.237
KCNAB2	0.611203	1.43445e-10	3.35159e-06	0.314	0.214
STIM2	0.601766	2.28221e-12	5.33238e-08	0.42	0.311
LINC00342	0.601296	5.86949e-11	1.37141e-06	0.352	0.25
CDKAL1	0.599063	2.04227e-17	4.77176e-13	0.661	0.546
DLG1	0.598222	2.00431e-07	0.00468307	0.397	0.328
ARAP2	0.596456	1.55962e-21	3.64405e-17	0.538	0.368
CD99	0.595073	3.25809e-07	0.00761252	0.298	0.223
PRKX	0.594814	1.21173e-09	2.83121e-05	0.326	0.236
ZDHHC20	0.590223	6.1101e-10	1.42763e-05	0.38	0.276
PTPN1	0.589101	6.16187e-07	0.0143972	0.308	0.236
AKNA	0.585381	7.24892e-17	1.69371e-12	0.41	0.269
GPBP1	0.58306	4.05156e-08	0.000946648	0.426	0.355
LINC02328	0.581588	2.57897e-07	0.00602577	0.347	0.273
TSPAN14	0.579712	6.9936e-07	0.0163405	0.314	0.242
TRERF1	0.57294	1.16102e-14	2.71272e-10	0.429	0.298
PPP4R3B	0.569243	4.0963e-08	0.0009571	0.418	0.339
HUWE1	0.567921	1.03945e-06	0.0242868	0.344	0.278
PPP6R3	0.563386	6.81247e-13	1.59173e-08	0.541	0.435
HLA-E	0.560776	5.02969e-11	1.17519e-06	0.442	0.335
CD53	0.548819	1.13859e-14	2.6603e-10	0.486	0.359
PRKDC	0.548113	1.35346e-07	0.00316237	0.385	0.314
ZBTB20	0.547331	3.72343e-30	8.69979e-26	0.845	0.722
ARFGEF1	0.545324	2.02224e-12	4.72496e-08	0.538	0.433
BATF	0.543871	7.22805e-07	0.0168883	0.101	0.055
WNK1	0.541773	4.24071e-14	9.90842e-10	0.555	0.447
CDK13	0.540608	7.16693e-11	1.67455e-06	0.539	0.458
PLCL2	0.538096	3.17469e-16	7.41766e-12	0.609	0.484
ARGLU1	0.536796	9.30357e-09	0.000217378	0.524	0.45
NCOR1	0.536264	7.1663e-14	1.67441e-09	0.577	0.469
CDR2	0.53521	1.48989e-06	0.0348112	0.352	0.276
GCH1	0.534936	4.87276e-07	0.0113852	0.126	0.073
STK10	0.530554	6.48032e-20	1.51413e-15	0.606	0.459
VTI1A	0.528219	4.94313e-15	1.15496e-10	0.647	0.537
NEDD9	0.526254	2.36534e-23	5.52661e-19	0.456	0.281
NFATC2	0.525765	1.72413e-12	4.02843e-08	0.445	0.327
ZRANB2	0.525626	2.68077e-12	6.26363e-08	0.525	0.43
SCFD2	0.521021	4.78946e-11	1.11906e-06	0.468	0.366
TAF15	0.511694	2.28771e-07	0.00534522	0.437	0.365
ZNF292	0.511299	1.46591e-10	3.4251e-06	0.528	0.447
ARHGAP45	0.505768	1.91704e-07	0.00447917	0.282	0.203
WDR33	0.503375	1.85846e-08	0.00043423	0.44	0.363
JAK1	0.502705	6.54184e-14	1.5285e-09	0.576	0.463
TCHP	0.501971	1.44699e-07	0.00338089	0.377	0.297
DYM	0.497794	1.28258e-07	0.00299674	0.47	0.4
USP34	0.491089	3.38949e-17	7.91953e-13	0.669	0.562
RASSF3	0.491023	1.7546e-10	4.09961e-06	0.44	0.34
TGM1	0.490969	4.95612e-24	1.158e-19	0.899	0.815
FOXJ3	0.488966	3.39504e-08	0.000793252	0.416	0.339
CAMK2D	0.484693	5.31612e-13	1.24211e-08	0.489	0.374
BICRAL	0.483299	2.61454e-07	0.00610888	0.421	0.347
UBE2D2	0.480409	1.86999e-07	0.00436922	0.404	0.327
BTBD9	0.480404	3.36446e-13	7.86107e-09	0.604	0.493
RSF1	0.479826	5.25391e-08	0.00122758	0.432	0.356
TOX	0.474977	1.49238e-17	3.48694e-13	0.303	0.17
MYCBP2	0.472508	1.07145e-12	2.50344e-08	0.658	0.565
OSBPL8	0.471528	4.68394e-13	1.0944e-08	0.535	0.43
ANKRD12	0.471255	1.0217e-21	2.38719e-17	0.782	0.659
MSN	0.469554	6.16039e-08	0.00143938	0.374	0.292
KDM4C	0.465352	1.29308e-09	3.02128e-05	0.546	0.467
PRH1	0.462091	5.38683e-13	1.25863e-08	0.691	0.596
BLTP1	0.461801	2.64444e-09	6.17874e-05	0.498	0.42
ACTR3	0.460639	1.79745e-06	0.0419974	0.448	0.382
RAP1B	0.444441	2.20241e-09	5.14594e-05	0.541	0.464
RALGAPA2	0.444186	6.58024e-08	0.00153747	0.438	0.358
USP3	0.441109	2.446e-10	5.71508e-06	0.544	0.452
GLCCI1	0.439378	1.4851e-09	3.46995e-05	0.356	0.258
ATR	0.436614	1.94167e-07	0.00453672	0.413	0.341
CAST	0.433612	1.07017e-06	0.0250046	0.467	0.402
IRF1	0.432638	1.01403e-08	0.000236927	0.244	0.161
BPTF	0.426863	7.02738e-13	1.64195e-08	0.587	0.485
SLCO3A1	0.425377	1.38263e-11	3.23052e-07	0.506	0.394
RAB8B	0.424111	3.37993e-07	0.0078972	0.358	0.281
KMT2E	0.419459	3.00226e-10	7.01478e-06	0.604	0.516
LCP1	0.414749	1.1175e-09	2.61104e-05	0.405	0.301
DYRK1A	0.410352	6.63793e-08	0.00155095	0.536	0.462
SLC39A8	0.406945	1.99295e-07	0.00465654	0.12	0.067
BRAF	0.406924	5.45434e-07	0.0127441	0.473	0.408
PRRC2C	0.404098	1.93882e-13	4.53004e-09	0.593	0.476
CCM2	0.402359	3.59823e-09	8.40726e-05	0.508	0.42
SP100	0.400818	8.58971e-10	2.00699e-05	0.647	0.567
MACF1	0.398912	3.73472e-16	8.72617e-12	0.721	0.614
XRCC5	0.395333	2.11435e-06	0.0494019	0.41	0.342
DDX5	0.387193	6.905e-11	1.61335e-06	0.785	0.694
MAP4K4	0.385404	1.93611e-06	0.0452372	0.453	0.381
MCF2L2	0.378279	1.20282e-06	0.0281038	0.213	0.146
CCNH	0.37754	2.57349e-11	6.01295e-07	0.588	0.477
TXNIP	0.373839	3.36917e-09	7.87206e-05	0.528	0.429
UBAC2	0.37312	8.41479e-11	1.96612e-06	0.576	0.483
PIK3CD	0.365222	1.15142e-08	0.000269029	0.475	0.383
RPS6KA5	0.358781	1.0819e-14	2.52787e-10	0.498	0.36
DENND4A	0.3504	4.01101e-07	0.00937172	0.562	0.497
UTY	0.347814	1.8475e-09	4.31668e-05	0.437	0.328
CHD2	0.34733	1.01712e-08	0.00023765	0.585	0.511
DENND1B	0.342278	3.5773e-07	0.00835837	0.47	0.391
SH3KBP1	0.341178	5.11451e-14	1.19501e-09	0.632	0.509
FAF1	0.338887	6.01935e-07	0.0140642	0.601	0.536
R3HDM2	0.337611	1.15668e-08	0.000270258	0.56	0.475
RNF213	0.332327	2.48687e-16	5.81057e-12	0.713	0.598
WIPF1	0.332315	7.2033e-09	0.000168305	0.632	0.544
SRPK2	0.323934	2.2466e-09	5.24918e-05	0.525	0.433
GATAD2B	0.323577	1.84783e-08	0.000431745	0.491	0.399
PRKCB	0.316173	6.61627e-22	1.54589e-17	0.718	0.525
ARHGAP25	0.313887	5.16373e-10	1.20651e-05	0.59	0.486
ARID1B	0.304336	1.18117e-08	0.00027598	0.707	0.623
TTC17	0.30127	1.70338e-06	0.0397995	0.614	0.556
SMYD3	0.299525	4.8662e-11	1.13699e-06	0.601	0.494
ANKRD11	0.294593	1.48605e-08	0.000347215	0.632	0.556
FNBP1	0.291603	1.08103e-12	2.52584e-08	0.749	0.639
ATM	0.290473	2.5807e-08	0.00060298	0.678	0.605
KANSL1	0.283286	2.13911e-06	0.0499803	0.677	0.604
ITPR1	0.266409	1.23369e-06	0.0288251	0.368	0.284
BIRC6	0.262349	2.7181e-09	6.35083e-05	0.713	0.624

## Sheet: MAIT
gene	avg_log2FC	p_val	p_val_adj	pct.1	pct.2
SLC4A10	5.53165	1.37255e-282	3.20697e-278	0.238	0.009
IL23R	5.51112	2.68411e-143	6.27141e-139	0.111	0.004
LINC02694	4.21541	6.15792e-275	1.4388e-270	0.398	0.03
DPP4	3.74168	2.79065e-201	6.52036e-197	0.352	0.032
ACSL6	3.60324	6.37743e-65	1.49009e-60	0.102	0.008
SLAMF1	3.53227	1.96842e-249	4.59921e-245	0.423	0.037
KLRB1	3.51494	4.46718e-83	1.04376e-78	0.204	0.025
PBX4	3.49679	3.44491e-223	8.04904e-219	0.398	0.037
CCR6	3.45013	1.76762e-54	4.13004e-50	0.102	0.01
IL18RAP	3.38605	3.77187e-126	8.81297e-122	0.219	0.019
KIF5C	3.33402	5.40972e-51	1.26398e-46	0.102	0.01
ELOVL6	3.2323	2.35392e-73	5.49993e-69	0.231	0.036
UBASH3A	3.22902	5.4424e-141	1.27162e-136	0.265	0.025
CD40LG	3.17996	6.64535e-62	1.55269e-57	0.13	0.014
CLIC5	3.11111	1.2567e-50	2.93628e-46	0.12	0.014
COLQ	3.10042	3.93913e-46	9.20378e-42	0.188	0.036
TC2N	3.08148	3.15411e-295	7.36959e-291	0.765	0.109
LINC00426	3.00792	1.22141e-119	2.85382e-115	0.265	0.03
RNF157	2.99393	3.82033e-86	8.9262e-82	0.259	0.038
RASGRF2	2.95786	4.22998e-91	9.88335e-87	0.284	0.044
RAB3IP	2.92781	3.25351e-34	7.60182e-30	0.12	0.02
CD96	2.92577	8.27608e-278	1.93371e-273	0.787	0.122
MYBL1	2.91195	1.7031e-170	3.97929e-166	0.478	0.068
ICOS	2.88344	1.44371e-48	3.37322e-44	0.133	0.018
THEMIS	2.87913	0	0	0.83	0.11
CD2	2.879	5.35407e-257	1.25098e-252	0.639	0.083
ADAM12	2.8567	3.64925e-33	8.52647e-29	0.139	0.027
SPOCK2	2.82603	5.69231e-124	1.33001e-119	0.309	0.039
CD6	2.81471	1.33132e-156	3.11062e-152	0.435	0.061
PCAT1	2.81343	7.81744e-129	1.82655e-124	0.463	0.083
CDC42EP3-AS1	2.78757	5.50168e-121	1.28547e-116	0.346	0.049
ADAM19	2.78446	3.01061e-112	7.0343e-108	0.367	0.06
PTGDR	2.77185	5.98625e-91	1.39869e-86	0.272	0.04
PATJ	2.77168	1.2447e-170	2.90825e-166	0.534	0.085
INPP4B	2.76447	4.90835e-208	1.14684e-203	0.861	0.209
SCART1	2.71684	9.67073e-26	2.25957e-21	0.117	0.025
ABTB3	2.71602	7.64098e-97	1.78531e-92	0.321	0.052
LINC00944	2.7089	1.82515e-54	4.26447e-50	0.157	0.022
LINC01934	2.68062	1.70769e-222	3.99001e-218	0.664	0.104
LINC01871	2.63894	1.77851e-46	4.1555e-42	0.13	0.018
IL7R	2.63016	1.06725e-219	2.49363e-215	0.54	0.067
PRKCZ	2.62196	2.21854e-45	5.18363e-41	0.164	0.028
ZSWIM5	2.6165	1.28355e-34	2.99903e-30	0.17	0.037
SLFN12L	2.60758	1.16579e-246	2.72387e-242	0.796	0.135
ANO9	2.59731	2.43883e-43	5.69832e-39	0.154	0.026
IFNG-AS1	2.57936	1.21725e-107	2.8441e-103	0.377	0.064
CAMK4	2.57676	6.30024e-202	1.47205e-197	0.583	0.085
STAT4	2.55914	3.99935e-217	9.34447e-213	0.735	0.129
PTPN13	2.5544	7.14326e-14	1.66902e-09	0.102	0.03
KATNAL1	2.54467	7.07396e-35	1.65283e-30	0.188	0.045
GATA3	2.53588	2.16272e-53	5.05319e-49	0.154	0.022
GOLGA8B	2.53117	6.84103e-90	1.59841e-85	0.417	0.092
PLCB1	2.52348	7.10629e-139	1.66039e-134	0.636	0.15
RETREG1	2.5213	6.43522e-50	1.50359e-45	0.204	0.039
BCL11B	2.50843	2.13879e-260	4.99729e-256	0.769	0.117
SIRPG	2.50047	4.4365e-35	1.03659e-30	0.111	0.017
SH2D3A	2.49216	1.82596e-32	4.26636e-28	0.105	0.017
SCML4	2.46561	1.1898e-152	2.77996e-148	0.509	0.083
LBH	2.45895	1.57923e-29	3.68986e-25	0.12	0.023
RORA	2.45075	1.12636e-123	2.63174e-119	0.694	0.204
NLRC3	2.4473	1.0762e-106	2.51455e-102	0.389	0.068
PFKP	2.43523	9.75905e-38	2.2802e-33	0.176	0.037
TTC39C	2.43389	2.97338e-129	6.94729e-125	0.719	0.212
ZNF831	2.39338	4.13834e-95	9.66924e-91	0.373	0.069
SYNE2	2.38888	3.46996e-181	8.10757e-177	0.79	0.186
KCNA3	2.38102	5.40154e-41	1.26207e-36	0.145	0.024
NCALD	2.38007	1.01578e-102	2.37336e-98	0.485	0.108
SKAP1	2.37625	3.89153e-227	9.09256e-223	0.96	0.23
TRAT1	2.37567	2.08141e-73	4.86322e-69	0.262	0.045
RASGRP1	2.36499	6.26997e-110	1.46498e-105	0.549	0.133
IL32	2.35193	3.636e-59	8.49552e-55	0.201	0.032
LCK	2.35091	6.4035e-121	1.49618e-116	0.426	0.072
FLT3LG	2.33923	5.94927e-34	1.39005e-29	0.151	0.031
PPP1R13B	2.33817	1.1988e-31	2.80101e-27	0.173	0.041
SLA2	2.32871	4.37775e-54	1.02286e-49	0.191	0.032
PDE7A	2.31864	1.23412e-135	2.88351e-131	0.852	0.325
CD226	2.31738	3.09304e-85	7.22688e-81	0.463	0.116
JAKMIP1	2.30682	2.43734e-82	5.69484e-78	0.262	0.04
TPD52	2.29755	9.58177e-85	2.23878e-80	0.392	0.084
PRTFDC1	2.29452	1.53739e-18	3.59211e-14	0.114	0.03
LINC00299	2.293	7.79811e-89	1.82203e-84	0.481	0.121
ACP6	2.28466	1.04802e-17	2.44871e-13	0.111	0.029
SH2D1A	2.23383	4.68291e-85	1.09416e-80	0.278	0.043
LINC00649	2.22431	1.09302e-56	2.55384e-52	0.207	0.035
SEPTIN1	2.22151	5.61016e-18	1.31081e-13	0.12	0.033
ABCB1	2.2177	2.53856e-38	5.93134e-34	0.179	0.037
MPP7	2.21626	1.45398e-61	3.39722e-57	0.293	0.063
STN1	2.20706	8.72874e-41	2.03947e-36	0.238	0.06
ZFYVE28	2.20705	1.1126e-107	2.59959e-103	0.552	0.135
SHISAL2A	2.19739	6.98525e-35	1.6321e-30	0.173	0.038
ACAP1	2.17542	7.26437e-83	1.69732e-78	0.417	0.095
CYTOR	2.16767	4.12864e-51	9.64656e-47	0.299	0.075
FAS	2.16502	4.99028e-14	1.16598e-09	0.105	0.031
PRKCQ	2.16011	1.72175e-128	4.02288e-124	0.627	0.147
RORA-AS1	2.14925	3.14133e-60	7.33972e-56	0.414	0.12
CD3E	2.14467	6.3887e-38	1.49272e-33	0.16	0.031
ITK	2.13673	3.34207e-132	7.80874e-128	0.54	0.104
SATB1-AS1	2.12702	1.56539e-28	3.65754e-24	0.176	0.045
SAMD3	2.12676	2.13237e-134	4.98229e-130	0.549	0.106
THEM4	2.12651	1.22861e-23	2.87064e-19	0.207	0.068
OXNAD1	2.12632	3.448e-93	8.05625e-89	0.574	0.164
EEIG1	2.11614	1.3404e-28	3.13185e-24	0.154	0.036
OXCT1	2.10583	4.12159e-30	9.63009e-26	0.188	0.049
KIAA0825	2.10427	1.12602e-19	2.63095e-15	0.299	0.136
GZMA	2.10249	1.35033e-54	3.15505e-50	0.219	0.04
EVA1C	2.10081	1.14978e-47	2.68646e-43	0.389	0.129
MPZL3	2.10068	4.59676e-34	1.07403e-29	0.173	0.038
ETS1	2.09764	7.31481e-152	1.70911e-147	0.673	0.143
BICDL1	2.08821	4.26328e-61	9.96114e-57	0.259	0.05
TBC1D10C	2.08753	1.50794e-54	3.5233e-50	0.262	0.056
SLC38A1	2.08542	6.87443e-105	1.60621e-100	0.491	0.105
VIM-AS1	2.06782	2.34122e-24	5.47026e-20	0.17	0.048
KLF12	2.06725	1.32271e-122	3.09052e-118	0.682	0.181
LRIG1	2.06515	1.14782e-23	2.68187e-19	0.157	0.043
ZNF507	2.06457	5.91847e-23	1.38285e-18	0.117	0.026
LINC01138	2.05643	1.35959e-54	3.17669e-50	0.454	0.153
CASK	2.05534	1.19878e-89	2.80096e-85	0.738	0.302
CCDC88C	2.05371	2.75796e-107	6.44398e-103	0.577	0.142
PYHIN1	2.05189	1.99441e-109	4.65994e-105	0.481	0.097
EIF4E3	2.04456	1.53093e-49	3.57701e-45	0.321	0.088
TCF7	2.03384	4.24109e-41	9.9093e-37	0.296	0.086
TRBC2	2.0326	4.15961e-33	9.71894e-29	0.12	0.021
TOX2	2.02731	8.77831e-14	2.05105e-09	0.114	0.036
ANXA6	2.02483	2.30038e-31	5.37483e-27	0.231	0.068
CD5	2.02188	5.24768e-21	1.22612e-16	0.114	0.027
LY9	2.01823	2.86024e-23	6.68294e-19	0.164	0.046
ANK3	2.01734	2.97633e-74	6.95419e-70	0.614	0.223
GRAP2	2.01499	5.90766e-143	1.38033e-138	0.614	0.123
PPP1R16B	2.01336	6.06888e-90	1.41799e-85	0.404	0.083
CYFIP2	2.01117	6.47511e-94	1.51291e-89	0.481	0.111
TAFA1	2.01007	2.4469e-34	5.71719e-30	0.213	0.055
HS3ST3B1	2.00682	4.31786e-34	1.00887e-29	0.16	0.034
MMP25-AS1	2.00248	3.93496e-48	9.19404e-44	0.231	0.049
LLGL2	1.99763	6.12953e-39	1.43216e-34	0.21	0.049
FAM117A	1.98959	5.70671e-44	1.33337e-39	0.253	0.062
SIDT1	1.98271	1.71716e-71	4.01213e-67	0.386	0.091
ADAMTS17	1.98249	1.04414e-36	2.43964e-32	0.173	0.036
LINC00861	1.97464	1.00657e-85	2.35184e-81	0.414	0.088
SYTL1	1.97353	5.09386e-30	1.19018e-25	0.167	0.039
PBXIP1	1.9653	6.10545e-28	1.42654e-23	0.17	0.043
AKTIP	1.95656	3.50637e-14	8.19262e-10	0.108	0.032
TNRC6C	1.95412	3.01471e-69	7.04388e-65	0.488	0.147
ZNF101	1.95096	5.15764e-39	1.20508e-34	0.216	0.051
TRABD2A	1.94745	3.17757e-22	7.42439e-18	0.133	0.033
SPEF2	1.94575	3.83552e-20	8.9617e-16	0.167	0.052
RCAN3	1.93975	9.89807e-37	2.31268e-32	0.284	0.086
IFFO2	1.9392	3.87026e-16	9.04287e-12	0.108	0.029
RNF144A	1.93473	8.23684e-16	1.92454e-11	0.111	0.031
STMN3	1.92889	3.34382e-15	7.81284e-11	0.111	0.032
SYTL2	1.92394	4.92945e-58	1.15177e-53	0.321	0.076
OPTN	1.92256	1.14439e-34	2.67386e-30	0.201	0.049
ATP8B2	1.91533	1.79554e-26	4.19529e-22	0.145	0.034
KLRG1	1.91339	8.50333e-74	1.9868e-69	0.762	0.359
PHACTR2	1.90889	2.49443e-56	5.82824e-52	0.657	0.332
TNFRSF10A	1.90451	7.24063e-23	1.69177e-18	0.164	0.046
CD3D	1.90271	5.47797e-19	1.27993e-14	0.114	0.029
FYCO1	1.86674	1.21723e-22	2.84406e-18	0.225	0.08
SNHG22	1.86522	2.32187e-18	5.42504e-14	0.148	0.045
TRAF1	1.85873	1.46335e-22	3.41912e-18	0.176	0.052
TMEM156	1.85846	2.77083e-27	6.47405e-23	0.228	0.072
ADARB1	1.85674	4.3419e-36	1.01449e-31	0.349	0.126
PITPNC1	1.85055	1.49667e-118	3.49697e-114	0.88	0.347
PRKCQ-AS1	1.83323	7.01636e-32	1.63937e-27	0.167	0.037
FYN	1.83039	3.68944e-108	8.62038e-104	0.753	0.245
RASAL3	1.82163	7.69713e-31	1.79844e-26	0.272	0.089
CD28	1.81352	2.213e-33	5.17067e-29	0.253	0.075
PLCG1	1.81183	2.09536e-27	4.89582e-23	0.176	0.046
LINC00243	1.80771	1.50206e-28	3.50957e-24	0.188	0.05
BCL2	1.80649	5.28311e-65	1.2344e-60	0.775	0.402
SAMD12	1.80533	4.98667e-11	1.16513e-06	0.133	0.052
GPR174	1.80289	3.21012e-48	7.50045e-44	0.25	0.056
TSPAN5	1.80242	1.67679e-62	3.91783e-58	0.401	0.109
TENM1	1.79983	8.50233e-24	1.98657e-19	0.167	0.046
CUBN	1.79964	4.71588e-14	1.10186e-09	0.114	0.035
CD247	1.79588	9.3513e-175	2.18493e-170	0.719	0.139
ZAP70	1.78483	5.5937e-53	1.30697e-48	0.272	0.06
SFXN1	1.7846	1.43089e-30	3.34328e-26	0.228	0.067
NUP210	1.78106	4.0243e-49	9.40277e-45	0.377	0.114
DOCK9	1.77899	7.30362e-52	1.70649e-47	0.333	0.088
PGGHG	1.77675	4.19688e-11	9.80601e-07	0.157	0.066
STK39	1.77454	1.17762e-76	2.75152e-72	0.534	0.159
LDLRAP1	1.77115	8.71802e-15	2.03696e-10	0.145	0.05
APPAT	1.7683	9.00047e-20	2.10296e-15	0.179	0.059
BMAL1	1.76743	1.62653e-30	3.80039e-26	0.324	0.123
PPP2R2B	1.76303	3.25572e-67	7.607e-63	0.503	0.154
CARD11	1.76081	4.63074e-84	1.08197e-79	0.645	0.212
LAT	1.76007	8.42009e-25	1.96735e-20	0.179	0.051
KAT2B	1.75841	4.15177e-52	9.70062e-48	0.58	0.252
USP20	1.75754	1.45426e-21	3.39789e-17	0.231	0.086
MIAT	1.75389	1.00469e-42	2.34746e-38	0.228	0.052
CD3G	1.75363	1.50296e-39	3.51166e-35	0.176	0.035
TBC1D31	1.74775	4.67194e-18	1.0916e-13	0.213	0.083
SPTAN1	1.74392	1.29924e-24	3.03568e-20	0.256	0.093
ESR2	1.73939	3.61456e-39	8.44541e-35	0.253	0.066
GNB5	1.73927	2.69758e-14	6.30289e-10	0.127	0.041
ATP2A3	1.73923	1.01956e-45	2.3822e-41	0.284	0.072
APOBEC3G	1.73395	6.11789e-17	1.42945e-12	0.148	0.048
HELB	1.7288	8.69823e-39	2.03234e-34	0.37	0.131
RAB11FIP4	1.72729	7.09282e-16	1.65724e-11	0.102	0.027
ZNF827	1.72304	2.68033e-22	6.26259e-18	0.148	0.039
BLM	1.71754	4.70659e-09	0.000109969	0.102	0.039
CHST12	1.71711	2.66263e-18	6.22123e-14	0.191	0.069
RGS3	1.71681	9.77001e-17	2.28276e-12	0.108	0.029
GMCL1	1.715	1.193e-11	2.78743e-07	0.151	0.062
PTPN7	1.71346	4.65753e-40	1.08823e-35	0.284	0.081
JAKMIP2	1.70552	7.14859e-28	1.67027e-23	0.244	0.078
CASTOR3P	1.70497	3.97643e-28	9.29093e-24	0.284	0.102
ERN1	1.70095	8.21973e-40	1.92054e-35	0.407	0.155
ATP2B4	1.69894	4.15816e-39	9.71554e-35	0.451	0.188
HMOX2	1.69884	3.8395e-19	8.971e-15	0.21	0.078
ITGAL	1.69522	6.51717e-81	1.52274e-76	0.596	0.186
MYO1G	1.6933	5.14708e-29	1.20262e-24	0.225	0.067
TTC39B	1.6925	7.98458e-37	1.8656e-32	0.312	0.099
PCSK7	1.69228	8.42047e-42	1.96744e-37	0.478	0.204
SNTB2	1.69059	3.40983e-30	7.96706e-26	0.401	0.178
MSI2	1.6838	3.03223e-74	7.08481e-70	0.657	0.243
PAM	1.68184	9.01812e-38	2.10708e-33	0.475	0.212
PRKCH	1.68094	1.91189e-113	4.46713e-109	0.846	0.309
DGKA	1.6773	4.39276e-51	1.02637e-46	0.349	0.096
KIF21A	1.67466	7.53115e-22	1.75965e-17	0.148	0.04
MYL12B	1.67015	1.87126e-10	4.37219e-06	0.133	0.053
RAB27A	1.66677	4.75736e-49	1.11156e-44	0.42	0.138
LINC02968	1.65519	3.53254e-18	8.25377e-14	0.114	0.03
DOK6	1.65455	5.56487e-21	1.30023e-16	0.201	0.068
SLFN5	1.64739	1.85965e-37	4.34508e-33	0.401	0.153
LANCL1	1.64509	1.00966e-12	2.35906e-08	0.16	0.064
NAA38	1.64233	6.0317e-09	0.000140931	0.105	0.041
C21orf91	1.64227	8.85395e-16	2.06873e-11	0.142	0.047
PRKY	1.642	2.54605e-48	5.94885e-44	0.46	0.168
TMC8	1.64127	1.14861e-61	2.68372e-57	0.543	0.191
FOXO1	1.63634	9.89572e-48	2.31214e-43	0.583	0.261
MLLT6	1.63229	3.78418e-28	8.84173e-24	0.361	0.154
LIX1L	1.62995	7.92509e-08	0.0018517	0.117	0.052
RBL2	1.62553	8.50133e-50	1.98634e-45	0.623	0.307
SLAMF6	1.62207	1.77681e-47	4.15151e-43	0.302	0.079
GBP5	1.61879	1.84979e-40	4.32203e-36	0.309	0.092
NHERF1	1.6181	2.58898e-22	6.04915e-18	0.182	0.056
SATB1	1.61181	1.98119e-18	4.62905e-14	0.309	0.149
DIPK1A	1.61107	1.01023e-26	2.36041e-22	0.355	0.153
RHOH	1.60934	5.55431e-71	1.29777e-66	0.478	0.131
LINC01237	1.6025	1.09547e-16	2.55956e-12	0.185	0.069
C11orf80	1.60166	2.42764e-11	5.67218e-07	0.198	0.094
ALG6	1.59515	5.01613e-09	0.000117202	0.151	0.071
ECE1	1.59328	9.08176e-19	2.12195e-14	0.16	0.051
CARNMT1	1.57399	1.07444e-10	2.51043e-06	0.157	0.068
ATF7IP2	1.57279	4.74215e-24	1.108e-19	0.361	0.165
CD69	1.57095	4.77134e-27	1.11482e-22	0.225	0.069
SPATA13	1.5708	6.08141e-33	1.42092e-28	0.364	0.14
TOX	1.56547	8.18942e-60	1.91346e-55	0.509	0.169
TRGC2	1.5653	3.41602e-18	7.98154e-14	0.102	0.024
STK17A	1.56283	3.02105e-42	7.05868e-38	0.488	0.2
DZIP3	1.55901	4.61366e-13	1.07798e-08	0.188	0.081
SLC14A1	1.55389	2.93959e-12	6.86835e-08	0.111	0.037
TSEN54	1.55311	6.09424e-12	1.42392e-07	0.12	0.042
GPD1L	1.55171	1.12701e-09	2.63326e-05	0.136	0.057
DENND2D	1.54997	1.16734e-28	2.7275e-24	0.278	0.096
HIVEP2	1.54833	2.89419e-39	6.76228e-35	0.491	0.212
TRDMT1	1.54282	2.15478e-08	0.000503464	0.123	0.054
ZNF600	1.5361	2.89473e-07	0.00676355	0.114	0.052
MLLT3	1.5351	1.43849e-27	3.36103e-23	0.309	0.116
ANKRD36B	1.5316	1.62504e-10	3.79692e-06	0.179	0.083
IKZF3	1.52761	2.83258e-67	6.61831e-63	0.414	0.103
RFTN1	1.52738	5.67119e-28	1.32507e-23	0.448	0.219
MAP4K1	1.52365	8.19515e-20	1.9148e-15	0.216	0.079
ITGA4	1.52204	2.16742e-59	5.06417e-55	0.679	0.299
SMAD3	1.52159	4.6202e-33	1.07951e-28	0.426	0.182
PCNX1	1.5118	7.98493e-78	1.86568e-73	0.836	0.45
GOLGA8A	1.50821	7.74056e-28	1.80858e-23	0.324	0.127
CASP8	1.50595	1.58765e-43	3.70955e-39	0.534	0.23
ABCA5	1.50559	6.81498e-13	1.59232e-08	0.198	0.087
MEAK7	1.50545	4.58793e-08	0.00107197	0.133	0.061
ACTN4	1.49562	4.4805e-20	1.04687e-15	0.259	0.106
PTPN4	1.49326	2.53837e-44	5.93089e-40	0.494	0.197
SIGIRR	1.49294	6.2274e-19	1.45503e-14	0.179	0.06
BCR	1.48868	7.05588e-12	1.64861e-07	0.151	0.06
CBLB	1.47945	2.54803e-44	5.95346e-40	0.67	0.366
LNX2	1.47899	5.51226e-08	0.00128794	0.108	0.045
NCK2	1.47202	2.385e-36	5.57256e-32	0.491	0.226
IL12RB1	1.46537	1.96429e-07	0.00458957	0.111	0.049
HNRNPLL	1.4634	5.20903e-13	1.21709e-08	0.278	0.149
ZNF544	1.46322	3.86184e-10	9.02319e-06	0.201	0.1
CDC42EP3	1.46016	9.45391e-19	2.20891e-14	0.235	0.093
VPS13A	1.45864	2.98089e-18	6.96485e-14	0.315	0.15
ADD3	1.45824	2.66275e-27	6.22152e-23	0.429	0.202
RAB11FIP3	1.45496	7.72175e-10	1.80419e-05	0.167	0.078
CERS4	1.45365	7.64259e-18	1.78569e-13	0.219	0.085
EML2	1.44948	6.32602e-12	1.47807e-07	0.133	0.049
CRACR2A	1.44946	1.62796e-18	3.80373e-14	0.259	0.11
PTPN22	1.44921	4.93957e-30	1.15413e-25	0.407	0.172
TRAF3IP3	1.44411	2.813e-39	6.57257e-35	0.463	0.187
ODF2L	1.44345	1.83388e-18	4.28486e-14	0.309	0.146
BIRC3	1.43705	5.39705e-17	1.26102e-12	0.185	0.068
CHD3	1.43638	2.39495e-17	5.59581e-13	0.284	0.133
HACD3	1.43485	7.30545e-07	0.0170692	0.123	0.06
MRPS6	1.43286	9.50179e-07	0.0222009	0.148	0.078
SGO1-AS1	1.42902	5.38603e-11	1.25844e-06	0.167	0.073
RNF19A	1.42374	1.88153e-31	4.39619e-27	0.519	0.27
TNFAIP8	1.41514	3.20845e-53	7.49655e-49	0.704	0.363
RIPOR2	1.41494	2.43766e-111	5.69558e-107	0.83	0.263
ANKRD28	1.4145	1.302e-28	3.04213e-24	0.373	0.157
SLC25A42	1.41309	1.3123e-14	3.06618e-10	0.142	0.048
ANKRD36	1.40806	1.21582e-26	2.84076e-22	0.494	0.269
ZEB1	1.39871	1.12144e-37	2.62025e-33	0.441	0.174
CCSER2	1.39472	3.26469e-33	7.62795e-29	0.546	0.293
TBC1D19	1.39418	4.13436e-11	9.65994e-07	0.173	0.077
DIAPH1	1.39401	6.608e-30	1.54396e-25	0.503	0.259
PARP8	1.39303	1.20301e-71	2.81084e-67	0.892	0.577
PRDX6-AS1	1.39163	1.19319e-16	2.7879e-12	0.312	0.155
CD48	1.39067	1.36716e-16	3.19437e-12	0.213	0.085
LINC00623	1.39012	1.06632e-11	2.49146e-07	0.204	0.094
PIM1	1.38762	2.85848e-07	0.00667885	0.117	0.054
MYL12A	1.38568	4.477e-08	0.00104605	0.145	0.07
CEP85L	1.38311	7.37647e-38	1.72351e-33	0.599	0.318
SUN2	1.3788	1.4029e-18	3.27787e-14	0.269	0.115
CPD	1.37745	2.20702e-10	5.1567e-06	0.167	0.075
ARHGEF3	1.37723	4.84366e-45	1.13172e-40	0.614	0.291
FCMR	1.37701	1.39238e-11	3.25331e-07	0.105	0.035
CCL5	1.37584	4.66069e-17	1.08897e-12	0.133	0.039
DTHD1	1.37314	1.57382e-20	3.67724e-16	0.157	0.045
ARL4C	1.36992	3.44867e-17	8.05782e-13	0.188	0.068
IL2RG	1.3692	1.22526e-11	2.86283e-07	0.12	0.043
BATF	1.36806	1.46835e-08	0.00034308	0.127	0.055
FKBP11	1.36579	1.94208e-06	0.0453767	0.102	0.047
CDC14A	1.36575	3.40415e-24	7.95381e-20	0.481	0.266
RAC2	1.36538	4.56719e-11	1.06712e-06	0.127	0.047
CALM1	1.3645	1.9488e-17	4.55337e-13	0.281	0.128
C12orf75	1.36185	6.83017e-12	1.59587e-07	0.102	0.032
APBA2	1.3617	3.75599e-14	8.77587e-10	0.13	0.042
TMX4	1.36144	5.40534e-10	1.26296e-05	0.142	0.06
SP140	1.35781	1.35298e-32	3.16124e-28	0.401	0.162
GORASP2	1.35388	2.28656e-07	0.00534254	0.167	0.088
ZC3H8	1.34601	1.5984e-09	3.73467e-05	0.182	0.089
CAPN2	1.34224	7.02791e-13	1.64207e-08	0.253	0.128
TES	1.33926	6.14818e-12	1.43652e-07	0.225	0.11
SKAP1-AS1	1.33479	1.65384e-20	3.8642e-16	0.185	0.059
TAGAP	1.33205	2.66215e-09	6.22012e-05	0.164	0.078
TSC22D1	1.32861	6.35079e-09	0.000148386	0.201	0.107
ABLIM1	1.32775	1.02081e-22	2.38512e-18	0.231	0.08
MIR4435-2HG	1.32708	2.44599e-19	5.71505e-15	0.29	0.128
PVT1	1.32372	1.36074e-22	3.17937e-18	0.41	0.205
MDFIC	1.31823	9.53114e-29	2.22695e-24	0.657	0.436
SFI1	1.31274	1.10561e-30	2.58325e-26	0.404	0.172
RUNX2	1.31224	5.31349e-31	1.2415e-26	0.528	0.272
LCLAT1	1.31182	1.27472e-07	0.00297839	0.216	0.126
LEPROTL1	1.31111	4.04327e-18	9.44711e-14	0.281	0.124
SEL1L3	1.30886	2.2951e-43	5.36251e-39	0.457	0.17
SPN	1.30801	2.39311e-09	5.5915e-05	0.111	0.043
APOL3	1.30767	6.5227e-07	0.0152403	0.164	0.088
EML4	1.30723	2.56176e-48	5.98556e-44	0.772	0.453
ATP8A1	1.30685	2.77714e-25	6.4888e-21	0.392	0.179
ELOVL5	1.30653	2.46158e-18	5.75147e-14	0.315	0.151
GLMN	1.30563	2.41171e-13	5.63496e-09	0.253	0.126
IL27RA	1.30383	4.065e-11	9.49788e-07	0.123	0.045
YARS1	1.30146	3.25608e-10	7.60784e-06	0.238	0.127
MAPKAPK2	1.30136	2.06787e-09	4.83157e-05	0.191	0.097
DYNLT1	1.29189	5.54744e-09	0.000129616	0.182	0.091
PARP15	1.29005	9.60518e-21	2.24425e-16	0.293	0.125
POC1B	1.2888	3.69915e-10	8.64305e-06	0.244	0.131
FUT8	1.28445	3.54869e-31	8.29151e-27	0.454	0.208
TARS3	1.27515	2.67574e-11	6.25187e-07	0.247	0.128
AMMECR1	1.27442	1.20725e-08	0.000282074	0.188	0.097
KCNQ5	1.27228	4.17066e-12	9.74476e-08	0.167	0.068
TRAF5	1.27135	1.20823e-18	2.82304e-14	0.265	0.113
NELL2	1.26886	5.50475e-22	1.28619e-17	0.154	0.042
GP6-AS1	1.26786	3.43758e-09	8.03191e-05	0.123	0.051
CERK	1.25978	3.2374e-16	7.56419e-12	0.253	0.113
ATAD2	1.25899	9.58476e-09	0.000223948	0.164	0.079
TRAK2	1.25324	3.79519e-09	8.86747e-05	0.21	0.111
UNC13D	1.25295	6.35347e-13	1.48449e-08	0.17	0.068
CCND2	1.2523	3.76853e-08	0.000880518	0.179	0.093
SLC44A2	1.2503	2.57837e-14	6.02437e-10	0.173	0.066
LINC02964	1.24967	1.41996e-49	3.31773e-45	0.349	0.094
RUNX3	1.24907	6.98169e-23	1.63127e-18	0.25	0.09
CCDC69	1.24675	1.24677e-11	2.91308e-07	0.179	0.078
CCND3	1.24572	1.31105e-55	3.06326e-51	0.843	0.512
TNIK	1.24414	6.55489e-84	1.53155e-79	0.623	0.184
SP4	1.24375	2.09074e-19	4.88503e-15	0.269	0.112
MYH9	1.2411	1.64488e-26	3.84325e-22	0.488	0.26
ANKRD36C	1.23695	2.92621e-21	6.83709e-17	0.444	0.245
BACH2	1.23599	2.54291e-39	5.94151e-35	0.34	0.107
DDX50	1.23497	1.768e-07	0.00413093	0.219	0.129
RPS29	1.23405	2.43415e-09	5.68739e-05	0.207	0.108
MICAL3	1.23042	1.01188e-11	2.36425e-07	0.182	0.08
TMEM161B	1.22566	3.23334e-08	0.000755469	0.253	0.154
SKP1	1.22281	4.25421e-10	9.93995e-06	0.241	0.131
ABCA7	1.2226	2.04334e-08	0.000477425	0.13	0.057
TLK1	1.22021	9.65484e-22	2.25585e-17	0.531	0.325
PCED1B-AS1	1.21912	3.4419e-17	8.042e-13	0.241	0.1
SLF1	1.21586	2.71218e-16	6.337e-12	0.336	0.177
LEF1	1.21303	6.75011e-21	1.57716e-16	0.173	0.052
ESYT2	1.21195	5.47411e-20	1.27903e-15	0.401	0.209
SEMA4D	1.21113	1.64434e-36	3.84199e-32	0.528	0.242
UBE2I	1.21098	1.66242e-07	0.00388424	0.185	0.102
YES1	1.20627	1.56877e-09	3.66543e-05	0.16	0.073
AGO2	1.20528	5.64394e-10	1.31871e-05	0.259	0.147
NLRC5	1.20416	1.47803e-32	3.45342e-28	0.525	0.255
SKAP1-AS2	1.20214	4.97696e-16	1.16287e-11	0.145	0.046
SLC35D1	1.20035	2.08185e-06	0.0486425	0.164	0.091
MTFR1	1.19888	4.93215e-15	1.1524e-10	0.336	0.181
HLA-F-AS1	1.1972	1.12077e-08	0.000261869	0.139	0.062
EEF1G	1.19683	5.81429e-07	0.0135851	0.117	0.054
APOLD1	1.19662	5.11269e-07	0.0119458	0.12	0.056
LINC01619	1.19283	8.38275e-28	1.95863e-23	0.506	0.259
ZNF346	1.19231	1.24866e-06	0.0291749	0.16	0.087
SEPTIN6	1.19056	1.69513e-33	3.96067e-29	0.528	0.257
RSU1	1.19	4.04341e-08	0.000944744	0.312	0.209
LINC00342	1.18817	3.42785e-21	8.00917e-17	0.46	0.25
SNTB1	1.18454	4.93484e-21	1.15303e-16	0.377	0.179
DENND1C	1.18402	1.07421e-06	0.0250989	0.13	0.064
RRAS2	1.18176	7.61814e-12	1.77998e-07	0.17	0.07
LAX1	1.17823	7.40322e-12	1.72976e-07	0.114	0.039
EZR	1.17729	1.11605e-11	2.60764e-07	0.228	0.113
SERBP1	1.17679	2.64659e-07	0.00618377	0.207	0.12
TMC6	1.17551	1.0091e-19	2.35776e-15	0.358	0.175
NOL4L	1.16944	9.21262e-20	2.15253e-15	0.306	0.135
PHTF2	1.16876	1.28929e-28	3.01243e-24	0.642	0.409
ARAP2	1.15691	8.72467e-42	2.03852e-37	0.688	0.368
HDAC1	1.15609	1.4465e-08	0.000337976	0.173	0.086
RPS15A	1.15463	1.22113e-07	0.00285318	0.16	0.082
DGKE	1.15148	1.29669e-06	0.0302972	0.148	0.078
NMT2	1.15094	1.09618e-13	2.56123e-09	0.247	0.115
IKZF1	1.15017	2.53753e-45	5.92893e-41	0.809	0.522
PIP4K2A	1.14749	3.69208e-49	8.62656e-45	0.84	0.543
PSD4	1.14737	1.3203e-11	3.08488e-07	0.188	0.085
LRBA	1.14133	1.71016e-41	3.99578e-37	0.765	0.498
EXOC2	1.14054	5.40816e-14	1.26362e-09	0.41	0.254
HEG1	1.13874	1.64507e-07	0.00384371	0.17	0.089
MFSD6	1.13829	2.27256e-12	5.30984e-08	0.278	0.146
ATAD1	1.13518	5.35116e-08	0.0012503	0.231	0.137
ERGIC2	1.1336	1.96211e-09	4.58447e-05	0.241	0.135
TRPV2	1.13194	6.93788e-07	0.0162104	0.148	0.077
TMEM245	1.1316	9.28368e-07	0.0216913	0.262	0.174
LPIN1	1.13147	4.94724e-07	0.0115592	0.17	0.092
GLIPR2	1.13089	1.24141e-10	2.90056e-06	0.207	0.102
CD44	1.12962	5.90721e-51	1.38022e-46	0.759	0.392
GALNT10	1.12816	3.44096e-19	8.0398e-15	0.472	0.276
RPSA	1.12249	1.00713e-08	0.000235315	0.154	0.073
UBE4A	1.12164	2.67254e-07	0.00624438	0.259	0.166
CYTIP	1.12159	1.23796e-22	2.89249e-18	0.37	0.17
TNIP1	1.12071	1.42702e-07	0.00333424	0.185	0.101
MAP2K6	1.11709	1.2865e-12	3.0059e-08	0.25	0.122
ST8SIA1	1.11625	2.88477e-27	6.74025e-23	0.278	0.095
KDM5B	1.11589	2.46498e-07	0.00575942	0.173	0.092
SOS1	1.11414	5.78256e-29	1.35109e-24	0.691	0.458
ZHX2	1.11405	3.28909e-21	7.68497e-17	0.38	0.182
PSIP1	1.11059	7.01453e-08	0.00163894	0.238	0.141
RNF125	1.10496	1.89166e-20	4.41986e-16	0.417	0.215
TCF20	1.10372	8.2261e-14	1.92203e-09	0.361	0.207
PCGF5	1.1023	4.48589e-14	1.04813e-09	0.38	0.225
DUSP16	1.10026	1.8334e-09	4.28374e-05	0.302	0.186
NR3C2	1.0969	4.39215e-10	1.02623e-05	0.389	0.256
JADE1	1.09676	4.21616e-07	0.00985106	0.148	0.074
XKR6	1.09629	1.80043e-21	4.2067e-17	0.444	0.232
HLA-F	1.09491	1.56612e-12	3.65923e-08	0.281	0.146
CASD1	1.09434	3.81191e-07	0.00890652	0.241	0.15
FAM107B	1.094	2.41719e-27	5.64777e-23	0.472	0.226
CLEC2D	1.09312	2.0698e-35	4.83608e-31	0.731	0.453
MECP2	1.09267	7.63855e-20	1.78475e-15	0.497	0.304
MPRIP	1.08823	2.70849e-08	0.000632838	0.216	0.121
CNOT6L	1.08783	5.17945e-22	1.21018e-17	0.494	0.282
ZNF506	1.08513	4.10382e-09	9.58857e-05	0.269	0.161
TESPA1	1.08428	4.25331e-25	9.93787e-21	0.231	0.074
USP9Y	1.08384	1.89237e-16	4.42153e-12	0.38	0.208
RPL26	1.08362	3.5716e-07	0.00834504	0.185	0.101
ZC3HAV1	1.08176	4.83806e-29	1.13041e-24	0.559	0.303
TMEM131L	1.0817	2.6602e-22	6.21556e-18	0.506	0.287
TGFBR3	1.07839	2.58882e-19	6.04878e-15	0.269	0.11
GPHN	1.0782	1.76104e-10	4.11468e-06	0.358	0.231
SLC16A7	1.07312	7.3881e-18	1.72623e-13	0.355	0.178
UBE2V1	1.07205	1.18846e-06	0.0277685	0.216	0.131
SLK	1.06838	9.29962e-08	0.00217286	0.253	0.155
TMEM181	1.06571	2.69451e-15	6.29572e-11	0.364	0.203
LINS1	1.06296	3.56229e-07	0.00832328	0.136	0.066
ANAPC16	1.06184	1.32257e-09	3.09018e-05	0.256	0.145
EPB41	1.05999	4.53546e-26	1.05971e-21	0.519	0.276
SLC12A2-DT	1.05862	3.07333e-08	0.000718083	0.262	0.159
GLCCI1	1.05779	3.93146e-29	9.18585e-25	0.515	0.257
ELK3	1.05668	9.79437e-10	2.28845e-05	0.315	0.195
RPL23A	1.05563	1.09657e-06	0.0256214	0.145	0.074
TGOLN2	1.05543	1.79946e-12	4.20444e-08	0.312	0.173
HCG18	1.05341	1.04099e-10	2.43227e-06	0.33	0.201
MIATNB	1.05218	2.10371e-15	4.91531e-11	0.33	0.172
NEDD9	1.04934	1.88577e-41	4.4061e-37	0.605	0.281
MAGED1	1.04812	3.33021e-08	0.000778102	0.222	0.126
SNRK	1.04514	1.59756e-12	3.73271e-08	0.386	0.242
KPNA5	1.04342	4.13695e-08	0.000966598	0.244	0.144
OGT	1.04332	1.08503e-17	2.53518e-13	0.54	0.366
ZBP1	1.04316	1.13507e-12	2.65208e-08	0.123	0.042
KIF3B	1.04222	3.26677e-07	0.0076328	0.12	0.055
CLYBL	1.03892	3.32708e-10	7.77373e-06	0.309	0.183
ERCC6L2-AS1	1.03793	2.79858e-07	0.00653889	0.194	0.109
MAN1A2	1.02795	4.35788e-11	1.01822e-06	0.389	0.255
ZNF718	1.02742	1.57376e-06	0.0367708	0.241	0.154
TANGO6	1.02515	3.24037e-07	0.00757113	0.318	0.219
PRKD2	1.02512	2.48942e-15	5.81652e-11	0.262	0.12
FBXW4	1.02506	4.69803e-12	1.09769e-07	0.373	0.227
ARHGAP35	1.02473	5.94563e-16	1.3892e-11	0.407	0.236
EMB	1.0219	3.39539e-28	7.93334e-24	0.611	0.357
YPEL1	1.02165	9.60405e-08	0.00224399	0.157	0.078
RPL38	1.02161	6.1012e-07	0.0142555	0.164	0.087
URI1	1.02002	1.7378e-13	4.06036e-09	0.386	0.235
KIF2A	1.01931	2.91866e-17	6.81945e-13	0.383	0.206
ERO1A	1.01805	7.56952e-08	0.00176862	0.185	0.098
GRK6	1.01644	1.48605e-06	0.0347216	0.117	0.055
TRG-AS1	1.01582	1.15643e-22	2.70199e-18	0.346	0.15
NFATC2IP	1.00925	3.7204e-07	0.00869273	0.269	0.173
NMRAL1	1.00909	8.49486e-07	0.0198483	0.167	0.09
SF3B3	1.00621	1.19201e-06	0.0278513	0.219	0.134
SEPTIN7	1.0036	2.03302e-13	4.75015e-09	0.426	0.275
PSTPIP1	1.00345	3.28385e-10	7.67271e-06	0.231	0.121
XYLT1	0.99713	2.75707e-19	6.44189e-15	0.448	0.246
MIR142HG	0.997127	3.37784e-13	7.89233e-09	0.284	0.146
SLC2A3	0.995195	1.28196e-12	2.99531e-08	0.231	0.109
RPS17	0.994353	2.06083e-07	0.00481514	0.117	0.053
EVL	0.989648	3.41374e-28	7.97619e-24	0.623	0.362
PRORP	0.989183	4.18989e-07	0.00978968	0.275	0.178
H2AZ2	0.987679	1.60317e-06	0.037458	0.222	0.138
LPXN	0.986817	1.53672e-07	0.00359054	0.296	0.195
KAT6B	0.982646	1.09708e-11	2.56332e-07	0.417	0.273
SUB1	0.981356	3.77813e-07	0.0088276	0.222	0.132
INPP4A	0.979534	3.75615e-22	8.77625e-18	0.596	0.387
RESF1	0.978975	1.2724e-34	2.97296e-30	0.654	0.379
PIEZO1	0.975801	3.17803e-10	7.42546e-06	0.219	0.111
STAT5B	0.974381	3.90042e-17	9.11333e-13	0.441	0.257
TSPOAP1-AS1	0.974376	3.74108e-15	8.74103e-11	0.269	0.124
KIF21B	0.969916	8.84837e-07	0.0206742	0.12	0.057
PTCD3	0.96904	5.18494e-07	0.0121146	0.25	0.157
IL21R	0.967268	3.29232e-08	0.00076925	0.111	0.045
GPRIN3	0.961474	1.95667e-22	4.57177e-18	0.552	0.323
CABIN1	0.961225	5.85072e-09	0.000136702	0.29	0.178
DGKH	0.960784	4.37484e-08	0.00102218	0.228	0.131
P2RY8	0.960619	2.03203e-06	0.0474785	0.12	0.058
ABHD17A	0.95918	5.67717e-08	0.00132647	0.16	0.079
PPP3CC	0.954159	8.73037e-17	2.03985e-12	0.537	0.351
RBMS1	0.952727	3.15794e-21	7.37852e-17	0.63	0.423
AKNA	0.94926	2.1912e-23	5.11974e-19	0.5	0.27
KCNAB2	0.947707	1.12641e-11	2.63186e-07	0.358	0.214
JAK3	0.944674	2.95765e-11	6.91055e-07	0.231	0.113
DNAJC1	0.944606	8.44294e-15	1.97269e-10	0.441	0.277
ARHGAP15	0.939793	3.37514e-52	7.88603e-48	0.948	0.771
CDC73	0.939521	3.13201e-08	0.000731794	0.336	0.228
HLA-A	0.93558	2.93414e-18	6.85561e-14	0.438	0.246
SARAF	0.935438	2.99888e-08	0.000700688	0.287	0.177
SIK3	0.934623	4.36161e-34	1.01909e-29	0.759	0.506
RPL36	0.932744	4.0961e-07	0.00957055	0.154	0.079
CCDC7	0.930346	4.06292e-09	9.49302e-05	0.296	0.177
IRF1-AS1	0.930016	1.37511e-14	3.21294e-10	0.42	0.253
CDC42SE2	0.92902	7.06578e-35	1.65092e-30	0.784	0.556
TAPBP	0.926831	3.08461e-09	7.20719e-05	0.293	0.176
TSHZ1	0.918226	7.83373e-07	0.0183035	0.17	0.092
SYNRG	0.91768	2.89506e-19	6.76432e-15	0.559	0.362
RABGAP1L	0.917466	5.31904e-42	1.24279e-37	0.889	0.633
PCNX2	0.914661	1.30797e-25	3.05607e-21	0.583	0.334
YWHAZ	0.913775	8.12769e-13	1.89903e-08	0.41	0.259
RAP1GDS1	0.913265	2.33116e-17	5.44675e-13	0.525	0.336
NBEAL2	0.91314	7.11223e-09	0.000166177	0.201	0.103
NOP58	0.912342	6.01424e-09	0.000140523	0.259	0.149
ERAP2	0.911538	2.18678e-10	5.10941e-06	0.281	0.158
STT3B	0.907986	1.40094e-09	3.2733e-05	0.392	0.272
TNFSF8	0.906962	2.79207e-07	0.00652367	0.228	0.135
PTPRA	0.903786	2.10834e-14	4.92614e-10	0.519	0.356
STK17B	0.897719	1.75682e-16	4.10481e-12	0.522	0.327
RBL1	0.890073	2.24631e-08	0.000524851	0.219	0.121
ACSL5	0.889332	3.31728e-08	0.000775083	0.176	0.088
ITGA6	0.888121	1.71251e-09	4.00129e-05	0.201	0.1
MT-ND5	0.885397	9.43436e-11	2.20434e-06	0.231	0.117
RPS2	0.883619	6.12293e-07	0.0143062	0.21	0.123
MTMR1	0.878903	2.38274e-08	0.000556728	0.287	0.176
PTP4A2	0.878818	5.72475e-07	0.0133759	0.296	0.198
RSF1	0.876967	2.36219e-12	5.51925e-08	0.506	0.356
NEK7	0.875287	1.20003e-16	2.80386e-12	0.586	0.408
SMAP1	0.874278	9.39557e-07	0.0219528	0.349	0.248
RAB8B	0.873756	8.38156e-11	1.95835e-06	0.417	0.281
PSMB9	0.870748	4.49569e-09	0.000105042	0.185	0.092
PCED1B	0.870454	9.62844e-25	2.24968e-20	0.66	0.412
RALGAPA1	0.869789	2.20383e-13	5.14925e-09	0.469	0.311
MCF2L2	0.869376	8.33145e-08	0.00194664	0.247	0.146
SH2D3C	0.867217	8.48424e-07	0.0198234	0.179	0.098
GLG1	0.864129	7.11833e-16	1.6632e-11	0.562	0.382
TTC13	0.864129	6.9503e-10	1.62394e-05	0.299	0.174
LCP1	0.862968	6.24632e-17	1.45945e-12	0.494	0.301
PAG1	0.859248	8.35086e-23	1.95118e-18	0.636	0.403
STIM2	0.857727	3.25593e-15	7.60748e-11	0.485	0.311
LNPEP	0.856181	2.531e-12	5.91368e-08	0.429	0.272
CUL4A	0.85412	9.60311e-10	2.24377e-05	0.38	0.253
RBBP6	0.852196	4.67313e-07	0.0109188	0.262	0.167
CAMK2D	0.845905	1.59044e-15	3.71607e-11	0.546	0.375
SEPTIN9	0.845897	1.43102e-15	3.34358e-11	0.42	0.24
RAPGEF6	0.844801	1.17565e-16	2.74692e-12	0.574	0.404
CRYBG1	0.841911	7.53085e-13	1.75958e-08	0.333	0.185
NAP1L4	0.841013	2.69176e-09	6.28929e-05	0.364	0.241
WDR20	0.840965	1.26695e-11	2.96023e-07	0.398	0.252
ANTXR2	0.835019	3.03932e-07	0.00710137	0.377	0.273
ADGRE5	0.832991	3.02665e-20	7.07177e-16	0.448	0.24
SYNE1	0.832963	8.7395e-24	2.04198e-19	0.593	0.353
NIPAL3	0.832519	2.0593e-08	0.000481156	0.17	0.083
LIMD2	0.829469	1.14293e-09	2.67046e-05	0.244	0.131
CEP128	0.827685	4.48331e-07	0.0104753	0.318	0.214
MT-ND4	0.824512	9.11456e-11	2.12962e-06	0.315	0.181
PSPC1	0.824415	6.50553e-08	0.00152002	0.383	0.279
KLF13	0.823289	5.77252e-08	0.00134875	0.222	0.124
HUWE1	0.822178	6.21313e-10	1.4517e-05	0.401	0.278
NIBAN1	0.821818	1.63325e-23	3.81609e-19	0.556	0.311
SCMH1	0.818985	1.03008e-07	0.00240678	0.327	0.218
MT-ND2	0.818812	8.90513e-08	0.00208068	0.287	0.179
DNAJB14	0.818757	8.5112e-11	1.98864e-06	0.423	0.285
ATOSA	0.817207	8.51946e-09	0.000199057	0.355	0.237
DDX6	0.814742	1.24214e-06	0.0290227	0.37	0.272
CD47	0.813925	4.88602e-10	1.14162e-05	0.407	0.279
ARHGEF1	0.813497	2.62486e-16	6.13298e-12	0.438	0.254
RALGAPA2	0.811563	6.95786e-14	1.6257e-09	0.525	0.358
BIN2	0.811452	1.83726e-11	4.29277e-07	0.392	0.244
STK24	0.807073	6.16268e-07	0.0143991	0.364	0.264
VWA8	0.805577	8.96468e-13	2.0946e-08	0.444	0.286
ZNF430	0.804971	3.06387e-07	0.00715872	0.247	0.151
ATP10A	0.802838	2.88594e-07	0.00674299	0.241	0.143
CD99	0.794022	7.36742e-08	0.0017214	0.33	0.223
HSH2D	0.79243	1.08841e-13	2.54307e-09	0.148	0.052
TRERF1	0.791933	5.38351e-17	1.25786e-12	0.497	0.299
FBXO34	0.790517	4.7632e-07	0.0111292	0.352	0.249
SNRNP200	0.788964	1.23413e-06	0.0288354	0.29	0.197
STK4	0.788602	2.6874e-25	6.27911e-21	0.701	0.468
SYTL3	0.785243	3.9377e-18	9.20044e-14	0.377	0.19
MT-CYB	0.785021	1.70685e-09	3.98806e-05	0.327	0.198
UBE2D2	0.779871	8.73418e-10	2.04074e-05	0.457	0.327
PACS1	0.777085	2.27093e-17	5.30603e-13	0.645	0.455
PRPF4B	0.776691	7.10614e-08	0.00166035	0.472	0.359
MATR3	0.775601	1.53916e-07	0.00359625	0.37	0.265
TAF1	0.77202	1.55493e-07	0.00363309	0.37	0.262
PPHLN1	0.770722	7.50065e-08	0.00175253	0.38	0.275
STK38	0.770198	2.92027e-08	0.000682321	0.392	0.279
ATP11B	0.76992	7.86331e-14	1.83726e-09	0.519	0.349
NFATC3	0.768633	5.81453e-15	1.35857e-10	0.639	0.466
TPR	0.768518	4.06412e-09	9.49581e-05	0.37	0.247
AAK1	0.768434	8.24027e-24	1.92534e-19	0.765	0.571
EPC1	0.76742	6.55385e-11	1.53131e-06	0.565	0.432
GMDS	0.766297	8.20997e-09	0.000191826	0.414	0.293
BTN3A1	0.76493	1.97594e-07	0.00461679	0.244	0.146
STK10	0.763855	8.58328e-23	2.00548e-18	0.685	0.46
GLS	0.760872	1.4085e-13	3.29096e-09	0.571	0.418
CCM2	0.76007	3.50156e-14	8.18139e-10	0.583	0.42
RNF38	0.759783	1.10787e-10	2.58854e-06	0.5	0.37
CORO1A	0.755792	2.30084e-10	5.37591e-06	0.222	0.112
NKTR	0.75399	1.45636e-15	3.40279e-11	0.66	0.507
KMT2A	0.7526	1.13654e-09	2.65553e-05	0.448	0.322
ANKRD44	0.748159	2.00898e-29	4.69398e-25	0.895	0.725
GATAD2A	0.745021	9.95517e-09	0.000232603	0.426	0.302
ASCC3	0.74189	1.54268e-07	0.00360448	0.448	0.346
WNK1	0.739102	5.1638e-12	1.20652e-07	0.577	0.448
RASA2	0.728989	9.97895e-14	2.33158e-09	0.627	0.476
TASOR2	0.727247	5.98269e-08	0.00139785	0.404	0.288
PPP6R3	0.724951	3.53962e-14	8.27032e-10	0.59	0.436
OGA	0.72315	1.10232e-10	2.57558e-06	0.537	0.408
PHF14	0.722038	4.50992e-07	0.0105374	0.386	0.286
MT-CO1	0.721832	4.21125e-13	9.83959e-09	0.448	0.28
BTBD9	0.720095	1.26868e-13	2.96428e-09	0.66	0.494
AKT3	0.717525	1.19977e-13	2.80326e-09	0.599	0.437
PPP2R5C	0.71429	1.27904e-21	2.98848e-17	0.685	0.468
RPRD2	0.71413	1.69595e-06	0.0396258	0.383	0.281
ZNF652	0.712555	1.99557e-09	4.66265e-05	0.432	0.302
DEF6	0.712072	2.11322e-09	4.93753e-05	0.284	0.166
PDCD4	0.711862	7.07103e-13	1.65215e-08	0.46	0.299
STIM1	0.711631	1.26502e-09	2.95572e-05	0.509	0.373
CLK1	0.709296	1.352e-06	0.0315896	0.287	0.194
TNRC6B	0.709261	2.86619e-22	6.69686e-18	0.846	0.667
CDK17	0.7087	5.07573e-09	0.000118594	0.398	0.271
FARS2	0.703779	6.20487e-09	0.000144977	0.491	0.373
TTC19	0.700749	7.46538e-09	0.000174429	0.398	0.269
FAM172A	0.700151	6.53608e-18	1.52716e-13	0.722	0.55
RANBP9	0.699818	1.18756e-06	0.0277473	0.346	0.25
OPRM1	0.69499	4.0716e-09	9.5133e-05	0.198	0.098
MSN	0.693321	1.43515e-06	0.0335323	0.392	0.293
FAF1	0.691428	1.4856e-11	3.4711e-07	0.67	0.536
CAMKMT	0.68975	4.69772e-08	0.00109762	0.417	0.307
ZCCHC7	0.688061	1.38713e-13	3.24103e-09	0.611	0.447
MYO1D	0.687782	9.8528e-08	0.00230211	0.389	0.274
PRPF38B	0.681983	1.26069e-08	0.000294559	0.438	0.311
USP47	0.679354	1.19551e-08	0.00027933	0.454	0.341
PPP1R2	0.676741	4.10917e-07	0.00960107	0.265	0.165
BCL2L1	0.675452	1.42773e-07	0.00333589	0.346	0.234
GCC2	0.673429	5.54858e-07	0.0129643	0.392	0.287
HLA-B	0.672614	8.2792e-17	1.93444e-12	0.546	0.352
SUCLG2	0.671669	5.40879e-14	1.26376e-09	0.602	0.423
RASA3	0.66987	1.08774e-09	2.54149e-05	0.414	0.274
CD53	0.666182	7.89077e-12	1.84368e-07	0.509	0.361
CD82	0.663626	1.76822e-06	0.0413144	0.114	0.053
FGD3	0.663249	1.053e-08	0.000246035	0.41	0.286
RICTOR	0.65908	2.48337e-11	5.8024e-07	0.546	0.412
FOXJ3	0.654198	1.44966e-06	0.0338713	0.438	0.34
ITPKB	0.652442	3.88601e-11	9.07965e-07	0.361	0.214
ZNF131	0.650604	3.26567e-07	0.00763023	0.41	0.306
NPC1	0.649363	5.55751e-07	0.0129851	0.37	0.26
UMAD1	0.648892	1.99005e-06	0.0464974	0.401	0.292
ARFGEF1	0.648873	4.81309e-09	0.000112458	0.549	0.435
MBNL1	0.648852	1.27007e-29	2.96751e-25	0.954	0.828
CSNK1G1	0.644587	1.0524e-06	0.0245894	0.367	0.268
BPTF	0.64223	6.38405e-13	1.49163e-08	0.642	0.486
RPS6KA3	0.641559	2.15899e-14	5.04448e-10	0.614	0.445
PRKACB	0.63766	7.88937e-08	0.00184335	0.426	0.309
PTPRC	0.636089	3.58504e-32	8.37644e-28	0.923	0.737
SPATA5	0.626594	1.70502e-06	0.0398377	0.41	0.306
RFX7	0.618168	9.69939e-07	0.0226626	0.429	0.33
UTY	0.615246	1.36367e-10	3.18622e-06	0.485	0.329
FAM120B	0.614876	8.2238e-07	0.0192149	0.469	0.361
PHC3	0.610232	2.66722e-09	6.23197e-05	0.546	0.412
SMARCA2	0.602993	6.27363e-11	1.46583e-06	0.586	0.438
HNRNPU	0.600771	4.48451e-09	0.000104781	0.5	0.366
ANKRD12	0.597279	3.54279e-16	8.27772e-12	0.802	0.661
MBD5	0.594968	2.85112e-10	6.66163e-06	0.599	0.451
LINC-PINT	0.594745	2.1759e-12	5.084e-08	0.756	0.597
GPBP1	0.594076	1.11605e-06	0.0260766	0.448	0.356
GNG2	0.589617	9.34774e-12	2.1841e-07	0.58	0.416
TRAPPC10	0.589024	1.06342e-06	0.0248469	0.407	0.298
LSM14A	0.587886	2.63611e-07	0.00615927	0.448	0.344
ARID4B	0.58507	2.54956e-09	5.95705e-05	0.596	0.479
SERINC5	0.578097	1.66364e-07	0.0038871	0.395	0.283
RAP1B	0.557086	1.20129e-08	0.000280682	0.583	0.464
FRYL	0.553869	4.90622e-07	0.0114634	0.562	0.458
HERC4	0.552446	5.39531e-12	1.26061e-07	0.67	0.518
ARID2	0.551238	1.43545e-06	0.0335392	0.531	0.44
MACF1	0.547414	1.16609e-14	2.72457e-10	0.765	0.615
PRRC2C	0.54659	8.94461e-08	0.00208991	0.59	0.478
SP100	0.544837	2.17173e-12	5.07424e-08	0.701	0.567
RPS6KA5	0.541374	3.94697e-13	9.22209e-09	0.54	0.362
DENND4A	0.537656	3.73684e-10	8.73112e-06	0.648	0.497
KDM4C	0.53516	1.11997e-09	2.61681e-05	0.593	0.468
FBXL17	0.532429	8.31336e-09	0.000194242	0.636	0.508
PTK2B	0.531343	1.63531e-08	0.00038209	0.481	0.353
MT-CO2	0.529787	9.04793e-08	0.00211405	0.398	0.27
TAF15	0.523308	2.11689e-07	0.00494612	0.475	0.365
KMT2E	0.519129	1.48379e-12	3.46688e-08	0.676	0.516
DENND1B	0.514328	1.89937e-11	4.43788e-07	0.556	0.391
FBXW7	0.513251	3.22382e-11	7.53247e-07	0.556	0.401
KIAA2026	0.511697	1.3202e-06	0.0308464	0.46	0.349
MT-ND3	0.505677	6.51394e-08	0.00152198	0.469	0.331
SH3KBP1	0.502471	1.49139e-10	3.48463e-06	0.636	0.511
PPP4R3B	0.501952	7.41577e-07	0.0173269	0.448	0.34
ATXN1	0.499939	1.46054e-10	3.41256e-06	0.79	0.674
ASH1L	0.489929	2.40721e-09	5.62445e-05	0.722	0.609
DOCK10	0.487085	4.53999e-16	1.06077e-11	0.793	0.587
CDK13	0.486866	3.82793e-07	0.00894396	0.574	0.458
USP34	0.477355	8.02106e-08	0.00187412	0.664	0.564
SLCO3A1	0.474749	2.13877e-06	0.0499724	0.509	0.396
OSBPL8	0.471925	1.55396e-09	3.63083e-05	0.574	0.431
MT-ATP6	0.471673	1.68164e-08	0.000392915	0.395	0.261
B2M	0.466826	1.4969e-12	3.4975e-08	0.691	0.53
PLCL2	0.461363	1.70471e-10	3.98305e-06	0.642	0.486
RNF213	0.456033	6.75354e-14	1.57797e-09	0.738	0.599
UBR2	0.449511	1.6813e-06	0.0392836	0.509	0.41
CHD2	0.444177	1.66135e-08	0.000388174	0.642	0.511
ATF7IP	0.441094	1.73023e-06	0.0404269	0.534	0.429
BIRC6	0.434586	1.50245e-09	3.51047e-05	0.741	0.625
HLA-C	0.430966	1.20092e-08	0.000280595	0.364	0.233
IL18R1	0.419942	5.81141e-20	1.35784e-15	0.284	0.113
CCNH	0.410839	3.60629e-07	0.0084261	0.593	0.479
FNBP1	0.410486	2.17692e-12	5.08638e-08	0.784	0.641
PIK3CD	0.409399	7.37573e-08	0.00172334	0.5	0.384
UTRN	0.405855	5.01396e-15	1.17151e-10	0.836	0.7
BLTP1	0.401801	5.35059e-07	0.0125016	0.531	0.421
JAK1	0.395108	1.42977e-08	0.000334065	0.599	0.464
CCDC91	0.387963	2.22543e-08	0.000519971	0.691	0.556
MT-CO3	0.384376	1.09921e-06	0.025683	0.417	0.296
VPS13B	0.380833	1.33155e-07	0.00311116	0.716	0.614
ZBTB20	0.372673	7.33881e-11	1.71471e-06	0.852	0.724
PRH1	0.355853	6.99512e-08	0.00163441	0.71	0.598
KANSL1	0.314043	7.11343e-07	0.0166205	0.707	0.605
ARID1B	0.295243	6.96826e-07	0.0162813	0.747	0.624
CELF2	0.280384	1.17064e-09	2.7352e-05	0.904	0.777
SMYD3	0.275155	9.787e-09	0.000228673	0.639	0.496

## Sheet: CD4_CD8
gene	avg_log2FC	p_val	p_val_adj	pct.1	pct.2
LINC02694	4.08692	8.26341e-143	1.93074e-138	0.23	0.03
BICDL1	3.75981	2.83543e-98	6.62499e-94	0.242	0.048
JAKMIP1	3.42833	3.72459e-53	8.70251e-49	0.17	0.04
UBASH3A	3.41091	1.05028e-31	2.45397e-27	0.11	0.027
LINC01934	3.40092	7.6104e-179	1.77817e-174	0.465	0.103
LCK	3.385	4.08467e-96	9.54383e-92	0.296	0.071
THEMIS	3.29955	3.39993e-281	7.94395e-277	0.584	0.108
SLAMF1	3.28506	1.19205e-37	2.78522e-33	0.149	0.041
LINC00426	3.28077	2.09767e-36	4.90122e-32	0.126	0.031
TC2N	3.17051	4.04619e-202	9.45392e-198	0.504	0.108
IL32	3.1646	6.45354e-22	1.50787e-17	0.106	0.033
CAMK4	3.0953	1.38092e-133	3.22652e-129	0.377	0.085
SH2D1A	3.08688	1.80092e-35	4.20785e-31	0.152	0.044
NLRC3	3.07849	2.70465e-40	6.31941e-36	0.207	0.069
CD6	3.07391	1.96574e-44	4.59294e-40	0.205	0.063
SPOCK2	3.06615	2.08302e-28	4.86697e-24	0.133	0.041
BCL11B	3.03379	1.54786e-181	3.61658e-177	0.501	0.116
CD2	3.01344	4.61877e-94	1.07918e-89	0.324	0.085
ZAP70	2.98285	1.22525e-40	2.86281e-36	0.191	0.06
IFNG-AS1	2.98027	3.76488e-69	8.79663e-65	0.248	0.064
CDC42EP3-AS1	2.96125	1.21611e-23	2.84144e-19	0.143	0.052
SLFN12L	2.96073	2.45137e-171	5.72763e-167	0.522	0.135
ZNF831	2.96053	2.52021e-65	5.88847e-61	0.25	0.069
PBX4	2.9511	1.59849e-29	3.73487e-25	0.135	0.04
CD3G	2.94351	3.50937e-18	8.19964e-14	0.103	0.035
PCAT1	2.93851	8.47334e-51	1.97979e-46	0.255	0.084
CD96	2.92234	6.11156e-169	1.42797e-164	0.497	0.122
ITK	2.90566	7.39836e-98	1.72863e-93	0.363	0.103
TBC1D10C	2.89687	1.38211e-20	3.2293e-16	0.145	0.057
SKAP1	2.84036	2.74594e-271	6.41589e-267	0.793	0.226
ACAP1	2.83464	3.08302e-41	7.20348e-37	0.251	0.096
IL7R	2.80017	3.3793e-62	7.89574e-58	0.25	0.07
DTHD1	2.77461	7.44754e-36	1.74012e-31	0.154	0.044
LINC00649	2.76642	5.708e-17	1.33368e-12	0.103	0.036
TAFA1	2.73452	6.44736e-14	1.50643e-09	0.126	0.055
SCML4	2.73298	1.5681e-51	3.66387e-47	0.258	0.086
GPR174	2.73165	2.68626e-23	6.27645e-19	0.15	0.056
MIAT	2.72108	1.19161e-34	2.78419e-30	0.166	0.052
PPP1R16B	2.70384	9.56444e-53	2.23473e-48	0.257	0.083
ATP2A3	2.70131	6.28342e-36	1.46812e-31	0.204	0.072
CCL5	2.69634	1.50261e-14	3.51085e-10	0.101	0.039
ETS1	2.68869	3.43812e-100	8.03317e-96	0.435	0.143
PRKCQ	2.6727	1.70567e-77	3.98529e-73	0.4	0.148
CCDC88C	2.66865	1.2111e-57	2.82974e-53	0.354	0.143
NELL2	2.66672	4.49853e-29	1.05108e-24	0.136	0.041
SYNE2	2.6543	2.7449e-95	6.41345e-91	0.488	0.187
RASGRP1	2.64037	3.97063e-44	9.27738e-40	0.312	0.134
TNFRSF10A	2.62021	1.23736e-12	2.89109e-08	0.108	0.046
ZFYVE28	2.61808	3.10679e-35	7.25901e-31	0.294	0.137
STAT4	2.60231	1.41795e-96	3.31303e-92	0.412	0.131
SLC38A1	2.59933	8.10838e-38	1.89452e-33	0.262	0.107
TRAT1	2.58371	5.4093e-15	1.26388e-10	0.115	0.046
SAMD3	2.5658	1.69145e-82	3.95207e-78	0.35	0.106
PTPN7	2.51857	2.14334e-15	5.00792e-11	0.166	0.082
SLAMF6	2.50863	5.64396e-25	1.31871e-20	0.191	0.079
LAT	2.50783	5.39623e-10	1.26083e-05	0.106	0.051
TMC8	2.50153	3.96776e-38	9.27067e-34	0.361	0.192
TRAF1	2.49829	1.11253e-15	2.59943e-11	0.126	0.052
RHOH	2.48117	3.41858e-59	7.9875e-55	0.345	0.131
SIDT1	2.47944	1.40824e-27	3.29036e-23	0.216	0.092
ADAM19	2.47522	3.326e-12	7.77121e-08	0.131	0.063
PYHIN1	2.47381	2.30505e-67	5.38575e-63	0.31	0.097
GRAP2	2.47205	9.73415e-76	2.27438e-71	0.368	0.125
INPP4B	2.43221	8.05181e-93	1.88131e-88	0.517	0.212
IKZF3	2.4043	6.46176e-47	1.50979e-42	0.281	0.103
RCAN3	2.40321	5.24638e-12	1.22582e-07	0.161	0.087
TSPAN5	2.39937	1.55575e-22	3.63501e-18	0.227	0.111
FYN	2.3909	1.47992e-105	3.45784e-101	0.575	0.243
PITPNC1	2.38396	7.44162e-100	1.73873e-95	0.644	0.347
MYO1G	2.36487	3.2775e-08	0.000765789	0.122	0.068
PATJ	2.34136	5.27704e-12	1.23298e-07	0.166	0.091
NUP210	2.34136	2.70568e-13	6.32183e-09	0.2	0.116
PRKCH	2.34007	3.57459e-124	8.35202e-120	0.669	0.308
RASAL3	2.33915	3.75627e-14	8.77652e-10	0.172	0.089
TOX	2.3171	8.52373e-59	1.99157e-54	0.396	0.168
SKAP1-AS1	2.30801	4.18752e-11	9.78414e-07	0.122	0.059
ITGAL	2.30286	1.4733e-61	3.44237e-57	0.419	0.186
CD247	2.29246	1.64804e-95	3.85065e-91	0.434	0.14
LINC00243	2.27933	5.66069e-09	0.000132262	0.103	0.051
CD28	2.27516	3.62972e-09	8.48083e-05	0.136	0.076
CD226	2.26431	2.32376e-13	5.42947e-09	0.205	0.119
CYFIP2	2.24134	4.63492e-27	1.08295e-22	0.244	0.114
EIF4E3	2.22217	3.47958e-08	0.000813005	0.149	0.09
OXNAD1	2.18395	2.20948e-19	5.16244e-15	0.28	0.168
STK39	2.1734	1.66253e-23	3.8845e-19	0.29	0.161
SFI1	2.14937	1.74544e-13	4.07822e-09	0.258	0.173
ANK3	2.12269	7.72349e-25	1.80459e-20	0.359	0.226
ESR2	2.12061	7.80809e-09	0.000182436	0.126	0.068
KLF12	2.11846	2.69238e-34	6.29074e-30	0.35	0.185
SLFN5	2.11059	2.07983e-14	4.85953e-10	0.248	0.154
CORO1A	2.10231	5.46075e-11	1.2759e-06	0.186	0.111
RORA-AS1	2.09024	4.35298e-10	1.01707e-05	0.196	0.123
NCALD	2.08569	1.07684e-17	2.51603e-13	0.216	0.112
GBP5	2.076	3.93566e-08	0.000919567	0.152	0.094
CARD11	2.06932	1.65224e-39	3.86047e-35	0.396	0.214
KLRG1	2.05794	8.95846e-72	2.09314e-67	0.621	0.358
CASP8	2.05714	6.17069e-23	1.44178e-18	0.354	0.231
TRAF3IP3	2.04525	4.16313e-15	9.72716e-11	0.283	0.189
ITGA4	2.04281	4.26277e-33	9.95997e-29	0.455	0.301
PRKD2	2.03449	5.08521e-09	0.000118816	0.186	0.12
PDE7A	2.02322	4.23941e-48	9.90537e-44	0.517	0.329
RBL2	2.02156	8.42387e-21	1.96824e-16	0.404	0.309
RUNX3	2.01921	2.29876e-12	5.37105e-08	0.168	0.09
KCNQ5	2.01579	1.91299e-11	4.4697e-07	0.136	0.068
TTC39C	2.00976	1.658e-12	3.87391e-08	0.301	0.219
STK17A	2.00205	4.80039e-14	1.12161e-09	0.292	0.202
LINC01619	1.99651	3.57498e-16	8.35294e-12	0.356	0.261
RORA	1.97188	1.29324e-21	3.02166e-17	0.336	0.209
TSPOAP1-AS1	1.9692	1.59351e-09	3.72323e-05	0.193	0.124
SP140	1.96434	5.50835e-14	1.28703e-09	0.255	0.163
MSI2	1.95665	1.613e-22	3.76877e-18	0.368	0.246
SLC16A7	1.95209	2.13914e-09	4.99809e-05	0.246	0.179
LINC00861	1.94559	3.28936e-17	7.68559e-13	0.188	0.091
ITPKB	1.93207	3.70692e-08	0.000866122	0.271	0.215
DGKA	1.92781	6.40906e-07	0.0149748	0.152	0.099
PRKY	1.91687	1.62589e-07	0.00379889	0.228	0.171
MYBL1	1.9014	6.20391e-15	1.44954e-10	0.156	0.073
AKNA	1.89897	1.00395e-13	2.34573e-09	0.345	0.272
LINC02964	1.89212	8.13243e-17	1.90014e-12	0.193	0.095
NLRC5	1.88131	1.24271e-22	2.90358e-18	0.375	0.256
SEL1L3	1.86158	8.29867e-18	1.93898e-13	0.281	0.171
RAB27A	1.85135	4.30957e-10	1.00693e-05	0.214	0.141
MLLT3	1.82309	2.02116e-08	0.000472244	0.182	0.118
RIPOR2	1.7841	1.22158e-100	2.85423e-96	0.621	0.262
LEF1	1.78186	1.36458e-12	3.18834e-08	0.119	0.052
TRG-AS1	1.78166	1.66398e-07	0.0038879	0.212	0.152
CASK	1.76308	3.75269e-08	0.000876815	0.342	0.308
ATP8A1	1.75829	4.21276e-07	0.00984311	0.235	0.181
KAT2B	1.75243	2.72397e-07	0.00636456	0.299	0.257
EPB41	1.73514	8.64117e-17	2.01901e-12	0.372	0.278
PLCB1	1.71102	1.50711e-09	3.52137e-05	0.232	0.156
SEPTIN6	1.70045	1.97893e-07	0.00462378	0.303	0.26
PTPN4	1.68762	7.42947e-08	0.0017359	0.257	0.201
ARHGEF3	1.67524	8.91589e-13	2.0832e-08	0.365	0.294
LINC00299	1.6615	6.36249e-08	0.0014866	0.189	0.126
ST8SIA1	1.66144	2.03367e-14	4.75168e-10	0.184	0.095
TNFAIP8	1.64672	5.91264e-20	1.38149e-15	0.45	0.366
BCL2	1.64637	4.82628e-15	1.12766e-10	0.471	0.407
PAM	1.64338	1.86357e-07	0.00435423	0.269	0.215
PPP2R2B	1.63939	3.5332e-08	0.000825533	0.227	0.158
IKZF1	1.62216	3.33344e-28	7.78858e-24	0.577	0.526
CCND3	1.61624	2.20641e-46	5.15528e-42	0.641	0.514
ADGRE5	1.61164	1.70569e-10	3.98534e-06	0.313	0.242
ARAP2	1.6022	1.92655e-13	4.50138e-09	0.418	0.373
EVL	1.59309	2.00481e-17	4.68424e-13	0.434	0.364
SEMA4D	1.5807	1.29473e-07	0.00302514	0.296	0.246
CBLB	1.56854	8.09238e-08	0.00189078	0.386	0.371
RESF1	1.53985	2.65309e-13	6.19895e-09	0.425	0.382
LRBA	1.53827	1.13712e-20	2.65688e-16	0.531	0.502
EML4	1.53682	1.04478e-15	2.44113e-11	0.488	0.458
PCNX1	1.52398	7.0582e-19	1.64915e-14	0.497	0.456
PCED1B	1.47115	3.34878e-22	7.82442e-18	0.499	0.414
GPRIN3	1.45938	2.09411e-09	4.89289e-05	0.368	0.326
CLEC2D	1.44325	2.99278e-20	6.99262e-16	0.506	0.456
CDC42SE2	1.42074	1.46318e-26	3.41871e-22	0.589	0.559
STK10	1.39295	6.49273e-14	1.51703e-09	0.48	0.463
PIP4K2A	1.36738	2.26046e-23	5.28157e-19	0.577	0.548
EMB	1.36452	5.86896e-07	0.0137128	0.375	0.361
TNIK	1.32424	1.16417e-13	2.72009e-09	0.29	0.189
ARHGAP15	1.30708	6.26517e-62	1.46386e-57	0.834	0.772
PARP8	1.29813	4.23701e-23	9.89976e-19	0.596	0.582
NFATC3	1.26819	1.37092e-07	0.00320315	0.442	0.47
WNK1	1.21535	1.62523e-06	0.0379736	0.425	0.452
PTPRC	1.20707	5.07437e-57	1.18563e-52	0.8	0.739
RABGAP1L	1.16567	1.62421e-22	3.79497e-18	0.637	0.637
ANKRD44	1.14082	1.82074e-27	4.25417e-23	0.706	0.729
RNF213	1.13595	1.18065e-23	2.7586e-19	0.616	0.601
CD44	1.06748	1.98534e-08	0.000463876	0.432	0.398
B2M	1.05459	8.40143e-07	0.0196299	0.496	0.534
TNRC6B	0.969573	1.33118e-11	3.1103e-07	0.604	0.672
MBNL1	0.950391	5.51099e-27	1.28764e-22	0.798	0.832
AAK1	0.920974	6.34148e-07	0.0148169	0.52	0.576
PRKCB	0.887327	1.41847e-06	0.0331425	0.51	0.532
ATXN1	0.848995	1.33728e-07	0.00312456	0.593	0.678
UTRN	0.801212	7.78215e-07	0.018183	0.612	0.706
G2E3	0.773684	2.32354e-07	0.00542895	0.081	0.175
CHST11	0.736023	3.24506e-07	0.00758208	0.635	0.711
DENND6A-AS1	0.711696	5.34355e-08	0.00124852	0.053	0.139
GPHN	0.686803	2.13822e-07	0.00499596	0.122	0.237
DNAJC2	0.630933	4.17157e-07	0.00974687	0.058	0.14
URI1	0.628481	2.40896e-07	0.00562853	0.124	0.242
MALAT1	0.620104	2.07505e-60	4.84834e-56	1	0.997
EIF3H	0.59967	1.00627e-06	0.0235115	0.113	0.22
TG	0.592418	7.7386e-07	0.0180812	0.099	0.197
IARS1	0.582435	4.05527e-07	0.00947513	0.055	0.134
SMC3	0.581481	1.51985e-06	0.0355113	0.05	0.121
CEP192	0.56526	6.98175e-07	0.0163129	0.161	0.292
NUDCD3	0.560855	8.59699e-07	0.0200869	0.097	0.194
CFLAR-AS1	0.551888	1.14401e-06	0.0267298	0.094	0.187
RALGAPA1	0.530019	9.91436e-07	0.0231649	0.181	0.318
GCC2	0.519863	4.91311e-07	0.0114795	0.161	0.293
TTC19	0.519827	7.38553e-08	0.00172563	0.142	0.276
SEC13	0.513373	8.55338e-07	0.019985	0.073	0.157
FERMT3	0.511597	1.73331e-06	0.0404988	0.087	0.175
DPP8	0.509252	4.3488e-08	0.0010161	0.147	0.283
MIA2	0.506171	7.02007e-08	0.00164024	0.122	0.245
NUB1	0.502972	1.14146e-06	0.0266701	0.06	0.139
ORMDL1	0.494013	1.26906e-06	0.0296516	0.117	0.223
PPP2R3C	0.489794	4.90799e-08	0.00114675	0.09	0.197
GBF1	0.479996	1.11411e-06	0.0260313	0.168	0.302
TAF15	0.477913	1.44456e-06	0.0337522	0.212	0.372
RAB33B-AS1	0.47575	1.63318e-08	0.000381592	0.083	0.189
MAP2K1	0.471616	1.24483e-06	0.0290854	0.186	0.322
DBNL	0.467139	6.81427e-07	0.0159215	0.104	0.207
CUL3	0.467135	2.68101e-07	0.00626417	0.219	0.392
ZNF780B	0.466711	1.26135e-06	0.0294715	0.081	0.169
NR3C2	0.46458	2.44913e-07	0.00572239	0.14	0.262
UPF2	0.46315	9.79582e-07	0.0228879	0.193	0.339
CNTRL	0.461195	7.83061e-07	0.0182962	0.242	0.418
SLC7A6OS	0.460302	3.2513e-08	0.000759666	0.069	0.166
IFT25	0.45781	1.6986e-06	0.0396879	0.048	0.118
LINC03076	0.456679	1.16572e-07	0.00272371	0.11	0.219
HDAC4	0.454969	1.22161e-06	0.028543	0.131	0.243
RAB11A	0.45366	1.71971e-07	0.0040181	0.244	0.412
GPBP1	0.452386	2.49327e-09	5.82552e-05	0.188	0.363
TYW1	0.449985	4.46354e-07	0.0104291	0.136	0.254
EEFSEC	0.449561	5.01331e-07	0.0117136	0.097	0.198
HYCC2	0.447624	1.02669e-06	0.0239887	0.129	0.241
R3HDM1	0.444348	1.90176e-06	0.0444347	0.161	0.283
RPL10	0.44187	2.19341e-08	0.00051249	0.087	0.193
COG5	0.434247	1.08504e-07	0.0025352	0.29	0.502
SH3BP5	0.429995	6.14752e-07	0.0143637	0.088	0.183
NCOR1	0.428928	1.0914e-06	0.0255005	0.28	0.479
ERICH1	0.426048	8.22887e-07	0.0192268	0.207	0.359
ATG5	0.423589	1.17755e-06	0.0275136	0.15	0.273
MCU	0.421491	8.75304e-07	0.0204515	0.094	0.187
USP25	0.420436	8.34028e-08	0.00194871	0.212	0.38
ERCC5	0.420413	2.74137e-08	0.000640522	0.08	0.183
ZNF394	0.418776	1.00642e-06	0.0235149	0.067	0.149
LEMD3	0.418712	6.85727e-07	0.016022	0.057	0.134
ADCY7	0.414962	4.49117e-09	0.000104936	0.198	0.373
R3HCC1L	0.412507	1.97234e-09	4.60837e-05	0.135	0.275
PDSS2	0.408804	8.95627e-07	0.0209263	0.184	0.327
DDHD1	0.407405	1.52839e-09	3.57107e-05	0.11	0.239
SRSF4	0.407292	1.42344e-07	0.00332587	0.207	0.374
KAT6B	0.40676	5.06435e-07	0.0118328	0.154	0.28
EEF1A1	0.406687	3.99098e-09	9.32492e-05	0.133	0.268
RBM27	0.403614	1.11976e-07	0.00261631	0.097	0.203
MPHOSPH8	0.401899	2.26046e-07	0.00528155	0.161	0.297
PSME3IP1	0.401723	1.40587e-06	0.0328481	0.081	0.168
CHURC1	0.400959	2.62045e-07	0.00612267	0.087	0.183
KDM5A	0.400424	1.51478e-07	0.00353929	0.204	0.368
DYRK1A	0.39982	1.23224e-06	0.0287914	0.28	0.471
CBFB	0.399513	4.44113e-07	0.0103767	0.152	0.281
SMARCC1	0.398163	3.17765e-07	0.00742457	0.2	0.355
NDUFV2	0.397273	1.13017e-07	0.00264063	0.071	0.163
CDC37	0.391967	8.16301e-07	0.0190729	0.078	0.167
ANTXR2	0.391272	3.19981e-11	7.47635e-07	0.127	0.28
ZBTB47-AS1	0.390629	2.41535e-07	0.00564347	0.083	0.178
PNN	0.390243	1.80375e-08	0.000421445	0.175	0.333
FAM53B	0.388104	1.68343e-08	0.000393333	0.161	0.309
FNTA	0.385092	5.44815e-07	0.0127296	0.09	0.186
C11orf65	0.385061	2.78647e-07	0.00651059	0.064	0.148
ULK4	0.385017	9.39517e-09	0.000219518	0.152	0.297
STRN	0.384896	7.03473e-08	0.00164367	0.112	0.228
PLCL1	0.384608	1.72007e-09	4.01894e-05	0.065	0.169
PAK2	0.382821	6.10688e-07	0.0142687	0.219	0.385
YAF2	0.382771	2.13649e-06	0.049919	0.147	0.262
CARD8	0.382132	1.20929e-07	0.00282551	0.189	0.346
DCAF5	0.380632	6.65109e-07	0.0155403	0.135	0.252
WDR37	0.380311	1.19173e-08	0.000278449	0.156	0.304
PI4KA	0.379953	6.01321e-10	1.40499e-05	0.175	0.349
EMC3	0.377279	5.45151e-08	0.00127374	0.039	0.116
PARP12	0.372624	6.24559e-07	0.0145928	0.09	0.186
TAF1D	0.37261	6.72008e-11	1.57015e-06	0.117	0.263
MDN1	0.37242	1.36379e-07	0.00318649	0.081	0.177
WDR33	0.372094	7.20596e-07	0.0168367	0.211	0.37
RICTOR	0.368514	1.52771e-06	0.035695	0.246	0.42
MIR3667HG	0.36838	8.49907e-11	1.98581e-06	0.163	0.328
MAU2	0.36781	1.47619e-07	0.00344912	0.087	0.186
XPO6	0.366233	1.57169e-06	0.0367224	0.181	0.313
SMG1	0.364101	9.94014e-07	0.0232251	0.265	0.457
CNOT6	0.362443	2.85063e-07	0.00666049	0.048	0.124
VWA8	0.362174	1.44458e-10	3.37527e-06	0.14	0.293
TXNIP	0.361964	1.33976e-07	0.00313036	0.257	0.438
RIC8B	0.361746	8.33751e-07	0.0194806	0.048	0.12
REPS1	0.360889	4.88388e-09	0.000114112	0.117	0.245
OTUD5	0.360641	8.28762e-07	0.019364	0.037	0.104
BICRAL	0.360054	2.2363e-09	5.22512e-05	0.182	0.355
TCHP	0.3596	5.02636e-08	0.00117441	0.163	0.304
CDK13	0.357686	1.90195e-07	0.00444391	0.267	0.466
PARP9	0.35762	1.93125e-07	0.00451238	0.083	0.179
PRKCA	0.357535	1.84105e-09	4.3016e-05	0.202	0.366
PRPF4B	0.356702	1.22866e-07	0.00287078	0.204	0.366
USP3-AS1	0.356424	1.49817e-07	0.00350047	0.133	0.255
BMT2	0.354974	1.15663e-06	0.0270247	0.074	0.159
SNHG14	0.353981	1.43685e-09	3.35721e-05	0.195	0.368
TRIM22	0.353018	2.87271e-08	0.000671208	0.154	0.295
FOCAD	0.3525	1.46248e-06	0.0341709	0.085	0.174
DDX18	0.35057	2.39489e-08	0.000559566	0.058	0.151
USP3	0.349644	1.9362e-06	0.0452392	0.274	0.461
ARID1A	0.344522	1.36702e-06	0.0319404	0.234	0.4
EDRF1	0.3445	1.00934e-06	0.0235832	0.067	0.149
ANKIB1	0.341991	4.76778e-09	0.000111399	0.159	0.308
PPARD	0.341742	3.16986e-07	0.00740639	0.12	0.23
NVL	0.338513	2.6144e-07	0.00610855	0.096	0.197
CDK5RAP2	0.335677	4.98168e-07	0.0116397	0.09	0.187
ILF3	0.334829	8.19978e-07	0.0191588	0.083	0.174
MAN1C1	0.334293	1.04432e-06	0.0244006	0.069	0.151
DNM2	0.334036	1.17701e-07	0.00275008	0.228	0.402
PIBF1	0.332262	4.34268e-12	1.01467e-07	0.161	0.341
MPPE1	0.331438	1.8208e-06	0.042543	0.076	0.159
CLASP1	0.329823	2.29498e-11	5.36223e-07	0.211	0.413
SPAST	0.329722	5.47854e-08	0.00128006	0.083	0.185
SUZ12	0.328795	4.29443e-08	0.00100339	0.104	0.218
TRIM26	0.327059	2.61671e-07	0.00611395	0.057	0.139
MYCBP2	0.326617	5.30668e-07	0.0123991	0.345	0.575
DDX52	0.326025	1.62069e-06	0.0378675	0.06	0.136
ENSA	0.325435	8.57658e-07	0.0200392	0.096	0.192
EPC1	0.325424	2.59641e-09	6.06651e-05	0.241	0.441
TOP2B	0.324457	7.11709e-08	0.00166291	0.126	0.246
ANKHD1	0.32378	3.81004e-07	0.00890215	0.292	0.499
USP10	0.323763	2.14423e-10	5.01e-06	0.12	0.262
POLR2J3	0.32251	5.76548e-07	0.013471	0.163	0.296
BPTF	0.321117	9.78782e-07	0.0228692	0.297	0.494
S100PBP	0.320064	1.13862e-06	0.026604	0.11	0.212
MINK1	0.319316	9.25765e-07	0.0216305	0.094	0.189
PRR14L	0.318478	2.8104e-07	0.00656649	0.154	0.284
PIK3CB	0.317969	1.52242e-08	0.000355714	0.166	0.318
ZBTB40	0.317363	7.33587e-07	0.0171403	0.071	0.155
CWF19L1	0.314093	2.87313e-08	0.000671306	0.062	0.155
WDR59	0.312553	3.21708e-07	0.00751671	0.064	0.148
TRIM37	0.310113	1.78956e-06	0.0418131	0.044	0.112
MFSD8	0.309835	3.32752e-07	0.00777475	0.067	0.153
FAM120B	0.309825	3.31619e-10	7.74828e-06	0.189	0.368
AGTPBP1	0.30911	1.19054e-06	0.0278169	0.25	0.419
AQR	0.306633	3.3299e-08	0.000778032	0.112	0.229
STX17	0.306179	1.28675e-07	0.0030065	0.062	0.149
TMEM259	0.305577	5.97282e-07	0.0139555	0.119	0.226
SETD2	0.304746	1.21755e-08	0.000284481	0.244	0.441
MOB3A	0.30152	9.19937e-09	0.000214943	0.115	0.24
IRAK4	0.301014	4.29591e-07	0.0100374	0.073	0.161
PPP4R3A	0.300534	3.63765e-08	0.000849936	0.14	0.274
VIRMA	0.300406	1.07744e-07	0.00251743	0.055	0.139
WIPF2	0.299906	7.90907e-08	0.00184795	0.087	0.188
MAPK1	0.29721	8.64949e-08	0.00202095	0.216	0.384
ELL	0.295089	2.10287e-06	0.0491334	0.103	0.196
MIER1	0.294736	2.79268e-09	6.5251e-05	0.131	0.27
TTC33	0.294198	5.46301e-08	0.00127643	0.065	0.158
AP2B1	0.291546	1.75509e-08	0.000410076	0.147	0.288
IFI16	0.290472	3.37684e-07	0.00788999	0.267	0.454
DCP2	0.289346	1.75697e-10	4.10516e-06	0.14	0.294
STT3B	0.289239	6.96447e-12	1.62725e-07	0.12	0.279
ST3GAL3	0.286847	5.00842e-10	1.17022e-05	0.092	0.213
PSMA3	0.284553	2.02238e-06	0.0472529	0.083	0.171
RPS24	0.284167	1.6638e-07	0.00388748	0.08	0.175
EEIG2	0.284087	6.92034e-10	1.61694e-05	0.106	0.235
TRIM14	0.283429	2.01808e-09	4.71524e-05	0.149	0.298
CDC123	0.282149	9.7227e-07	0.0227171	0.06	0.138
KIZ	0.280853	7.29349e-07	0.0170412	0.048	0.12
DYM	0.280433	9.27728e-09	0.000216764	0.225	0.408
MACO1	0.279971	5.688e-08	0.001329	0.076	0.175
ATXN7L1	0.279276	1.57055e-07	0.0036696	0.189	0.34
ATRX	0.279153	1.96005e-11	4.57967e-07	0.25	0.479
BAZ1A	0.27847	1.05872e-06	0.0247369	0.209	0.355
TANGO2	0.276618	2.74458e-07	0.00641271	0.096	0.195
RPAP2	0.275805	1.09427e-07	0.00255676	0.124	0.242
SNRPA1	0.275288	1.13415e-06	0.0264993	0.046	0.116
CBFA2T2	0.274872	6.16615e-07	0.0144072	0.154	0.28
KMT2D	0.274842	7.97243e-09	0.000186276	0.057	0.151
TPST2	0.274686	9.65813e-07	0.0225662	0.104	0.203
CUL2	0.27322	7.04899e-07	0.01647	0.078	0.166
FAF1	0.271086	1.40895e-06	0.0329201	0.333	0.545
MINDY2	0.270412	2.83151e-07	0.00661583	0.041	0.113
GPATCH8	0.270245	1.30958e-11	3.05983e-07	0.228	0.443
ATXN7	0.269973	6.28473e-09	0.000146843	0.145	0.287
GON4L	0.268936	3.34612e-11	7.81821e-07	0.138	0.298
RALGAPB	0.268739	5.37372e-07	0.0125557	0.117	0.227
CASD1	0.268656	2.54791e-07	0.0059532	0.067	0.155
CNOT1	0.266584	1.03276e-09	2.41303e-05	0.156	0.315
DHX36	0.26586	9.76249e-12	2.28101e-07	0.113	0.264
BTN2A1	0.265856	3.56201e-07	0.00832263	0.073	0.16
SUPT6H	0.264482	6.76844e-10	1.58145e-05	0.096	0.221
RPTOR	0.264027	1.61973e-10	3.7845e-06	0.143	0.303
LETMD1	0.26358	8.56558e-07	0.0200135	0.053	0.128
CRAMP1	0.263257	1.28999e-06	0.0301407	0.041	0.107
TAF1	0.263097	5.41219e-08	0.00126456	0.138	0.268
ILRUN	0.261551	1.09567e-07	0.00256004	0.103	0.21
ACTB	0.261387	2.62473e-07	0.00613268	0.12	0.232
SLTM	0.259885	4.39982e-11	1.02802e-06	0.182	0.367
NASP	0.259687	1.802e-06	0.0421037	0.067	0.147
HIRA	0.25946	2.36276e-07	0.00552059	0.106	0.213
GLS	0.258214	8.90057e-09	0.000207962	0.234	0.426
TM2D1	0.25799	2.1443e-11	5.01015e-07	0.076	0.204
ARPC1B	0.257226	6.07514e-08	0.00141946	0.147	0.281
TUT4	0.256457	3.99139e-09	9.32588e-05	0.188	0.354
ZFR	0.255708	4.48499e-12	1.04792e-07	0.161	0.344
USP36	0.255645	3.10407e-07	0.00725267	0.08	0.173
BBX	0.255601	8.47634e-10	1.9805e-05	0.193	0.369
TSPAN3	0.254999	4.55812e-08	0.001065	0.064	0.155
TRAPPC12	0.253845	2.44797e-07	0.00571967	0.09	0.189
NOL10	0.253821	2.18688e-07	0.00510964	0.08	0.174
ITFG2	0.253558	3.3927e-08	0.000792704	0.103	0.216
ZBED4	0.253246	1.48066e-06	0.0345956	0.053	0.126
ANGEL2	0.252433	1.02742e-06	0.0240056	0.06	0.138
PPP6R2	0.251792	5.66503e-08	0.00132363	0.239	0.427
DCAF10	0.251382	8.19211e-09	0.000191409	0.106	0.228
CSNK1G1	0.250491	5.62886e-12	1.31518e-07	0.119	0.274

## Sheet: CD8
gene	avg_log2FC	p_val	p_val_adj	pct.1	pct.2
TNIP3	4.13433	2.68612e-146	6.27611e-142	0.134	0.008
MSC-AS1	4.03394	3.52909e-155	8.24573e-151	0.177	0.014
CD8B	3.91444	1.20879e-157	2.82435e-153	0.134	0.007
DTHD1	3.79562	0	0	0.506	0.035
GZMK	3.79396	4.30039e-209	1.00479e-204	0.171	0.009
STYK1	3.78534	1.39568e-152	3.26101e-148	0.13	0.007
THEMIS	3.63447	0	0	0.892	0.102
SH2D1A	3.63346	0	0	0.445	0.036
CD8A	3.55545	1.61329e-160	3.76945e-156	0.161	0.011
CRTAM	3.53344	2.0033e-96	4.6807e-92	0.128	0.012
TRGC2	3.5007	9.98012e-196	2.33186e-191	0.236	0.02
LINC01934	3.39828	0	0	0.774	0.096
CCL5	3.3095	2.07932e-260	4.85833e-256	0.343	0.032
PTGDR	3.24743	7.18673e-214	1.67918e-209	0.327	0.036
JAKMIP1	3.24054	0	0	0.392	0.034
KLRK1	3.18829	1.12131e-239	2.61993e-235	0.4	0.049
LAG3	3.18546	2.24258e-90	5.23979e-86	0.108	0.009
GZMH	3.15326	1.43967e-68	3.3638e-64	0.1	0.01
SAMD3	3.12413	0	0	0.774	0.095
GPR174	3.12127	2.42186e-249	5.65867e-245	0.411	0.049
KIF21A	3.11101	5.18925e-125	1.21247e-120	0.252	0.036
LINC01871	3.08429	4.584e-99	1.07105e-94	0.15	0.016
UBASH3A	3.06251	1.00904e-170	2.35762e-166	0.24	0.024
GZMA	3.05843	5.33226e-220	1.24588e-215	0.331	0.036
CDC42EP3-AS1	3.04575	1.67374e-261	3.91069e-257	0.402	0.045
TC2N	3.04238	0	0	0.778	0.102
RGS9	3.0348	7.45519e-81	1.74191e-76	0.138	0.017
LINC00944	3.02987	7.15979e-105	1.67289e-100	0.175	0.021
TIGIT	3.02979	8.8185e-94	2.06044e-89	0.144	0.016
KLRC4	3.02098	1.75042e-98	4.08986e-94	0.183	0.024
PLCXD2	3.00329	1.09086e-54	2.54878e-50	0.136	0.023
ZNF831	2.99189	0	0	0.514	0.062
CD2	2.96776	0	0	0.638	0.077
KLRK1-AS1	2.95535	7.9458e-161	1.85654e-156	0.303	0.041
EOMES	2.95422	4.78022e-73	1.1169e-68	0.106	0.011
TENM1	2.94972	7.46956e-171	1.74526e-166	0.313	0.041
C12orf75	2.88252	1.51207e-76	3.53294e-72	0.181	0.03
FCRL6	2.82499	3.25123e-95	7.59649e-91	0.215	0.034
SKAP1-AS2	2.82038	1.04637e-141	2.44485e-137	0.289	0.042
BICDL1	2.80971	6.37014e-180	1.48838e-175	0.339	0.046
CD96	2.80201	0	0	0.78	0.116
PRTFDC1	2.79399	1.67735e-44	3.91913e-40	0.138	0.028
STAT4	2.79062	0	0	0.766	0.122
SLAMF6	2.78329	1.08417e-202	2.53317e-198	0.449	0.072
LINC00426	2.78298	2.65815e-118	6.21076e-114	0.22	0.029
SLC4A4	2.76848	5.69522e-62	1.33069e-57	0.148	0.024
TOX	2.76848	4.82957e-252	1.12843e-247	0.711	0.16
LINC00649	2.76119	3.14937e-94	7.3585e-90	0.213	0.034
CASC19	2.71584	4.7901e-40	1.11921e-35	0.108	0.02
PYHIN1	2.69513	0	0	0.634	0.089
CD3D	2.69505	3.2986e-103	7.70719e-99	0.195	0.026
DNAI3	2.668	6.76803e-34	1.58135e-29	0.112	0.024
LCK	2.65529	1.20149e-240	2.80728e-236	0.474	0.067
ICOS	2.65319	1.59231e-67	3.72042e-63	0.128	0.017
SLFN12L	2.647	0	0	0.789	0.13
IKZF3	2.64646	0	0	0.64	0.094
IFNG-AS1	2.6445	4.40831e-155	1.03e-150	0.368	0.061
SIRPG	2.64378	3.30917e-78	7.73187e-74	0.132	0.016
PBX4	2.64018	7.91782e-125	1.85e-120	0.258	0.037
STK39	2.62848	4.36727e-219	1.02041e-214	0.654	0.152
PPP1R16B	2.59244	4.36473e-172	1.01982e-167	0.439	0.079
PRKCH-AS1	2.58763	8.79702e-44	2.05542e-39	0.124	0.023
TRBC2	2.57625	2.38105e-62	5.56333e-58	0.132	0.019
KCNQ5	2.57302	2.22069e-142	5.18865e-138	0.356	0.062
SKAP1	2.56258	0	0	0.951	0.223
SIDT1	2.55005	5.48736e-208	1.28212e-203	0.496	0.085
CD3G	2.54614	1.02551e-98	2.39611e-94	0.215	0.032
KCNA3	2.54494	4.4042e-61	1.02904e-56	0.144	0.023
MIAT	2.53001	1.98601e-162	4.64032e-158	0.331	0.048
BCL11B	2.52167	0	0	0.736	0.112
RASGRP1	2.52097	2.10592e-204	4.92047e-200	0.593	0.127
ZAP70	2.51788	1.32346e-159	3.09226e-155	0.356	0.056
SLAMF7	2.51782	7.81613e-102	1.82624e-97	0.25	0.042
IL32	2.51641	8.60571e-83	2.01072e-78	0.193	0.031
ITK	2.51515	2.15523e-297	5.03569e-293	0.632	0.097
SLC14A1	2.51019	9.44614e-75	2.20709e-70	0.193	0.034
ABCD2	2.50857	8.9484e-54	2.09079e-49	0.163	0.032
SCML4	2.50718	1.02586e-222	2.39693e-218	0.5	0.08
APOBEC3D	2.50379	1.45423e-56	3.39781e-52	0.126	0.019
PTPRK	2.50338	2.04434e-25	4.7766e-21	0.112	0.029
MYBL1	2.49742	5.77278e-169	1.34881e-164	0.4	0.066
APOBEC3G	2.4933	1.37451e-77	3.21154e-73	0.228	0.045
OXCT1	2.48117	2.00472e-66	4.68403e-62	0.217	0.046
LINC02694	2.47928	3.37539e-117	7.88659e-113	0.228	0.031
FAM169A	2.46741	6.07405e-33	1.4192e-28	0.106	0.022
NLRC3	2.46682	9.337e-173	2.18159e-168	0.398	0.065
MATK	2.40393	1.55812e-54	3.64055e-50	0.116	0.017
SLAMF1	2.40026	3.52411e-102	8.23408e-98	0.24	0.039
RUNX3	2.39707	8.49938e-123	1.98588e-118	0.392	0.084
ZNF827	2.39611	4.2419e-63	9.9112e-59	0.189	0.037
KIAA1671	2.38259	6.12453e-26	1.431e-21	0.102	0.025
KLRG1	2.37922	9.79667e-194	2.28899e-189	0.866	0.353
ATP8A1	2.37329	3.14595e-158	7.3505e-154	0.608	0.171
KATNAL1	2.37024	3.8797e-47	9.06493e-43	0.181	0.043
SHISAL2A	2.36186	1.20213e-67	2.80878e-63	0.191	0.036
LBH	2.35621	4.22145e-28	9.86341e-24	0.1	0.022
TSEN54	2.356	2.51963e-63	5.88711e-59	0.195	0.039
JAKMIP2	2.35377	1.8563e-105	4.33725e-101	0.343	0.074
PCAT1	2.34977	4.91807e-106	1.14911e-101	0.364	0.082
KLF12	2.31743	5.56446e-216	1.30014e-211	0.711	0.176
CYTOR	2.31641	7.94203e-91	1.85566e-86	0.317	0.073
SKAP1-AS1	2.30341	6.80884e-93	1.59089e-88	0.278	0.055
SEPTIN1	2.30291	1.53482e-36	3.58611e-32	0.136	0.032
CD6	2.29676	1.68706e-159	3.94181e-155	0.37	0.06
FYN	2.29235	1.81161e-260	4.23283e-256	0.864	0.237
ACAP1	2.28763	7.9736e-160	1.86303e-155	0.457	0.091
GRAP2	2.28432	1.55505e-218	3.63338e-214	0.606	0.119
CCDC88C	2.28295	3.70917e-194	8.66647e-190	0.608	0.137
P2RY10	2.28294	1.42552e-48	3.33074e-44	0.114	0.018
TRAT1	2.2799	2.97901e-94	6.96046e-90	0.246	0.043
RAB27A	2.27287	2.77925e-155	6.49371e-151	0.541	0.132
PRKCH	2.27229	9.26898e-248	2.1657e-243	0.911	0.302
PRKCQ	2.27097	5.03975e-201	1.17754e-196	0.632	0.142
ITGAL	2.25823	4.28468e-215	1.00112e-210	0.722	0.179
LINC00861	2.25629	7.61309e-167	1.7788e-162	0.455	0.084
GPR68	2.25066	2.37381e-39	5.54642e-35	0.106	0.019
SLA2	2.25024	3.1894e-83	7.45202e-79	0.193	0.03
TSPAN5	2.2477	4.87751e-107	1.13963e-102	0.419	0.106
CNN2	2.23856	4.93167e-21	1.15228e-16	0.11	0.032
PLCG1	2.23475	7.18957e-68	1.67984e-63	0.213	0.044
PATJ	2.23182	3.59029e-116	8.38871e-112	0.386	0.085
CAMK4	2.22733	6.68288e-245	1.56145e-240	0.535	0.082
LINC01550	2.21849	7.03249e-69	1.64314e-64	0.152	0.023
LY9	2.2174	8.63541e-67	2.01766e-62	0.211	0.043
PZP	2.2088	2.64886e-49	6.18907e-45	0.128	0.022
CD5	2.20004	5.70438e-40	1.33283e-35	0.126	0.026
TTC39B	2.19578	6.21532e-101	1.45221e-96	0.384	0.095
NHERF1	2.19247	2.966e-68	6.93007e-64	0.238	0.053
MIR155HG	2.19177	2.71523e-35	6.34414e-31	0.128	0.029
SYNE2	2.18118	2.90263e-220	6.78199e-216	0.738	0.182
CD3E	2.17836	5.79524e-68	1.35406e-63	0.173	0.029
MEAK7	2.17208	3.54437e-28	8.28143e-24	0.177	0.059
ETS1	2.17084	8.47278e-240	1.97966e-235	0.679	0.138
RHOH	2.16884	1.02185e-192	2.38755e-188	0.589	0.125
MMP25-AS1	2.16506	1.69969e-95	3.97132e-91	0.258	0.047
PAM	2.15897	1.59353e-121	3.72327e-117	0.602	0.206
TRG-AS1	2.15219	4.93753e-107	1.15365e-102	0.488	0.145
AKTIP	2.146	1.25089e-37	2.92271e-33	0.136	0.031
STK17A	2.14509	2.26659e-154	5.29588e-150	0.642	0.193
LLGL2	2.14337	1.68684e-58	3.94131e-54	0.209	0.047
INPP4B	2.1367	1.08978e-217	2.54627e-213	0.766	0.206
SLC38A1	2.13498	1.06779e-177	2.49489e-173	0.514	0.101
FYCO1	2.12811	1.09047e-46	2.54787e-42	0.252	0.078
LAT	2.12372	7.18855e-71	1.6796e-66	0.23	0.048
DELEC1	2.1179	3.63036e-18	8.48234e-14	0.13	0.047
SLFN13	2.11782	5.07512e-31	1.1858e-26	0.114	0.026
CYFIP2	2.11177	1.40201e-167	3.27579e-163	0.512	0.107
TBC1D10C	2.11054	2.8093e-100	6.56394e-96	0.285	0.054
TRAF1	2.10193	1.92e-60	4.48608e-56	0.22	0.05
STMN3	2.09517	2.83597e-27	6.62624e-23	0.12	0.031
RETREG1	2.09235	2.99251e-35	6.99201e-31	0.15	0.038
CASTOR3P	2.08609	1.70733e-70	3.98918e-66	0.339	0.099
TAFA1	2.0841	3.85235e-60	9.00101e-56	0.226	0.053
SPOCK2	2.07498	3.49062e-79	8.15584e-75	0.215	0.039
CCL4	2.06642	7.16199e-29	1.6734e-24	0.118	0.029
PPP2R2B	2.05577	8.5229e-115	1.99137e-110	0.514	0.15
PRKCZ	2.0497	1.84096e-45	4.30139e-41	0.138	0.027
USP28	2.04793	3.4082e-40	7.96327e-36	0.224	0.07
NELL2	2.03518	3.0182e-74	7.05202e-70	0.211	0.039
ANXA6	2.03374	2.0341e-52	4.75266e-48	0.242	0.066
CBLB	2.02883	9.66025e-137	2.25712e-132	0.778	0.361
PITPNC1	2.02594	8.76049e-187	2.04689e-182	0.872	0.342
ATP2A3	2.02295	2.69935e-121	6.30703e-117	0.354	0.068
DPP4	2.01358	2.68311e-43	6.26908e-39	0.154	0.034
PTPN7	2.00923	1.09312e-72	2.55408e-68	0.305	0.078
PDE7A	2.00748	8.09375e-141	1.8911e-136	0.766	0.323
RGS3	2.00696	2.71813e-32	6.35092e-28	0.12	0.028
MLLT3	2.00141	1.47219e-70	3.43978e-66	0.366	0.113
ZNF101	1.99512	1.89346e-39	4.42406e-35	0.185	0.05
TNFRSF10A	1.98032	1.2079e-30	2.82225e-26	0.157	0.045
PPP5C	1.97858	1.37639e-18	3.21594e-14	0.136	0.05
ARL4C	1.96114	2.61381e-48	6.10716e-44	0.234	0.066
TNRC6C	1.96042	2.65419e-97	6.20151e-93	0.474	0.144
ZNF507	1.94414	2.36016e-30	5.51451e-26	0.112	0.026
MPP7	1.93852	1.2732e-53	2.97482e-49	0.238	0.062
NCALD	1.92913	5.36498e-102	1.25353e-97	0.417	0.107
TOX2	1.92829	4.40082e-23	1.02825e-18	0.12	0.035
APBA2	1.92445	6.75076e-63	1.57731e-58	0.197	0.04
EIF4E3	1.92443	2.30931e-77	5.39571e-73	0.327	0.085
PPP1R13B	1.92333	8.31964e-33	1.94388e-28	0.15	0.04
DZIP3	1.92039	1.0031e-32	2.34375e-28	0.224	0.079
EEIG1	1.92001	2.20896e-41	5.16125e-37	0.152	0.035
IL2RB	1.91961	1.92026e-39	4.48669e-35	0.114	0.022
ZFYVE28	1.90279	4.36953e-93	1.02094e-88	0.449	0.134
PFKP	1.89474	1.1887e-23	2.7774e-19	0.126	0.037
MCOLN2	1.89442	4.60841e-70	1.07675e-65	0.356	0.107
ARPC5L	1.89293	1.74937e-21	4.08741e-17	0.134	0.044
CHST12	1.89251	5.58694e-36	1.30539e-31	0.211	0.067
CARD11	1.89061	8.56065e-144	2.00019e-139	0.671	0.207
OPTN	1.88976	2.01398e-43	4.70567e-39	0.187	0.048
LINC02964	1.88655	4.69697e-122	1.09745e-117	0.413	0.09
PRR5L	1.88426	8.31435e-41	1.94265e-36	0.28	0.102
ANO9	1.882	5.46957e-35	1.27797e-30	0.12	0.026
SYTL1	1.87895	1.05063e-35	2.4548e-31	0.152	0.039
CD244	1.87564	5.19968e-26	1.21491e-21	0.13	0.037
TGFBR3	1.87506	2.78379e-64	6.50433e-60	0.346	0.106
SFI1	1.87482	1.78253e-82	4.16489e-78	0.48	0.168
LMTK2	1.87434	3.5792e-30	8.3628e-26	0.209	0.074
EML2	1.87345	1.55873e-32	3.64198e-28	0.165	0.047
ATP2B4	1.87123	8.74649e-91	2.04362e-86	0.518	0.184
GOLGA8B	1.86937	9.69306e-72	2.26478e-67	0.331	0.091
FAM117A	1.868	2.621e-53	6.12396e-49	0.234	0.061
ELOVL6	1.86701	2.65334e-40	6.19953e-36	0.154	0.036
SPATA13	1.86579	6.67282e-80	1.55911e-75	0.427	0.136
GNB5	1.8624	5.40517e-27	1.26292e-22	0.138	0.04
LINC01138	1.86024	4.15933e-88	9.71826e-84	0.467	0.15
NINJ2	1.8584	1.9556e-13	4.56926e-09	0.134	0.057
RNF157	1.85674	1.62476e-36	3.79624e-32	0.154	0.039
CASK	1.85624	3.79748e-93	8.87282e-89	0.659	0.3
SLC25A42	1.85542	6.88402e-26	1.60845e-21	0.15	0.047
CD247	1.85346	6.38034e-258	1.49077e-253	0.709	0.134
ESR2	1.84427	7.0312e-73	1.64284e-68	0.274	0.064
TMEM116	1.84384	7.75885e-18	1.81286e-13	0.138	0.052
ADARB1	1.82918	4.62546e-61	1.08074e-56	0.368	0.123
SYTL2	1.8249	5.56491e-78	1.30024e-73	0.307	0.074
CXCR5	1.81903	3.70194e-19	8.64959e-15	0.102	0.03
RBL2	1.81711	3.96441e-101	9.26283e-97	0.671	0.302
KIF3B	1.81562	5.25848e-19	1.22864e-14	0.144	0.054
NUCB2	1.81547	2.79231e-20	6.52424e-16	0.142	0.05
ELOVL5	1.81453	7.08205e-61	1.65472e-56	0.402	0.147
SLC16A7	1.80921	3.81822e-70	8.92127e-66	0.465	0.173
HS3ST3B1	1.79934	1.05319e-37	2.46077e-33	0.142	0.033
NLRC5	1.79716	3.51657e-124	8.21646e-120	0.681	0.248
ERP27	1.79219	6.13231e-27	1.43282e-22	0.142	0.042
BUB3	1.76083	1.2327e-14	2.88021e-10	0.13	0.053
PARP15	1.75914	6.62588e-50	1.54814e-45	0.339	0.122
BCAS4	1.75911	3.26033e-21	7.61776e-17	0.112	0.033
ANK3	1.75828	7.79687e-63	1.82174e-58	0.506	0.223
IL2RG	1.75645	1.24164e-39	2.90109e-35	0.165	0.041
CERS4	1.75066	3.46195e-39	8.08885e-35	0.248	0.083
GATA3	1.74582	1.68753e-29	3.94292e-25	0.102	0.022
ATP8B2	1.74522	9.47815e-28	2.21457e-23	0.126	0.033
PCED1B-AS1	1.73858	8.05744e-42	1.88262e-37	0.28	0.097
PDGFD	1.73307	8.85433e-33	2.06881e-28	0.165	0.047
SLFN5	1.71438	1.20143e-79	2.80714e-75	0.449	0.149
SFXN1	1.71414	1.62828e-33	3.80446e-29	0.205	0.066
ITGA4	1.711	2.01517e-111	4.70844e-107	0.703	0.295
HMOX2	1.71031	2.59917e-31	6.07296e-27	0.217	0.077
PBXIP1	1.70179	1.59399e-20	3.72436e-16	0.13	0.043
LINC01588	1.69599	1.22467e-29	2.86145e-25	0.232	0.087
ZEB1	1.69272	8.49477e-63	1.9848e-58	0.451	0.171
RORA-AS1	1.69127	2.87391e-86	6.71488e-82	0.411	0.117
BTN3A2	1.68953	3.26428e-32	7.62699e-28	0.189	0.06
DENND2D	1.6879	1.49273e-42	3.48776e-38	0.274	0.094
RNF19A	1.68581	6.56863e-53	1.53476e-48	0.524	0.267
PCSK7	1.67681	1.03362e-53	2.41505e-49	0.457	0.202
APPAT	1.67608	4.18554e-24	9.77951e-20	0.167	0.058
A2M	1.6728	8.06593e-17	1.8846e-12	0.287	0.16
HELB	1.67144	1.78912e-56	4.18028e-52	0.368	0.129
ABCB1	1.66386	3.86097e-34	9.02115e-30	0.146	0.037
BCR	1.66292	5.14078e-25	1.20114e-20	0.171	0.059
PTPN22	1.65499	3.19517e-68	7.46553e-64	0.457	0.169
HHAT	1.65318	2.86689e-12	6.69848e-08	0.134	0.06
SNTB2	1.64814	3.10401e-41	7.25252e-37	0.39	0.176
ZSWIM5	1.64798	1.49719e-21	3.49817e-17	0.122	0.037
RASAL3	1.64509	3.34516e-52	7.81597e-48	0.285	0.086
TBC1D31	1.6448	1.37177e-27	3.20515e-23	0.215	0.082
PCID2	1.64441	1.69906e-15	3.96986e-11	0.157	0.067
CCSER2	1.64314	2.77871e-62	6.49245e-58	0.577	0.29
PRDX6-AS1	1.64256	5.61738e-47	1.3125e-42	0.376	0.152
SP140	1.63945	4.33134e-68	1.01202e-63	0.443	0.158
ST8SIA1	1.63583	3.77952e-76	8.83084e-72	0.343	0.091
ACTN4	1.63001	1.48872e-27	3.4784e-23	0.252	0.105
NCK2	1.62878	5.029e-79	1.17502e-74	0.553	0.222
KIF21B	1.6246	4.10366e-27	9.58821e-23	0.169	0.055
TRAF3IP3	1.62101	3.47864e-88	8.12784e-84	0.528	0.183
USP20	1.62099	1.28595e-26	3.00462e-22	0.217	0.085
HELLS	1.61897	1.77387e-15	4.14464e-11	0.11	0.039
LINC02100	1.61518	5.80323e-25	1.35593e-20	0.189	0.069
RORA	1.61517	8.96606e-92	2.09492e-87	0.565	0.203
SLC44A2	1.60665	1.94688e-30	4.54888e-26	0.195	0.064
CARNMT1-AS1	1.59973	5.84014e-19	1.36455e-14	0.118	0.038
TRAF5	1.59962	3.6039e-34	8.42051e-30	0.28	0.111
SNTB1	1.59956	3.61071e-62	8.43643e-58	0.455	0.175
MPZL3	1.59677	6.31001e-32	1.47433e-27	0.144	0.038
TTC39C	1.59626	2.74114e-83	6.40467e-79	0.553	0.212
MYO1G	1.58876	2.63362e-40	6.15346e-36	0.22	0.066
SYNE1	1.58863	8.404e-86	1.96359e-81	0.703	0.348
TMX4	1.58815	1.98553e-19	4.63919e-15	0.157	0.059
GYG1	1.58798	3.70001e-08	0.000864507	0.106	0.051
ARAP2	1.58317	7.35629e-89	1.7188e-84	0.722	0.364
HIVEP2	1.58104	5.57376e-60	1.30231e-55	0.496	0.21
DNAJC1	1.57926	1.62463e-61	3.79595e-57	0.567	0.272
TPD52	1.57272	3.1885e-49	7.44993e-45	0.276	0.085
CARNMT1	1.57153	9.24382e-25	2.15982e-20	0.183	0.066
MIR4435-2HG	1.571	3.28037e-43	7.66459e-39	0.329	0.125
SNHG22	1.55983	5.31448e-13	1.24173e-08	0.114	0.045
CAPN2	1.55906	1.18115e-31	2.75976e-27	0.297	0.125
ANKRD36B	1.55658	1.4354e-16	3.3538e-12	0.183	0.082
EXOSC9	1.55249	5.93379e-10	1.38643e-05	0.102	0.044
TMC8	1.55001	4.0451e-88	9.45137e-84	0.535	0.188
SUN2	1.54256	5.46533e-31	1.27697e-26	0.276	0.113
VIM-AS1	1.53625	6.77099e-22	1.58204e-17	0.142	0.047
CRACR2A	1.53449	2.33531e-34	5.45646e-30	0.28	0.108
NMRAL1	1.53431	7.52996e-28	1.75938e-23	0.228	0.088
PTPN4	1.5332	6.75861e-76	1.57915e-71	0.516	0.194
CD226	1.53262	3.09069e-47	7.22139e-43	0.327	0.116
EZR	1.53048	1.93371e-24	4.51812e-20	0.252	0.111
TMEM181	1.53015	5.64136e-54	1.3181e-49	0.459	0.199
GBP5	1.52417	3.45343e-62	8.06893e-58	0.311	0.09
CENPK	1.52301	3.03647e-18	7.0947e-14	0.118	0.039
GP6-AS1	1.51766	7.55355e-13	1.76489e-08	0.122	0.05
CORO2A	1.51755	9.18179e-12	2.14533e-07	0.104	0.042
ARHGAP35	1.51419	4.19456e-48	9.80059e-44	0.48	0.233
MYL12A	1.51184	9.27108e-18	2.16619e-13	0.167	0.068
AK3	1.51029	1.96782e-11	4.59782e-07	0.148	0.072
DOCK9	1.51004	3.31576e-30	7.74727e-26	0.238	0.088
OXNAD1	1.50812	9.30518e-71	2.17416e-66	0.459	0.163
GRK6	1.50525	4.75402e-14	1.11078e-09	0.132	0.054
MSI2	1.49486	6.60116e-95	1.54236e-90	0.63	0.24
RFTN1	1.49119	7.36883e-60	1.72173e-55	0.498	0.215
TNFAIP8	1.49039	1.58078e-72	3.6935e-68	0.691	0.36
LINC00243	1.48903	1.21022e-26	2.82768e-22	0.159	0.049
ZHX2	1.48802	2.01046e-46	4.69744e-42	0.419	0.179
PLCB1	1.48465	3.09292e-58	7.2266e-54	0.411	0.151
MYH9	1.48385	4.00287e-53	9.35271e-49	0.52	0.257
DUOX1	1.48011	1.53807e-20	3.5937e-16	0.154	0.056
LCLAT1	1.47531	9.34724e-26	2.18398e-21	0.274	0.124
CEP85L	1.47485	1.6216e-73	3.78888e-69	0.644	0.314
ZC4H2	1.47417	7.59066e-09	0.000177356	0.11	0.052
NUP210	1.47377	2.13855e-38	4.99672e-34	0.301	0.114
SP4	1.47032	3.70618e-25	8.6595e-21	0.254	0.11
LINC01237	1.4695	4.62401e-17	1.0804e-12	0.165	0.068
PIP4K2A	1.46646	2.66813e-109	6.23408e-105	0.88	0.54
YES1	1.46442	1.38629e-20	3.23908e-16	0.181	0.072
NKG7	1.46299	7.13637e-35	1.66741e-30	0.114	0.024
ADGRG5	1.44321	1.62598e-27	3.7991e-23	0.132	0.036
RRAS2	1.43606	8.05273e-12	1.88152e-07	0.148	0.07
IL21R	1.43425	5.75619e-20	1.34493e-15	0.132	0.044
ITGAE	1.43196	1.26665e-08	0.000295953	0.104	0.049
RCAN3	1.42457	4.70755e-20	1.09992e-15	0.203	0.086
CD28	1.42025	5.73948e-37	1.34103e-32	0.23	0.074
LRBA	1.41856	1.10676e-98	2.58594e-94	0.833	0.494
TBC1D19	1.41839	2.65357e-11	6.20007e-07	0.154	0.077
POC1B	1.4175	2.51934e-24	5.88644e-20	0.276	0.129
GMCL1	1.41491	1.69618e-11	3.96312e-07	0.134	0.062
INTS7	1.41475	9.49707e-12	2.21899e-07	0.15	0.072
MTFR1	1.41434	3.1663e-22	7.39806e-18	0.335	0.18
C19orf12	1.41336	9.14665e-09	0.000213712	0.13	0.066
LINC02316	1.40603	1.131e-09	2.64258e-05	0.126	0.06
CDC42EP3	1.40457	2.68026e-26	6.26242e-22	0.232	0.092
CDKL1	1.4011	1.50851e-08	0.000352464	0.11	0.053
DBF4	1.39183	5.62355e-10	1.31394e-05	0.108	0.048
LANCL1	1.39026	3.04054e-07	0.00710422	0.12	0.065
CD69	1.38805	4.14723e-54	9.69001e-50	0.252	0.067
CHIC1	1.3841	2.00341e-12	4.68096e-08	0.134	0.059
MFSD6	1.38092	1.1311e-28	2.64281e-24	0.315	0.144
CHD3	1.37905	1.28326e-24	2.99834e-20	0.283	0.131
KAT2B	1.37624	1.22443e-48	2.86087e-44	0.512	0.251
BTN3A1	1.37491	1.6402e-38	3.83233e-34	0.346	0.142
SH2D3C	1.3744	4.57921e-27	1.06993e-22	0.24	0.096
SUB1	1.37347	1.46944e-17	3.43334e-13	0.254	0.13
KIAA0825	1.37129	7.66834e-20	1.79171e-15	0.27	0.136
CEP120	1.37056	7.68143e-17	1.79477e-12	0.256	0.135
YPEL1	1.36904	4.89809e-16	1.14444e-11	0.175	0.077
DENND1C	1.36048	2.14736e-17	5.0173e-13	0.157	0.063
LINC00623	1.35923	4.62506e-19	1.08064e-14	0.209	0.093
VPS13A	1.35806	4.8504e-29	1.1333e-24	0.321	0.149
PARP8	1.35762	5.55789e-104	1.2986e-99	0.884	0.574
CORO1A	1.35759	1.3435e-39	3.13909e-35	0.297	0.109
RABGAP1L	1.35751	1.7616e-112	4.11598e-108	0.931	0.629
TBPL1	1.35658	8.34932e-10	1.95082e-05	0.114	0.052
PCED1B	1.35398	2.12552e-72	4.96629e-68	0.74	0.408
RIPOR2	1.34964	1.98078e-160	4.62809e-156	0.809	0.259
MARK4	1.34892	1.58397e-16	3.70096e-12	0.189	0.085
EVA1C	1.34342	1.75805e-19	4.10768e-15	0.262	0.13
CLDND1	1.34335	3.03843e-13	7.0993e-09	0.171	0.082
HNRNPLL	1.34327	8.95894e-14	2.09326e-09	0.258	0.148
ABCA5	1.34307	4.5083e-12	1.05336e-07	0.173	0.087
SKA2	1.34199	1.38737e-07	0.00324158	0.108	0.054
JADE1	1.33891	1.53235e-11	3.58033e-07	0.152	0.074
ECHDC2	1.33687	1.47085e-08	0.000343665	0.112	0.054
TAP2	1.3356	1.36911e-12	3.19892e-08	0.181	0.092
RNF125	1.33209	5.07851e-44	1.18659e-39	0.455	0.212
ARHGEF3	1.33125	2.41287e-74	5.63768e-70	0.64	0.287
ADAMTS17	1.32828	2.1939e-22	5.12605e-18	0.122	0.036
L3MBTL3	1.32721	1.01674e-11	2.37562e-07	0.185	0.097
NEDD1	1.32629	3.34851e-10	7.82378e-06	0.154	0.08
CD48	1.32297	1.42968e-31	3.34045e-27	0.234	0.083
RAC2	1.32273	3.11446e-24	7.27694e-20	0.146	0.046
EDARADD	1.3223	7.13505e-18	1.6671e-13	0.108	0.034
ECE1	1.32122	1.27725e-16	2.98429e-12	0.134	0.05
SIGIRR	1.31833	9.00427e-27	2.10385e-22	0.177	0.059
ZNF346	1.31713	9.03917e-08	0.002112	0.152	0.087
CYTIP	1.31669	1.66544e-39	3.8913e-35	0.386	0.167
CNOT6L	1.31649	2.56675e-48	5.9972e-44	0.541	0.279
CASP8	1.31484	6.91033e-51	1.6146e-46	0.496	0.228
RASGRF2	1.31336	3.80686e-10	8.89472e-06	0.108	0.047
FUT8	1.31311	3.66291e-36	8.5584e-32	0.421	0.206
C21orf91	1.31268	3.47774e-14	8.12573e-10	0.12	0.046
GIMAP7	1.31215	2.54615e-23	5.94907e-19	0.193	0.073
MAP4K1	1.31115	6.13165e-28	1.43266e-23	0.213	0.078
ZNF600	1.30774	3.06701e-11	7.16606e-07	0.118	0.051
FOXO1	1.30156	2.3906e-38	5.58564e-34	0.488	0.261
STN1	1.30151	3.26224e-17	7.62223e-13	0.152	0.06
HCG18	1.29957	4.85113e-25	1.13347e-20	0.366	0.199
PPP3CC	1.29744	9.73659e-53	2.27495e-48	0.618	0.347
PRKD2	1.29605	8.24706e-33	1.92693e-28	0.291	0.118
AKNA	1.29605	1.04562e-65	2.44308e-61	0.585	0.265
TMEM156	1.29357	1.14657e-22	2.67896e-18	0.189	0.072
DIAPH1	1.29129	1.83246e-47	4.28154e-43	0.518	0.257
KLHDC4	1.29105	8.69825e-24	2.03235e-19	0.252	0.11
OFD1	1.28849	4.88865e-29	1.14223e-24	0.323	0.151
SPON2	1.28525	2.72745e-26	6.3727e-22	0.126	0.034
SEL1L3	1.28325	1.10991e-62	2.59331e-58	0.455	0.167
PAFAH2	1.28241	6.68794e-09	0.000156264	0.104	0.047
ZBTB25	1.28108	1.33387e-07	0.00311659	0.163	0.096
TSPAN32	1.27941	3.4043e-11	7.95415e-07	0.126	0.056
ADAT1	1.27723	5.32688e-09	0.000124463	0.122	0.06
BATF	1.27719	4.12921e-15	9.6479e-11	0.136	0.054
PHACTR2	1.27678	3.00649e-21	7.02468e-17	0.482	0.334
KLF13	1.27441	5.89734e-15	1.37791e-10	0.236	0.123
TSC22D1	1.26951	6.45291e-12	1.50772e-07	0.197	0.106
FCMR	1.26358	5.05746e-18	1.18168e-13	0.108	0.034
ZFP90	1.26215	1.3146e-08	0.000307157	0.15	0.082
SGCE	1.25087	1.10304e-07	0.00257726	0.167	0.099
SPEF2	1.25034	4.54653e-07	0.010623	0.104	0.053
COA1	1.24983	2.26604e-33	5.29459e-29	0.539	0.33
STAMBPL1	1.24852	1.51954e-14	3.55041e-10	0.234	0.124
MLLT6	1.24842	4.2428e-28	9.91331e-24	0.325	0.153
GBP3	1.24831	7.13291e-12	1.66661e-07	0.159	0.077
KRI1	1.24812	3.19861e-08	0.000747355	0.104	0.049
TTC13	1.24734	2.51613e-27	5.87893e-23	0.346	0.172
SPTAN1	1.24603	9.51163e-20	2.22239e-15	0.211	0.093
ATAD2	1.24537	1.92189e-10	4.49051e-06	0.154	0.079
TBCD	1.24155	2.35861e-17	5.5109e-13	0.293	0.163
LDLRAP1	1.24105	2.70732e-07	0.00632564	0.102	0.051
SSBP4	1.23895	1.3267e-07	0.00309983	0.159	0.093
SYTL3	1.2373	1.68234e-76	3.93078e-72	0.514	0.185
VRK1	1.23706	1.15241e-13	2.69261e-09	0.183	0.089
LINC01619	1.23607	1.00579e-33	2.35003e-29	0.474	0.258
SRPK1	1.23601	2.34739e-15	5.48468e-11	0.207	0.102
LINS1	1.23563	5.52103e-11	1.28999e-06	0.138	0.065
SEMA4D	1.23418	9.99088e-48	2.33437e-43	0.506	0.24
SLC2A3	1.23212	1.69476e-18	3.9598e-14	0.23	0.108
SAR1A	1.22589	4.04491e-08	0.000945094	0.163	0.094
IRF1-AS1	1.22564	9.79348e-34	2.28825e-29	0.457	0.251
ANKRD23	1.22509	8.44256e-10	1.9726e-05	0.154	0.08
KLRD1	1.22345	2.16952e-22	5.06908e-18	0.157	0.053
CDC42SE2	1.22319	1.19924e-79	2.80203e-75	0.839	0.552
PSMA5	1.22096	2.24859e-12	5.25382e-08	0.211	0.116
CLEC2D	1.22019	2.88584e-72	6.74277e-68	0.768	0.449
TSPOAP1-AS1	1.21943	1.62884e-22	3.80579e-18	0.264	0.122
FHIP2A	1.21904	5.41469e-09	0.000126514	0.152	0.082
ALG6	1.21698	1.99913e-08	0.000467096	0.134	0.07
PCNX1	1.21313	1.81509e-76	4.24096e-72	0.778	0.448
URI1	1.21294	2.868e-24	6.70108e-20	0.404	0.233
PPM1K	1.20743	9.41327e-10	2.19941e-05	0.15	0.078
ZNF544	1.2068	5.43505e-16	1.2699e-11	0.207	0.099
ABHD17A	1.20662	2.39337e-11	5.59211e-07	0.159	0.078
NME7	1.20661	1.15162e-15	2.69077e-11	0.217	0.108
KIF2A	1.20525	5.04271e-26	1.17823e-21	0.382	0.204
MAN1A2	1.20435	1.6857e-29	3.93865e-25	0.447	0.252
CALM1	1.20333	3.73253e-13	8.72106e-09	0.232	0.128
SEPTIN6	1.20283	1.05471e-42	2.46433e-38	0.506	0.255
C1orf21	1.19824	7.26445e-14	1.69734e-09	0.142	0.06
MIATNB	1.19797	1.81966e-22	4.25163e-18	0.329	0.171
ZNF567	1.19783	1.78178e-07	0.00416312	0.104	0.051
UHRF1	1.19424	2.47992e-08	0.000579433	0.106	0.05
LPIN1	1.19414	1.91046e-14	4.46379e-10	0.189	0.091
TES	1.19309	6.94179e-17	1.62195e-12	0.224	0.109
PSD4	1.19302	1.70084e-16	3.97401e-12	0.187	0.084
VPS26A	1.18981	3.70578e-10	8.65856e-06	0.234	0.144
PSTPIP1	1.18901	6.0282e-19	1.40849e-14	0.246	0.119
CCDC138	1.18728	2.02531e-08	0.000473214	0.114	0.056
LEPROTL1	1.18633	1.53826e-20	3.59415e-16	0.258	0.123
SPAG1	1.18503	3.80518e-10	8.89081e-06	0.148	0.075
SATB1-AS1	1.18308	4.61902e-12	1.07923e-07	0.112	0.045
HLA-F-AS1	1.18135	3.96336e-10	9.2604e-06	0.13	0.062
ERAP2	1.18033	1.73979e-20	4.06501e-16	0.301	0.156
CASP3	1.17654	3.72575e-07	0.00870521	0.122	0.066
OPRM1	1.17367	3.16675e-23	7.3991e-19	0.232	0.096
EZH2	1.17309	3.8847e-13	9.07659e-09	0.175	0.084
TCF7	1.16827	3.60891e-26	8.43221e-22	0.224	0.086
ABLIM1	1.1638	4.33759e-14	1.01348e-09	0.175	0.08
ANKRD36	1.1634	5.81417e-33	1.35848e-28	0.478	0.268
ZBP1	1.16065	1.23131e-19	2.87695e-15	0.126	0.041
WNK1	1.15807	4.18328e-59	9.77424e-55	0.728	0.443
LNPEP	1.15425	7.51964e-33	1.75697e-28	0.484	0.269
STARD9	1.15324	2.56189e-07	0.00598586	0.154	0.09
TAP1	1.15232	8.38417e-10	1.95896e-05	0.128	0.061
DGKH	1.15193	3.06661e-10	7.16514e-06	0.222	0.13
EML4	1.15042	3.46542e-60	8.09695e-56	0.74	0.451
TMEM161B	1.15035	6.45411e-15	1.508e-10	0.272	0.152
RESF1	1.14955	2.40176e-75	5.6117e-71	0.72	0.374
RFX3-DT	1.14574	1.44321e-13	3.37206e-09	0.331	0.21
RAD51-AS1	1.14404	3.6669e-07	0.0085677	0.126	0.068
PATL2	1.14327	1.46897e-10	3.43224e-06	0.163	0.083
TSEN15	1.14232	4.68819e-07	0.010954	0.146	0.085
GPD1L	1.14132	2.60179e-09	6.07909e-05	0.12	0.057
STK26	1.14108	7.11269e-11	1.66188e-06	0.1	0.04
RINT1	1.14094	8.15226e-07	0.0190478	0.14	0.081
EXOC2	1.14016	3.73609e-26	8.72939e-22	0.435	0.252
SMARCE1	1.13978	3.3837e-07	0.00790602	0.177	0.109
ADGRE5	1.13917	3.79434e-43	8.86547e-39	0.494	0.237
MAGED1	1.13541	3.38363e-11	7.90585e-07	0.22	0.125
TMC6	1.13395	3.10147e-31	7.24658e-27	0.368	0.173
IL27RA	1.13346	4.04553e-12	9.45237e-08	0.112	0.045
TAPBP	1.13319	3.77718e-20	8.82539e-16	0.321	0.174
ANKRD28	1.13164	2.04526e-27	4.77875e-23	0.329	0.156
MYL12B	1.1306	1.18362e-08	0.000276554	0.112	0.053
PTPRC	1.12999	9.3337e-114	2.18082e-109	0.974	0.734
ZC3HAV1	1.12976	1.39212e-45	3.2527e-41	0.563	0.3
TPGS2	1.12884	7.58126e-07	0.0177136	0.124	0.068
CCND2	1.1253	1.45632e-09	3.4027e-05	0.169	0.092
EMB	1.12475	1.22853e-57	2.87047e-53	0.654	0.353
ITPKB	1.12371	9.74903e-32	2.27786e-27	0.419	0.211
EVL	1.1236	5.01626e-51	1.17205e-46	0.638	0.359
SMAD3	1.12276	1.77083e-26	4.13755e-22	0.358	0.182
P2RY8	1.1208	1.5932e-09	3.72251e-05	0.122	0.058
SEPTIN9	1.11883	1.74511e-28	4.07745e-24	0.435	0.237
DYNLT1	1.11859	5.24781e-08	0.00122615	0.159	0.091
PSMB9	1.11791	2.21463e-11	5.17448e-07	0.179	0.091
ZBTB38	1.11515	6.15412e-14	1.43791e-09	0.283	0.166
DDX60	1.11432	5.13729e-07	0.0120033	0.191	0.122
SDHA	1.11389	5.96312e-07	0.0139328	0.173	0.107
IKZF1	1.11208	3.62922e-70	8.47966e-66	0.817	0.52
DOK6	1.11169	5.29015e-13	1.23604e-08	0.152	0.068
IMMP1L	1.11081	1.05732e-06	0.0247044	0.165	0.102
CRYBG1	1.11024	7.50513e-28	1.75357e-23	0.364	0.183
C2CD3	1.10991	5.26553e-08	0.00123029	0.205	0.13
SEPTIN7	1.10837	3.32078e-22	7.75901e-18	0.433	0.274
RAB11FIP3	1.10695	7.085e-09	0.000165541	0.146	0.077
SLF1	1.10467	5.80176e-13	1.35558e-08	0.291	0.177
YWHAZ	1.10423	3.54716e-16	8.28794e-12	0.39	0.258
CDK17	1.10349	1.71763e-24	4.01325e-20	0.447	0.268
RAP1GDS1	1.10111	7.50144e-39	1.75271e-34	0.563	0.333
HLA-A	1.10049	7.23762e-33	1.69107e-28	0.461	0.243
STIM2	1.1004	7.71457e-34	1.80251e-29	0.526	0.309
ATOSA	1.10018	1.1491e-27	2.68487e-23	0.425	0.234
EPB41	1.09914	2.08368e-39	4.86852e-35	0.522	0.274
CEP57	1.09691	3.39756e-09	7.9384e-05	0.238	0.152
TSHZ1	1.09689	3.50854e-12	8.19771e-08	0.181	0.091
PILRB	1.09479	4.15929e-20	9.71819e-16	0.321	0.174
HDAC1	1.09424	1.29475e-11	3.02519e-07	0.171	0.086
PI4K2B	1.09213	8.75557e-12	2.04574e-07	0.197	0.105
ORC2	1.0921	2.50912e-13	5.86257e-09	0.307	0.191
BMAL1	1.09195	5.89479e-17	1.37732e-12	0.244	0.123
SGTB	1.08833	6.19533e-09	0.000144754	0.132	0.067
CD99	1.08745	2.3102e-18	5.39778e-14	0.37	0.221
SERINC1	1.08438	8.63901e-10	2.01851e-05	0.248	0.159
SARAF	1.08359	1.68746e-15	3.94274e-11	0.301	0.176
PXN	1.08342	2.04577e-09	4.77994e-05	0.209	0.125
UNC13D	1.08288	2.04392e-20	4.77562e-16	0.175	0.067
DGKA	1.07807	6.4951e-18	1.51758e-13	0.215	0.098
KAT7	1.07733	3.14818e-08	0.000735572	0.187	0.112
PURA	1.0746	1.59372e-06	0.0372372	0.136	0.08
CMC1	1.07207	8.20458e-11	1.917e-06	0.311	0.211
PPP2R5C	1.07112	6.08751e-42	1.42235e-37	0.683	0.467
STX18-AS1	1.07097	1.14398e-06	0.026729	0.163	0.099
ISG20	1.06908	2.93179e-11	6.85013e-07	0.106	0.043
FBXW4	1.06751	2.42389e-12	5.66342e-08	0.337	0.227
ACSL5	1.06742	3.33357e-09	7.7889e-05	0.163	0.088
CEP78	1.06691	1.79538e-08	0.00041949	0.128	0.065
SNRK	1.0658	6.24711e-18	1.45964e-13	0.384	0.241
USP9Y	1.06386	2.71786e-18	6.35029e-14	0.352	0.207
FBXO3	1.06261	7.3036e-08	0.00170649	0.15	0.084
NAA50	1.06006	5.11352e-13	1.19477e-08	0.266	0.158
CAMKMT	1.05964	5.94066e-21	1.38804e-16	0.465	0.304
UBE2N	1.05657	1.94626e-07	0.00454744	0.207	0.134
ITGB2-AS1	1.05626	6.3381e-12	1.4809e-07	0.169	0.083
PTP4A2	1.05574	1.97886e-18	4.6236e-14	0.337	0.196
RAB8B	1.05525	1.01398e-23	2.36917e-19	0.451	0.279
AMMECR1	1.05516	3.47572e-08	0.000812101	0.169	0.097
TRERF1	1.05195	6.19752e-47	1.44805e-42	0.577	0.295
CEP250	1.04744	9.81025e-11	2.29216e-06	0.217	0.125
SLC12A2-DT	1.04712	4.04767e-11	9.45737e-07	0.258	0.158
RSU1	1.04366	1.53119e-12	3.57762e-08	0.321	0.208
SLC20A1	1.04235	1.02385e-11	2.39222e-07	0.232	0.132
ADSS2	1.04095	1.64815e-09	3.85091e-05	0.213	0.128
CD47	1.0395	7.21452e-26	1.68567e-21	0.463	0.276
NEDD9	1.0345	1.67005e-63	3.90206e-59	0.608	0.278
AGO2	1.03333	4.122e-07	0.00963104	0.217	0.147
NAP1L1	1.03202	3.31314e-07	0.00774116	0.205	0.135
METTL16	1.03168	6.55509e-13	1.5316e-08	0.311	0.196
NFATC2	1.02929	1.49596e-42	3.49531e-38	0.579	0.324
NFATC3	1.02886	1.72696e-51	4.03503e-47	0.717	0.462
PGGHG	1.02802	1.12684e-09	2.63286e-05	0.134	0.066
CD44	1.02779	1.67866e-60	3.92218e-56	0.724	0.39
RNF44	1.02762	5.36206e-07	0.0125284	0.12	0.064
MANEA-DT	1.02677	1.33044e-06	0.0310857	0.126	0.071
ZNF107	1.02557	1.56128e-11	3.64793e-07	0.195	0.104
TRPV2	1.02442	5.45946e-10	1.2756e-05	0.15	0.076
ZNF718	1.02338	1.8446e-10	4.30991e-06	0.25	0.152
HLCS	1.02315	9.94182e-10	2.32291e-05	0.252	0.16
PCGF5	1.02266	2.35574e-11	5.50419e-07	0.327	0.225
TNIP1	1.01927	8.40416e-07	0.0196363	0.165	0.1
CCDC186	1.01797	1.69701e-11	3.96506e-07	0.211	0.116
JAK3	1.01686	1.62385e-22	3.79413e-18	0.252	0.112
AAGAB	1.01641	4.71711e-08	0.00110215	0.203	0.128
NBEAL2	1.01625	4.56285e-14	1.06611e-09	0.205	0.102
ATP11B	1.01546	3.2537e-35	7.60228e-31	0.569	0.346
RETREG3	1.01536	4.09007e-07	0.00955645	0.193	0.123
SYNRG	1.00931	1.25049e-38	2.92177e-34	0.591	0.359
ZNF506	1.00296	3.90579e-10	9.12587e-06	0.254	0.16
BTG1	1.0006	9.78312e-11	2.28583e-06	0.254	0.156
G2E3	1.00039	2.82185e-11	6.59324e-07	0.272	0.17
PRKAA1	0.999391	8.60116e-07	0.0200966	0.171	0.106
NEK7	0.997149	2.9645e-28	6.92656e-24	0.591	0.406
NIPAL3	0.996726	2.82449e-20	6.59942e-16	0.199	0.082
HLA-F	0.996638	6.64881e-15	1.55349e-10	0.266	0.145
TOP2B	0.996243	1.52317e-15	3.55889e-11	0.374	0.239
GPRIN3	0.994131	2.84265e-36	6.64184e-32	0.557	0.321
GLCCI1	0.990996	5.36808e-40	1.25425e-35	0.504	0.255
PRKACB	0.989281	4.70284e-21	1.09882e-16	0.472	0.307
RASSF5	0.98875	2.76407e-10	6.45826e-06	0.161	0.083
ADD3	0.988119	1.43092e-20	3.34335e-16	0.362	0.201
PDCD4	0.987308	5.15543e-22	1.20457e-17	0.465	0.297
PTPRA	0.987069	4.02983e-26	9.41571e-22	0.537	0.354
TULP4	0.986395	4.90402e-09	0.000114582	0.242	0.154
VWA8	0.985698	1.06678e-20	2.49253e-16	0.451	0.284
LPCAT1	0.985293	2.09801e-06	0.0490199	0.118	0.065
KMT2A	0.983259	2.596e-23	6.06556e-19	0.492	0.32
HIP1	0.983163	1.04739e-14	2.44722e-10	0.321	0.195
SOS1	0.982292	4.16028e-33	9.72048e-29	0.665	0.456
FMR1	0.981347	3.71679e-09	8.68429e-05	0.209	0.124
ZNF335	0.981157	8.04636e-07	0.0188003	0.134	0.076
INPP4A	0.977262	1.21203e-35	2.83191e-31	0.61	0.384
TNIK	0.975828	2.26497e-79	5.29209e-75	0.535	0.183
CHURC1	0.97561	1.93304e-08	0.000451655	0.264	0.178
NDUFAF2	0.975604	1.35823e-06	0.0317349	0.197	0.13
CDK5RAP2	0.974062	1.09077e-11	2.5486e-07	0.289	0.181
ADAM19	0.973799	4.09315e-13	9.56364e-09	0.144	0.063
TMCO1	0.972893	8.73017e-07	0.020398	0.161	0.097
PSPC1	0.968042	9.46099e-16	2.21056e-11	0.409	0.277
STK10	0.967419	6.99162e-51	1.63359e-46	0.722	0.457
DDX50	0.966263	3.88667e-08	0.000908122	0.207	0.128
SLK	0.965895	3.27272e-07	0.00764672	0.23	0.155
PPHLN1	0.963771	2.1048e-14	4.91786e-10	0.4	0.273
ASCC3	0.963553	5.67298e-28	1.32549e-23	0.537	0.342
KCNAB2	0.962433	1.04886e-25	2.45067e-21	0.396	0.212
NOP58	0.962415	1.78282e-08	0.000416556	0.232	0.149
SENP1	0.962051	1.32039e-07	0.00308508	0.173	0.102
INTS6	0.960911	1.83754e-10	4.2934e-06	0.283	0.181
CDRT4	0.957836	1.19164e-06	0.0278427	0.108	0.057
STIM1	0.957519	3.6474e-31	8.52215e-27	0.579	0.37
SNRNP200	0.956833	4.25412e-15	9.93974e-11	0.321	0.195
RNGTT	0.956274	3.68109e-23	8.60086e-19	0.461	0.284
G3BP2	0.9513	5.67739e-07	0.0132652	0.189	0.119
ARPC1A	0.948752	1.35109e-06	0.0315683	0.191	0.124
SCAI	0.947723	1.11607e-11	2.60769e-07	0.248	0.143
ARHGEF9	0.947466	1.60551e-09	3.75128e-05	0.179	0.099
NOL4L	0.945999	1.11873e-13	2.61392e-09	0.248	0.135
ZMYND11	0.945133	5.16732e-09	0.000120734	0.295	0.202
BIN2	0.943718	1.44101e-25	3.36693e-21	0.431	0.242
ARHGEF1	0.942945	2.10927e-27	4.9283e-23	0.447	0.252
SNRPA1	0.939732	5.20929e-07	0.0121715	0.179	0.112
CCND3	0.938893	6.63168e-60	1.54949e-55	0.811	0.509
MECP2	0.937835	4.14985e-18	9.69614e-14	0.447	0.303
KAT6B	0.935035	4.18249e-17	9.7724e-13	0.419	0.272
NMT2	0.933778	5.72087e-08	0.00133668	0.191	0.115
PRORP	0.925955	1.84256e-08	0.000430513	0.266	0.177
CCDC69	0.925716	2.38715e-09	5.57758e-05	0.15	0.077
ODF2L	0.923046	1.09329e-07	0.00255448	0.226	0.147
USP25	0.922102	2.55222e-18	5.96326e-14	0.512	0.371
OGT	0.9186	2.60443e-23	6.08525e-19	0.537	0.364
RC3H2	0.917359	1.52503e-12	3.56324e-08	0.374	0.259
LSP1	0.91729	2.7542e-10	6.43518e-06	0.15	0.075
CCDC7	0.915157	1.13923e-11	2.66182e-07	0.287	0.176
OGA	0.915124	7.24807e-34	1.69351e-29	0.622	0.405
RBL1	0.913651	2.75782e-10	6.44364e-06	0.209	0.12
PRKY	0.912504	1.39058e-17	3.24908e-13	0.311	0.169
STK4	0.91135	1.83788e-38	4.2942e-34	0.685	0.467
TLK1	0.909334	1.9096e-16	4.46178e-12	0.461	0.325
DGKE	0.908112	5.97671e-08	0.00139646	0.142	0.077
GMDS	0.905671	1.38224e-16	3.2296e-12	0.433	0.291
NELFCD	0.903363	3.98768e-07	0.00931722	0.159	0.094
SUCLG2	0.899367	1.29157e-28	3.01776e-24	0.61	0.422
TGOLN2	0.898854	1.73558e-14	4.05518e-10	0.295	0.172
CDYL2	0.8963	2.06132e-06	0.0481628	0.167	0.104
CPB2-AS1	0.895276	1.07959e-19	2.52247e-15	0.39	0.228
ATXN1	0.894259	1.24612e-54	2.91156e-50	0.88	0.67
FAM172A	0.888103	1.76351e-42	4.12044e-38	0.778	0.547
GLG1	0.887261	4.156e-20	9.7105e-16	0.537	0.381
LAX1	0.885777	1.35745e-14	3.17169e-10	0.108	0.038
MBNL1	0.883624	6.03822e-76	1.41083e-71	0.972	0.827
ZCCHC7	0.883296	7.37184e-30	1.72243e-25	0.642	0.444
MSL2	0.88194	7.80945e-10	1.82468e-05	0.291	0.195
FAM107B	0.881238	1.65201e-30	3.85993e-26	0.437	0.225
B4GALT5	0.878273	2.71165e-09	6.33577e-05	0.252	0.159
SIK3	0.875465	8.74858e-40	2.04411e-35	0.74	0.504
MAPKAPK2	0.873996	1.96092e-06	0.045817	0.159	0.097
SASH3	0.873792	2.33102e-09	5.44643e-05	0.167	0.09
SLC25A12	0.870408	4.65395e-07	0.010874	0.244	0.17
MDFIC	0.868239	1.07689e-23	2.51615e-19	0.608	0.435
ZNF430	0.864637	4.28194e-08	0.00100048	0.232	0.151
GBP2	0.863707	1.77093e-10	4.13778e-06	0.268	0.167
CDC73	0.863314	1.12504e-10	2.62865e-06	0.333	0.227
MIR142HG	0.863084	1.37649e-15	3.21618e-11	0.272	0.145
SLC16A6	0.863055	2.85016e-08	0.000665939	0.12	0.06
STAT5B	0.861091	5.47461e-19	1.27914e-14	0.413	0.256
LY75	0.860779	2.30821e-09	5.39313e-05	0.228	0.139
MBD5	0.860762	2.73913e-21	6.39997e-17	0.604	0.449
BCL2	0.860082	1.58439e-18	3.70193e-14	0.561	0.405
CDC14A	0.858816	3.06006e-15	7.14983e-11	0.402	0.266
ARHGDIB	0.856891	2.67679e-17	6.25433e-13	0.339	0.195
GALNT10	0.853977	4.51089e-15	1.05397e-10	0.409	0.275
KHDC4	0.852254	2.01593e-06	0.0471022	0.217	0.15
IDS	0.850966	2.01104e-07	0.0046988	0.199	0.125
CSNK1G3	0.850073	3.96508e-07	0.00926441	0.23	0.154
CLIP4	0.844698	6.11399e-10	1.42853e-05	0.234	0.139
RASA3	0.843485	2.57339e-17	6.01273e-13	0.421	0.272
CERS5	0.843258	1.67545e-06	0.039147	0.228	0.156
EED	0.842688	2.00102e-06	0.0467538	0.189	0.123
GTDC1	0.837898	1.7718e-19	4.13982e-15	0.506	0.344
PPP2R5A	0.837561	5.3461e-09	0.000124912	0.319	0.225
STK17B	0.836102	4.63305e-29	1.08251e-24	0.549	0.325
HERC4	0.834516	1.77252e-31	4.14149e-27	0.707	0.516
LINC00342	0.83271	1.97753e-14	4.62049e-10	0.382	0.25
YARS1	0.832508	1.22481e-07	0.00286177	0.203	0.127
SMAP1	0.832073	3.54577e-13	8.28468e-09	0.37	0.247
CRADD	0.831834	2.11212e-06	0.0493497	0.256	0.181
LIMD2	0.830765	1.18094e-12	2.75927e-08	0.238	0.13
COTL1	0.830247	3.35586e-09	7.84098e-05	0.299	0.206
DNAJB14	0.827908	1.3553e-13	3.16665e-09	0.407	0.284
ENTPD4	0.827423	6.68398e-07	0.0156171	0.193	0.123
RNF213-AS1	0.826903	2.52209e-14	5.89286e-10	0.333	0.204
MED27	0.826796	4.10668e-12	9.59526e-08	0.319	0.204
ERN1	0.822564	1.06432e-14	2.48678e-10	0.28	0.157
RALGAPA1	0.822406	7.39975e-09	0.000172895	0.4	0.311
PPP6R3	0.817686	4.18702e-25	9.78297e-21	0.606	0.434
ZDHHC13	0.816399	8.71748e-08	0.00203684	0.144	0.079
STAU1	0.81562	7.06993e-11	1.65189e-06	0.317	0.209
RNF38	0.814133	4.89073e-20	1.14272e-15	0.535	0.367
ARHGAP30	0.814121	1.13028e-11	2.64091e-07	0.37	0.256
NAP1L4	0.813695	3.2991e-09	7.70836e-05	0.335	0.24
NIN	0.813511	2.51483e-16	5.8759e-12	0.441	0.3
RPP38	0.812493	1.59249e-06	0.0372085	0.179	0.113
GLIPR2	0.812415	3.17569e-10	7.42e-06	0.187	0.101
ATG16L1	0.811924	2.59817e-08	0.000607062	0.217	0.135
UBR1	0.811616	3.16011e-12	7.38361e-08	0.376	0.26
GIMAP5	0.809773	1.10227e-09	2.57546e-05	0.183	0.1
PPM1B	0.804931	2.6988e-16	6.30574e-12	0.435	0.29
CAMK2D	0.804527	1.51489e-23	3.53954e-19	0.563	0.373
GLS	0.801848	1.93068e-20	4.51104e-16	0.577	0.416
ANKRD36C	0.79956	4.30837e-13	1.00665e-08	0.37	0.245
RBM34	0.798869	2.32039e-07	0.00542158	0.244	0.164
RAP1B	0.798474	6.94099e-27	1.62176e-22	0.644	0.461
MCTP2	0.797824	7.55664e-63	1.76561e-58	0.474	0.165
C11orf80	0.797396	6.43817e-07	0.0150428	0.159	0.094
CUL4A	0.797271	1.00084e-09	2.33847e-05	0.348	0.252
STRBP	0.79688	1.64812e-06	0.0385084	0.154	0.093
FBXL17	0.796047	4.56657e-26	1.06698e-21	0.689	0.506
CABIN1	0.793491	1.11861e-07	0.00261363	0.26	0.178
AKT3	0.792991	5.30831e-16	1.24029e-11	0.567	0.436
TAF3	0.791533	3.07586e-09	7.18676e-05	0.335	0.237
PIK3CD-AS2	0.791307	1.22226e-06	0.028558	0.163	0.099
HERPUD2	0.788871	1.16471e-08	0.000272135	0.242	0.155
DIPK1A	0.787894	2.81898e-11	6.58654e-07	0.258	0.154
LPXN	0.787731	2.58474e-08	0.000603925	0.283	0.194
MTR	0.787724	5.96474e-11	1.39366e-06	0.333	0.224
PRIM2	0.787553	1.53124e-10	3.57775e-06	0.35	0.242
GTF2E2	0.786693	8.14034e-07	0.0190199	0.222	0.149
MIA2	0.784048	2.77204e-11	6.47688e-07	0.352	0.238
UMAD1	0.7839	6.14171e-13	1.43501e-08	0.415	0.291
MPHOSPH9	0.783464	2.29792e-10	5.3691e-06	0.25	0.152
PRKCB	0.781498	2.0781e-49	4.85548e-45	0.819	0.524
LCP1	0.780155	1.03249e-22	2.41241e-18	0.48	0.3
LSM14A	0.779998	3.96654e-15	9.26782e-11	0.47	0.342
NUP153	0.774306	6.83734e-07	0.0159754	0.278	0.199
MNAT1	0.772602	1.12125e-08	0.000261979	0.333	0.241
LRCH3	0.771694	1.0398e-14	2.42949e-10	0.429	0.294
RALGAPB	0.770614	1.05546e-07	0.00246607	0.307	0.221
RICTOR	0.769857	6.26354e-20	1.46348e-15	0.569	0.41
FIP1L1	0.76931	3.19974e-07	0.00747619	0.27	0.193
RSF1	0.764538	8.4165e-16	1.96652e-11	0.494	0.355
FRYL	0.764382	1.97597e-20	4.61685e-16	0.62	0.456
EPC1	0.760858	1.84403e-18	4.30858e-14	0.571	0.431
ARID5B	0.76007	7.66457e-12	1.79083e-07	0.356	0.234
NPC1	0.755577	1.27598e-13	2.98133e-09	0.388	0.258
TAF1	0.752541	2.40673e-08	0.000562333	0.352	0.261
NIBAN1	0.751536	8.08989e-29	1.8902e-24	0.535	0.31
TRAPPC10	0.748847	1.21226e-13	2.83244e-09	0.421	0.297
SERGEF	0.748744	2.11353e-07	0.00493826	0.258	0.177
UHRF2	0.745162	2.31285e-08	0.000540397	0.341	0.251
ANKRD44	0.743335	1.23546e-52	2.88665e-48	0.907	0.723
AQR	0.743111	5.24256e-07	0.0122492	0.301	0.224
ATF7IP2	0.742149	1.63232e-11	3.81393e-07	0.274	0.165
CLASP1	0.739335	1.82819e-19	4.27156e-15	0.563	0.403
PIBF1	0.738987	3.07005e-14	7.17316e-10	0.463	0.332
AP2B1	0.738756	9.99939e-10	2.33636e-05	0.38	0.281
ATF7IP	0.7385	3.57699e-25	8.35764e-21	0.604	0.426
ARHGAP25	0.73726	4.84569e-23	1.1322e-18	0.65	0.485
ARHGAP15	0.732415	8.93457e-67	2.08756e-62	0.959	0.769
LINC02328	0.732407	3.11588e-14	7.28025e-10	0.409	0.272
GNG2	0.731813	9.53233e-23	2.22723e-18	0.591	0.414
HLA-B	0.728863	5.09986e-25	1.19158e-20	0.549	0.35
RNF213	0.727243	5.09729e-37	1.19098e-32	0.811	0.596
RASA2	0.725616	8.44452e-30	1.97306e-25	0.675	0.473
TARS3	0.723029	1.08763e-06	0.0254125	0.199	0.128
RPRD2	0.721565	2.84773e-08	0.000665371	0.37	0.281
GATAD2A	0.719054	1.13968e-16	2.66286e-12	0.447	0.3
CEMIP2	0.719047	4.3387e-20	1.01374e-15	0.431	0.251
MSN	0.717641	8.77345e-12	2.04992e-07	0.413	0.292
TAF15	0.717135	1.2331e-15	2.88114e-11	0.498	0.364
ANKIB1	0.716434	2.00312e-11	4.6803e-07	0.417	0.301
AATF	0.715931	7.9954e-07	0.0186812	0.266	0.188
CEP128	0.715893	1.75439e-07	0.00409914	0.301	0.214
NSD2	0.714833	2.05521e-07	0.004802	0.25	0.168
LINC00299	0.713487	5.6852e-17	1.32835e-12	0.25	0.124
DDX6	0.712417	7.3256e-10	1.71163e-05	0.374	0.271
MIER1	0.711906	9.76784e-11	2.28226e-06	0.376	0.262
SMG6	0.711599	9.78513e-10	2.2863e-05	0.407	0.304
TPR	0.708958	9.10865e-09	0.000212823	0.339	0.247
ASXL1	0.708639	1.44284e-06	0.0337119	0.337	0.266
SH3KBP1	0.705913	3.15511e-30	7.37192e-26	0.711	0.508
HLA-C	0.705855	8.79141e-16	2.05411e-11	0.378	0.231
UTRN	0.704153	8.82463e-38	2.06188e-33	0.872	0.698
TMEM131L	0.703822	6.45931e-18	1.50922e-13	0.451	0.287
CHIC2	0.70323	7.96804e-09	0.000186173	0.358	0.268
RAP1A	0.701058	9.3545e-21	2.18568e-16	0.652	0.496
ITCH	0.700098	1.89743e-12	4.43334e-08	0.524	0.405
BBX	0.698745	3.24222e-14	7.57545e-10	0.496	0.36
STT3B	0.698392	1.45814e-10	3.40695e-06	0.378	0.271
ARID4B	0.697708	5.88028e-21	1.37393e-16	0.636	0.476
IL7R	0.697605	1.44398e-16	3.37387e-12	0.175	0.072
RFX7	0.693293	7.43947e-10	1.73823e-05	0.431	0.33
XKR6	0.693069	2.49598e-09	5.83187e-05	0.339	0.233
HUWE1	0.692793	1.98904e-06	0.0464739	0.348	0.278
DDB2	0.691572	1.19994e-06	0.0280367	0.232	0.155
STK38	0.691122	1.43423e-10	3.35107e-06	0.386	0.278
PHC3	0.689879	1.30265e-13	3.04365e-09	0.535	0.412
CDK13	0.68958	3.88554e-19	9.07856e-15	0.606	0.456
TUT4	0.689488	5.27047e-12	1.23144e-07	0.465	0.345
BICD1	0.687193	3.78353e-08	0.000884022	0.303	0.211
TASOR2	0.68483	4.70356e-11	1.09899e-06	0.398	0.287
NGLY1	0.683862	1.85887e-10	4.34324e-06	0.315	0.21
ARSG	0.68253	1.13387e-10	2.64929e-06	0.285	0.179
CYLD	0.682239	8.86659e-14	2.07168e-09	0.392	0.257
BLTP1	0.680233	6.88405e-11	1.60846e-06	0.52	0.42
ABCA7	0.679465	9.29917e-08	0.00217275	0.114	0.057
PPP2R5E	0.678668	1.43786e-07	0.00335955	0.394	0.309
ESYT2	0.673725	3.50647e-08	0.000819287	0.301	0.21
RFFL	0.671997	4.61612e-12	1.07856e-07	0.388	0.262
RPS6	0.668416	3.21402e-07	0.00750955	0.187	0.114
TVP23C	0.668063	1.63032e-07	0.00380923	0.26	0.179
LINC00513	0.666846	1.46061e-15	3.41272e-11	0.453	0.306
CWF19L2	0.666161	2.61793e-10	6.11679e-06	0.419	0.316
N4BP1	0.665796	2.7607e-09	6.45038e-05	0.346	0.243
GNAS	0.659157	1.87087e-10	4.3713e-06	0.433	0.325
KLHL20	0.659105	1.44331e-06	0.033723	0.299	0.222
ADNP	0.656393	1.2474e-08	0.000291456	0.39	0.295
MAP4	0.652959	2.34922e-07	0.00548895	0.37	0.285
LINC-PINT	0.650482	2.78361e-29	6.50389e-25	0.772	0.595
SENP7	0.650149	4.09216e-12	9.56133e-08	0.486	0.373
BTBD9	0.650118	2.3907e-22	5.58587e-18	0.677	0.492
MATR3	0.64998	1.51851e-06	0.03548	0.339	0.265
ZNF652	0.649267	8.2128e-11	1.91892e-06	0.417	0.301
MPHOSPH8	0.644143	1.50597e-07	0.0035187	0.378	0.29
ZNF292	0.643284	1.84376e-17	4.30794e-13	0.583	0.446
CFLAR-AS1	0.642015	1.42389e-06	0.0332691	0.262	0.182
ZBTB7A	0.64084	7.85026e-09	0.000183421	0.307	0.212
ADD1	0.64061	2.15876e-07	0.00504394	0.362	0.275
PRKCQ-AS1	0.638789	1.88423e-14	4.4025e-10	0.108	0.038
PCNX2	0.638222	5.56095e-23	1.29931e-18	0.545	0.333
PPP1R12A	0.636801	4.43107e-11	1.03532e-06	0.543	0.436
MCUB	0.636454	5.43711e-07	0.0127038	0.335	0.25
MAPK1	0.635461	5.0206e-16	1.17306e-11	0.52	0.375
SUPT3H	0.627526	3.18189e-08	0.00074345	0.364	0.267
ARRDC5	0.626765	5.10843e-08	0.00119359	0.226	0.143
TBL1XR1	0.625703	6.08247e-13	1.42117e-08	0.589	0.468
ATR	0.625296	2.057e-12	4.80619e-08	0.472	0.34
ZFR	0.624739	4.74534e-07	0.0110875	0.413	0.336
KANSL1	0.62204	1.57284e-26	3.67495e-22	0.77	0.602
PARN	0.620082	1.99329e-06	0.0465733	0.346	0.27
ZDHHC20	0.618692	1.40147e-10	3.27452e-06	0.394	0.277
PREP	0.618435	2.03721e-06	0.0475995	0.209	0.139
RAB11A	0.61828	3.96724e-11	9.26945e-07	0.526	0.404
BPTF	0.618111	4.5615e-17	1.06579e-12	0.63	0.484
CD53	0.615652	9.87279e-14	2.30678e-09	0.492	0.36
PVT1	0.615061	6.13567e-08	0.0014336	0.301	0.206
SLC30A7	0.614471	3.61096e-07	0.00843701	0.348	0.265
TNKS	0.611648	8.98529e-08	0.00209941	0.409	0.323
USP34	0.609363	2.24688e-19	5.24983e-15	0.711	0.561
BRAF	0.607438	1.60295e-12	3.7453e-08	0.526	0.407
KDM4C	0.607172	2.52447e-14	5.89841e-10	0.585	0.467
ARFGEF1	0.605986	1.27197e-14	2.97196e-10	0.563	0.433
EMSY	0.603999	1.12586e-06	0.0263057	0.256	0.178
UBE2D2	0.602546	7.71947e-11	1.80365e-06	0.437	0.327
FNBP1	0.60204	7.87829e-29	1.84076e-24	0.803	0.639
SMCHD1	0.601645	7.69341e-34	1.79757e-29	0.758	0.562
RPAP2	0.601442	1.35754e-06	0.0317189	0.317	0.236
XYLT1	0.600989	1.3121e-11	3.06571e-07	0.372	0.247
HSH2D	0.599095	1.2531e-08	0.000292786	0.112	0.052
FGD3	0.598595	3.41867e-12	7.98771e-08	0.413	0.285
MARK3	0.597519	1.05264e-10	2.45948e-06	0.506	0.407
NCK1	0.597305	3.99367e-08	0.000933121	0.356	0.262
HLA-E	0.593901	1.17395e-13	2.74293e-09	0.474	0.335
RALY	0.591524	4.26068e-07	0.00995509	0.374	0.289
ATG5	0.587718	3.1235e-08	0.000729805	0.364	0.267
CNOT4	0.586932	3.04283e-08	0.000710957	0.415	0.322
ZNF276	0.58338	2.14416e-07	0.00500982	0.205	0.128
ARID2	0.582619	5.94363e-10	1.38873e-05	0.539	0.439
USP47	0.580539	3.45987e-07	0.00808398	0.421	0.341
MCPH1	0.580082	1.48004e-06	0.0345812	0.341	0.26
B2M	0.578544	4.08052e-30	9.53413e-26	0.732	0.527
NKTR	0.577634	2.43546e-17	5.69046e-13	0.648	0.506
DGKZ	0.577249	3.21327e-07	0.0075078	0.238	0.156
IRF1	0.576641	1.69939e-11	3.97062e-07	0.272	0.161
CAMK2G	0.57661	3.66678e-07	0.00856742	0.262	0.181
TNRC6B	0.570826	2.2433e-32	5.24148e-28	0.829	0.666
BRWD1	0.568798	1.36115e-11	3.18032e-07	0.49	0.377
PRH1	0.567648	3.69166e-16	8.62557e-12	0.732	0.596
UBE2D3	0.566065	8.6063e-10	2.01086e-05	0.463	0.36
NCOR1	0.565942	2.09145e-11	4.88666e-07	0.567	0.47
VTI1A	0.559815	2.75104e-12	6.4278e-08	0.644	0.537
ZZEF1	0.556004	2.33674e-10	5.4598e-06	0.445	0.332
PACS1	0.54934	3.45481e-17	8.07217e-13	0.612	0.454
ST8SIA4	0.544803	4.94791e-15	1.15608e-10	0.547	0.398
UBE3C	0.543413	7.78365e-07	0.0181865	0.417	0.339
FAF1	0.540796	2.4146e-15	5.6417e-11	0.669	0.534
WIPF1	0.538621	1.03701e-26	2.42298e-22	0.726	0.542
UTY	0.537649	9.32047e-09	0.000217773	0.433	0.329
ATRX	0.535802	2.06238e-12	4.81875e-08	0.581	0.469
GATAD2B	0.533474	6.41111e-14	1.49795e-09	0.541	0.398
WDR33	0.53021	2.58844e-08	0.000604789	0.455	0.363
MAN2A1	0.529323	1.89389e-06	0.0442506	0.396	0.326
CDK6	0.529001	9.48834e-08	0.00221695	0.478	0.385
CUL3	0.527191	2.24007e-07	0.00523393	0.463	0.384
BICRAL	0.526336	2.93437e-07	0.00685617	0.429	0.347
FBXW7	0.524776	1.09688e-13	2.56285e-09	0.535	0.4
RALGAPA2	0.52399	9.0604e-10	2.11696e-05	0.467	0.358
PLEKHG1	0.518603	3.16893e-08	0.000740421	0.142	0.075
ACTR3	0.517195	7.01379e-08	0.00163877	0.465	0.382
COG5	0.514037	2.76631e-09	6.46349e-05	0.583	0.493
GPATCH8	0.513435	4.73027e-10	1.10523e-05	0.543	0.434
JAK1	0.512658	1.13492e-11	2.65175e-07	0.579	0.464
NFAT5	0.512431	9.80514e-11	2.29097e-06	0.516	0.407
CCM2	0.508998	2.98513e-12	6.97475e-08	0.545	0.42
CCDC91	0.507076	1.70873e-10	3.99244e-06	0.657	0.555
PHTF2	0.505667	1.38285e-11	3.23104e-07	0.522	0.41
MACF1	0.505479	4.09461e-14	9.56706e-10	0.734	0.614
XPO1	0.503173	6.13148e-08	0.00143262	0.447	0.355
VPS13B	0.499034	6.19146e-15	1.44663e-10	0.72	0.613
ANKRD11	0.496565	1.17305e-20	2.74082e-16	0.728	0.554
DEF6	0.493711	2.88551e-08	0.000674198	0.256	0.166
HMGB1	0.490093	5.3014e-07	0.0123867	0.402	0.318
SMYD3	0.487365	4.97841e-15	1.16321e-10	0.644	0.494
MT-ND4	0.486723	6.20078e-08	0.00144881	0.274	0.181
PRRC2C	0.482787	8.97075e-10	2.09601e-05	0.573	0.478
DENND1B	0.482379	1.29082e-12	3.01601e-08	0.52	0.391
ZBTB20	0.479946	1.58216e-22	3.69672e-18	0.862	0.722
XRN1	0.474284	1.92219e-09	4.49119e-05	0.545	0.452
BIRC6	0.473333	2.7424e-16	6.40762e-12	0.768	0.623
MT-ND2	0.471914	3.59541e-07	0.00840068	0.268	0.179
MYCBP2	0.470656	2.68556e-15	6.27482e-11	0.707	0.564
HNRNPH1	0.459257	5.4166e-10	1.26559e-05	0.553	0.45
ZNF207	0.459229	1.40958e-06	0.0329347	0.465	0.391
SRPK2	0.456443	4.88719e-11	1.14189e-06	0.553	0.433
SP100	0.449665	3.01101e-16	7.03523e-12	0.695	0.566
ATAD2B	0.4491	5.13292e-08	0.00119931	0.463	0.37
PAFAH1B1	0.446799	5.0466e-08	0.00117914	0.526	0.442
GPBP1	0.443081	7.48114e-07	0.0174797	0.441	0.356
RBM33	0.441823	1.2082e-06	0.0282296	0.459	0.379
DIP2A	0.440301	1.04549e-07	0.00244278	0.439	0.346
AAK1	0.439639	9.75827e-17	2.28002e-12	0.715	0.571
IGF2R	0.438528	4.71781e-08	0.00110232	0.37	0.274
ARL17A	0.435371	1.07311e-06	0.0250732	0.488	0.399
FAM120B	0.433425	2.21854e-07	0.00518362	0.445	0.361
UBR2	0.429945	1.74504e-08	0.000407729	0.506	0.409
CHD2	0.426657	1.56161e-08	0.00036487	0.612	0.511
SETD2	0.426465	7.03039e-07	0.0164265	0.512	0.433
MBP	0.417329	2.17679e-14	5.08608e-10	0.608	0.456
DENND4A	0.416531	4.81929e-09	0.000112603	0.593	0.497
RBMS1	0.416005	2.10192e-09	4.91115e-05	0.545	0.424
DYM	0.410841	1.70483e-07	0.00398335	0.496	0.4
TTC17	0.402393	2.799e-09	6.53985e-05	0.659	0.555
IQGAP2	0.400117	2.39751e-18	5.60179e-14	0.785	0.616
MON2	0.399304	3.50273e-07	0.00818414	0.545	0.464
PCM1	0.396629	3.22441e-07	0.00753383	0.553	0.473
AOAH	0.395354	3.96809e-10	9.27144e-06	0.754	0.64
SCAPER	0.3953	5.45451e-09	0.000127445	0.53	0.423
SMARCA2	0.392907	1.05565e-08	0.000246653	0.539	0.438
UBAC2	0.391015	4.01599e-07	0.00938337	0.565	0.484
PRPF38B	0.389474	1.44526e-07	0.00337685	0.404	0.311
TESPA1	0.387465	2.7702e-12	6.47258e-08	0.163	0.074
DYRK1A	0.377378	2.93319e-07	0.0068534	0.545	0.463
IFI16	0.377274	8.44389e-09	0.000197291	0.543	0.446
RAPGEF6	0.374937	1.04628e-06	0.0244464	0.484	0.405
TGFBR2	0.37112	1.12941e-07	0.00263888	0.577	0.478
STAG1	0.369689	1.00202e-10	2.34122e-06	0.73	0.634
ARPC2	0.366455	1.92637e-09	4.50097e-05	0.563	0.451
ASH1L	0.366317	1.0563e-10	2.46804e-06	0.713	0.608
APBB1IP	0.361572	6.80977e-20	1.5911e-15	0.783	0.57
MT-CO1	0.357957	8.98391e-11	2.09909e-06	0.413	0.28
PIK3CD	0.351514	1.41516e-07	0.00330652	0.48	0.384
FYB1	0.344284	4.64693e-19	1.08576e-14	0.805	0.61
RBM39	0.33853	1.4747e-07	0.00344564	0.583	0.501
CDKAL1	0.33842	1.42888e-07	0.00333857	0.614	0.548
R3HDM2	0.334318	3.91219e-07	0.00914083	0.563	0.476
KAT6A	0.330735	5.13015e-07	0.0119866	0.528	0.438
CFLAR	0.33047	3.04658e-09	7.11832e-05	0.62	0.51
NIPBL	0.316759	5.53061e-08	0.00129223	0.683	0.583
ANKRD12	0.311602	4.16148e-11	9.7233e-07	0.768	0.66
AGTPBP1	0.307238	1.0077e-06	0.0235448	0.502	0.412
KMT2E	0.301246	1.91189e-07	0.00446714	0.602	0.517
PAG1	0.29776	6.14511e-10	1.4358e-05	0.539	0.404
RPS6KA3	0.296415	6.09878e-10	1.42498e-05	0.571	0.444
NCOA2	0.294864	1.32969e-08	0.000310683	0.652	0.553
PREX1	0.287519	4.50036e-10	1.05151e-05	0.636	0.51
MALAT1	0.28273	5.22092e-28	1.21987e-23	1	0.997
ARID1B	0.280676	2.09186e-08	0.000488763	0.717	0.624
LCP2	0.258531	1.74873e-11	4.08591e-07	0.648	0.511
CYTH1	0.257734	2.1893e-07	0.0051153	0.614	0.519

## Sheet: NK_CD8
gene	avg_log2FC	p_val	p_val_adj	pct.1	pct.2
LINC00383	9.36697	0	0	0.129	0
KLHL4	6.6434	0	0	0.239	0.004
RBM20	6.61298	0	0	0.283	0.006
LINC02446	5.49207	0	0	0.294	0.008
RORB	5.38777	1.56174e-262	3.64901e-258	0.156	0.005
GRIK4	4.82132	1.08092e-128	2.52556e-124	0.143	0.01
KLRC2	4.82029	0	0	0.303	0.012
ITGAD	4.59553	8.83995e-226	2.06546e-221	0.315	0.03
GZMH	4.5803	1.29834e-206	3.03357e-202	0.175	0.009
KLRC3	4.52532	0	0	0.232	0.009
ADAMTS17	4.51065	3.48034e-174	8.13182e-170	0.29	0.032
SH2D1B	4.40105	1.22882e-155	2.87113e-151	0.145	0.008
GZMB	4.37329	1.59815e-236	3.73409e-232	0.193	0.009
KLRC4	4.27132	3.40893e-259	7.96497e-255	0.297	0.022
TOGARAM2	4.24058	6.01793e-173	1.40609e-168	0.172	0.011
IFNG	4.24025	1.0135e-106	2.36804e-102	0.106	0.006
ADGRG5	4.16444	3.68607e-155	8.61251e-151	0.278	0.033
FCRL6	4.12818	0	0	0.398	0.03
TRGC2	4.11376	4.48362e-306	1.0476e-301	0.306	0.019
LINGO2	3.9989	1.127e-220	2.63324e-216	0.366	0.041
KLRK1-AS1	3.97616	0	0	0.43	0.038
PDGFD	3.96726	6.12612e-302	1.43137e-297	0.428	0.041
KLRD1	3.94646	0	0	0.586	0.043
MIAT	3.92861	1.21975e-264	2.84996e-260	0.425	0.046
NKG7	3.92291	3.56263e-260	8.32408e-256	0.285	0.02
EOMES	3.8191	2.83135e-116	6.61545e-112	0.138	0.01
KLRK1	3.7369	0	0	0.497	0.048
DTHD1	3.73649	0	0	0.446	0.038
TBX21	3.73316	1.04671e-106	2.44565e-102	0.154	0.014
FCRL3	3.70735	1.05303e-206	2.46041e-202	0.214	0.014
JAKMIP1	3.64166	1.28172e-288	2.99475e-284	0.395	0.035
RASGEF1A	3.62949	1.33186e-68	3.11189e-64	0.103	0.01
MSC-AS1	3.56644	3.63786e-94	8.49986e-90	0.149	0.015
PRF1	3.55964	8.34475e-201	1.94975e-196	0.255	0.021
IL2RB	3.54928	2.1398e-124	4.99964e-120	0.195	0.02
TRGC1	3.51285	3.63235e-76	8.48698e-72	0.11	0.01
CD244	3.508	1.50815e-140	3.52378e-136	0.269	0.034
TOX	3.47822	6.36755e-258	1.48778e-253	0.733	0.161
GZMA	3.47644	1.06819e-272	2.49582e-268	0.384	0.035
DAPK2	3.42333	3.82362e-85	8.93389e-81	0.149	0.017
IKZF2	3.41526	5.66736e-122	1.32418e-117	0.474	0.125
GPR174	3.38972	4.97873e-242	1.16328e-237	0.428	0.05
KLRC1	3.3757	6.53143e-107	1.52607e-102	0.14	0.012
IKZF3	3.36815	0	0	0.674	0.095
RNF220	3.35684	3.1268e-57	7.30576e-53	0.237	0.058
SH2D2A	3.34356	2.88162e-86	6.73291e-82	0.138	0.014
KCNQ5	3.28556	3.25684e-188	7.60961e-184	0.416	0.061
RUNX3	3.28408	4.24348e-245	9.91489e-241	0.538	0.082
PYHIN1	3.28181	0	0	0.694	0.09
CD3D	3.26893	9.02626e-120	2.10898e-115	0.218	0.026
CTSW	3.25611	2.45239e-49	5.73e-45	0.108	0.015
AMPH	3.25419	4.87033e-78	1.13795e-73	0.143	0.017
SLAMF7	3.24792	4.12722e-145	9.64324e-141	0.303	0.041
PLCXD2	3.23974	2.76356e-117	6.45706e-113	0.2	0.022
CD8A	3.2306	2.05092e-56	4.79198e-52	0.106	0.013
CST7	3.19493	2.58746e-51	6.04561e-47	0.11	0.015
CRTAM	3.18866	1.99175e-111	4.65372e-107	0.145	0.012
EFNA5	3.17827	2.4165e-45	5.64616e-41	0.11	0.017
NCR1	3.17529	1.81925e-102	4.25068e-98	0.195	0.024
GNLY	3.16714	2.49113e-127	5.82053e-123	0.234	0.028
SLC4A4	3.16121	7.83755e-118	1.83124e-113	0.207	0.023
TRG-AS1	3.15359	1.77229e-218	4.14097e-214	0.651	0.142
CD3E	3.15306	4.80795e-111	1.12338e-106	0.223	0.029
RGS3	3.14577	2.33664e-86	5.45957e-82	0.189	0.026
C1orf21	3.07384	4.6401e-143	1.08416e-138	0.349	0.055
MYBL1	3.06367	3.28166e-201	7.66761e-197	0.448	0.066
SLAMF6	3.06346	1.92639e-217	4.50101e-213	0.485	0.073
LY9	3.04502	1.46636e-124	3.42616e-120	0.285	0.042
ADAM22	3.04322	4.00976e-71	9.36881e-67	0.143	0.018
CD3G	3.03355	9.80383e-145	2.29066e-140	0.267	0.032
SAMD3	3.00219	0	0	0.68	0.1
F2R	2.97808	1.08549e-58	2.53625e-54	0.106	0.012
CCL5	2.97464	5.03035e-143	1.17534e-138	0.278	0.035
LINC01871	2.9663	1.57996e-66	3.69158e-62	0.133	0.017
TRBC1	2.96345	3.25947e-52	7.61574e-48	0.113	0.015
P2RY10	2.91971	7.24368e-65	1.69249e-60	0.136	0.018
SLFN12L	2.91773	0	0	0.793	0.131
ZAP70	2.90818	8.9612e-181	2.09378e-176	0.393	0.056
LCK	2.8898	5.00576e-233	1.1696e-228	0.49	0.068
PRKCH	2.87691	3.99715e-246	9.33935e-242	0.903	0.305
NCALD	2.86547	8.80124e-278	2.05641e-273	0.641	0.102
PPP2R2B	2.80339	5.4415e-186	1.27141e-181	0.628	0.148
ZNF827	2.79982	3.28208e-134	7.66858e-130	0.274	0.036
LINC01036	2.76144	4.47928e-44	1.04658e-39	0.159	0.033
CD247	2.75421	1.39699e-291	3.26406e-287	0.756	0.135
TOX2	2.73022	1.11955e-36	2.61584e-32	0.149	0.035
SIDT1	2.72267	5.00162e-175	1.16863e-170	0.483	0.086
SH2D1A	2.71731	1.04473e-121	2.44101e-117	0.283	0.042
LINC02384	2.70742	6.80581e-53	1.59018e-48	0.159	0.029
IL21R	2.70071	1.57009e-80	3.66853e-76	0.234	0.042
ABCB1	2.6645	2.12716e-102	4.97011e-98	0.239	0.035
FCMR	2.65889	3.76426e-60	8.7952e-56	0.179	0.032
PPP1R16B	2.65485	4.54812e-174	1.06267e-169	0.464	0.08
IL32	2.6504	2.27729e-88	5.32089e-84	0.209	0.031
CYFIP2	2.64964	1.88482e-181	4.40388e-177	0.547	0.107
SCML4	2.64455	5.23394e-167	1.22291e-162	0.464	0.082
NLRC3	2.63401	1.12205e-169	2.62168e-165	0.416	0.065
LINC00299	2.63165	1.05079e-59	2.45516e-55	0.368	0.122
TGFBR3	2.57281	8.42091e-85	1.96754e-80	0.393	0.106
ADAMTS6	2.57146	1.28139e-56	2.99397e-52	0.168	0.03
CCL4	2.52044	2.66928e-51	6.23676e-47	0.156	0.028
GFOD1	2.51504	2.08683e-54	4.87588e-50	0.31	0.096
KLRG1	2.51336	2.92951e-204	6.84479e-200	0.913	0.353
CD96	2.50479	4.98422e-277	1.16456e-272	0.708	0.12
SLA2	2.4936	8.36662e-36	1.95486e-31	0.143	0.032
FYN	2.46906	4.41152e-230	1.03075e-225	0.853	0.239
ZNF831	2.46607	3.65026e-128	8.52884e-124	0.375	0.067
LINC02964	2.46383	6.62224e-126	1.54729e-121	0.432	0.09
ITGAL	2.44505	6.72193e-172	1.57058e-167	0.685	0.181
KIF21A	2.43228	7.64245e-77	1.78566e-72	0.218	0.038
SLC25A42	2.42271	2.47443e-50	5.7815e-46	0.202	0.046
APOBEC3D	2.4195	1.2209e-36	2.85264e-32	0.11	0.02
APBA2	2.4184	1.28029e-50	2.9914e-46	0.189	0.04
SPN	2.40322	7.4561e-42	1.74212e-37	0.175	0.041
MLLT3	2.39802	2.73739e-106	6.3959e-102	0.441	0.112
ADGRG1	2.39279	3.63217e-47	8.48656e-43	0.14	0.025
ABCD2	2.38702	3.85271e-67	9.00185e-63	0.189	0.032
STK39	2.38155	2.95135e-144	6.89584e-140	0.589	0.155
CD6	2.37948	2.57708e-119	6.02135e-115	0.345	0.061
UBASH3A	2.3572	5.29674e-52	1.23758e-47	0.152	0.027
TENM1	2.35701	2.88734e-66	6.74628e-62	0.223	0.044
STK17A	2.34989	1.36655e-127	3.19295e-123	0.614	0.195
STAT4	2.34874	3.66028e-196	8.55225e-192	0.628	0.127
IL2RG	2.34436	4.20819e-38	9.83244e-34	0.168	0.041
PRKCQ	2.34393	6.76175e-151	1.57988e-146	0.591	0.145
KIAA1671	2.34036	6.69263e-24	1.56373e-19	0.103	0.025
ETS1	2.33875	7.13957e-175	1.66816e-170	0.623	0.141
SLC14A1	2.33341	4.22334e-31	9.86783e-27	0.143	0.035
PTPRCAP	2.32887	2.44846e-27	5.72082e-23	0.122	0.03
YES1	2.32325	1.08794e-69	2.54197e-65	0.29	0.069
PAM	2.3114	1.47965e-90	3.45721e-86	0.563	0.208
JAKMIP2	2.29176	3.7428e-82	8.74505e-78	0.326	0.075
UBASH3B	2.2907	4.75917e-45	1.11198e-40	0.432	0.202
BCL11B	2.28825	1.72888e-239	4.03953e-235	0.66	0.115
LINC00861	2.28245	2.22672e-126	5.20273e-122	0.425	0.086
THEMIS	2.2803	3.90554e-218	9.1253e-214	0.621	0.111
CCDC88C	2.2714	1.73545e-128	4.05487e-124	0.545	0.14
CARD11	2.25884	1.03562e-136	2.41972e-132	0.669	0.209
USP28	2.25733	1.56884e-45	3.6656e-41	0.244	0.07
TRAT1	2.25639	7.07721e-78	1.65359e-73	0.239	0.044
CD2	2.25309	1.89803e-137	4.43475e-133	0.437	0.084
DGKH	2.25287	8.4813e-55	1.98166e-50	0.361	0.127
BICDL1	2.2422	1.10937e-85	2.59204e-81	0.264	0.049
KLF12	2.23565	3.66949e-137	8.57377e-133	0.628	0.179
SLFN13	2.23364	7.06674e-27	1.65114e-22	0.113	0.026
NHERF1	2.22537	9.6706e-27	2.25954e-22	0.175	0.055
PTGDR	2.21599	2.7909e-63	6.52094e-59	0.207	0.04
SKAP1	2.20721	2.987e-242	6.97912e-238	0.899	0.227
PITPNC1	2.20011	2.99291e-142	6.99292e-138	0.814	0.345
ITK	2.19415	9.88982e-169	2.31076e-164	0.526	0.101
C12orf75	2.16396	6.99013e-36	1.63324e-31	0.14	0.031
APOBEC3G	2.16019	1.98587e-31	4.63998e-27	0.168	0.047
CD48	2.16005	4.23949e-50	9.90556e-46	0.28	0.083
CD52	2.15655	1.32444e-22	3.09456e-18	0.103	0.026
ANXA6	2.15011	3.94267e-40	9.21206e-36	0.23	0.067
RASGRP1	2.14509	2.98752e-118	6.98034e-114	0.51	0.131
LINC02968	2.14348	4.42349e-22	1.03355e-17	0.11	0.029
LLGL2	2.12764	5.21858e-37	1.21932e-32	0.184	0.049
SPON2	2.11803	2.80034e-38	6.543e-34	0.152	0.034
SYTL1	2.1069	1.50211e-21	3.50968e-17	0.131	0.039
OSBPL5	2.10656	1.60917e-33	3.75982e-29	0.189	0.054
SNHG22	2.10621	1.43533e-18	3.35366e-14	0.133	0.045
RAB27A	2.09751	3.44209e-86	8.04245e-82	0.455	0.136
SLC38A1	2.09532	1.43558e-109	3.35423e-105	0.444	0.104
PTPN22	2.08832	6.35119e-102	1.48396e-97	0.543	0.168
ATP8A1	2.08765	8.63033e-101	2.01648e-96	0.545	0.174
SYNE2	2.07322	3.07278e-136	7.17955e-132	0.651	0.185
LPCAT1	2.06821	5.04247e-26	1.17817e-21	0.189	0.064
LINC02591	2.06549	1.8186e-17	4.24916e-13	0.106	0.032
CYTOR	2.06543	1.30373e-47	3.04617e-43	0.262	0.075
GRAP2	2.0642	6.07058e-149	1.41839e-144	0.552	0.122
PRKCZ	2.06376	8.88987e-22	2.07712e-17	0.108	0.028
PRR5L	2.0581	2.33041e-52	5.44501e-48	0.32	0.101
TSPAN32	2.05122	5.13811e-41	1.20052e-36	0.205	0.054
DENND2D	2.04575	1.79107e-46	4.18482e-42	0.294	0.094
PTPN4	2.04352	1.37505e-92	3.21281e-88	0.559	0.194
CERS4	2.02746	2.04744e-55	4.78384e-51	0.292	0.082
TSEN54	2.02618	2.32476e-29	5.43181e-25	0.152	0.041
MMP25-AS1	2.01554	1.26582e-39	2.95759e-35	0.191	0.049
SKAP1-AS1	2.01194	1.96025e-51	4.58011e-47	0.232	0.057
PRSS23	2.00085	4.35137e-29	1.0167e-24	0.149	0.04
CBLB	1.9959	5.96746e-80	1.3943e-75	0.694	0.364
SLC25A20	1.98465	5.22708e-12	1.22131e-07	0.103	0.039
RAB29	1.97033	1.83689e-18	4.29188e-14	0.166	0.063
ZNRF1	1.97013	2.12526e-29	4.96566e-25	0.262	0.104
OXCT1	1.96819	2.65661e-35	6.20718e-31	0.179	0.048
FAM117A	1.96569	3.89935e-34	9.11082e-30	0.207	0.062
NUCB2	1.957	1.92869e-24	4.50638e-20	0.159	0.05
BCAS4	1.95454	2.51025e-21	5.86519e-17	0.117	0.033
ARPC5L	1.95329	6.69924e-27	1.56528e-22	0.152	0.044
TRAF1	1.9513	3.52959e-48	8.24689e-44	0.211	0.051
NEPRO-AS1	1.94999	1.29217e-23	3.01916e-19	0.11	0.028
MBNL1-AS1	1.94447	7.07376e-33	1.65278e-28	0.333	0.142
ZNF385D	1.94256	3.40839e-27	7.96369e-23	0.202	0.07
ACAP1	1.94005	2.73677e-77	6.39447e-73	0.363	0.094
RRAS2	1.93957	3.72986e-35	8.71481e-31	0.221	0.068
ARL4C	1.93933	4.17205e-45	9.748e-41	0.239	0.066
ZFYVE28	1.93143	2.46131e-61	5.75086e-57	0.405	0.136
SH2D3C	1.92992	8.19919e-44	1.91574e-39	0.29	0.095
RABGAP1L	1.9145	2.94076e-131	6.87108e-127	0.917	0.63
TBC1D10C	1.91224	3.67604e-42	8.58906e-38	0.211	0.056
BTN3A2	1.90832	1.03643e-25	2.42161e-21	0.182	0.06
SYTL3	1.87538	4.92174e-96	1.14996e-91	0.561	0.185
LINC01934	1.87188	1.69505e-128	3.96048e-124	0.483	0.105
ITGA4	1.86753	1.05807e-107	2.47217e-103	0.724	0.295
C21orf91	1.8647	3.32498e-19	7.7688e-15	0.138	0.046
MCOLN2	1.86324	5.34917e-53	1.24983e-48	0.338	0.108
TAFA1	1.86141	1.34846e-31	3.15069e-27	0.186	0.054
SASH3	1.8509	5.69283e-26	1.33013e-21	0.23	0.088
ESR2	1.84656	5.48857e-52	1.2824e-47	0.253	0.065
OPRM1	1.84207	1.59982e-41	3.73798e-37	0.287	0.095
PTPN7	1.83789	1.09118e-44	2.54954e-40	0.267	0.08
VIM-AS1	1.83478	1.73097e-24	4.04442e-20	0.154	0.047
SYNE1	1.83152	7.09329e-73	1.65735e-68	0.674	0.35
TES	1.82801	2.22495e-28	5.1986e-24	0.269	0.108
SKAP1-AS2	1.8275	7.15797e-37	1.67246e-32	0.177	0.045
CEP78	1.82356	3.49149e-13	8.15787e-09	0.149	0.064
SPAG1	1.81771	3.06735e-19	7.16685e-15	0.186	0.074
IL27RA	1.81729	1.37869e-16	3.22132e-12	0.129	0.045
LINC00649	1.81656	2.667e-21	6.23146e-17	0.124	0.036
IRF1-AS1	1.81273	4.37039e-57	1.02114e-52	0.538	0.249
ARHGEF3	1.80696	1.44134e-79	3.3677e-75	0.646	0.288
GYG1	1.80613	2.42132e-10	5.65743e-06	0.117	0.051
SPATA13	1.79833	2.48645e-54	5.8096e-50	0.389	0.138
NLRC5	1.79681	2.56074e-69	5.98316e-65	0.584	0.252
CDC42EP3-AS1	1.79579	3.45942e-53	8.08293e-49	0.221	0.05
ADGRE5	1.78845	1.68777e-68	3.94348e-64	0.575	0.236
HELLS	1.78473	1.09228e-12	2.55211e-08	0.106	0.039
RAC2	1.77772	2.55318e-23	5.96551e-19	0.149	0.046
EML2	1.77748	2.86036e-20	6.68322e-16	0.145	0.048
PLCB1	1.76574	8.23189e-27	1.92338e-22	0.336	0.154
JAK3	1.76354	7.78728e-48	1.8195e-43	0.329	0.11
PVT1	1.76043	1.68448e-36	3.93579e-32	0.418	0.204
STEAP1B	1.75644	1.11764e-11	2.61136e-07	0.117	0.047
CENPK	1.74614	1.17517e-13	2.74579e-09	0.11	0.04
MYO1G	1.73325	2.28419e-24	5.337e-20	0.191	0.067
IKBKE	1.71561	2.61838e-12	6.11783e-08	0.103	0.038
RORA-AS1	1.71499	6.94439e-54	1.62256e-49	0.361	0.119
PSMB9	1.71454	1.02919e-17	2.40471e-13	0.207	0.091
KIF21B	1.70802	3.98565e-22	9.31246e-18	0.163	0.055
ADCY9	1.70411	2.50992e-18	5.86444e-14	0.182	0.073
MCTP2	1.6994	2.9612e-120	6.91885e-116	0.595	0.163
TRAF5	1.69565	7.28105e-27	1.70122e-22	0.269	0.112
LINC00426	1.68854	3.98131e-20	9.30233e-16	0.113	0.032
PZP	1.68825	5.27946e-32	1.23355e-27	0.113	0.023
SFI1	1.68728	1.43098e-46	3.34348e-42	0.418	0.17
PLAC8	1.68657	2.89295e-19	6.75937e-15	0.17	0.064
LINC01588	1.68427	1.65874e-22	3.87565e-18	0.221	0.088
HS3ST3B1	1.68426	1.88117e-21	4.39537e-17	0.12	0.034
PARP15	1.67707	1.42366e-28	3.32638e-24	0.294	0.124
SNTB1	1.67001	3.62822e-53	8.47733e-49	0.446	0.176
BTN3A1	1.66781	9.5685e-41	2.23568e-36	0.361	0.142
ACTN4	1.66428	1.24247e-21	2.90303e-17	0.241	0.106
SEMA4D	1.6639	5.40484e-60	1.26284e-55	0.545	0.24
CPT1A	1.66087	2.47233e-18	5.77661e-14	0.234	0.11
LINC02100	1.65584	1.52388e-16	3.56055e-12	0.17	0.07
ISG20	1.65581	3.82466e-13	8.93632e-09	0.115	0.043
LINC01138	1.65361	1.63184e-39	3.81279e-35	0.375	0.153
GK5	1.64766	9.17572e-13	2.14391e-08	0.175	0.082
RASAL3	1.64738	2.98411e-37	6.97236e-33	0.264	0.088
PPP1R13B	1.64668	5.46359e-19	1.27657e-14	0.129	0.041
DIAPH1-AS1	1.645	5.11353e-13	1.19478e-08	0.108	0.04
GLCCI1	1.63777	9.99074e-64	2.33434e-59	0.57	0.254
PRKD2	1.636	1.00668e-25	2.3521e-21	0.278	0.119
SNTB2	1.63027	1.27865e-29	2.98756e-25	0.368	0.177
TMEM156	1.62768	3.01863e-33	7.05303e-29	0.223	0.071
HEG1	1.61987	4.15176e-20	9.70059e-16	0.209	0.087
SUN2	1.60481	6.26271e-25	1.46328e-20	0.267	0.114
RHOH	1.59709	4.59537e-59	1.07371e-54	0.4	0.131
ITGAE	1.5961	2.36833e-09	5.53359e-05	0.11	0.049
ZBP1	1.5954	9.57985e-12	2.23833e-07	0.108	0.042
OPTN	1.58791	1.61722e-14	3.77862e-10	0.131	0.05
SLC16A6	1.5809	6.2148e-16	1.45209e-11	0.152	0.059
PATL2	1.57571	7.04019e-15	1.64494e-10	0.184	0.083
ATP2B4	1.57406	5.14091e-57	1.20117e-52	0.469	0.186
PTPRC	1.57343	2.49104e-131	5.82031e-127	0.947	0.736
CPB2-AS1	1.56805	1.7911e-29	4.1849e-25	0.428	0.227
PSD4	1.56788	2.80646e-16	6.55728e-12	0.191	0.084
SIGIRR	1.5575	4.35271e-14	1.01701e-09	0.147	0.06
TSPOAP1-AS1	1.55488	9.63973e-28	2.25232e-23	0.292	0.122
GSDMB	1.54719	1.8868e-18	4.40851e-14	0.126	0.041
PRDX6-AS1	1.54195	7.11875e-31	1.6633e-26	0.343	0.153
RNF213-AS1	1.54084	2.80451e-31	6.55273e-27	0.409	0.203
AKNA	1.53179	2.52528e-59	5.90032e-55	0.575	0.267
RNF157	1.53114	1.51004e-19	3.5282e-15	0.129	0.04
TTC39B	1.52677	2.52598e-23	5.90194e-19	0.244	0.099
IL12RB1	1.52121	6.63226e-10	1.54963e-05	0.113	0.049
PPP3CC	1.51928	1.22513e-49	2.86251e-45	0.611	0.348
CLNK	1.51171	2.70526e-21	6.32084e-17	0.106	0.028
GRK6	1.51013	4.23907e-14	9.90458e-10	0.138	0.055
MYL12A	1.50869	6.90079e-12	1.61237e-07	0.152	0.069
ARAP2	1.50337	1.27947e-60	2.98947e-56	0.671	0.367
SPOCK2	1.50131	1.78055e-11	4.16024e-07	0.108	0.042
RIPOR2	1.49453	8.12719e-139	1.89892e-134	0.793	0.261
TSPAN5	1.49031	2.7848e-25	6.50668e-21	0.269	0.11
CCDC69	1.48548	6.44452e-14	1.50576e-09	0.172	0.077
DBF4	1.48476	5.56282e-08	0.00129975	0.103	0.048
CD226	1.48024	1.22758e-29	2.86824e-25	0.292	0.117
KLHDC4	1.47324	9.3564e-20	2.18612e-15	0.244	0.111
EZH2	1.47276	7.43532e-10	1.73726e-05	0.166	0.085
NUP210	1.4723	1.40772e-31	3.28914e-27	0.294	0.114
SLC44A2	1.47069	1.73028e-19	4.0428e-15	0.175	0.065
SKA2	1.47031	4.87611e-10	1.1393e-05	0.122	0.054
SLC16A7	1.46945	6.47709e-39	1.51337e-34	0.402	0.176
RNF125	1.46896	7.97681e-28	1.86378e-23	0.414	0.214
VPS13A	1.46791	1.77933e-29	4.1574e-25	0.333	0.149
CRACR2A	1.46338	9.97047e-26	2.3296e-21	0.264	0.109
EIF4E3	1.46021	8.47813e-28	1.98092e-23	0.239	0.088
RFTN1	1.45863	1.6264e-37	3.80008e-33	0.451	0.217
RAP1GAP2	1.45692	3.42082e-22	7.99275e-18	0.464	0.295
DNAJC1	1.4566	2.85435e-36	6.6692e-32	0.506	0.275
BMAL1	1.45394	2.5167e-14	5.88027e-10	0.239	0.123
A2M	1.45273	1.7447e-27	4.07649e-23	0.34	0.159
KLF13	1.45055	2.39081e-16	5.58612e-12	0.246	0.123
ZNF101	1.44786	2.32021e-15	5.42117e-11	0.138	0.052
ZNF600	1.44728	2.63867e-08	0.000616525	0.11	0.052
NBEAL2	1.44571	5.9561e-14	1.39164e-09	0.209	0.103
TRERF1	1.44409	5.34033e-51	1.24777e-46	0.589	0.295
PPP2R5C	1.44353	3.38353e-51	7.90561e-47	0.703	0.467
TRAF3IP3	1.437	2.86559e-41	6.69546e-37	0.428	0.186
UCK2	1.43668	2.55755e-10	5.97571e-06	0.101	0.04
CORO1A	1.4358	2.71634e-18	6.34674e-14	0.241	0.111
CHD3	1.42838	2.1078e-21	4.92488e-17	0.28	0.132
TNRC6C	1.42794	6.05563e-33	1.4149e-28	0.349	0.148
BARD1	1.42265	4.30984e-07	0.01007	0.136	0.074
TC2N	1.42133	1.09766e-50	2.56469e-46	0.354	0.115
VAV3	1.41971	5.14692e-38	1.20258e-33	0.639	0.424
MICAL3	1.41869	1.12311e-11	2.62414e-07	0.168	0.08
IFT80	1.41844	4.55682e-07	0.010647	0.138	0.076
ALG6	1.41627	2.19841e-09	5.13658e-05	0.143	0.07
ATP2A3	1.41563	1.86155e-29	4.3495e-25	0.218	0.072
EVL	1.41292	6.49577e-61	1.51774e-56	0.674	0.359
MBP	1.40855	4.43973e-64	1.03734e-59	0.747	0.453
MSI2	1.40433	3.30465e-41	7.72131e-37	0.503	0.244
DZIP3	1.40202	3.42046e-08	0.000799189	0.152	0.081
RASSF1	1.40127	5.52008e-32	1.28977e-27	0.411	0.202
CYTIP	1.40001	3.06977e-34	7.17251e-30	0.379	0.168
ITPKB	1.39638	9.24931e-31	2.1611e-26	0.414	0.212
MIR142HG	1.39434	4.07151e-25	9.51308e-21	0.313	0.145
ADARB1	1.39385	9.22512e-17	2.15545e-12	0.253	0.127
HLA-B	1.39138	3.43318e-48	8.02163e-44	0.625	0.349
HLA-A	1.38847	5.39083e-46	1.25957e-41	0.513	0.243
LINC00243	1.38773	4.50762e-10	1.0532e-05	0.117	0.051
BCR	1.38591	1.81262e-09	4.2352e-05	0.129	0.06
ANGPT2	1.38418	9.15835e-07	0.0213985	0.195	0.126
CNOT6L	1.38362	5.84734e-28	1.36623e-23	0.483	0.281
CARNMT1	1.37912	8.5564e-14	1.9992e-09	0.156	0.067
CASP3	1.37806	1.48287e-06	0.0346473	0.122	0.066
ADSS2	1.37763	4.72588e-12	1.1042e-07	0.232	0.128
SP4	1.375	1.35525e-19	3.16653e-15	0.246	0.111
LPIN1	1.37328	1.21382e-11	2.83608e-07	0.184	0.091
AOAH	1.37305	2.52805e-78	5.90678e-74	0.89	0.637
PIP4K2A	1.37226	6.99695e-46	1.63484e-41	0.77	0.543
GBP5	1.36937	5.80766e-22	1.35696e-17	0.228	0.092
CASP8	1.36767	2.15825e-33	5.04275e-29	0.451	0.23
P2RY8	1.35733	5.57053e-20	1.30155e-15	0.161	0.057
INPP4B	1.3543	1.11817e-68	2.6126e-64	0.554	0.213
GPM6A	1.35008	6.45328e-11	1.50781e-06	0.189	0.098
ABHD17B	1.3463	8.64014e-10	2.01877e-05	0.159	0.08
RORA	1.34029	2.74362e-27	6.41046e-23	0.411	0.208
TRAPPC2	1.34007	8.51637e-07	0.0198985	0.101	0.05
CMC1	1.3375	2.14774e-21	5.01819e-17	0.37	0.21
YPEL1	1.33394	4.43915e-09	0.000103721	0.152	0.078
BIN2	1.32984	1.60057e-29	3.73973e-25	0.448	0.242
COA1	1.32791	1.81152e-33	4.23262e-29	0.547	0.331
GIMAP7	1.32451	6.32666e-10	1.47822e-05	0.152	0.075
SFXN1	1.31442	2.40444e-13	5.61797e-09	0.156	0.067
SSBP4	1.31425	3.32134e-14	7.76031e-10	0.195	0.093
TTC13	1.31296	1.40483e-16	3.28239e-12	0.31	0.173
ABHD17A	1.3109	1.24024e-11	2.89782e-07	0.166	0.079
FYCO1	1.31042	3.97173e-09	9.27995e-05	0.156	0.081
RNF19A	1.30549	5.0096e-28	1.17049e-23	0.469	0.269
LILRB1	1.3051	4.61297e-14	1.07782e-09	0.214	0.106
TMEM181	1.29786	1.88947e-20	4.41476e-16	0.363	0.202
SLFN5	1.29539	4.35293e-31	1.01706e-26	0.349	0.153
MARK4	1.28942	1.35293e-09	3.16113e-05	0.166	0.086
CHIC1	1.28294	3.11727e-08	0.000728349	0.122	0.059
KIFAP3	1.27926	2.28069e-09	5.32883e-05	0.202	0.116
MAP4K1	1.27617	1.55254e-12	3.6275e-08	0.17	0.079
IRF1	1.27547	2.18424e-23	5.10348e-19	0.329	0.16
CCSER2	1.26902	1.14311e-25	2.67087e-21	0.48	0.293
ZEB1	1.26829	6.35728e-27	1.48538e-22	0.363	0.174
CDK17	1.26544	1.27993e-31	2.99055e-27	0.487	0.268
ZNF276	1.26415	1.84695e-10	4.3154e-06	0.223	0.127
ZDHHC13	1.26308	3.27648e-10	7.6555e-06	0.159	0.079
HLA-F	1.26144	2.70326e-23	6.31618e-19	0.308	0.145
MIR4435-2HG	1.25368	1.18391e-19	2.76621e-15	0.269	0.127
GLMN	1.25148	1.62226e-14	3.79042e-10	0.244	0.125
DOK6	1.25063	5.71582e-07	0.013355	0.129	0.069
GIMAP5	1.24949	3.28679e-08	0.000767959	0.177	0.101
CCND3	1.24932	3.87056e-47	9.04357e-43	0.756	0.512
HLA-C	1.24827	2.52513e-21	5.89997e-17	0.405	0.231
TRPV2	1.24807	7.73211e-10	1.80661e-05	0.154	0.077
PDXP-DT	1.24737	1.97034e-07	0.0046037	0.168	0.096
TMC8	1.2472	8.57459e-38	2.00345e-33	0.43	0.192
CHST12	1.2386	4.51645e-10	1.05527e-05	0.147	0.069
KCNAB2	1.23736	1.68237e-19	3.93087e-15	0.377	0.213
LNPEP	1.23502	1.0507e-23	2.45496e-19	0.451	0.271
ODF2L	1.23255	1.46176e-09	3.41541e-05	0.241	0.147
GBP3	1.23196	2.28288e-07	0.00533395	0.143	0.078
GMDS	1.22901	7.00318e-29	1.63629e-24	0.501	0.29
KIF2A	1.22842	6.45894e-26	1.50913e-21	0.395	0.205
HCG18	1.22585	7.13114e-20	1.66619e-15	0.356	0.2
MYH9	1.2257	6.23004e-21	1.45565e-16	0.423	0.26
AXIN1	1.22179	4.59138e-09	0.000107278	0.163	0.085
CDC42EP3	1.21865	2.15432e-14	5.03357e-10	0.2	0.093
CX3CR1	1.21805	4.16794e-07	0.00973839	0.159	0.091
SLC20A1	1.21769	1.31876e-11	3.08129e-07	0.237	0.132
DGKD	1.21351	1.96976e-23	4.60234e-19	0.441	0.259
SURF4	1.20742	2.54713e-08	0.000595137	0.108	0.049
HLA-F-AS1	1.2052	7.81583e-08	0.00182617	0.124	0.062
DIMT1	1.20325	1.93948e-08	0.000453161	0.152	0.08
SUB1	1.20138	2.57932e-14	6.02659e-10	0.248	0.131
SSBP3	1.19962	3.3105e-07	0.00773498	0.191	0.119
GNG2	1.19491	6.27884e-34	1.46705e-29	0.639	0.414
EPB41	1.19102	8.46109e-38	1.97693e-33	0.529	0.274
ELOVL5	1.19052	6.04082e-20	1.41144e-15	0.301	0.15
RBL1	1.18759	8.17107e-14	1.90917e-09	0.232	0.12
RASSF5	1.18721	2.67436e-08	0.000624864	0.156	0.083
TBC1D19	1.18541	1.77576e-07	0.00414907	0.143	0.077
PCSK7	1.17798	1.65088e-23	3.85727e-19	0.382	0.204
CALR	1.17666	5.23213e-10	1.22249e-05	0.159	0.08
ARID5B	1.1762	4.7845e-22	1.1179e-17	0.409	0.233
AK3	1.17565	1.83987e-09	4.29887e-05	0.147	0.073
PRKCQ-AS1	1.16995	5.89133e-15	1.37651e-10	0.113	0.038
HSH2D	1.16355	7.99525e-11	1.86809e-06	0.124	0.052
KATNAL1	1.16091	1.91377e-08	0.000447153	0.103	0.046
PHLPP1	1.1577	1.28073e-10	2.99243e-06	0.248	0.147
CPD	1.156	1.10654e-06	0.0258544	0.136	0.076
ZHX2	1.15106	1.07703e-25	2.51647e-21	0.368	0.181
PXN	1.1456	8.78542e-08	0.00205271	0.205	0.125
ITGB1	1.14415	6.49128e-17	1.51669e-12	0.372	0.227
CASTOR3P	1.14414	3.81204e-17	8.90682e-13	0.225	0.103
NIPAL3	1.14258	2.8535e-14	6.6672e-10	0.184	0.082
TBC1D31	1.14175	1.12215e-09	2.6219e-05	0.163	0.083
DGKZ	1.14074	2.53137e-13	5.91453e-09	0.276	0.155
MLLT6	1.14056	6.51288e-13	1.52173e-08	0.274	0.154
PTPRA	1.13702	9.09728e-26	2.12558e-21	0.531	0.354
PCED1B-AS1	1.13658	2.39346e-07	0.00559233	0.172	0.101
DIAPH1	1.13372	6.14941e-24	1.43681e-19	0.448	0.259
TTC38	1.13247	9.46126e-13	2.21062e-08	0.172	0.08
TAPBP	1.12976	3.96855e-14	9.27251e-10	0.301	0.175
DIP2A	1.12028	4.46247e-27	1.04266e-22	0.536	0.344
CDC42SE1	1.1175	7.20983e-14	1.68458e-09	0.283	0.16
NEDD9	1.11471	4.68177e-42	1.09389e-37	0.559	0.28
GOLGA8B	1.11265	1.52253e-11	3.55739e-07	0.191	0.095
TPD52	1.11177	9.90922e-07	0.0231529	0.154	0.088
ASCC3	1.11004	2.12727e-18	4.97037e-14	0.499	0.344
TMC6	1.10824	3.74562e-14	8.75164e-10	0.306	0.175
CAPN2	1.10676	1.67592e-09	3.91579e-05	0.221	0.128
ZNF544	1.10193	1.15822e-11	2.70617e-07	0.195	0.099
FLNA	1.10139	3.00135e-08	0.000701265	0.143	0.074
PPP6R1	1.10084	2.22983e-07	0.00521	0.184	0.11
NFATC2	1.09885	2.59137e-21	6.05473e-17	0.501	0.327
PRKACB	1.0975	2.4981e-27	5.8368e-23	0.51	0.306
TMEM135	1.09413	2.66644e-10	6.23014e-06	0.26	0.159
LRBA	1.09393	2.94348e-43	6.87744e-39	0.729	0.497
PREP	1.09329	3.63346e-10	8.48957e-06	0.237	0.138
PARP8	1.0907	2.23855e-43	5.23038e-39	0.793	0.577
HIPK2	1.08733	1.03378e-12	2.41542e-08	0.398	0.284
RBL2	1.08542	9.3117e-27	2.17568e-22	0.513	0.307
CFLAR-AS1	1.08391	1.4587e-08	0.000340825	0.274	0.182
HNRNPK-AS1	1.08221	1.35446e-08	0.000316469	0.251	0.159
YARS1	1.08183	1.71304e-09	4.00251e-05	0.218	0.127
STK10	1.08092	3.32356e-28	7.76551e-24	0.644	0.459
CCND2	1.07922	1.58694e-07	0.00370789	0.163	0.092
SEPTIN7	1.07806	9.77017e-13	2.2828e-08	0.391	0.275
RAP1B	1.07726	1.99559e-28	4.66271e-24	0.641	0.462
PILRB	1.07563	8.30627e-12	1.94076e-07	0.287	0.175
SYTL2	1.06851	1.23343e-06	0.0288192	0.143	0.079
SMAD3	1.06671	4.44102e-09	0.000103764	0.285	0.184
RASA3	1.06285	2.0008e-19	4.67486e-15	0.448	0.272
MT-CO1	1.05861	5.05225e-21	1.18046e-16	0.467	0.279
LINC00513	1.05821	6.44005e-17	1.50472e-12	0.464	0.307
ABLIM1	1.05387	1.19981e-13	2.80335e-09	0.179	0.081
AUH	1.04985	1.84012e-12	4.29944e-08	0.375	0.258
TGOLN2	1.04818	4.18204e-09	9.77134e-05	0.269	0.173
CEP85L	1.04287	1.99302e-22	4.65669e-18	0.503	0.318
GAB3	1.03869	1.06702e-12	2.4931e-08	0.391	0.265
RAP1GDS1	1.03758	1.85422e-21	4.33238e-17	0.506	0.335
ELK3	1.03699	8.64382e-10	2.01963e-05	0.297	0.194
MT-ND4L	1.0362	2.67365e-07	0.00624699	0.108	0.053
RNF213	1.03365	9.77442e-51	2.28379e-46	0.825	0.596
ACSL5	1.02839	2.99655e-07	0.00700143	0.156	0.088
SEL1L3	1.02622	9.80945e-26	2.29198e-21	0.359	0.17
TAP1	1.019	1.59999e-07	0.00373839	0.122	0.061
DENND1C	1.01789	2.04949e-11	4.78864e-07	0.143	0.063
PRKCB	1.01778	4.91933e-50	1.1494e-45	0.779	0.526
TPST2	1.01762	5.79922e-10	1.35499e-05	0.301	0.197
ZNF107	1.01235	1.54924e-07	0.00361979	0.179	0.105
ATG16L1	1.01134	5.64064e-08	0.00131794	0.218	0.135
DOCK9	1.00869	4.16777e-12	9.738e-08	0.186	0.09
ADD3	1.0082	2.87617e-10	6.72017e-06	0.31	0.203
BATF	1.00274	5.48821e-09	0.000128232	0.12	0.055
ERAP2	0.999614	2.51532e-09	5.87703e-05	0.255	0.158
SACM1L	0.998816	4.70728e-08	0.00109986	0.292	0.201
ARSG	0.997172	3.02244e-11	7.06194e-07	0.292	0.179
SPTAN1	0.997161	1.0253e-11	2.39561e-07	0.189	0.094
LINC01619	0.987063	4.0149e-16	9.38081e-12	0.416	0.26
CD47	0.984365	2.4369e-16	5.69383e-12	0.432	0.278
NPC1	0.982919	3.11676e-14	7.2823e-10	0.398	0.258
LCP1	0.980308	2.27243e-21	5.30953e-17	0.48	0.301
SP140	0.979802	1.61473e-10	3.77281e-06	0.271	0.163
PSTPIP1	0.977846	2.38715e-09	5.57759e-05	0.211	0.121
B2M	0.969935	1.92822e-34	4.50528e-30	0.752	0.527
MIA2	0.968365	1.14958e-11	2.68599e-07	0.354	0.239
RFX3	0.968228	1.73403e-10	4.05157e-06	0.448	0.342
ARHGAP30	0.965013	1.32359e-14	3.09256e-10	0.393	0.255
NOP58	0.964242	1.78963e-08	0.000418148	0.239	0.149
SETBP1	0.962046	2.80728e-13	6.55921e-09	0.326	0.198
SNRK	0.961691	2.681e-08	0.000626416	0.338	0.243
GBP2	0.956956	9.30839e-15	2.17491e-10	0.301	0.167
MAGED1	0.956099	1.63383e-06	0.0381744	0.198	0.126
OXNAD1	0.955731	7.33993e-14	1.71498e-09	0.299	0.168
IGF2R	0.951808	1.99778e-22	4.66781e-18	0.457	0.272
PCAT1	0.951229	9.2519e-09	0.000216171	0.168	0.088
RNF168	0.950404	7.94614e-09	0.000185662	0.262	0.167
HIVEP3	0.949566	3.03332e-27	7.08735e-23	0.568	0.35
EVA1C	0.949342	2.09629e-07	0.00489798	0.211	0.131
S100PBP	0.949056	7.50312e-09	0.00017531	0.301	0.206
TNFAIP8	0.947575	3.48782e-28	8.14928e-24	0.586	0.364
OFD1	0.943951	1.63877e-11	3.82899e-07	0.264	0.152
RASA2	0.942633	5.16832e-27	1.20758e-22	0.651	0.474
MBNL1	0.936864	1.55966e-62	3.64414e-58	0.94	0.828
KAT2B	0.933837	1.9926e-12	4.65571e-08	0.382	0.255
LCLAT1	0.932172	2.80746e-10	6.55964e-06	0.223	0.125
TG	0.93149	1.48625e-06	0.0347263	0.271	0.192
ATOSA	0.92966	9.02448e-10	2.10857e-05	0.34	0.236
LINC01684	0.928994	1.90828e-09	4.4587e-05	0.276	0.177
MFSD6	0.926097	5.90209e-11	1.37902e-06	0.253	0.146
RAB8B	0.924239	9.8803e-11	2.30853e-06	0.391	0.281
STRN	0.922819	1.48997e-09	3.4813e-05	0.324	0.222
GPHN	0.919111	3.18017e-08	0.000743047	0.326	0.231
XKR6	0.918815	1.49851e-13	3.50126e-09	0.368	0.233
FGD3	0.918115	2.85757e-12	6.67672e-08	0.411	0.285
GCH1	0.914559	4.26591e-08	0.000996729	0.143	0.073
FUT8	0.913415	2.02351e-13	4.72793e-09	0.343	0.209
INTS6	0.913359	3.2108e-11	7.50204e-07	0.297	0.181
TAP2	0.912191	8.92746e-08	0.0020859	0.166	0.092
NOL4L	0.91189	1.28816e-09	3.00979e-05	0.234	0.135
SAMD9	0.910491	1.83413e-07	0.00428544	0.161	0.09
ARHGEF1	0.910159	1.2477e-11	2.91526e-07	0.379	0.254
XYLT1	0.908933	3.16127e-14	7.3863e-10	0.395	0.246
EYA3	0.907899	4.24244e-12	9.91245e-08	0.375	0.253
NFATC3	0.905052	6.14497e-20	1.43577e-15	0.611	0.466
AMMECR1	0.903669	7.28154e-09	0.000170133	0.179	0.097
MPHOSPH9	0.902936	6.76343e-13	1.58028e-08	0.271	0.151
TPM4	0.898523	2.76146e-09	6.45215e-05	0.241	0.147
PPP2R5A	0.89633	3.1994e-08	0.000747539	0.32	0.225
DNAJB14	0.885463	1.09095e-13	2.54901e-09	0.411	0.284
PDE7A	0.884859	4.43794e-27	1.03692e-22	0.552	0.329
HIVEP2	0.884565	1.8154e-12	4.24167e-08	0.345	0.214
CAMK2D	0.880517	1.07891e-19	2.52088e-15	0.543	0.374
STAT5B	0.878072	2.0523e-15	4.79521e-11	0.407	0.257
YWHAZ	0.877174	3.38917e-13	7.9188e-09	0.389	0.258
CRYBG1	0.876462	8.20314e-07	0.0191666	0.267	0.185
ARHGDIB	0.868533	2.95912e-08	0.000691399	0.292	0.197
MBD5	0.868391	4.84911e-19	1.13299e-14	0.6	0.45
CDC42SE2	0.867988	5.51658e-37	1.28895e-32	0.768	0.555
RFFL	0.866675	9.71405e-13	2.26969e-08	0.391	0.262
CLEC2D	0.86621	1.20838e-21	2.82337e-17	0.616	0.454
R3HDM1	0.864562	3.60542e-10	8.42407e-06	0.384	0.277
MAPKAPK2	0.862793	1.31979e-06	0.0308369	0.163	0.097
STIM1	0.860732	5.70433e-19	1.33282e-14	0.54	0.372
IKZF1	0.858663	1.03229e-30	2.41196e-26	0.736	0.522
TTC39C	0.852734	4.2925e-21	1.00294e-16	0.398	0.217
ITCH	0.844382	2.94432e-17	6.87939e-13	0.554	0.405
LAX1	0.840515	7.76057e-14	1.81326e-09	0.11	0.038
MTFR1	0.837391	1.46715e-06	0.0342799	0.262	0.182
GALNT10	0.83487	2.63516e-13	6.15705e-09	0.414	0.276
MSN	0.833872	3.60555e-11	8.42437e-07	0.411	0.292
JAZF1	0.83244	1.71399e-17	4.00473e-13	0.616	0.46
RNF38	0.828301	3.82398e-09	8.93473e-05	0.464	0.37
TPR	0.828015	1.0791e-11	2.52132e-07	0.37	0.246
STIM2	0.825161	1.06194e-15	2.48123e-11	0.46	0.311
URI1	0.824941	3.50683e-07	0.00819371	0.326	0.236
ENSA	0.823572	8.91075e-07	0.02082	0.269	0.187
GLS	0.822041	6.10717e-14	1.42694e-09	0.547	0.417
RSU1	0.819019	2.04677e-07	0.00478229	0.294	0.209
PHACTR2	0.813432	1.7231e-12	4.02602e-08	0.462	0.335
MT-CO2	0.811611	2.06963e-14	4.83568e-10	0.421	0.268
SYNRG	0.810863	5.68688e-17	1.32874e-12	0.51	0.362
IL7R	0.809875	8.24293e-08	0.00192596	0.143	0.073
MAN1A2	0.808074	2.48628e-12	5.80918e-08	0.382	0.254
PIK3CD	0.804169	1.69665e-12	3.96422e-08	0.51	0.383
B4GALT5	0.803683	9.01986e-09	0.000210749	0.255	0.159
HIP1	0.800934	5.46475e-07	0.0127684	0.28	0.197
PCNX2	0.798997	4.53734e-18	1.06015e-13	0.513	0.334
TRAPPC10	0.796284	1.49201e-12	3.48608e-08	0.428	0.297
BCL2	0.794904	1.26823e-17	2.96321e-13	0.575	0.405
CHIC2	0.794829	1.63231e-07	0.00381389	0.356	0.269
SRPK2	0.792826	3.81763e-19	8.9199e-15	0.602	0.433
ARID4B	0.788075	2.08323e-19	4.86746e-15	0.616	0.477
LPXN	0.787861	1.5472e-06	0.0361503	0.276	0.194
NEK7	0.786994	4.47522e-10	1.04563e-05	0.506	0.408
HELB	0.78641	2.65069e-07	0.00619333	0.214	0.133
MACF1	0.785752	8.18961e-25	1.9135e-20	0.752	0.614
SUCLG2	0.784661	8.51794e-15	1.99022e-10	0.547	0.424
ATF7IP2	0.782705	2.04504e-06	0.0477824	0.246	0.166
TMEM161B	0.78211	4.42842e-07	0.010347	0.237	0.153
PCGF3-AS1	0.777873	6.38525e-07	0.0149191	0.241	0.16
VWA8	0.772951	4.18803e-11	9.78534e-07	0.405	0.286
RPS19	0.772814	1.08834e-06	0.025429	0.184	0.111
RNGTT	0.769356	2.30022e-11	5.37447e-07	0.409	0.285
MT-CYB	0.767762	8.48002e-11	1.98136e-06	0.317	0.197
ZDHHC20	0.76511	4.0747e-12	9.52054e-08	0.409	0.277
MIATNB	0.754954	3.31119e-07	0.00773659	0.26	0.173
TSPAN14	0.754588	6.23608e-07	0.0145706	0.329	0.243
DENND1B	0.751384	3.39337e-12	7.92862e-08	0.51	0.391
FBXW4	0.746336	1.09994e-08	0.000257	0.333	0.228
ZCCHC7	0.744457	4.31405e-14	1.00798e-09	0.595	0.446
RPRD2	0.733141	4.66157e-07	0.0108918	0.368	0.281
UTRN	0.732246	7.94663e-31	1.85673e-26	0.844	0.699
EMB	0.732243	5.34279e-12	1.24834e-07	0.487	0.358
STK4	0.727572	4.60561e-16	1.0761e-11	0.607	0.469
ZC3HAV1	0.723757	1.23512e-08	0.000288587	0.411	0.304
TNIK	0.722736	6.80957e-18	1.59106e-13	0.354	0.188
STAU2	0.721528	1.28495e-10	3.00229e-06	0.478	0.371
TASOR2	0.719218	6.93081e-07	0.0161938	0.372	0.288
GPRIN3	0.716272	9.83139e-13	2.2971e-08	0.462	0.324
PDCD4	0.711412	2.91829e-10	6.81859e-06	0.414	0.299
ATP11B	0.709673	2.56254e-11	5.98738e-07	0.471	0.349
UMAD1	0.708689	1.27608e-07	0.00298156	0.389	0.292
PCNX1	0.696457	6.27322e-23	1.46574e-18	0.655	0.452
NFAT5	0.692345	1.78472e-14	4.17e-10	0.54	0.407
INPP4A	0.692073	2.00612e-08	0.000468731	0.48	0.388
LITAF	0.68887	1.33008e-18	3.10773e-14	0.428	0.255
LYST	0.688435	2.82014e-13	6.58925e-09	0.605	0.49
SP100	0.68459	1.29805e-22	3.0329e-18	0.724	0.566
CAMKMT	0.675815	1.39954e-07	0.00327003	0.407	0.306
HLA-E	0.674429	1.8265e-08	0.000426762	0.437	0.336
KMT2A	0.671853	3.28578e-09	7.67723e-05	0.428	0.322
RAPGEF1	0.668599	3.09494e-11	7.23132e-07	0.616	0.518
MYO1F	0.66759	1.55014e-18	3.6219e-14	0.701	0.561
GBF1	0.660102	4.0645e-08	0.000949671	0.393	0.296
GATAD2B	0.657096	9.80432e-12	2.29078e-07	0.515	0.399
IFNG-AS1	0.656442	7.67094e-22	1.79232e-17	0.189	0.067
SH3KBP1	0.655126	6.61521e-16	1.54564e-11	0.657	0.51
FAM172A	0.654973	4.23022e-17	9.88392e-13	0.685	0.55
RSF1	0.654843	1.21386e-06	0.0283619	0.434	0.356
CD53	0.651295	3.92175e-08	0.000916318	0.448	0.361
MT-ND4	0.648439	3.53023e-08	0.000824837	0.278	0.182
ANKRD44	0.647816	1.63812e-25	3.82746e-21	0.848	0.725
MALAT1	0.64766	2.98918e-51	6.98421e-47	1	0.997
PPP2R5E	0.646374	9.44774e-07	0.0220747	0.389	0.309
ID2	0.645754	7.58215e-07	0.0177157	0.184	0.109
SLA	0.642704	1.78651e-07	0.00417418	0.416	0.327
ASH1L	0.628727	5.28052e-17	1.23379e-12	0.733	0.608
PCM1	0.62717	9.90407e-12	2.31409e-07	0.589	0.472
PACS1	0.625873	1.21102e-12	2.82955e-08	0.582	0.456
UBAC2	0.623957	1.78273e-11	4.16534e-07	0.589	0.484
CELF2	0.619094	6.55109e-24	1.53066e-19	0.869	0.778
IFI16	0.614814	6.78205e-10	1.58463e-05	0.561	0.446
FBXW7	0.610127	1.5576e-13	3.63934e-09	0.538	0.401
SMYD3	0.607964	7.26597e-17	1.69769e-12	0.657	0.494
SNHG14	0.606058	9.28496e-08	0.00216943	0.457	0.361
HERC4	0.603834	1.9807e-16	4.62791e-12	0.655	0.518
MAPK1	0.60224	5.84248e-08	0.00136509	0.471	0.377
RAPGEF6	0.601952	1.1594e-06	0.0270894	0.476	0.406
PCED1B	0.598718	1.5563e-07	0.00363629	0.506	0.414
BBX	0.597533	7.91871e-08	0.00185021	0.453	0.361
GLG1	0.596825	1.07066e-09	2.50159e-05	0.49	0.383
KAT6A	0.595646	1.75535e-08	0.000410138	0.538	0.438
PRRC2C	0.594625	2.03564e-12	4.75626e-08	0.598	0.478
FAM107B	0.59236	2.32429e-07	0.00543071	0.322	0.228
CAMK4	0.591058	4.04775e-14	9.45757e-10	0.202	0.091
SIK3	0.589576	8.46487e-13	1.97782e-08	0.634	0.508
TAF15	0.588949	3.62088e-07	0.00846018	0.444	0.365
LCP2	0.584752	4.79357e-13	1.12002e-08	0.644	0.512
SOS1	0.578373	7.30657e-10	1.70718e-05	0.554	0.459
ATR	0.570638	2.2424e-07	0.00523938	0.439	0.341
XRN1	0.563296	1.33741e-10	3.12486e-06	0.563	0.451
DOCK10	0.562218	3.05154e-18	7.12993e-14	0.768	0.587
ARHGAP15	0.559908	2.23848e-34	5.23021e-30	0.922	0.771
NCOA1	0.554795	1.29346e-07	0.00302217	0.625	0.556
CHST11	0.554649	1.01597e-19	2.37382e-15	0.828	0.706
AGTPBP1	0.553165	3.07609e-08	0.000718729	0.51	0.412
OGT	0.552132	1.07042e-09	2.50103e-05	0.49	0.366
SMARCA2	0.548185	1.94898e-08	0.000455378	0.533	0.438
CEMIP2	0.54375	1.04779e-06	0.0244817	0.347	0.254
FRYL	0.525392	1.09572e-08	0.000256014	0.54	0.458
AAK1	0.511079	4.25602e-10	9.9442e-06	0.674	0.572
ANKRD11	0.498708	1.26575e-08	0.000295744	0.63	0.557
GSE1	0.498161	3.03504e-07	0.00709137	0.32	0.224
RICTOR	0.495341	2.23242e-07	0.00521606	0.497	0.413
KANSL1	0.494438	1.51524e-13	3.54037e-09	0.722	0.604
NCOR1	0.490765	4.85618e-08	0.00113465	0.556	0.471
CYTH1	0.490607	2.04256e-06	0.0477244	0.602	0.52
R3HDM2	0.489909	1.29509e-10	3.02599e-06	0.582	0.476
ZBTB20	0.475309	1.6915e-12	3.9522e-08	0.823	0.724
TNRC6B	0.474674	9.01613e-11	2.10662e-06	0.745	0.668
FBXL17	0.472897	7.37392e-10	1.72292e-05	0.625	0.508
EML4	0.463134	1.983e-10	4.63328e-06	0.582	0.456
IPCEF1	0.455716	1.00575e-11	2.34995e-07	0.313	0.182
RPS6KA3	0.454934	4.3332e-07	0.0101245	0.54	0.446
TMEM131L	0.448073	4.73353e-08	0.00110599	0.405	0.289
MT-CO3	0.446006	1.48304e-06	0.0346513	0.391	0.296
ARHGAP25	0.439805	2.6457e-07	0.00618167	0.584	0.488
RESF1	0.438248	9.11413e-09	0.000212952	0.48	0.381
CFLAR	0.422035	2.09446e-08	0.000489371	0.591	0.511
IQGAP2	0.419535	7.88176e-15	1.84157e-10	0.772	0.617
NCOA2	0.416439	9.66191e-08	0.00225751	0.662	0.553
PREX1	0.410969	1.84966e-06	0.0432174	0.582	0.512
BIRC6	0.392257	7.91809e-07	0.0185006	0.68	0.625
ZNF292	0.373465	1.6174e-06	0.0377906	0.536	0.448
ATXN1	0.359719	1.27114e-10	2.97002e-06	0.747	0.674
LINC-PINT	0.33283	1.2596e-08	0.000294305	0.717	0.597
MT-ND3	0.315856	3.52278e-08	0.000823098	0.455	0.33
STK17B	0.288219	4.71395e-08	0.00110141	0.448	0.328
SFMBT2	0.264057	2.85249e-07	0.00666484	0.655	0.562

## Sheet: NK
gene	avg_log2FC	p_val	p_val_adj	pct.1	pct.2
MLC1	6.18958	6.95749e-276	1.62562e-271	0.118	0.002
GNLY	6.17525	0	0	0.649	0.014
KLRF1	6.04648	0	0	0.59	0.018
LEXM	5.76664	4.87929e-251	1.14005e-246	0.109	0.002
RNF165	5.72525	0	0	0.301	0.007
S1PR5	5.65372	3.11381e-250	7.27541e-246	0.103	0.002
SLCO4C1	5.64362	0	0	0.258	0.005
MYOM2	5.51766	3.39077e-187	7.92253e-183	0.105	0.003
NMUR1	5.41036	6.92151e-263	1.61721e-258	0.111	0.002
GZMB	5.37862	0	0	0.232	0.007
SPON2	5.34157	0	0	0.43	0.025
PRF1	5.33475	0	0	0.437	0.014
SH2D1B	5.26049	0	0	0.194	0.006
NKG7	5.1896	0	0	0.399	0.015
KLRC1	5.1871	0	0	0.249	0.008
NCR1	5.18074	0	0	0.404	0.017
KLRC3	5.1193	0	0	0.216	0.008
KLRD1	5.09899	0	0	0.749	0.035
NCAM1	4.78797	0	0	0.456	0.033
KLRC2	4.7217	0	0	0.277	0.011
CTSW	4.5705	0	0	0.271	0.01
LINC02384	4.54673	0	0	0.312	0.023
TRGC1	4.48014	5.76343e-271	1.34663e-266	0.179	0.008
IL2RB	4.36477	0	0	0.308	0.015
LINC01505	4.35702	1.20561e-194	2.81691e-190	0.22	0.019
IL18RAP	4.34961	0	0	0.297	0.014
TBX21	4.2489	0	0	0.236	0.011
ADGRG5	4.20725	0	0	0.434	0.027
GRIK4	4.16299	7.25681e-163	1.69555e-158	0.144	0.009
PDGFD	4.11925	0	0	0.482	0.037
LGR6	4.00221	2.03162e-127	4.74688e-123	0.107	0.006
LINC00299	3.9346	0	0	0.67	0.111
CD247	3.92476	0	0	0.921	0.126
PTGDR	3.8861	0	0	0.432	0.032
GZMM	3.88507	1.28935e-125	3.01256e-121	0.116	0.008
GZMH	3.86042	1.4345e-183	3.35171e-179	0.149	0.008
OSBPL5	3.83542	3.23846e-273	7.56667e-269	0.397	0.047
ADGRG1	3.78685	3.72941e-268	8.71376e-264	0.271	0.021
GZMA	3.77481	0	0	0.391	0.033
C1orf21	3.74718	0	0	0.45	0.051
MYBL1	3.66802	0	0	0.627	0.059
FCRL6	3.6644	1.415e-288	3.30615e-284	0.334	0.03
CST7	3.6611	3.4949e-176	8.16584e-172	0.173	0.013
FCRL3	3.66003	2.16992e-163	5.07001e-159	0.173	0.014
APBA2	3.65933	4.64358e-275	1.08497e-270	0.349	0.035
PLAC8	3.61031	0	0	0.504	0.053
PYHIN1	3.58583	0	0	0.723	0.085
CD160	3.57358	1.62093e-125	3.7873e-121	0.161	0.016
KLRK1	3.57081	0	0	0.517	0.045
KLRB1	3.54131	4.50974e-228	1.0537e-223	0.255	0.022
RGS3	3.51909	7.72701e-203	1.80542e-198	0.249	0.023
KLRC4	3.49072	1.0901e-204	2.54701e-200	0.242	0.022
TXK	3.46935	0	0	0.74	0.162
TGFBR3	3.43431	1.27991e-300	2.99052e-296	0.583	0.099
SAMD3	3.43029	0	0	0.784	0.093
NCALD	3.41456	0	0	0.688	0.098
MATK	3.40402	8.16377e-144	1.90746e-139	0.17	0.015
CEP78	3.4012	2.16592e-201	5.06066e-197	0.376	0.057
KLRK1-AS1	3.36918	7.81057e-264	1.82494e-259	0.36	0.038
CCL5	3.36633	2.687e-226	6.27817e-222	0.308	0.033
CD38	3.34761	1.42606e-192	3.33198e-188	0.384	0.062
CD244	3.34558	3.97951e-175	9.29813e-171	0.269	0.032
LINGO2	3.31578	3.51806e-173	8.21995e-169	0.301	0.041
ST8SIA6	3.29735	1.42515e-149	3.32987e-145	0.205	0.021
GK5	3.29196	3.05605e-152	7.14046e-148	0.378	0.075
SBK1	3.28669	7.74925e-108	1.81061e-103	0.113	0.009
SLFN13	3.28355	4.04352e-137	9.44768e-133	0.203	0.023
SLC4A4	3.26336	2.60747e-126	6.09235e-122	0.194	0.023
GFOD1	3.25041	8.60245e-187	2.00996e-182	0.456	0.09
ZAP70	3.21682	0	0	0.454	0.052
KCNQ5	3.20047	4.65388e-189	1.08738e-184	0.38	0.06
YES1	3.19497	9.83599e-178	2.29818e-173	0.382	0.065
MEX3C	3.19458	1.20418e-103	2.81357e-99	0.186	0.026
CD7	3.17552	3.11512e-94	7.27847e-90	0.14	0.016
C12orf75	3.15846	3.68529e-130	8.61067e-126	0.218	0.028
PITPNM2	3.13415	3.20301e-94	7.48383e-90	0.173	0.024
SLAMF7	3.09861	7.74011e-178	1.80848e-173	0.303	0.04
DTHD1	3.09665	2.35382e-281	5.4997e-277	0.371	0.038
FAM169A	3.05771	5.17479e-114	1.20909e-109	0.172	0.02
EOMES	3.0522	1.1607e-82	2.71198e-78	0.107	0.011
COLQ	2.97805	2.43533e-74	5.69014e-70	0.186	0.035
STAT4	2.96456	0	0	0.764	0.12
RGS9	2.95328	1.50597e-94	3.51869e-90	0.142	0.016
ZNF600	2.89796	1.52002e-94	3.55153e-90	0.245	0.047
ZFPM1	2.89751	1.25868e-71	2.94091e-67	0.137	0.02
ELOVL6	2.88879	2.33176e-149	5.44817e-145	0.253	0.033
ABCB1	2.83959	8.3928e-174	1.96098e-169	0.273	0.033
SH2D2A	2.83284	6.13774e-73	1.43408e-68	0.116	0.014
PTGER2	2.82	1.11829e-49	2.61288e-45	0.1	0.015
MCTP2	2.78942	0	0	0.812	0.154
LINC00861	2.78512	8.35666e-266	1.95253e-261	0.522	0.081
TRGC2	2.7816	8.5152e-100	1.98958e-95	0.168	0.021
PLCXD2	2.71747	3.27132e-70	7.64343e-66	0.146	0.023
RNF43	2.69891	2.20903e-58	5.16139e-54	0.127	0.021
HSH2D	2.69779	1.17438e-164	2.74393e-160	0.315	0.046
TSPOAP1	2.69648	5.89271e-56	1.37683e-51	0.114	0.017
SIDT1	2.67167	3.39429e-214	7.93075e-210	0.482	0.084
PRSS23	2.66999	5.90175e-64	1.37894e-59	0.186	0.039
LINC01871	2.65453	1.79681e-62	4.19825e-58	0.118	0.017
RRAS2	2.64732	2.95559e-106	6.90574e-102	0.306	0.065
C11orf21	2.644	2.29525e-59	5.36285e-55	0.125	0.02
IL2RG	2.63649	1.05745e-117	2.47073e-113	0.244	0.038
FAM117A	2.62764	1.10576e-137	2.58361e-133	0.325	0.058
PLCB1	2.62328	3.99223e-249	9.32786e-245	0.651	0.143
LINC02964	2.61855	4.95485e-215	1.1577e-210	0.491	0.086
LLGL2	2.60546	3.43612e-115	8.0285e-111	0.264	0.045
SYNJ2	2.5776	2.83036e-41	6.61313e-37	0.109	0.021
RUNX3	2.5749	8.62592e-195	2.01545e-190	0.454	0.082
STK39	2.57442	1.71418e-249	4.00518e-245	0.668	0.15
TTC38	2.56885	3.60055e-88	8.41269e-84	0.304	0.075
SLC14A1	2.56746	8.7796e-103	2.05135e-98	0.212	0.033
APOBEC3G	2.54997	4.8038e-67	1.12241e-62	0.207	0.045
CCL4	2.53679	3.33875e-74	7.80098e-70	0.166	0.027
PRKCH	2.53596	5.70975e-287	1.33408e-282	0.908	0.301
NHERF1	2.53559	2.95725e-96	6.9096e-92	0.262	0.052
SLC44A2	2.50659	2.98885e-117	6.98344e-113	0.31	0.061
TSPOAP1-AS1	2.50506	2.42539e-140	5.66693e-136	0.465	0.116
ARL4C	2.49384	4.44688e-97	1.03901e-92	0.293	0.064
NLRC3	2.49148	3.06e-175	7.14968e-171	0.386	0.064
SYTL1	2.48277	1.09389e-98	2.55588e-94	0.22	0.036
USP28	2.47131	1.53706e-67	3.59134e-63	0.26	0.068
SLFN12L	2.46698	0	0	0.751	0.129
MIB2	2.44677	1.22031e-34	2.85126e-30	0.114	0.026
SPN	2.44308	6.33701e-86	1.48064e-81	0.214	0.039
ZNF827	2.41986	4.31244e-84	1.0076e-79	0.205	0.036
ITGAL	2.41901	1.83157e-244	4.27947e-240	0.718	0.177
ADAM8	2.41822	3.71668e-53	8.68402e-49	0.148	0.029
DOK6	2.41778	7.49952e-66	1.75226e-61	0.253	0.065
FYN	2.40477	2.26317e-266	5.28789e-262	0.843	0.236
RNF144A	2.40244	1.8555e-35	4.33537e-31	0.125	0.03
TSPAN32	2.39982	2.88916e-92	6.75053e-88	0.258	0.052
CYFIP2	2.39747	1.61438e-206	3.77201e-202	0.531	0.105
SNHG22	2.39494	3.47312e-54	8.11495e-50	0.185	0.043
CD226	2.38027	5.10365e-138	1.19247e-133	0.456	0.111
TBC1D31	2.36144	1.42014e-95	3.31815e-91	0.323	0.078
PPP1R16B	2.34929	9.85724e-165	2.30314e-160	0.419	0.079
TSEN54	2.34769	1.42836e-57	3.33736e-53	0.181	0.039
SYNE1	2.34687	5.12404e-175	1.19723e-170	0.79	0.345
YPEL1	2.33944	6.79208e-89	1.58697e-84	0.303	0.073
STK26	2.33928	3.59052e-44	8.38925e-40	0.159	0.038
LDB2	2.33818	5.22239e-35	1.22021e-30	0.186	0.059
IKZF3	2.32911	2.77639e-209	6.48704e-205	0.517	0.097
OPTN	2.30691	2.15551e-42	5.03635e-38	0.177	0.048
CARD11	2.30288	4.45941e-206	1.04194e-201	0.718	0.204
SYNE2	2.29712	1.44499e-241	3.37622e-237	0.732	0.18
KIF21A	2.27534	3.85541e-53	9.00817e-49	0.172	0.038
TRG-AS1	2.27497	1.11153e-134	2.59709e-130	0.509	0.143
RORA-AS1	2.2717	2.87131e-131	6.70881e-127	0.458	0.115
PRR5L	2.24734	2.41929e-86	5.65268e-82	0.354	0.099
CD96	2.24688	1.85507e-256	4.33437e-252	0.635	0.119
PTPRCAP	2.24676	6.39633e-42	1.4945e-37	0.133	0.029
SLC38A1	2.21983	2.7513e-193	6.4284e-189	0.511	0.1
IFITM1	2.20864	3.52975e-35	8.24727e-31	0.113	0.025
TBC1D10C	2.20389	1.49178e-79	3.48554e-75	0.249	0.054
JAKMIP2	2.20357	4.06312e-127	9.49348e-123	0.358	0.073
CHST12	2.20115	5.51639e-74	1.28891e-69	0.266	0.065
TENM1	2.1956	1.40789e-85	3.28954e-81	0.227	0.043
SCML4	2.18644	8.4301e-162	1.96969e-157	0.423	0.081
MMP25-AS1	2.18488	2.89879e-78	6.77301e-74	0.229	0.047
KLF12	2.18167	7.84285e-191	1.83248e-186	0.657	0.176
TOX	2.18126	1.55127e-234	3.62455e-230	0.681	0.159
LPCAT1	2.18114	6.09291e-57	1.42361e-52	0.231	0.062
SH2D1A	2.17951	1.1066e-91	2.58556e-87	0.231	0.042
HMGN4	2.17795	5.77154e-13	1.34852e-08	0.101	0.04
ZNF831	2.16695	8.45236e-116	1.97489e-111	0.33	0.067
SKAP1-AS1	2.16418	1.40204e-84	3.27587e-80	0.26	0.055
ZNF507	2.16261	3.15724e-26	7.37689e-22	0.101	0.026
SKAP1-AS2	2.15538	1.98173e-77	4.6303e-73	0.218	0.043
CCDC88C	2.15389	2.14244e-176	5.0058e-172	0.568	0.137
PRKCQ	2.15225	5.2527e-161	1.22729e-156	0.561	0.143
ATP8A1	2.15043	3.36855e-153	7.87063e-149	0.589	0.17
CX3CR1	2.14992	6.43021e-105	1.50242e-100	0.354	0.085
SKAP1	2.14703	0	0	0.913	0.223
PTPN4	2.13815	3.53799e-148	8.26651e-144	0.609	0.19
ZBP1	2.12785	1.97828e-37	4.62225e-33	0.153	0.04
LINC00944	2.12399	1.49092e-31	3.48353e-27	0.101	0.022
SLA2	2.12129	1.8192e-67	4.25056e-63	0.17	0.031
MYO1G	2.11635	6.23476e-70	1.45675e-65	0.258	0.064
CD300A	2.10861	7.46929e-61	1.7452e-56	0.297	0.092
SATB1-AS1	2.10135	9.77739e-58	2.28449e-53	0.19	0.043
GP6	2.09837	7.29091e-38	1.70352e-33	0.138	0.034
OTUD7B	2.07586	4.10906e-23	9.60081e-19	0.105	0.03
PARP15	2.07259	8.65209e-90	2.02156e-85	0.4	0.119
GALNT3	2.06415	6.33567e-45	1.48033e-40	0.157	0.037
PPP5C	2.06386	4.08738e-28	9.55017e-24	0.153	0.049
BCR	2.04951	5.82616e-31	1.36128e-26	0.177	0.058
ABHD17A	2.04804	2.08843e-61	4.87961e-57	0.268	0.075
RAP1GAP2	2.03651	4.13412e-98	9.65937e-94	0.622	0.289
EML2	2.03215	2.41607e-30	5.64516e-26	0.155	0.047
ZNF595	2.03133	1.65948e-16	3.87739e-12	0.116	0.043
SYTL2	2.02997	3.31181e-99	7.73805e-95	0.325	0.073
NME8	2.01551	3.41237e-34	7.97301e-30	0.19	0.062
SUN2	2.00667	8.0264e-75	1.87537e-70	0.358	0.11
PPP2R2B	2.00073	7.15711e-132	1.67226e-127	0.528	0.149
GPR174	1.99974	8.39587e-87	1.96169e-82	0.258	0.053
CCDC69	1.99553	3.32172e-61	7.76121e-57	0.266	0.074
TES	1.98704	8.42057e-58	1.96747e-53	0.315	0.106
GP6-AS1	1.97847	5.60071e-38	1.30861e-33	0.172	0.049
LBH	1.96358	5.13872e-32	1.20066e-27	0.101	0.022
FLNA	1.9598	8.46538e-45	1.97794e-40	0.229	0.071
AXIN1	1.95651	5.48256e-49	1.281e-44	0.256	0.082
ESR2	1.95554	6.75103e-73	1.57738e-68	0.264	0.064
LY9	1.9518	1.00327e-46	2.34415e-42	0.177	0.044
FAM3C	1.94875	8.69982e-18	2.03271e-13	0.164	0.071
RAB27A	1.9409	1.82617e-94	4.26685e-90	0.439	0.134
SLC25A42	1.93648	1.65746e-30	3.87265e-26	0.155	0.047
HEG1	1.93219	9.32607e-51	2.17904e-46	0.266	0.085
IKZF2	1.92242	1.80668e-53	4.2213e-49	0.341	0.127
FCGR3A	1.90872	1.24935e-36	2.91911e-32	0.244	0.09
PITPNC1	1.9013	5.13412e-161	1.19959e-156	0.81	0.343
PAXX	1.89969	1.79056e-39	4.18364e-35	0.199	0.061
SLAMF6	1.88976	1.20637e-96	2.81868e-92	0.327	0.075
LCK	1.88896	9.76653e-105	2.28195e-100	0.328	0.07
SSBP3	1.88655	9.19005e-33	2.14726e-28	0.273	0.116
SNTB1	1.87072	5.0231e-81	1.17365e-76	0.478	0.174
CDKL1	1.86606	4.97085e-15	1.16144e-10	0.127	0.052
ARPC5L	1.86098	8.98559e-26	2.09948e-21	0.138	0.044
DENND2D	1.85239	2.08856e-63	4.87991e-59	0.306	0.093
TNRC6C	1.85148	1.86492e-85	4.35739e-81	0.439	0.144
TAP1	1.84871	4.60132e-30	1.0751e-25	0.177	0.059
DUOX1	1.84711	9.64303e-23	2.25309e-18	0.153	0.056
JAKMIP1	1.83153	2.15718e-48	5.04026e-44	0.172	0.04
CBLB	1.83138	7.94892e-104	1.85726e-99	0.72	0.361
KLHDC4	1.82632	6.22138e-44	1.45362e-39	0.292	0.108
PPIB	1.82629	3.56107e-16	8.32043e-12	0.116	0.043
PTPN22	1.82555	1.84168e-80	4.30309e-76	0.467	0.168
BTN3A2	1.82429	1.84901e-36	4.32021e-32	0.19	0.059
PPP1R13B	1.82042	1.16384e-24	2.7193e-20	0.131	0.041
PIM1	1.818	3.03841e-17	7.09925e-13	0.135	0.052
SLFN5	1.80568	3.65646e-86	8.54333e-82	0.45	0.148
CRACR2A	1.7951	2.32895e-49	5.44159e-45	0.304	0.107
FUT11	1.79229	7.69313e-15	1.7975e-10	0.107	0.04
SPATA13	1.7735	1.35815e-65	3.17332e-61	0.387	0.136
HMOX2	1.77181	5.32955e-30	1.24525e-25	0.208	0.077
IL27RA	1.77098	1.2448e-29	2.90848e-25	0.148	0.044
ARHGEF3	1.76938	2.89075e-111	6.75425e-107	0.675	0.285
ANXA6	1.76469	7.99539e-37	1.86812e-32	0.207	0.067
LINC01138	1.7638	1.58438e-88	3.7019e-84	0.456	0.15
NOL4L	1.7632	9.86594e-71	2.30518e-66	0.389	0.13
SYTL3	1.7597	3.25304e-117	7.60073e-113	0.563	0.182
STK17A	1.75876	1.64084e-87	3.83382e-83	0.52	0.195
ETS1	1.75572	2.62785e-166	6.13997e-162	0.577	0.139
DIAPH1-AS1	1.74878	9.50555e-15	2.22097e-10	0.105	0.039
MIR181A2HG	1.7476	2.84224e-20	6.64089e-16	0.173	0.072
ADCY9	1.74195	1.80201e-27	4.21039e-23	0.194	0.072
ISG20	1.74058	1.03334e-27	2.41441e-23	0.14	0.042
ATP2A3	1.73248	9.15612e-59	2.13933e-54	0.258	0.07
LINC01278	1.72952	9.61563e-48	2.24669e-43	0.399	0.178
TTC39B	1.72061	1.00935e-55	2.35835e-51	0.301	0.097
PXN	1.71747	7.72009e-28	1.8038e-23	0.271	0.123
ATP2B4	1.70204	1.64163e-63	3.83567e-59	0.452	0.185
ZNF737	1.69966	7.5893e-14	1.77324e-09	0.114	0.046
ADD3	1.69919	5.6863e-62	1.3286e-57	0.463	0.198
RNF125	1.69695	1.73389e-87	4.05124e-83	0.535	0.209
CYTOR	1.69676	1.25093e-45	2.92281e-41	0.24	0.074
TFDP2	1.69588	3.87913e-57	9.06358e-53	0.467	0.212
HLA-A	1.69538	6.61273e-63	1.54507e-58	0.522	0.241
CENPK	1.69434	9.69736e-27	2.26579e-22	0.131	0.039
SLC16A6	1.69065	4.17642e-31	9.75821e-27	0.177	0.058
EVA1C	1.68606	4.86895e-29	1.13763e-24	0.286	0.128
RDH13	1.67904	1.94305e-21	4.53993e-17	0.148	0.054
HISLA	1.6749	8.55362e-15	1.99855e-10	0.125	0.051
HS3ST3B1	1.67489	5.5172e-17	1.28909e-12	0.101	0.034
ZNF626	1.67143	6.17739e-15	1.44335e-10	0.138	0.059
CHIC1	1.67124	1.23858e-23	2.89395e-19	0.161	0.058
ACAP1	1.6644	6.87413e-67	1.60614e-62	0.319	0.094
TBPL1	1.66393	1.31496e-11	3.07241e-07	0.116	0.052
P2RY8	1.65806	2.58755e-17	6.04581e-13	0.142	0.057
EFHD2	1.65537	1.37774e-57	3.21909e-53	0.334	0.114
PTPN7	1.65477	9.36919e-43	2.18911e-38	0.244	0.08
RORA	1.65457	6.15297e-115	1.43764e-110	0.592	0.202
HLA-C	1.65298	1.68347e-65	3.93343e-61	0.511	0.227
BIN2	1.63991	4.57603e-83	1.06919e-78	0.559	0.237
PCSK7	1.63645	2.10928e-50	4.92834e-46	0.435	0.201
TMEM156	1.63259	7.53089e-49	1.75959e-44	0.238	0.07
LINC02968	1.62966	1.19263e-21	2.78657e-17	0.101	0.029
OXCT1	1.62882	1.29089e-24	3.01616e-20	0.146	0.048
PAFAH2	1.62713	1.16044e-21	2.71136e-17	0.135	0.046
RASAL3	1.614	9.9984e-38	2.33613e-33	0.245	0.087
PAM	1.61334	2.8669e-72	6.69851e-68	0.504	0.208
RNF126	1.61274	1.97679e-12	4.61876e-08	0.101	0.041
ATP10A	1.61052	3.58392e-47	8.37383e-43	0.351	0.139
AGK	1.60411	9.56424e-33	2.23468e-28	0.299	0.133
SPAG1	1.60051	6.71914e-17	1.56993e-12	0.168	0.074
CASP8	1.59731	2.7006e-65	6.30995e-61	0.513	0.227
GOLGA8B	1.59519	1.20852e-45	2.8237e-41	0.273	0.092
ESYT2	1.59416	1.3876e-48	3.24214e-44	0.437	0.206
CD48	1.59315	3.11157e-43	7.27018e-39	0.249	0.082
FCMR	1.58961	2.62528e-22	6.13397e-18	0.113	0.033
KIF21B	1.58916	1.28026e-22	2.99133e-18	0.153	0.055
MLLT3	1.58851	2.53321e-46	5.91884e-42	0.312	0.114
DHRS7	1.58831	5.20356e-12	1.21581e-07	0.124	0.056
IGFBP7	1.5766	2.97469e-30	6.95035e-26	0.24	0.096
RAB29	1.57492	5.55192e-22	1.29721e-17	0.164	0.062
GPR141	1.5729	3.90101e-60	9.1147e-56	0.554	0.275
LMAN2	1.57275	1.12438e-09	2.6271e-05	0.101	0.046
NUCB2	1.5676	1.51828e-16	3.54747e-12	0.129	0.05
ITK	1.56671	2.98606e-116	6.97692e-112	0.426	0.102
NUP210	1.5613	5.49686e-52	1.28434e-47	0.323	0.112
SH2D3C	1.56075	1.73428e-41	4.05214e-37	0.268	0.094
TMC8	1.56049	2.43889e-77	5.69847e-73	0.498	0.188
EIF4E3	1.5581	5.417e-52	1.26568e-47	0.277	0.086
JADE1	1.55622	1.61117e-16	3.76449e-12	0.166	0.073
TPD52	1.55154	1.48863e-52	3.47818e-48	0.273	0.084
MT-ND6	1.55021	3.4833e-13	8.13874e-09	0.133	0.059
GIMAP7	1.54956	3.42386e-30	7.99985e-26	0.203	0.073
IL21R	1.54511	8.04459e-26	1.87962e-21	0.14	0.044
SP140	1.54109	2.45583e-52	5.73805e-48	0.395	0.159
PPP3CC	1.53722	5.50769e-78	1.28687e-73	0.655	0.345
TBC1D19	1.53514	9.41372e-20	2.19952e-15	0.179	0.076
SLC16A7	1.53441	5.63513e-55	1.31665e-50	0.423	0.174
ZNF718	1.53308	6.43417e-24	1.50334e-19	0.293	0.151
PCED1B-AS1	1.53149	1.06071e-34	2.47835e-30	0.256	0.098
IRF1-AS1	1.53004	1.33908e-53	3.12876e-49	0.507	0.249
ZFYVE28	1.52819	5.28959e-60	1.23591e-55	0.378	0.135
IL12RB2	1.51936	2.2016e-14	5.14404e-10	0.208	0.11
LINC02100	1.51703	4.92728e-21	1.15126e-16	0.173	0.069
BTN3A1	1.51171	2.51525e-39	5.87689e-35	0.334	0.142
LNPEP	1.50933	5.8659e-62	1.37057e-57	0.546	0.267
HLA-B	1.50344	1.01294e-73	2.36673e-69	0.659	0.346
SIGIRR	1.50105	2.61349e-22	6.10642e-18	0.161	0.059
HELLS	1.50052	8.93076e-13	2.08667e-08	0.1	0.039
KLF13	1.49949	6.22393e-38	1.45422e-33	0.299	0.121
PTPN12	1.49656	5.17377e-47	1.20885e-42	0.552	0.317
ACTN4	1.48939	5.19496e-31	1.2138e-26	0.256	0.105
HLA-F	1.48889	9.04743e-45	2.11393e-40	0.351	0.143
TNIK	1.48777	1.6546e-146	3.86597e-142	0.624	0.179
GMCL1	1.48726	7.18266e-17	1.67823e-12	0.148	0.061
BUB3	1.48626	8.61555e-13	2.01302e-08	0.122	0.053
RASA3	1.47999	2.27584e-70	5.3175e-66	0.57	0.267
BLM	1.47852	1.51771e-15	3.54612e-11	0.105	0.038
PIP4K2A	1.47832	1.52213e-122	3.55647e-118	0.871	0.539
TSPAN5	1.47339	8.62647e-43	2.01557e-38	0.295	0.109
FKBP11	1.47185	4.16862e-14	9.73999e-10	0.114	0.045
ELMO2	1.47051	1.04739e-11	2.44724e-07	0.122	0.055
TMEM181	1.46851	1.72296e-43	4.0257e-39	0.417	0.199
KATNAL1	1.46629	2.32834e-09	5.44016e-05	0.1	0.045
AKNA	1.45765	6.02638e-80	1.40806e-75	0.6	0.264
KLRG1	1.44992	9.22183e-54	2.15468e-49	0.62	0.359
DGKD	1.448	7.14174e-50	1.66867e-45	0.506	0.256
C1orf56	1.44672	4.50438e-15	1.05245e-10	0.142	0.061
KIFAP3	1.44629	4.48617e-18	1.04819e-13	0.229	0.115
GNPTAB	1.4426	1.24999e-49	2.92059e-45	0.596	0.349
CALM1	1.44194	8.65072e-25	2.02124e-20	0.269	0.127
SASH3	1.43985	2.64712e-30	6.185e-26	0.229	0.088
GBP5	1.43752	1.58746e-47	3.70909e-43	0.275	0.09
SHISAL2A	1.43508	1.28311e-26	2.99798e-22	0.129	0.037
CPT1A	1.43281	2.25335e-12	5.26496e-08	0.199	0.11
RNPEPL1	1.42315	7.63667e-09	0.000178431	0.107	0.052
AGPAT4	1.41943	5.51723e-23	1.2891e-18	0.28	0.14
OPRM1	1.41748	4.67356e-32	1.09198e-27	0.247	0.096
VPS13A	1.41722	5.48684e-37	1.282e-32	0.336	0.148
RFTN1	1.41505	1.95685e-50	4.57217e-46	0.463	0.215
ERMP1	1.41286	3.51366e-12	8.20967e-08	0.175	0.092
HLA-F-AS1	1.40749	2.11691e-15	4.94616e-11	0.144	0.061
CPD	1.40139	9.79337e-12	2.28822e-07	0.151	0.075
MIR142HG	1.39983	2.05403e-27	4.79924e-23	0.303	0.144
NLRC5	1.39132	5.18974e-66	1.21258e-61	0.555	0.251
MLLT6	1.38847	1.71664e-33	4.01093e-29	0.334	0.152
CD2	1.38659	4.84441e-62	1.1319e-57	0.301	0.086
LPIN1	1.38572	2.02562e-19	4.73286e-15	0.201	0.09
SFXN1	1.38371	2.72174e-21	6.35933e-17	0.17	0.067
SLC20A1	1.38314	1.42736e-28	3.33503e-24	0.286	0.13
SGCE	1.37865	3.02234e-07	0.0070617	0.161	0.099
DIAPH1	1.37737	1.01541e-53	2.37251e-49	0.52	0.256
RAP1B	1.37294	2.80836e-69	6.56174e-65	0.721	0.458
SLC5A3	1.37197	3.74399e-09	8.74783e-05	0.122	0.061
SATB1	1.36795	8.11156e-35	1.89527e-30	0.328	0.146
PTPRA	1.36376	4.42695e-50	1.03436e-45	0.598	0.351
IL12RB1	1.36235	1.25582e-12	2.93423e-08	0.114	0.048
CASTOR3P	1.3602	4.07921e-28	9.53108e-24	0.245	0.101
ARSG	1.35924	4.41798e-32	1.03226e-27	0.362	0.177
BZW1	1.35736	1.8382e-06	0.0429497	0.109	0.061
RIPOR2	1.35319	1.72003e-169	4.01885e-165	0.795	0.258
PILRB	1.35131	7.79195e-37	1.82059e-32	0.365	0.172
GPR65	1.34907	3.99249e-17	9.32845e-13	0.148	0.06
FGR	1.34841	1.28445e-25	3.00112e-21	0.231	0.095
PRKY	1.34693	5.73742e-28	1.34055e-23	0.338	0.168
SRSF9	1.343	3.61068e-07	0.00843636	0.111	0.06
AK3	1.3413	1.24623e-09	2.91181e-05	0.138	0.072
SNTB2	1.34036	2.27325e-25	5.31146e-21	0.336	0.177
HIPK2	1.33957	8.1785e-43	1.91091e-38	0.511	0.28
SHFL	1.33949	2.80002e-08	0.000654225	0.125	0.067
MYL12A	1.33671	4.29647e-13	1.00387e-08	0.148	0.069
TMEM135	1.33627	1.29376e-20	3.02286e-16	0.293	0.157
TRAPPC2	1.33401	2.8372e-10	6.62911e-06	0.109	0.05
SP4	1.33329	5.38603e-24	1.25845e-19	0.247	0.11
CDK17	1.3328	2.36759e-48	5.53188e-44	0.511	0.266
CPB2-AS1	1.3327	4.3906e-30	1.02586e-25	0.419	0.226
CORO1A	1.33183	5.38966e-26	1.25929e-21	0.251	0.11
CSNK1G3	1.33178	1.87519e-18	4.38138e-14	0.279	0.152
RASGRP1	1.33157	2.24917e-68	5.25518e-64	0.399	0.132
MPP7	1.33123	7.59326e-15	1.77417e-10	0.148	0.064
LAX1	1.33116	6.21397e-16	1.4519e-11	0.107	0.038
KAT2B	1.32991	1.34e-48	3.13092e-44	0.496	0.251
CAPN15	1.32769	3.40279e-13	7.95063e-09	0.118	0.049
GNG2	1.32702	1.23783e-62	2.89218e-58	0.683	0.411
TLE5	1.32536	1.11178e-09	2.59767e-05	0.142	0.074
PSMB9	1.32493	2.08324e-29	4.86749e-25	0.231	0.09
APMAP	1.32424	4.04588e-18	9.45319e-14	0.207	0.097
TMX4	1.32063	1.23728e-09	2.89091e-05	0.122	0.06
DENND1C	1.31782	6.94951e-14	1.62375e-09	0.142	0.063
MIAT	1.31747	1.31913e-20	3.08214e-16	0.146	0.053
ABI3	1.31602	7.46514e-09	0.000174423	0.105	0.05
CASP3	1.31571	3.93395e-10	9.19167e-06	0.131	0.065
KIF2A	1.31419	6.17063e-38	1.44177e-33	0.41	0.203
RAC2	1.31186	3.44784e-25	8.05587e-21	0.144	0.046
NPC1	1.3112	4.71162e-40	1.10087e-35	0.48	0.255
RASA2	1.31056	9.84532e-75	2.30036e-70	0.755	0.47
MAGED1	1.30928	1.62666e-18	3.80069e-14	0.245	0.124
CYB5B	1.30784	8.59211e-13	2.00755e-08	0.186	0.098
B2M	1.30486	4.06333e-63	9.49396e-59	0.788	0.525
VPS26B	1.29995	8.18092e-09	0.000191147	0.101	0.048
RABGAP1L	1.29592	1.84441e-99	4.30947e-95	0.884	0.63
RNF213-AS1	1.29582	3.14776e-26	7.35475e-22	0.371	0.203
IGF2R	1.29551	1.92829e-41	4.50545e-37	0.493	0.27
CNOT6L	1.29371	1.34267e-42	3.13715e-38	0.509	0.279
ITGB2	1.29304	1.46344e-28	3.41933e-24	0.341	0.172
POC1B	1.29222	1.21036e-15	2.82801e-11	0.24	0.13
SACM1L	1.2922	4.78049e-25	1.11696e-20	0.36	0.199
ERP27	1.29073	3.42732e-11	8.00794e-07	0.101	0.043
VCL	1.27732	8.39144e-13	1.96066e-08	0.234	0.135
SAR1A	1.27511	8.33561e-10	1.94762e-05	0.168	0.093
C11orf65	1.27409	4.93277e-15	1.15254e-10	0.253	0.142
GRK6	1.27035	1.17277e-07	0.00274019	0.107	0.055
PFN1	1.26829	3.67815e-09	8.59399e-05	0.149	0.082
MIR646HG	1.26761	2.15321e-13	5.03098e-09	0.284	0.176
MT-CO2	1.26553	6.14328e-31	1.43538e-26	0.461	0.266
CCSER2	1.2655	5.02923e-38	1.17508e-33	0.502	0.291
LINC01588	1.26509	5.46502e-20	1.2769e-15	0.201	0.088
PRKD2	1.26268	3.71112e-24	8.67104e-20	0.258	0.118
CRY1	1.26216	1.97874e-07	0.00462332	0.125	0.07
MFSD6	1.25754	2.08709e-17	4.8765e-13	0.268	0.145
RPS3	1.25692	1.04054e-10	2.43121e-06	0.137	0.067
PRKCQ-AS1	1.25574	1.2232e-23	2.858e-19	0.124	0.037
AK9	1.25334	1.90871e-11	4.4597e-07	0.166	0.086
NFATC2	1.24872	6.43497e-44	1.50353e-39	0.557	0.324
LAT	1.24871	1.42319e-14	3.32527e-10	0.125	0.051
MT-CO1	1.24278	7.12531e-33	1.66483e-28	0.483	0.277
MT-ATP8	1.24029	4.17767e-13	9.76111e-09	0.129	0.056
MIA2	1.23846	7.02097e-34	1.64045e-29	0.435	0.235
INPP4A	1.23351	1.42153e-56	3.32139e-52	0.649	0.382
CDC42SE1	1.22965	5.23475e-16	1.2231e-11	0.275	0.16
RASGRP2	1.22891	2.07724e-16	4.85347e-12	0.155	0.065
SNRK	1.2229	1.1908e-26	2.78231e-22	0.413	0.24
DIP2A	1.21978	1.01102e-34	2.36224e-30	0.541	0.343
VPS26A	1.21656	7.58228e-12	1.7716e-07	0.238	0.144
ID2	1.21655	7.82379e-17	1.82803e-12	0.216	0.108
TAPBP	1.21539	3.05907e-18	7.14752e-14	0.306	0.174
EVL	1.21514	1.23775e-66	2.892e-62	0.672	0.357
LMTK2	1.21354	5.89226e-11	1.37673e-06	0.149	0.076
DLST	1.21336	9.5757e-07	0.0223736	0.151	0.093
JAZF1	1.21238	2.84931e-64	6.65742e-60	0.732	0.456
LINC01934	1.21219	1.69693e-89	3.96487e-85	0.393	0.106
SFI1	1.20806	3.00142e-38	7.01283e-34	0.375	0.17
LIMD2	1.20634	1.06304e-26	2.48379e-22	0.282	0.128
PRKACB	1.20578	1.22714e-36	2.86721e-32	0.517	0.305
RAD51-AS1	1.2056	1.53108e-08	0.000357736	0.129	0.068
SSBP4	1.20427	5.30511e-10	1.23954e-05	0.168	0.093
ZNF544	1.20238	2.74548e-14	6.41482e-10	0.196	0.099
VAV3	1.20053	1.0075e-65	2.35402e-61	0.725	0.42
ABLIM1	1.19813	1.70051e-25	3.97324e-21	0.205	0.079
DNAJC1	1.197	5.96972e-37	1.39483e-32	0.493	0.274
POLR1C	1.19478	9.29067e-08	0.00217076	0.14	0.08
ADGRE5	1.19285	8.28219e-61	1.93513e-56	0.528	0.235
MTBP	1.19236	8.85395e-09	0.000206872	0.122	0.062
BICDL1	1.19186	4.12838e-20	9.64595e-16	0.142	0.051
TPST2	1.19111	3.90153e-30	9.11593e-26	0.378	0.194
YARS1	1.1886	6.4865e-12	1.51557e-07	0.22	0.127
ZNF420	1.18716	7.51448e-07	0.0175576	0.124	0.07
SIRT2	1.18648	4.10862e-10	9.5998e-06	0.144	0.074
MIR4435-2HG	1.18607	2.29209e-33	5.35546e-29	0.297	0.125
UTRN	1.18372	5.89698e-94	1.37783e-89	0.906	0.697
PSD4	1.18347	7.18642e-13	1.67911e-08	0.17	0.084
CD47	1.1832	8.61434e-38	2.01274e-33	0.498	0.275
CMC1	1.18147	9.46154e-13	2.21069e-08	0.319	0.211
TRAF5	1.17986	9.50174e-16	2.22008e-11	0.22	0.113
SEMA4D	1.17923	1.89371e-43	4.42466e-39	0.483	0.24
CERS4	1.17914	1.84875e-22	4.31959e-18	0.203	0.084
SLC15A4	1.17897	8.51161e-13	1.98874e-08	0.196	0.105
NOTCH1	1.17797	6.30215e-20	1.4725e-15	0.201	0.088
VIM-AS1	1.17556	1.25533e-18	2.93307e-14	0.131	0.047
SERBP1	1.17491	2.42053e-11	5.65557e-07	0.207	0.119
TRAF3IP3	1.17201	1.88492e-49	4.40412e-45	0.43	0.185
MAP2K2	1.17041	1.91206e-10	4.46753e-06	0.142	0.071
BTN3A3	1.16973	5.54338e-11	1.29521e-06	0.122	0.056
BMAL1	1.16539	8.25321e-24	1.92836e-19	0.264	0.122
ARAP2	1.16516	5.84908e-59	1.36664e-54	0.655	0.365
ITGA4	1.16223	1.48159e-71	3.46174e-67	0.637	0.295
DDX60	1.1602	5.84001e-08	0.00136452	0.192	0.122
TC2N	1.15628	1.74182e-70	4.06976e-66	0.376	0.113
NFATC3	1.15576	3.70468e-60	8.65598e-56	0.723	0.461
STK10	1.15058	9.32472e-71	2.17872e-66	0.755	0.455
MBP	1.14981	1.68648e-64	3.94046e-60	0.732	0.452
TMCO1	1.14409	1.15308e-10	2.69416e-06	0.177	0.097
VPS37B	1.13704	1.48463e-14	3.46883e-10	0.249	0.139
SEPTIN7	1.13634	5.78413e-25	1.35146e-20	0.435	0.273
UST	1.13402	2.63643e-13	6.16002e-09	0.227	0.126
RPS15A	1.13295	1.32498e-07	0.00309582	0.142	0.081
MTMR12	1.13258	6.33991e-13	1.48132e-08	0.223	0.125
ZNF276	1.13217	7.23315e-21	1.69003e-16	0.258	0.126
MT-ATP6	1.13193	1.31573e-22	3.0742e-18	0.43	0.258
MT-ND5	1.1312	1.86977e-16	4.36872e-12	0.227	0.115
UHMK1	1.12972	6.71914e-07	0.0156993	0.168	0.106
FBXW5	1.12816	2.04886e-07	0.00478716	0.122	0.067
EPB41	1.12476	2.49758e-47	5.8356e-43	0.533	0.273
DDX50	1.12211	1.27995e-09	2.99061e-05	0.21	0.128
RASSF1	1.12137	2.1649e-30	5.0583e-26	0.386	0.201
CDC42EP3	1.12111	6.14351e-20	1.43543e-15	0.208	0.092
GLMN	1.12105	2.17432e-13	5.08031e-09	0.227	0.125
PLCG1	1.11994	1.181e-08	0.00027594	0.1	0.047
STOM	1.11892	5.2651e-10	1.23019e-05	0.207	0.124
TMEM131L	1.1174	1.48405e-38	3.46749e-34	0.517	0.285
HACD3	1.11727	4.74129e-07	0.011078	0.111	0.059
STARD9	1.1136	9.03271e-10	2.11049e-05	0.164	0.09
STK38	1.11212	1.5633e-24	3.65264e-20	0.445	0.276
PPM1L	1.10955	4.23967e-12	9.906e-08	0.341	0.238
MAN1A2	1.10839	1.93447e-20	4.5199e-16	0.4	0.253
COMMD7	1.10815	4.06105e-07	0.00948865	0.125	0.07
MT-ND4L	1.10736	5.57106e-10	1.30168e-05	0.113	0.052
DENND6A-AS1	1.10494	4.20584e-13	9.82695e-09	0.232	0.134
BACH2	1.10442	1.87304e-22	4.37637e-18	0.24	0.108
ITCH	1.10419	2.42637e-31	5.6692e-27	0.581	0.403
WIPI1	1.10371	6.99791e-09	0.000163506	0.183	0.109
UNC13D	1.10328	2.1021e-15	4.91155e-11	0.155	0.067
CCND2	1.09671	1.84528e-13	4.31149e-09	0.183	0.091
PDIA3	1.09545	1.26558e-14	2.95702e-10	0.279	0.165
XBP1	1.09426	2.6024e-09	6.08051e-05	0.153	0.083
MT-ND4	1.09078	6.89848e-23	1.61183e-18	0.336	0.179
LRBA	1.08963	2.12376e-51	4.96215e-47	0.723	0.496
SPTAN1	1.08917	3.49278e-11	8.16087e-07	0.175	0.094
USP20	1.08894	1.08616e-10	2.53782e-06	0.162	0.086
RNF44	1.08438	1.58839e-06	0.0371128	0.114	0.064
RASSF5	1.08433	5.03301e-12	1.17596e-07	0.164	0.082
GBP2	1.0842	1.80389e-22	4.21478e-18	0.315	0.166
UBR1	1.08269	1.32058e-19	3.08554e-15	0.404	0.259
PLEKHA1	1.08242	2.13732e-11	4.99384e-07	0.234	0.14
CARNMT1	1.08016	5.3744e-10	1.25573e-05	0.135	0.067
APOL6	1.0789	9.92275e-12	2.31845e-07	0.21	0.119
KAT6B	1.07719	4.00535e-27	9.3585e-23	0.454	0.27
CCND3	1.07659	2.70021e-65	6.30903e-61	0.797	0.509
BCL11B	1.07484	2.70011e-94	6.30881e-90	0.441	0.119
ITGB1	1.0748	7.4154e-16	1.73261e-11	0.352	0.227
RO60	1.07342	9.0272e-07	0.0210921	0.161	0.1
UCHL5	1.07257	4.95993e-12	1.15889e-07	0.192	0.104
HIRA	1.07134	5.82757e-19	1.36161e-14	0.345	0.206
SAP30L-AS1	1.07126	3.57103e-11	8.3437e-07	0.223	0.132
MNAT1	1.07019	2.22998e-16	5.21036e-12	0.371	0.24
GLIPR2	1.06645	7.05147e-08	0.00164758	0.17	0.101
LINC00243	1.06529	1.87617e-09	4.38366e-05	0.109	0.051
TAFA1	1.06231	2.33742e-16	5.46138e-12	0.138	0.055
CDC42EP3-AS1	1.06153	1.15631e-16	2.70172e-12	0.135	0.052
XYLT1	1.06142	1.36968e-42	3.20025e-38	0.487	0.243
CALR	1.06019	7.17903e-09	0.000167738	0.146	0.08
CLEC2B	1.05944	1.53076e-20	3.57661e-16	0.321	0.177
FNDC3B	1.05826	6.97592e-44	1.62992e-39	0.675	0.445
ARHGEF9	1.05787	1.76957e-08	0.000413461	0.17	0.099
L3MBTL3	1.05774	6.06896e-10	1.41801e-05	0.175	0.098
UBE2F	1.05562	7.17234e-14	1.67582e-09	0.244	0.139
INTS6	1.05099	1.00984e-13	2.3595e-09	0.293	0.18
LIN52	1.05055	1.1666e-07	0.00272577	0.196	0.124
GMDS	1.0486	4.11644e-20	9.61805e-16	0.441	0.29
BATF	1.04598	3.83973e-07	0.00897154	0.105	0.055
XKR6	1.04469	4.23382e-26	9.89231e-22	0.411	0.231
HDAC7	1.04362	7.10581e-07	0.0166027	0.196	0.129
OGT	1.04099	1.68009e-32	3.92553e-28	0.565	0.363
SLC25A12	1.04056	2.56042e-14	5.98243e-10	0.284	0.168
ZNF266	1.03614	3.33577e-11	7.79403e-07	0.194	0.108
PLEKHG3	1.03549	2.51568e-10	5.87789e-06	0.114	0.052
RNF19A	1.03519	2.75605e-21	6.43952e-17	0.421	0.27
KCNAB2	1.03486	2.41176e-25	5.63507e-21	0.386	0.212
PPP2R5A	1.03456	3.82353e-17	8.93367e-13	0.358	0.223
STIM1	1.03356	3.27099e-32	7.64267e-28	0.566	0.37
EPS15L1	1.03247	9.19384e-14	2.14814e-09	0.26	0.151
ZNF808	1.03233	5.14621e-08	0.00120241	0.159	0.092
IRF1	1.0308	3.51505e-26	8.21291e-22	0.325	0.159
AOAH	1.0292	4.75708e-77	1.11149e-72	0.911	0.635
RAB8B	1.02538	1.46626e-26	3.42592e-22	0.465	0.278
PTPRC	1.02454	5.64566e-100	1.31911e-95	0.945	0.734
NBEAL2	1.02053	6.24618e-15	1.45942e-10	0.203	0.102
PARP8	1.02039	3.49384e-58	8.16336e-54	0.801	0.576
CYTIP	1.02004	3.80287e-27	8.8854e-23	0.343	0.168
RHOH	1.01964	1.842e-38	4.30383e-34	0.332	0.132
ZBTB16	1.01805	1.52228e-26	3.55682e-22	0.376	0.194
RPL13A	1.01587	1.46885e-07	0.00343197	0.188	0.119
AEBP2	1.01582	3.5448e-10	8.28243e-06	0.306	0.21
NARF	1.01472	1.71679e-06	0.0401128	0.151	0.094
PPM1G	1.01423	1.20979e-07	0.00282667	0.133	0.074
TAGAP	1.0129	2.38865e-10	5.58108e-06	0.149	0.077
ABHD17B	1.01069	7.63383e-09	0.000178365	0.148	0.08
SRPK2	1.00743	1.48947e-37	3.48014e-33	0.633	0.431
TRIM52	1.00697	5.88166e-07	0.0137425	0.107	0.057
TMEM161B	1.00452	3.9096e-11	9.13478e-07	0.247	0.153
TRAPPC10	1.00371	2.41524e-26	5.64321e-22	0.47	0.295
ERAP1	1.00329	4.71227e-12	1.10102e-07	0.275	0.173
GLCCI1	1.00325	8.29003e-35	1.93696e-30	0.472	0.255
CAPN2	1.00262	5.13995e-11	1.20095e-06	0.218	0.127
ZHX2	1.00226	1.13594e-21	2.65413e-17	0.338	0.181
IVNS1ABP	1.00142	1.31069e-18	3.06243e-14	0.435	0.296
HERC6	1.00118	8.15676e-07	0.0190583	0.138	0.082
RPS2	1.00064	1.45728e-06	0.0340493	0.186	0.123
PPIL2	1.00046	4.1078e-10	9.59787e-06	0.247	0.158
ZNF506	1.00003	6.89034e-12	1.60993e-07	0.26	0.16
HLCS	0.999479	9.05585e-10	2.1159e-05	0.249	0.159
ERVK3-1	0.998549	1.37554e-06	0.0321394	0.114	0.064
SMARCE1	0.998085	1.49233e-06	0.0348682	0.17	0.109
TOP2B	0.998056	1.27735e-19	2.98454e-15	0.386	0.238
GRAP2	0.996105	2.27383e-63	5.31279e-59	0.387	0.124
ZNF44	0.995323	2.87963e-08	0.000672825	0.236	0.158
RAP1GDS1	0.994213	7.51295e-21	1.7554e-16	0.487	0.335
LCLAT1	0.993148	2.18333e-10	5.10134e-06	0.212	0.125
HCG18	0.993127	9.89858e-11	2.3128e-06	0.299	0.201
DNAJB14	0.991527	2.73501e-13	6.39035e-09	0.391	0.284
JAK1	0.991108	1.09414e-38	2.55646e-34	0.668	0.461
ELF4	0.990765	2.41881e-11	5.65154e-07	0.153	0.077
MPHOSPH9	0.990728	2.97396e-14	6.94867e-10	0.262	0.151
ZNF81	0.990028	5.16123e-08	0.00120592	0.205	0.131
RETREG3	0.988051	6.44466e-12	1.5058e-07	0.216	0.122
SPCS3	0.987669	2.28975e-07	0.00535001	0.19	0.121
KIZ	0.98755	1.04551e-06	0.0244283	0.179	0.116
OFD1	0.987244	1.30438e-15	3.04769e-11	0.269	0.152
URI1	0.982548	1.98882e-17	4.64689e-13	0.371	0.234
TASP1	0.982481	3.75128e-07	0.00876486	0.199	0.131
SPOCK2	0.981118	5.33325e-14	1.24611e-09	0.109	0.041
YWHAZ	0.98086	2.45231e-19	5.72982e-15	0.402	0.257
PPP2R5C	0.980243	2.01471e-36	4.70737e-32	0.659	0.467
POLR2B	0.977609	8.26052e-11	1.93007e-06	0.286	0.188
CDK5RAP2	0.976878	2.31183e-12	5.4016e-08	0.288	0.18
TAF1B	0.976855	4.72022e-07	0.0110288	0.175	0.111
USP47	0.976792	1.37379e-25	3.20987e-21	0.507	0.338
BCL2L1-AS1	0.976684	7.28073e-10	1.70114e-05	0.24	0.151
DIPK1A	0.973835	3.73673e-20	8.73086e-16	0.293	0.153
UBASH3B	0.97347	1.75166e-11	4.09275e-07	0.306	0.205
SAMD9	0.972676	8.9544e-15	2.0922e-10	0.185	0.089
TMC6	0.969973	5.89807e-24	1.37808e-19	0.336	0.174
SLC10A7	0.967345	3.44723e-09	8.05445e-05	0.268	0.182
AMMECR1	0.964409	9.88111e-07	0.0230872	0.157	0.097
LSP1	0.963159	4.07342e-10	9.51754e-06	0.146	0.075
MTERF1	0.962952	1.08778e-06	0.025416	0.188	0.124
HDAC1	0.962624	1.0956e-07	0.00255986	0.149	0.086
ELK3	0.960339	9.54366e-14	2.22988e-09	0.308	0.194
RPL26	0.960286	1.27977e-07	0.00299018	0.168	0.101
ZBTB44	0.958985	4.31137e-08	0.00100735	0.262	0.185
NEDD9	0.958068	9.71739e-49	2.27047e-44	0.548	0.279
SRPK1	0.956213	3.2683e-13	7.63637e-09	0.196	0.102
ZDHHC20	0.955999	5.23654e-25	1.22352e-20	0.458	0.275
ADSS2	0.955938	6.16866e-08	0.00144131	0.201	0.129
ZNF708	0.955628	1.50655e-07	0.00352006	0.234	0.16
TAP2	0.954995	1.65196e-09	3.85981e-05	0.166	0.092
PNKP	0.948589	2.11633e-06	0.049448	0.142	0.086
GSE1	0.948052	1.70027e-26	3.97268e-22	0.404	0.221
LINC01684	0.945935	2.10847e-17	4.92644e-13	0.31	0.176
C19orf12	0.94244	5.88153e-07	0.0137422	0.12	0.067
TARS3	0.940338	2.87702e-10	6.72215e-06	0.216	0.127
STIM2	0.940288	3.00416e-26	7.01922e-22	0.493	0.309
LIG1	0.939096	2.95373e-07	0.00690138	0.101	0.052
RBL2	0.939025	1.11111e-29	2.5961e-25	0.504	0.306
ABCA5	0.938881	1.86988e-06	0.0436897	0.144	0.087
AKT3	0.938484	7.26509e-26	1.69749e-21	0.603	0.435
TRPV2	0.93455	2.58353e-08	0.000603641	0.14	0.077
ITPKB	0.933496	1.66392e-22	3.88775e-18	0.375	0.212
PSIP1	0.918242	9.56124e-07	0.0223398	0.207	0.141
CLASP1	0.917004	1.89162e-18	4.41978e-14	0.537	0.403
MT-CYB	0.914312	3.86145e-21	9.02227e-17	0.352	0.196
GRK5	0.914191	1.20659e-11	2.8192e-07	0.301	0.197
CHD3	0.913483	6.03323e-10	1.40966e-05	0.221	0.133
ARHGEF1	0.913424	2.67278e-24	6.24496e-20	0.434	0.252
APPAT	0.911658	8.20124e-08	0.00191622	0.114	0.059
RPL28	0.910301	9.76552e-08	0.00228171	0.149	0.086
CEP250	0.910256	1.38037e-08	0.000322524	0.203	0.125
PKN1	0.910053	1.10896e-11	2.59109e-07	0.255	0.154
COA1	0.906577	9.6902e-23	2.26411e-18	0.5	0.331
ODF2L	0.90655	9.58965e-08	0.00224062	0.221	0.147
ANKRD28	0.906211	1.85406e-19	4.332e-15	0.297	0.156
LEMD3	0.904611	5.10969e-07	0.0119388	0.197	0.13
JAK3	0.901259	8.95638e-10	2.09266e-05	0.196	0.113
ZC3HAV1	0.901107	2.51039e-29	5.86553e-25	0.506	0.301
MAPRE2	0.900738	7.97264e-13	1.86281e-08	0.334	0.222
LINC01619	0.896308	5.27233e-16	1.23188e-11	0.399	0.26
PSMA5	0.895644	2.54553e-13	5.94764e-09	0.216	0.115
MINDY3	0.893474	2.16568e-07	0.00506011	0.264	0.189
TTC13	0.891964	8.90759e-12	2.08126e-07	0.277	0.174
RNF34	0.888861	2.12231e-08	0.000495877	0.256	0.174
MIDN	0.886508	1.95638e-08	0.000457109	0.138	0.075
HLA-E	0.884765	1.36753e-23	3.19524e-19	0.504	0.334
RPL5	0.880908	5.62975e-07	0.0131539	0.192	0.124
BNC2	0.880847	2.01312e-07	0.00470366	0.384	0.299
PATL2	0.879177	3.68703e-09	8.61474e-05	0.153	0.083
GCH1	0.879139	2.55555e-10	5.97104e-06	0.144	0.073
LBR	0.876883	8.4851e-10	1.98254e-05	0.201	0.118
TPM4	0.876861	5.3507e-11	1.25019e-06	0.24	0.147
CLEC2D	0.875481	5.52848e-38	1.29173e-33	0.681	0.451
ANKRD23	0.871418	8.03864e-07	0.0187823	0.138	0.081
SF3B3	0.869365	1.32832e-06	0.0310362	0.199	0.134
CD53	0.869246	1.02886e-21	2.40393e-17	0.511	0.359
KPNA5	0.867659	9.03885e-07	0.0211193	0.212	0.144
PCNX4	0.86725	1.9317e-12	4.51342e-08	0.371	0.256
DGKZ	0.858673	2.58267e-12	6.03441e-08	0.26	0.155
CFLAR-AS1	0.85693	8.50082e-09	0.000198622	0.269	0.182
NGLY1	0.856693	9.21918e-11	2.15406e-06	0.314	0.209
PRDX6-AS1	0.855552	3.59387e-10	8.39709e-06	0.249	0.155
AGTPBP1	0.854951	2.06731e-28	4.83027e-24	0.596	0.409
NUP153	0.850625	6.8963e-09	0.000161132	0.284	0.199
IRAK2	0.85048	2.27333e-09	5.31163e-05	0.144	0.075
PDE7A	0.850262	7.80124e-32	1.82276e-27	0.552	0.328
SLC35A3	0.850132	1.91452e-08	0.000447327	0.258	0.173
RAB28	0.849956	7.60997e-08	0.00177807	0.26	0.183
RPS6	0.848421	1.04843e-08	0.000244965	0.19	0.114
EMP3	0.848294	1.75554e-06	0.0410183	0.166	0.106
DCAF5	0.846541	7.0601e-10	1.64959e-05	0.339	0.246
MSI2	0.845426	2.15232e-23	5.02889e-19	0.423	0.245
RICTOR	0.841011	3.9796e-24	9.29832e-20	0.572	0.41
HIVEP3	0.84085	3.62383e-32	8.46707e-28	0.568	0.349
LCP1	0.839065	4.40722e-30	1.02975e-25	0.507	0.299
ADD1	0.837933	2.48636e-10	5.80937e-06	0.367	0.275
CEP57	0.83782	1.06538e-06	0.0248927	0.221	0.152
EZH2	0.83506	2.89167e-07	0.00675638	0.146	0.085
LINC00623	0.832403	3.45391e-10	8.07005e-06	0.173	0.094
MT-CO3	0.830324	3.16935e-20	7.40518e-16	0.463	0.293
RPS27A	0.830061	1.45965e-06	0.0341047	0.164	0.103
MBNL1-AS1	0.829239	5.47085e-07	0.0127826	0.216	0.144
CYBA	0.828634	4.6238e-13	1.08035e-08	0.389	0.274
ZNF385D	0.825882	1.43081e-06	0.0334308	0.125	0.071
SEPTIN6	0.825823	1.05857e-23	2.47335e-19	0.437	0.256
HERPUD2	0.824161	6.45579e-08	0.0015084	0.232	0.155
RNGTT	0.822871	4.16933e-16	9.74165e-12	0.415	0.284
NMRAL1	0.821042	8.61821e-07	0.0201364	0.149	0.09
CTBP2	0.820439	4.91409e-19	1.14818e-14	0.524	0.381
MAPK1	0.816884	3.65068e-22	8.5298e-18	0.541	0.374
OXNAD1	0.814674	2.06499e-17	4.82485e-13	0.304	0.167
PTP4A2	0.811003	3.39921e-08	0.000794225	0.28	0.197
CTC1	0.807805	5.09719e-08	0.00119096	0.138	0.076
GPATCH8	0.807099	1.79713e-17	4.199e-13	0.555	0.433
SMYD3	0.806938	2.81701e-47	6.58194e-43	0.738	0.491
ECE1	0.805629	7.52099e-11	1.75728e-06	0.114	0.051
SMAP1	0.805524	4.37418e-09	0.000102203	0.339	0.248
FAM107B	0.798656	1.21174e-13	2.83124e-09	0.356	0.227
SUSD1	0.792717	7.33595e-09	0.000171404	0.29	0.201
ANKIB1	0.791555	4.03235e-11	9.42159e-07	0.402	0.301
ARID5B	0.78987	3.35111e-09	7.82987e-05	0.33	0.234
RPS14	0.789523	9.48893e-07	0.0221709	0.155	0.094
RPL41	0.788247	3.46195e-08	0.000808884	0.295	0.208
IDS	0.787553	1.59496e-07	0.00372663	0.196	0.125
B4GALT5	0.787318	3.35797e-09	7.84589e-05	0.247	0.159
DDHD1	0.786618	1.64556e-11	3.84486e-07	0.341	0.232
TGFBR1	0.786009	4.63883e-23	1.08386e-18	0.493	0.314
CCDC186	0.782854	1.99464e-06	0.0466047	0.181	0.117
ASCC3	0.782736	2.13909e-14	4.99799e-10	0.467	0.344
RPAP2	0.782537	1.97491e-10	4.61437e-06	0.336	0.235
DECR1	0.781949	5.76205e-08	0.0013463	0.319	0.234
CDYL	0.78183	1.6072e-11	3.75522e-07	0.399	0.289
GATAD2A	0.781673	2.83855e-17	6.63227e-13	0.445	0.3
CHIC2	0.774357	9.87948e-10	2.30834e-05	0.36	0.268
FGD3	0.773928	6.46577e-18	1.51073e-13	0.435	0.284
DIDO1	0.770329	4.96216e-09	0.000115941	0.31	0.219
BTG1	0.767731	2.81869e-10	6.58588e-06	0.253	0.156
MSN	0.7646	3.58411e-14	8.37428e-10	0.419	0.291
SCAI	0.763886	2.44283e-07	0.00570767	0.218	0.144
ELOVL5	0.762611	1.32433e-06	0.0309429	0.22	0.151
PDXP-DT	0.760507	4.12704e-07	0.00964282	0.159	0.096
MECP2	0.760427	1.15361e-10	2.69541e-06	0.404	0.304
PPP2R5E	0.75931	2.19141e-12	5.12023e-08	0.423	0.308
TUT4	0.757421	2.14524e-12	5.01236e-08	0.458	0.345
NAP1L4	0.755379	7.74335e-08	0.00180923	0.325	0.24
MCPH1	0.754711	1.30078e-07	0.00303927	0.339	0.26
ZMYND11	0.754696	5.84958e-07	0.0136676	0.277	0.203
RNF169	0.753477	1.65282e-07	0.00386182	0.343	0.264
ZCCHC7	0.752608	1.63891e-23	3.82931e-19	0.611	0.445
DHX36	0.75191	5.13299e-08	0.00119932	0.341	0.257
LITAF	0.751396	8.95861e-25	2.09318e-20	0.435	0.254
TNFAIP8	0.75017	2.84584e-24	6.6493e-20	0.552	0.363
USP9Y	0.749958	9.34418e-10	2.18327e-05	0.308	0.208
STAU2	0.746214	3.09015e-16	7.22013e-12	0.506	0.369
MAP4K5	0.745451	1.75873e-06	0.0410927	0.292	0.221
PLCL2	0.744771	2.44986e-25	5.72409e-21	0.646	0.484
TSPAN14	0.74387	1.33476e-06	0.0311866	0.319	0.242
CRADD	0.742503	1.04715e-08	0.000244667	0.269	0.181
TRERF1	0.742192	9.6094e-22	2.24524e-17	0.478	0.297
CNOT4	0.740509	3.33625e-11	7.79515e-07	0.426	0.321
MYH9	0.739328	3.83222e-12	8.95399e-08	0.375	0.261
DENND6A	0.738444	7.31628e-09	0.000170945	0.339	0.247
CEP85L	0.736205	1.98187e-16	4.63064e-12	0.463	0.318
MT-ND2	0.734494	1.82719e-11	4.26922e-07	0.286	0.178
STK4	0.73446	2.58243e-30	6.03385e-26	0.662	0.467
RNF213	0.732601	2.62659e-43	6.13702e-39	0.81	0.596
IKZF1	0.730794	2.21869e-37	5.18397e-33	0.738	0.521
MED15	0.728001	6.99343e-09	0.000163402	0.363	0.267
MAPKAPK2	0.727789	1.67186e-06	0.039063	0.157	0.097
SETBP1	0.727305	2.41564e-12	5.64415e-08	0.314	0.197
FAM172A	0.722985	1.93575e-29	4.52287e-25	0.714	0.548
CCL3	0.721046	2.15559e-11	5.03654e-07	0.103	0.043
ATP11B	0.720529	2.97037e-16	6.94027e-12	0.48	0.348
SP100	0.713812	1.10278e-29	2.57664e-25	0.738	0.565
TAF15	0.711638	2.86424e-13	6.6923e-09	0.478	0.364
RALGAPA1	0.711189	3.35162e-10	7.83107e-06	0.413	0.31
DEF6	0.70927	2.69556e-12	6.29817e-08	0.273	0.165
CDK13	0.708234	7.37412e-18	1.72296e-13	0.585	0.457
RPL3	0.703457	1.35384e-06	0.0316324	0.173	0.109
LY75	0.701488	1.14103e-07	0.00266601	0.216	0.139
RFX3-DT	0.697027	1.60492e-09	3.7499e-05	0.308	0.21
ATM	0.693042	3.22235e-34	7.52903e-30	0.773	0.603
CAMKMT	0.692614	2.99096e-09	6.98838e-05	0.397	0.306
TTC39C	0.691336	5.82975e-20	1.36212e-15	0.376	0.217
PCNX1	0.685081	2.71453e-29	6.3425e-25	0.659	0.451
RSF1	0.685067	2.04218e-10	4.77156e-06	0.458	0.355
CYTH1	0.68235	2.79328e-27	6.5265e-23	0.699	0.516
RPS3A	0.681081	5.48502e-07	0.0128158	0.162	0.098
GALNT10	0.679589	1.34005e-13	3.13102e-09	0.406	0.275
ADNP	0.677961	7.20973e-07	0.0168455	0.367	0.296
NFATC2IP	0.677864	1.77264e-06	0.0414177	0.244	0.172
PATJ	0.67732	3.61847e-07	0.00845455	0.155	0.091
ADAM10	0.675125	3.4976e-12	8.17213e-08	0.472	0.354
CDC42SE2	0.675103	5.73412e-31	1.33978e-26	0.742	0.555
GLG1	0.674702	5.68545e-14	1.32841e-09	0.496	0.382
EXOC2	0.674203	1.21575e-06	0.0284061	0.327	0.255
BCL2L1	0.671732	5.64423e-10	1.31877e-05	0.336	0.233
SLC39A10	0.665204	1.08028e-07	0.00252407	0.256	0.175
PTK2B	0.664291	1.74344e-18	4.07355e-14	0.506	0.351
HELB	0.662875	3.02945e-07	0.00707832	0.207	0.133
YAF2	0.661148	9.35208e-09	0.000218511	0.347	0.256
ZNF800	0.658168	1.55457e-07	0.00363225	0.258	0.179
NFAT5	0.654622	6.65516e-14	1.55498e-09	0.524	0.407
ERAP2	0.651536	3.31971e-08	0.000775651	0.24	0.158
RIN3	0.640075	1.50459e-17	3.51549e-13	0.611	0.468
GLS	0.638812	5.86187e-14	1.36963e-09	0.544	0.417
TIA1	0.636886	1.88994e-07	0.00441584	0.33	0.247
ANKRD36	0.633177	2.29822e-09	5.36979e-05	0.367	0.271
MBD5	0.631338	1.68897e-13	3.94628e-09	0.559	0.45
MACF1	0.628466	5.68391e-26	1.32805e-21	0.764	0.613
HYCC2	0.625174	2.98782e-07	0.00698103	0.314	0.235
PPP1R12A	0.624791	3.55333e-09	8.30236e-05	0.511	0.437
MYO1F	0.623828	1.28287e-33	2.99744e-29	0.745	0.559
MIATNB	0.623507	1.68137e-08	0.000392852	0.26	0.173
RNF4	0.622478	1.16774e-06	0.0272842	0.238	0.165
TMEM71	0.621442	3.97583e-09	9.28952e-05	0.196	0.115
IQGAP2	0.6201	1.96879e-30	4.60007e-26	0.793	0.616
ERBIN	0.617065	5.66965e-14	1.32471e-09	0.566	0.449
CAST	0.616971	5.86361e-12	1.37003e-07	0.518	0.401
RNF115	0.613013	5.53796e-07	0.0129395	0.38	0.301
TRIM33	0.608187	5.95609e-08	0.00139164	0.395	0.308
ZEB1	0.60794	4.27657e-09	9.9922e-05	0.273	0.176
ATOSA	0.606823	7.52672e-08	0.00175862	0.325	0.236
FUBP1	0.60519	1.84075e-06	0.0430091	0.347	0.278
FBXW7	0.604619	1.75316e-19	4.09625e-15	0.557	0.399
HELZ	0.602157	9.50482e-14	2.2208e-09	0.601	0.489
ARIH2	0.602026	1.47396e-07	0.0034439	0.297	0.215
SYNRG	0.5999	1.3649e-12	3.1891e-08	0.482	0.362
BCL2	0.592691	2.63607e-14	6.15918e-10	0.535	0.405
PSPC1	0.59229	1.72207e-06	0.0402362	0.351	0.279
KLF2	0.591728	1.67101e-08	0.000390431	0.221	0.137
PCED1B	0.588419	5.35233e-19	1.25057e-14	0.589	0.411
KDM4C	0.587147	9.26385e-15	2.1645e-10	0.59	0.466
ANKRD44	0.586673	5.83884e-34	1.36424e-29	0.836	0.725
MT-ND3	0.582825	3.1344e-17	7.32354e-13	0.487	0.328
FRYL	0.573627	2.01478e-13	4.70753e-09	0.565	0.457
ZNF207	0.573364	4.80304e-07	0.0112223	0.461	0.391
PACS1	0.570908	1.10031e-16	2.57088e-12	0.596	0.454
MICU2	0.567353	5.96222e-08	0.00139307	0.421	0.326
LPGAT1	0.565645	5.24083e-07	0.0122452	0.332	0.255
CNOT2	0.563937	5.73243e-07	0.0133938	0.408	0.333
SLC38A4-AS1	0.563563	5.50035e-09	0.000128516	0.327	0.227
TESPA1	0.562393	1.29029e-13	3.01476e-09	0.162	0.074
GSAP	0.560893	2.27398e-09	5.31316e-05	0.53	0.436
TLE4	0.560076	1.92017e-08	0.000448648	0.415	0.323
HDAC4	0.557208	9.13018e-07	0.0213327	0.317	0.237
FOXJ3	0.556957	1.50065e-07	0.00350626	0.426	0.339
SUCLG2	0.555576	3.97883e-12	9.29653e-08	0.531	0.423
SCFD2	0.55545	1.52792e-10	3.56999e-06	0.474	0.367
CUL3	0.55147	9.27252e-09	0.000216652	0.474	0.384
RNF38	0.550184	3.85376e-10	9.0043e-06	0.472	0.369
IFI16	0.543354	5.56531e-14	1.30033e-09	0.572	0.445
ATF7IP	0.541777	2.11283e-08	0.000493663	0.52	0.428
RAB11FIP1	0.541748	5.99901e-09	0.000140167	0.323	0.223
CELF2	0.541097	5.08182e-31	1.18737e-26	0.906	0.776
NCOA1	0.540392	5.17505e-18	1.20915e-13	0.681	0.554
PPP3CA	0.539377	8.1531e-18	1.90497e-13	0.697	0.581
MBNL1	0.539058	1.07612e-40	2.51436e-36	0.946	0.827
FBXL17	0.531398	2.23557e-09	5.2234e-05	0.583	0.508
IFNAR2	0.531104	2.41197e-11	5.63557e-07	0.469	0.349
TNRC6B	0.530976	4.78435e-19	1.11786e-14	0.777	0.667
LINC02328	0.529798	9.38021e-07	0.0219169	0.358	0.273
KIAA2026	0.523542	9.82695e-07	0.0229607	0.426	0.349
ARPC2	0.519829	2.83369e-11	6.62091e-07	0.55	0.451
OGA	0.518837	5.94535e-10	1.38913e-05	0.509	0.407
MPHOSPH8	0.514069	1.2853e-06	0.0300309	0.365	0.29
LRCH3	0.5124	1.63097e-07	0.00381076	0.38	0.295
TXNIP	0.511296	1.23579e-09	2.88743e-05	0.539	0.429
PPM1B	0.510436	1.39063e-08	0.00032492	0.384	0.291
ARHGAP30	0.510306	5.42441e-11	1.26741e-06	0.367	0.255
ACTR3	0.508868	4.23198e-10	9.88803e-06	0.487	0.381
SH3BP5	0.504462	1.37576e-07	0.00321447	0.262	0.178
ZNF148	0.503553	3.98883e-07	0.0093199	0.493	0.425
CAMK2D	0.50102	3.49742e-14	8.17172e-10	0.52	0.373
SIK3	0.497732	4.91252e-14	1.14781e-09	0.64	0.507
BPTF	0.495738	4.43662e-14	1.03662e-09	0.601	0.485
TCF25	0.489182	6.797e-10	1.58812e-05	0.574	0.477
SEPTIN9	0.48891	1.39124e-06	0.0325062	0.323	0.24
CD69	0.488271	9.3825e-14	2.19222e-09	0.155	0.07
PRRC2C	0.486137	2.27572e-09	5.31722e-05	0.572	0.478
SENP7	0.476602	1.16378e-08	0.000271917	0.469	0.373
FUS	0.476433	2.82826e-08	0.000660822	0.502	0.406
RAB27B	0.466729	4.33942e-58	1.01391e-53	0.256	0.066
ABI1	0.466639	1.2745e-08	0.000297788	0.487	0.393
DYRK1A	0.463389	1.2353e-09	2.88627e-05	0.557	0.462
BRAF	0.458734	2.84385e-08	0.000664465	0.493	0.408
EHMT1	0.456899	6.91206e-08	0.001615	0.506	0.423
PRPF38B	0.455406	6.777e-07	0.0158345	0.391	0.311
CYRIB	0.453728	3.24178e-24	7.57443e-20	0.841	0.706
PPP6R3	0.451468	2.24359e-07	0.00524215	0.513	0.436
DOCK10	0.446427	3.12202e-20	7.2946e-16	0.768	0.586
ARFGEF1	0.444799	9.18021e-08	0.00214496	0.513	0.435
AAK1	0.44185	4.32379e-12	1.01025e-07	0.69	0.571
PLEK	0.441645	1.54181e-09	3.60245e-05	0.363	0.257
PNN	0.439117	1.96838e-07	0.00459911	0.411	0.326
CTSC	0.436174	1.62619e-08	0.000379959	0.402	0.304
UBR2	0.436109	5.14306e-07	0.0120168	0.485	0.409
NCOR1	0.434053	1.41676e-08	0.000331026	0.552	0.47
PRKCB	0.43387	1.59747e-26	3.73249e-22	0.736	0.526
ABHD15-AS1	0.43206	2.88802e-07	0.00674787	0.397	0.304
GATAD2B	0.42455	6.18103e-08	0.0014442	0.489	0.399
ARL17A	0.420181	1.82322e-06	0.0425996	0.476	0.399
USP34	0.416621	4.84654e-11	1.13239e-06	0.659	0.563
VPS13B	0.41632	1.23515e-12	2.88594e-08	0.714	0.612
KANSL1	0.410935	2.10736e-12	4.92386e-08	0.703	0.603
SLC2A3	0.410285	5.34302e-07	0.012484	0.177	0.109
SOS1	0.402591	6.22574e-09	0.000145464	0.548	0.459
SH3KBP1	0.402022	4.36017e-12	1.01875e-07	0.631	0.51
KMT2E	0.388538	4.75588e-08	0.00111121	0.6	0.517
CDKAL1	0.388489	1.84311e-09	4.30644e-05	0.629	0.548
BIRC6	0.380061	4.09135e-11	9.55945e-07	0.714	0.624
SCLT1	0.375604	1.96455e-06	0.0459018	0.461	0.385
MT-ND1	0.372207	1.36006e-07	0.00317779	0.303	0.211
CD6	0.365329	3.62346e-10	8.46622e-06	0.137	0.066
CEMIP2	0.361915	6.20445e-10	1.44967e-05	0.371	0.253
DNM2	0.355621	2.52824e-07	0.00590724	0.491	0.394
ARID4B	0.348891	5.19516e-08	0.00121385	0.565	0.478
PIK3R5	0.329234	7.61793e-08	0.00177993	0.629	0.545
MALAT1	0.315537	1.59822e-17	3.73424e-13	1	0.997
FAF1	0.308607	6.43915e-07	0.0150451	0.601	0.536
NCOA2	0.284624	1.53005e-07	0.00357496	0.642	0.553
INPP5D	0.282165	5.72227e-08	0.00133701	0.67	0.587
CFLAR	0.279073	2.28793e-07	0.00534575	0.592	0.511
EMB	0.2697	8.92211e-08	0.00208465	0.465	0.358

## Sheet: B
gene	avg_log2FC	p_val	p_val_adj	pct.1	pct.2
TCL1A	10.8246	0	0	0.104	0
FCRL1	8.8204	0	0	0.709	0.006
PAX5	8.27391	0	0	0.724	0.006
FCRL2	8.21056	0	0	0.407	0.003
KLHL14	7.87625	0	0	0.19	0.001
MS4A1	7.86962	0	0	0.642	0.005
BLK	7.63067	0	0	0.716	0.008
MROH9	7.49939	2.14607e-252	5.01428e-248	0.146	0.003
CD79A	7.24615	0	0	0.142	0.002
LINC02161	7.14069	2.54592e-306	5.94853e-302	0.119	0.001
COL19A1	6.99785	0	0	0.425	0.01
LIX1	6.78731	1.18407e-293	2.76657e-289	0.157	0.002
LINC01811	6.52506	4.05151e-174	9.46636e-170	0.149	0.005
NIBAN3	6.41386	0	0	0.567	0.015
CD79B	6.37113	0	0	0.261	0.004
LINC00926	6.34183	0	0	0.545	0.02
OSBPL10-AS1	6.3401	2.84294e-163	6.64253e-159	0.104	0.002
ZNF860	6.26303	5.30213e-244	1.23884e-239	0.138	0.002
OSBPL10	6.25494	0	0	0.675	0.029
BANK1	6.21519	0	0	0.914	0.077
LINC02397	6.13915	0	0	0.388	0.011
ANGPTL1	6.06883	0	0	0.515	0.021
CNR2	6.06829	0	0	0.44	0.01
FAM30A	6.06799	2.70741e-246	6.32587e-242	0.134	0.002
RALGPS2	5.90364	0	0	0.862	0.089
FCRL5	5.87664	0	0	0.313	0.008
SPIB	5.79002	1.27706e-212	2.98385e-208	0.168	0.005
CD200	5.75552	1.7108e-168	3.99729e-164	0.123	0.003
LINC01362	5.54694	9.63598e-94	2.25145e-89	0.175	0.015
CLEC17A	5.50227	0	0	0.243	0.005
TSBP1	5.40984	1.04461e-251	2.44073e-247	0.239	0.009
BTLA	5.40931	1.42168e-296	3.32175e-292	0.302	0.013
P2RX5	5.31206	0	0	0.287	0.01
TNFRSF13C	5.28696	5.11515e-148	1.19516e-143	0.153	0.006
IGHM	5.22797	0	0	0.601	0.016
BCL11A	5.13409	0	0	0.638	0.039
TSBP1-AS1	5.1062	1.39177e-240	3.25187e-236	0.31	0.017
SNX22	5.05801	1.45329e-88	3.39561e-84	0.104	0.005
KCNH8	5.05198	7.26271e-183	1.69693e-178	0.224	0.012
CCR6	4.96568	1.08286e-193	2.53009e-189	0.201	0.009
BACH2	4.85252	9.01787e-229	2.10703e-224	0.687	0.103
FCRL3	4.8087	1.23317e-197	2.88131e-193	0.261	0.015
COL4A3	4.69967	4.8434e-122	1.13166e-117	0.168	0.01
CD22	4.59465	6.27716e-281	1.46666e-276	0.459	0.034
C16orf74	4.55419	1.31329e-149	3.06851e-145	0.213	0.013
RGS7	4.52859	3.48409e-57	8.14058e-53	0.127	0.012
LINC01215	4.42477	5.41293e-94	1.26473e-89	0.142	0.009
FCMR	4.40926	1.64522e-284	3.84407e-280	0.437	0.03
POU2AF1	4.39323	0	0	0.269	0.009
TLR10	4.3346	2.32362e-87	5.42914e-83	0.138	0.009
AIM2	4.31915	7.30688e-144	1.70725e-139	0.317	0.031
EBF1	4.28671	2.13744e-188	4.99413e-184	0.496	0.061
E2F5	4.26942	2.17916e-90	5.0916e-86	0.16	0.012
LINC01857	4.25677	2.03481e-66	4.75433e-62	0.116	0.009
C1orf220	4.25676	1.54372e-55	3.60691e-51	0.104	0.009
SDK2	4.16958	1.37787e-105	3.21938e-101	0.194	0.016
BCL7A	4.16322	9.61756e-87	2.24714e-82	0.127	0.008
FCER2	4.12424	1.82607e-142	4.26661e-138	0.25	0.019
STAP1	4.10942	4.36518e-203	1.01992e-198	0.313	0.021
DNAH11	4.07569	9.24996e-47	2.16125e-42	0.104	0.01
VAV3-AS1	3.96632	2.74322e-51	6.40953e-47	0.123	0.013
STRBP	3.96497	4.19899e-264	9.81094e-260	0.679	0.086
IGLC2	3.87349	2.64629e-47	6.18306e-43	0.101	0.009
P2RY10	3.85399	4.04142e-79	9.44278e-75	0.183	0.018
ADGRE3	3.79935	8.88387e-221	2.07572e-216	0.366	0.027
C12orf42	3.77527	1.4027e-135	3.27741e-131	0.325	0.034
PCDH9	3.74115	4.68943e-62	1.09569e-57	0.246	0.041
COL4A4	3.72238	3.93972e-55	9.20514e-51	0.134	0.014
CCR7	3.6827	4.92496e-68	1.15072e-63	0.146	0.014
ABCB4	3.67748	2.25703e-57	5.27356e-53	0.157	0.018
ARHGEF18-AS1	3.67126	4.1832e-66	9.77405e-62	0.164	0.018
HIP1R	3.66337	1.16006e-56	2.71048e-52	0.131	0.013
ADAM19	3.63844	8.12673e-210	1.89881e-205	0.519	0.058
JADE3	3.62873	8.21008e-34	1.91829e-29	0.131	0.021
TPD52	3.61358	2.98302e-193	6.96983e-189	0.586	0.082
CELSR1	3.59446	6.77044e-52	1.58191e-47	0.138	0.016
STEAP1B	3.58726	5.02056e-51	1.17305e-46	0.239	0.046
LINC01725	3.58416	3.58204e-54	8.36944e-50	0.104	0.009
CNTNAP2	3.52353	3.22349e-31	7.53169e-27	0.119	0.019
QSOX2	3.47117	3.91136e-32	9.1389e-28	0.127	0.021
RAB30	3.445	2.54672e-98	5.9504e-94	0.31	0.042
LTB	3.43644	6.87389e-83	1.60608e-78	0.209	0.023
PLEKHG1	3.41924	7.66853e-162	1.79175e-157	0.5	0.07
BCL10-AS1	3.4056	1.70408e-32	3.98157e-28	0.134	0.023
BIRC3	3.36995	1.60537e-109	3.75095e-105	0.403	0.065
IFNLR1	3.34006	1.7526e-26	4.09495e-22	0.104	0.017
BCAS4	3.25401	1.27074e-73	2.96908e-69	0.235	0.032
DPF3	3.24488	3.95651e-26	9.24438e-22	0.116	0.021
CD180	3.2087	5.97413e-29	1.39586e-24	0.112	0.018
RABEP2	3.20651	9.58909e-79	2.24049e-74	0.392	0.083
CD37	3.13562	6.61353e-124	1.54525e-119	0.545	0.108
IKZF3	3.13501	1.43311e-181	3.34845e-177	0.634	0.101
RRAS2	3.09386	6.53104e-92	1.52598e-87	0.381	0.068
SEMA4B	3.07842	1.28693e-43	3.00692e-39	0.201	0.037
SELL	3.07725	7.19908e-107	1.68206e-102	0.291	0.034
C11orf80	3.04647	2.86035e-77	6.6832e-73	0.41	0.091
CLNK	3.0368	1.17906e-37	2.75487e-33	0.16	0.028
CYB561A3	2.97745	1.71648e-21	4.01055e-17	0.131	0.03
PLPP5	2.97735	6.34186e-40	1.48177e-35	0.179	0.033
TMEM156	2.95803	4.46549e-93	1.04336e-88	0.392	0.07
SEL1L3	2.93344	5.38304e-145	1.25775e-140	0.713	0.167
CPNE5	2.92252	1.65312e-41	3.86251e-37	0.134	0.018
MICAL3	2.92105	3.17559e-74	7.41977e-70	0.373	0.078
AFF3	2.91238	8.50229e-145	1.98656e-140	0.884	0.31
HVCN1	2.90567	1.07059e-67	2.50144e-63	0.437	0.116
LIX1-AS1	2.90368	6.28501e-14	1.46849e-09	0.201	0.083
MZB1	2.89934	4.27136e-53	9.98004e-49	0.104	0.009
CD52	2.89172	1.22474e-45	2.86159e-41	0.168	0.026
PARP15	2.8794	2.3837e-83	5.56952e-79	0.489	0.122
PTPRK	2.87269	4.75217e-61	1.11034e-56	0.205	0.029
SHISAL2A	2.8689	7.11956e-73	1.66349e-68	0.254	0.037
CDCA7L	2.84616	2.36706e-22	5.53064e-18	0.108	0.021
GNG7	2.83086	1.56358e-111	3.65331e-107	0.66	0.177
CD40	2.82984	2.73582e-34	6.39224e-30	0.179	0.037
NTNG1	2.82983	1.18095e-21	2.75928e-17	0.108	0.021
KCNQ5	2.79087	2.39443e-84	5.59458e-80	0.366	0.065
GNB5	2.78903	6.88661e-57	1.60906e-52	0.235	0.04
SLC6A16	2.74971	7.26429e-21	1.6973e-16	0.104	0.021
CDK14	2.74871	4.6891e-85	1.09561e-80	0.653	0.224
LINC01588	2.73625	1.36801e-57	3.19636e-53	0.358	0.087
KHDRBS2	2.73233	4.84783e-101	1.1327e-96	0.627	0.174
PPP1R16B	2.7124	2.39374e-87	5.59298e-83	0.425	0.084
PLAC8	2.71148	6.07955e-76	1.42049e-71	0.34	0.062
RHEX	2.70392	1.14358e-89	2.67197e-85	0.284	0.038
IGKC	2.67925	1.4567e-123	3.40358e-119	0.373	0.05
MAST4	2.67677	6.42514e-21	1.50123e-16	0.168	0.047
SP140	2.65827	4.42035e-96	1.03281e-91	0.597	0.16
PKIG	2.65068	1.02362e-52	2.39169e-48	0.224	0.038
FAM3C	2.64089	1.01024e-32	2.36043e-28	0.254	0.071
ZNF318	2.59109	1.76451e-24	4.12279e-20	0.194	0.054
ATP8B1	2.5812	4.2074e-62	9.83058e-58	0.593	0.229
KMO	2.57925	2.26029e-33	5.28118e-29	0.265	0.075
LINC01237	2.56652	9.76365e-45	2.28128e-40	0.284	0.068
ADAMTS6	2.52666	4.34577e-18	1.01539e-13	0.127	0.032
SPON1	2.5049	3.07711e-27	7.18967e-23	0.131	0.025
TRAF5	2.46984	2.98492e-43	6.97427e-39	0.366	0.112
IFNG-AS1	2.45453	2.81096e-85	6.56782e-81	0.369	0.065
ECE1	2.4424	2.82281e-33	6.59549e-29	0.213	0.05
SLC35F2	2.4384	5.50713e-18	1.28674e-13	0.104	0.023
MCPH1-AS1	2.42923	5.784e-19	1.35143e-14	0.19	0.062
GPM6A	2.425	1.65349e-16	3.86338e-12	0.239	0.098
CHMP7	2.42464	3.98299e-16	9.30625e-12	0.119	0.032
TLE1	2.41615	5.60866e-18	1.31046e-13	0.116	0.028
RASGRP2	2.3945	1.81702e-38	4.24547e-34	0.261	0.065
TCF3	2.38833	2.29405e-32	5.36004e-28	0.231	0.06
DENND5B	2.38625	1.18303e-41	2.76416e-37	0.407	0.139
COBLL1	2.37118	1.92358e-54	4.49445e-50	0.354	0.087
ZNF827	2.36852	1.28755e-27	3.00836e-23	0.172	0.039
IRF4	2.35526	4.0389e-11	9.43689e-07	0.101	0.031
RHOH	2.35272	3.0856e-76	7.2095e-72	0.511	0.132
P2RY8	2.34412	8.78081e-19	2.05164e-14	0.183	0.057
ADK	2.32802	2.13736e-55	4.99393e-51	0.739	0.421
LY9	2.32612	3.29753e-33	7.70468e-29	0.201	0.045
IFT57	2.32418	2.7042e-18	6.31836e-14	0.127	0.032
ELOVL5	2.31892	1.5395e-54	3.59705e-50	0.466	0.149
ATP2A3	2.31576	2.28874e-55	5.34764e-51	0.325	0.072
LARGE1	2.30851	2.40391e-29	5.61674e-25	0.373	0.151
RIC3	2.30342	2.76595e-18	6.46264e-14	0.142	0.038
LINC02422	2.30209	5.82009e-23	1.35986e-18	0.22	0.069
VAV2	2.29951	5.79739e-35	1.35456e-30	0.325	0.104
DIPK1A	2.29801	4.45981e-67	1.04203e-62	0.515	0.152
SIPA1L3	2.27113	1.11667e-72	2.60911e-68	0.724	0.321
ORAI2	2.26812	1.35156e-36	3.15792e-32	0.239	0.057
SAMD12	2.2507	9.73489e-16	2.27456e-11	0.16	0.052
USP6NL	2.23984	5.57643e-51	1.30293e-46	0.511	0.189
HSH2D	2.23633	6.22934e-47	1.45549e-42	0.25	0.051
LAMC1	2.23236	5.65682e-11	1.32172e-06	0.104	0.033
RIPOR2	2.22913	4.70945e-150	1.10036e-145	0.914	0.264
ZCCHC7	2.22049	9.39588e-73	2.19535e-68	0.81	0.444
SETBP1	2.20081	3.08721e-58	7.21327e-54	0.556	0.196
TAF4B	2.20064	2.42693e-12	5.67053e-08	0.142	0.05
SWAP70	2.19424	1.99268e-46	4.6559e-42	0.556	0.239
ATP8B1-AS1	2.19217	1.08856e-23	2.54343e-19	0.299	0.116
ARID5B	2.18976	3.44058e-45	8.03892e-41	0.541	0.233
SNED1	2.17525	5.82685e-15	1.36144e-10	0.209	0.083
ZHX2	2.15681	2.15301e-57	5.03052e-53	0.526	0.18
IL4R	2.15147	1.37618e-14	3.21544e-10	0.366	0.214
ARHGEF18	2.14629	8.10822e-37	1.89449e-32	0.489	0.213
SERPINB9P1	2.14463	2.24701e-11	5.25014e-07	0.123	0.042
PPM1K	2.14207	5.29588e-26	1.23738e-21	0.246	0.077
SLC9A7	2.13076	3.20066e-37	7.47833e-33	0.373	0.127
ITPR1	2.12909	6.70741e-57	1.56719e-52	0.646	0.282
PIP5K1B	2.11786	1.59147e-32	3.71846e-28	0.332	0.113
ASB14	2.10635	1.53992e-12	3.59803e-08	0.112	0.033
EZR	2.09381	5.8855e-28	1.37515e-23	0.317	0.112
SCIMP	2.08774	4.20409e-20	9.82285e-16	0.287	0.119
ISG20	2.08461	7.66798e-26	1.79162e-21	0.175	0.043
QRSL1	2.06641	9.43453e-13	2.20438e-08	0.198	0.083
FUT8	2.0655	3.88709e-44	9.08218e-40	0.511	0.208
SMC6	2.04984	5.34196e-25	1.24815e-20	0.321	0.126
ADAM7-AS1	2.04606	4.96602e-68	1.16031e-63	0.657	0.244
CYFIP2	2.03653	1.55926e-63	3.64321e-59	0.444	0.113
DPH5-DT	2.0365	1.84196e-15	4.30373e-11	0.164	0.055
SYPL1	2.03374	1.46872e-07	0.00343167	0.108	0.044
TMEM154	2.03345	6.51263e-50	1.52168e-45	0.373	0.102
ZNF594-DT	2.02795	6.48719e-22	1.51573e-17	0.347	0.155
DGKG	2.02194	7.03354e-12	1.64339e-07	0.201	0.089
AMN1	2.01994	7.13297e-23	1.66662e-18	0.25	0.086
KCNN4	2.01335	3.73338e-15	8.72304e-11	0.134	0.04
LINC02987	2.00976	1.58667e-11	3.70725e-07	0.138	0.05
LY86-AS1	2.00797	2.20229e-10	5.14564e-06	0.16	0.067
CLECL1P	2.00063	3.03055e-12	7.08088e-08	0.153	0.056
SLC44A2	1.99694	1.62691e-38	3.80127e-34	0.265	0.065
TMEM131L	1.99418	6.48331e-55	1.51483e-50	0.634	0.286
SMIM14	1.99417	3.35436e-21	7.83746e-17	0.373	0.18
STRADB	1.99366	2.63071e-13	6.14664e-09	0.228	0.101
SLC38A1	1.99214	3.20746e-78	7.49423e-74	0.47	0.107
TBC1D10C	1.99096	2.33936e-20	5.46593e-16	0.19	0.058
UGDH-AS1	1.97252	2.24428e-15	5.24376e-11	0.205	0.079
RALGPS1	1.96486	8.0828e-17	1.88855e-12	0.224	0.086
RUBCNL	1.96446	2.97765e-35	6.95727e-31	0.437	0.175
SNX25	1.96241	3.1264e-18	7.30484e-14	0.231	0.087
SLAMF6	1.95674	5.33465e-32	1.24644e-27	0.276	0.08
DLGAP4-AS1	1.9532	7.30588e-09	0.000170702	0.108	0.04
CD72	1.9482	5.32969e-12	1.24528e-07	0.149	0.054
PLEKHF2	1.9417	5.26858e-15	1.231e-10	0.168	0.057
MEF2C-AS1	1.93976	2.39955e-30	5.60655e-26	0.384	0.148
RASGRP3	1.93696	1.23539e-34	2.88648e-30	0.377	0.134
C1orf112	1.92369	8.26654e-26	1.93148e-21	0.299	0.107
AGPAT5	1.91946	2.06489e-19	4.82462e-15	0.239	0.088
SGCE	1.89934	2.77873e-14	6.49249e-10	0.231	0.099
SLAMF1	1.87722	2.55653e-16	5.97333e-12	0.146	0.042
PRKCB	1.85752	1.48352e-77	3.46623e-73	0.892	0.526
CXCR4	1.85396	1.07043e-18	2.50107e-14	0.157	0.044
CYSLTR1	1.8356	9.1098e-18	2.1285e-13	0.205	0.071
MTFR1	1.83363	1.45385e-23	3.39693e-19	0.392	0.181
SLC25A42	1.8233	3.39224e-17	7.92597e-13	0.16	0.048
TSHZ2	1.82182	1.74729e-15	4.08255e-11	0.168	0.056
XKR4	1.82007	7.41623e-13	1.7328e-08	0.146	0.049
MARCHF3	1.81887	2.31034e-30	5.3981e-26	0.381	0.145
ABLIM1	1.81452	3.63617e-23	8.4959e-19	0.246	0.081
NUP88	1.81314	5.05421e-22	1.18092e-17	0.354	0.161
ZNF107	1.81199	4.23866e-16	9.90363e-12	0.25	0.105
ROR1	1.80107	1.03835e-06	0.0242611	0.142	0.069
ACSM3	1.79807	1.65244e-06	0.0386093	0.134	0.065
GAPT	1.79165	9.23706e-12	2.15824e-07	0.116	0.037
DAPP1	1.78574	3.35475e-13	7.83838e-09	0.276	0.138
PATL2	1.78271	1.69764e-22	3.96655e-18	0.246	0.083
LSM7	1.77986	6.37172e-10	1.48875e-05	0.138	0.054
TNFRSF10A	1.77972	2.12756e-11	4.97105e-07	0.134	0.047
PRKCE	1.77287	1.48546e-31	3.47078e-27	0.601	0.331
IRF8	1.75498	6.05972e-20	1.41585e-15	0.321	0.14
STK17A	1.74812	3.98113e-40	9.30191e-36	0.5	0.201
AK9	1.74331	1.29503e-12	3.02585e-08	0.205	0.087
HIVEP1	1.7355	9.78886e-20	2.28717e-15	0.336	0.153
LINC02576	1.73349	1.18932e-07	0.00277884	0.127	0.055
LNCRNA-IUR	1.73178	1.76178e-15	4.1164e-11	0.269	0.12
CCDC32	1.72448	5.1335e-20	1.19944e-15	0.272	0.106
CARD11	1.71852	2.74866e-45	6.42223e-41	0.552	0.215
EIF2AK3	1.71702	7.34143e-11	1.71533e-06	0.231	0.114
FLNB	1.70599	6.4339e-10	1.50328e-05	0.138	0.054
TFEB	1.70586	7.77047e-14	1.81557e-09	0.284	0.142
FOXP1-AS1	1.70466	3.62837e-07	0.00847769	0.123	0.054
AP1S3	1.70176	5.25219e-21	1.22718e-16	0.22	0.072
UBA6-DT	1.69728	1.4995e-09	3.50358e-05	0.164	0.071
ZNF92	1.69525	7.16238e-07	0.0167349	0.127	0.058
ZBTB18	1.69223	7.37467e-07	0.0172309	0.101	0.041
ZNF737	1.69184	2.60113e-09	6.07755e-05	0.123	0.047
ZNF439	1.68107	1.41869e-14	3.31476e-10	0.187	0.068
PDE7A	1.65917	9.43154e-49	2.20368e-44	0.687	0.329
LAMA4	1.65664	3.3673e-08	0.000786768	0.116	0.045
MCFD2	1.65614	2.0035e-07	0.00468118	0.123	0.053
WDFY4	1.65019	2.91486e-48	6.81057e-44	0.653	0.322
BTG1-DT	1.64555	1.82506e-16	4.26425e-12	0.243	0.098
PALM2AKAP2	1.61869	8.23487e-37	1.92408e-32	0.377	0.122
IL27RA	1.61472	9.30062e-09	0.000217309	0.119	0.046
MRNIP	1.60649	1.07251e-06	0.0250591	0.134	0.063
SIDT1	1.60334	4.68811e-33	1.09538e-28	0.31	0.093
EAF2	1.60187	2.5927e-12	6.05784e-08	0.291	0.153
CSNK1G3	1.60128	2.78016e-12	6.49584e-08	0.295	0.154
SINHCAF	1.59855	1.68661e-07	0.00394077	0.201	0.109
NR1H2	1.59785	1.10297e-07	0.00257709	0.153	0.072
MBD4	1.5972	7.78048e-12	1.81791e-07	0.224	0.104
CASTOR3P	1.59284	2.53112e-10	5.91396e-06	0.216	0.104
INPP5F	1.58109	1.50721e-07	0.00352159	0.183	0.094
PDZRN4	1.56563	2.08647e-10	4.87503e-06	0.164	0.068
CCSER1	1.56419	2.45643e-19	5.73946e-15	0.496	0.291
TANK-AS1	1.55874	1.84741e-12	4.31647e-08	0.209	0.089
LIMD2	1.55713	3.08398e-16	7.20572e-12	0.291	0.131
CCDC69	1.55083	5.8677e-15	1.37099e-10	0.205	0.078
ZNF569	1.54815	8.77786e-07	0.0205095	0.104	0.043
FOXO1	1.53385	6.44875e-21	1.50675e-16	0.478	0.264
ZC3H12D	1.52962	8.10563e-07	0.0189388	0.168	0.087
ATOSA	1.52904	2.01254e-22	4.70231e-18	0.455	0.235
HBB	1.52027	1.05315e-21	2.46068e-17	0.269	0.099
LMBRD1	1.51214	2.03678e-19	4.75894e-15	0.463	0.269
AMZ1	1.49981	4.50427e-11	1.05242e-06	0.201	0.091
MFN1	1.49975	2.99248e-09	6.99192e-05	0.205	0.102
PTPN1	1.49593	4.61183e-12	1.07755e-07	0.392	0.237
RPA3	1.47596	3.502e-07	0.00818243	0.216	0.124
RIPOR1	1.47508	1.33363e-08	0.000311602	0.205	0.104
EPB41	1.47122	1.78081e-33	4.16086e-29	0.575	0.276
DGKD	1.4709	3.58834e-20	8.38415e-16	0.47	0.261
SEC62	1.46782	6.81294e-18	1.59184e-13	0.362	0.182
PIK3C2B	1.46528	4.47962e-07	0.0104666	0.16	0.08
SH3BP5	1.46392	2.41084e-13	5.63293e-09	0.332	0.178
IRAG2	1.46185	1.07871e-14	2.52041e-10	0.437	0.274
PLCG2	1.46072	2.13024e-30	4.97731e-26	0.709	0.48
ETS1	1.45921	3.34501e-58	7.81561e-54	0.507	0.147
TNFAIP8	1.45822	1.34057e-33	3.13225e-29	0.649	0.365
BICD1	1.45467	1.58422e-16	3.70152e-12	0.392	0.211
SLC14A1	1.45425	5.40591e-08	0.00126309	0.101	0.037
DNAJC10	1.45179	9.62684e-08	0.00224931	0.213	0.117
NDUFAF6	1.4484	5.21591e-07	0.012187	0.28	0.18
FBXL7	1.44576	1.23979e-07	0.00289676	0.134	0.059
ANAPC16	1.44316	9.86564e-10	2.30511e-05	0.265	0.145
ACBD3	1.44108	3.3754e-08	0.000788663	0.276	0.168
NCOA3	1.42465	1.25447e-41	2.93106e-37	0.776	0.508
COL10A1	1.41638	1.85601e-09	4.33658e-05	0.164	0.071
DHTKD1	1.41018	2.14459e-11	5.01082e-07	0.209	0.093
GOLGA8B	1.40643	2.46434e-12	5.75794e-08	0.22	0.095
CORO1C	1.39552	7.54509e-08	0.00176291	0.302	0.194
NUP210	1.39295	1.38334e-15	3.23217e-11	0.269	0.116
GGA2	1.3909	4.03044e-12	9.41711e-08	0.392	0.248
MAP4K2	1.38909	6.95859e-09	0.000162587	0.138	0.056
CAMK2D	1.37916	1.66405e-18	3.88806e-14	0.556	0.375
MIR142HG	1.37855	1.21401e-10	2.83653e-06	0.28	0.147
ABCA7	1.37484	5.02447e-10	1.17397e-05	0.146	0.057
ARHGAP15-AS1	1.36571	7.96344e-13	1.86066e-08	0.287	0.139
PDE7B-AS1	1.36403	4.2405e-07	0.00990792	0.108	0.044
TCF4	1.36323	8.86271e-15	2.07077e-10	0.578	0.41
RAB11A	1.35055	6.07523e-16	1.41948e-11	0.571	0.404
CERS4	1.35032	3.05336e-07	0.00713419	0.172	0.086
ESR2	1.34848	1.95092e-13	4.55831e-09	0.183	0.068
MALT1	1.33936	1.18745e-13	2.77449e-09	0.377	0.216
OXCT1	1.33809	2.02635e-12	4.73457e-08	0.146	0.05
ATF7IP2	1.33627	3.94275e-15	9.21225e-11	0.332	0.166
BCL2	1.3351	4.64863e-42	1.08615e-37	0.739	0.404
GNA12	1.33484	1.33153e-07	0.00311112	0.261	0.158
ZBTB20-AS5	1.33052	3.97518e-07	0.00928801	0.187	0.098
ZNF790	1.32714	1.77204e-07	0.00414037	0.142	0.065
UST	1.32486	4.77148e-15	1.11486e-10	0.28	0.126
MT-CYB	1.322	4.43645e-09	0.000103658	0.328	0.198
SKAP1-AS2	1.32121	4.74459e-08	0.00110857	0.119	0.047
MCOLN2	1.32119	1.20216e-10	2.80885e-06	0.231	0.112
IL21R	1.32116	1.06353e-06	0.0248495	0.108	0.046
SMAD3	1.31681	5.30612e-18	1.23977e-13	0.377	0.183
CPED1	1.31601	8.57196e-07	0.0200284	0.381	0.286
DUS2	1.31556	6.37948e-08	0.00149056	0.201	0.106
TRAF3	1.31052	1.54259e-18	3.60425e-14	0.5	0.297
L3MBTL3	1.30599	8.56512e-07	0.0200124	0.183	0.099
ARHGAP17	1.30316	1.67278e-13	3.90844e-09	0.429	0.27
FAM117A	1.30226	4.42764e-09	0.000103452	0.153	0.064
ZNF544	1.28904	4.819e-09	0.000112596	0.205	0.1
RPL37A	1.28326	1.56294e-06	0.036518	0.224	0.133
RHBDD1	1.28143	5.12789e-13	1.19813e-08	0.362	0.206
LINC02245	1.28062	1.55022e-13	3.62208e-09	0.332	0.175
TMEM243	1.26435	3.70968e-12	8.66767e-08	0.272	0.136
OFD1	1.24204	2.24636e-10	5.24863e-06	0.284	0.153
PXK	1.24073	1.4589e-08	0.000340873	0.231	0.125
BLNK	1.23309	9.55769e-23	2.23315e-18	0.504	0.268
ATP8A1	1.22526	2.15225e-17	5.02873e-13	0.369	0.18
ST6GALNAC3	1.2159	4.12708e-13	9.64291e-09	0.284	0.137
SGO1-AS1	1.21382	9.98011e-11	2.33185e-06	0.175	0.073
DGKA	1.2131	5.51723e-12	1.2891e-07	0.224	0.099
STAMBPL1	1.21081	2.83e-08	0.00066123	0.231	0.125
SLC39A10	1.20845	6.1848e-10	1.44508e-05	0.302	0.176
ADGRG5	1.20654	4.03586e-10	9.42979e-06	0.112	0.038
LY86	1.20185	1.12515e-09	2.62891e-05	0.306	0.178
TSPOAP1-AS1	1.19623	3.65124e-09	8.53113e-05	0.239	0.124
RPS27	1.19312	8.41304e-07	0.0196571	0.25	0.152
PRAG1	1.19202	7.65484e-08	0.00178855	0.243	0.137
PRDM2	1.18443	5.2676e-18	1.23077e-13	0.53	0.344
IL2RG	1.18322	2.79173e-07	0.00652288	0.108	0.043
KLF12	1.17852	1.56989e-24	3.66804e-20	0.437	0.186
RUNX1T1	1.17579	1.28507e-08	0.000300256	0.112	0.042
SP110	1.17226	2.02551e-15	4.7326e-11	0.496	0.319
SMARCB1	1.16546	1.48073e-06	0.0345973	0.187	0.102
JAZF1	1.16474	6.77908e-23	1.58393e-18	0.66	0.461
ZC4H2	1.16419	1.06379e-06	0.0248555	0.119	0.053
BTG1	1.1617	1.06447e-08	0.000248714	0.276	0.157
HIVEP2	1.15835	3.93015e-13	9.18279e-09	0.384	0.215
PACS1	1.15827	9.17825e-25	2.1445e-20	0.672	0.455
TRAF3IP3	1.15545	5.33e-16	1.24535e-11	0.377	0.189
MARF1	1.15245	3.30007e-07	0.00771062	0.325	0.218
CCDC141	1.14946	5.81407e-13	1.35846e-08	0.257	0.115
ZEB1	1.1451	1.55931e-12	3.64333e-08	0.336	0.176
MYH11	1.13702	1.34326e-07	0.00313852	0.19	0.096
AUTS2	1.13558	1.64584e-19	3.84549e-15	0.571	0.351
SPTBN1	1.13408	1.89265e-07	0.00442217	0.213	0.115
ILRUN	1.1273	3.06081e-10	7.15157e-06	0.34	0.204
SLC38A4-AS1	1.12586	7.14201e-16	1.66873e-11	0.422	0.227
SLC16A7	1.12467	1.60815e-06	0.0375744	0.28	0.18
FCHO1	1.12447	1.9144e-08	0.000447298	0.146	0.062
SLC12A2-DT	1.12388	3.87039e-08	0.000904316	0.272	0.159
SCAF4	1.0923	5.73248e-07	0.0133939	0.269	0.169
ADAM28	1.09204	8.58065e-35	2.00487e-30	0.724	0.398
PATJ	1.08989	2.74411e-12	6.41162e-08	0.216	0.092
POU2F2	1.08632	3.45032e-15	8.06168e-11	0.496	0.311
CCDC88C	1.08412	5.27652e-23	1.23286e-18	0.366	0.146
RCSD1	1.07619	1.13807e-14	2.65911e-10	0.653	0.509
MCTP2	1.07551	5.15576e-32	1.20464e-27	0.448	0.169
TRIM5	1.07382	1.26098e-06	0.0294628	0.313	0.215
ATF7IP	1.06869	2.38996e-13	5.58413e-09	0.575	0.428
CDC40	1.06426	7.47918e-09	0.000174751	0.291	0.17
SLC12A6	1.06381	3.95631e-10	9.24391e-06	0.381	0.239
FCHSD2	1.05852	1.98544e-28	4.63897e-24	0.854	0.677
PPP3CC	1.05767	2.2655e-16	5.29334e-12	0.545	0.351
MYCBP2-AS1	1.0554	3.02599e-08	0.000707022	0.325	0.206
ARHGAP24	1.0544	8.9634e-22	2.0943e-17	0.791	0.62
CRYBG1	1.03996	1.69669e-06	0.0396432	0.287	0.186
TAPBP	1.0307	4.99707e-09	0.000116756	0.299	0.176
C1GALT1	1.02227	6.02247e-08	0.00140715	0.313	0.197
SNX3	1.01943	2.91253e-07	0.00680512	0.239	0.139
TLK1	1.01904	6.54721e-13	1.52976e-08	0.478	0.327
MT-ND2	1.01804	1.59967e-07	0.00373762	0.299	0.18
TMEM131	1.01753	3.29909e-12	7.70833e-08	0.53	0.391
MIATNB	1.01003	1.06801e-06	0.024954	0.276	0.174
NGLY1	1.00447	2.08905e-08	0.000488106	0.328	0.211
XYLT1	1.00428	1.78193e-08	0.000416349	0.377	0.248
FAM107B	1.00188	4.6321e-11	1.08229e-06	0.381	0.228
FAM117B	1.00187	4.81489e-08	0.001125	0.358	0.236
COA1	0.995183	1.58569e-09	3.70495e-05	0.459	0.334
NCF1	0.984197	1.75752e-14	4.10645e-10	0.276	0.123
NSD3	0.977433	1.19652e-09	2.79567e-05	0.425	0.299
SEPTIN6	0.970362	6.00699e-10	1.40353e-05	0.403	0.26
RPS12	0.969252	8.81617e-07	0.020599	0.198	0.106
MT-CO2	0.965074	2.08293e-09	4.86676e-05	0.418	0.27
LRBA	0.957638	1.03897e-17	2.42756e-13	0.683	0.5
MAP3K1	0.942222	7.53147e-13	1.75973e-08	0.56	0.413
DMXL1	0.937345	1.42767e-12	3.33574e-08	0.504	0.35
SP100	0.932501	1.90189e-25	4.44376e-21	0.754	0.567
NDE1	0.932489	7.10927e-07	0.0166108	0.246	0.146
IQSEC1	0.927908	6.82427e-07	0.0159449	0.358	0.256
STX7	0.926637	1.10337e-12	2.57803e-08	0.612	0.475
STIM2	0.918452	1.59313e-11	3.72234e-07	0.47	0.312
RABEP1	0.913467	1.65397e-07	0.0038645	0.493	0.387
ADD3	0.909244	1.45325e-08	0.000339552	0.332	0.204
LRCH3	0.906555	8.13639e-07	0.0190107	0.403	0.296
MSI2	0.900624	6.41624e-09	0.000149915	0.388	0.248
ST6GAL1	0.894389	2.80852e-22	6.56211e-18	0.754	0.539
SRPK2	0.888712	6.40177e-14	1.49577e-09	0.612	0.434
MT-ND3	0.880051	1.17964e-07	0.00275623	0.459	0.331
MAP4K4	0.875117	2.08959e-12	4.88233e-08	0.541	0.381
HLA-B	0.874841	5.02181e-13	1.17335e-08	0.526	0.353
PHTF2	0.873779	1.8699e-14	4.36903e-10	0.586	0.41
KDM4C	0.85785	1.55249e-13	3.6274e-09	0.623	0.468
SIK3	0.857191	1.44161e-13	3.36832e-09	0.672	0.508
LINC00486	0.856976	9.45629e-07	0.0220946	0.485	0.386
MARCHF1	0.854133	7.52974e-20	1.75932e-15	0.772	0.576
OGA	0.837246	3.25677e-09	7.60945e-05	0.534	0.409
FOXP1	0.834262	1.24196e-10	2.90184e-06	0.81	0.79
LINC00513	0.832201	2.04401e-07	0.00477582	0.422	0.309
SMCHD1	0.822026	4.4881e-22	1.04864e-17	0.754	0.564
TNRC6B	0.820938	7.54371e-26	1.76259e-21	0.836	0.668
RABGAP1L	0.816612	6.02927e-15	1.40874e-10	0.776	0.635
XKR6	0.812736	2.48045e-07	0.00579558	0.351	0.234
CD47	0.811335	7.85426e-08	0.00183515	0.403	0.279
MAP4K1	0.810392	1.80917e-07	0.00422712	0.168	0.08
NEDD9	0.80815	2.36607e-19	5.52833e-15	0.519	0.283
ANKRD44	0.785933	1.67245e-21	3.90768e-17	0.862	0.726
UVRAG	0.770958	5.92618e-18	1.38465e-13	0.72	0.552
HLA-A	0.770219	4.92102e-07	0.011498	0.362	0.247
ACAP1	0.766618	2.09704e-06	0.0489973	0.187	0.099
PTK2B	0.766016	4.52933e-07	0.0105828	0.463	0.354
BACE2	0.756907	5.02642e-11	1.17442e-06	0.16	0.061
CD53	0.756702	2.92051e-08	0.000682376	0.481	0.362
MT-CO1	0.750103	8.02577e-14	1.87522e-09	0.474	0.281
TUT4	0.743267	3.59191e-07	0.00839251	0.455	0.347
ARL17A	0.737253	1.12958e-08	0.000263925	0.522	0.4
CLEC2D	0.735231	1.31003e-10	3.06089e-06	0.582	0.456
SNHG14	0.721984	1.99311e-06	0.046569	0.459	0.362
ATP2B1	0.714323	1.71016e-10	3.9958e-06	0.593	0.457
ZBTB20	0.708363	2.23692e-20	5.22656e-16	0.877	0.724
ANK3	0.704969	2.38067e-08	0.000556243	0.362	0.228
RAD51B	0.70174	2.01881e-06	0.0471695	0.567	0.476
PPP3CA	0.689332	6.6453e-12	1.55267e-07	0.724	0.583
BBX	0.689131	7.98095e-07	0.0186475	0.474	0.362
ARID1B	0.682263	3.4513e-12	8.06397e-08	0.754	0.624
IMMP2L	0.680159	1.30205e-06	0.0304224	0.631	0.518
IKZF1	0.674278	1.59022e-10	3.71554e-06	0.668	0.525
MT-CO3	0.658248	1.55932e-08	0.000364336	0.448	0.296
MEF2C	0.658089	1.66367e-15	3.88716e-11	0.832	0.63
TBC1D5	0.655281	5.08362e-11	1.18779e-06	0.772	0.649
TGFBR2	0.654633	4.65223e-07	0.0108699	0.567	0.479
ITGA4	0.64916	1.13357e-09	2.6486e-05	0.459	0.303
TTN	0.63868	2.2703e-10	5.30455e-06	0.366	0.215
MGAT5	0.636476	4.88232e-07	0.0114075	0.608	0.508
SCML4	0.628802	1.14211e-07	0.00266854	0.187	0.089
RBM6	0.618898	3.14274e-08	0.000734302	0.646	0.543
CAMK1D	0.59872	2.05923e-10	4.81139e-06	0.754	0.639
VOPP1	0.586354	7.3675e-07	0.0172142	0.549	0.458
ANKRD28	0.578207	1.94982e-06	0.0455576	0.265	0.159
SIPA1L1	0.576098	7.17743e-08	0.00167701	0.627	0.533
IGHD	0.558635	2.15722e-124	5.04034e-120	0.34	0.037
CCND3	0.552363	2.82924e-10	6.61053e-06	0.657	0.515
ARHGAP15	0.52041	2.52334e-20	5.89579e-16	0.903	0.772
B2M	0.504233	1.77765e-10	4.15349e-06	0.679	0.53
EML4	0.467199	2.2645e-07	0.00529101	0.582	0.457
ENTPD1-AS1	0.459387	1.30883e-06	0.0305807	0.526	0.402
MALAT1	0.455702	4.68011e-20	1.09351e-15	1	0.997
SKAP1	0.413148	2.87448e-10	6.71623e-06	0.433	0.24
CD74	0.410222	3.29196e-10	7.69166e-06	0.72	0.568

## Sheet: Plasma
gene	avg_log2FC	p_val	p_val_adj	pct.1	pct.2
AMPD1	12.2662	0	0	0.128	0
SDC1	11.0302	0	0	0.218	0
LINC01484	8.38264	0	0	0.201	0.001
JCHAIN	8.2988	0	0	0.33	0.004
IGHG2	8.22376	8.69229e-219	2.03095e-214	0.128	0.002
IGHG1	8.17842	0	0	0.397	0.007
DCC	8.05705	0	0	0.369	0.01
IGHA1	8.03495	1.79414e-283	4.192e-279	0.24	0.005
MZB1	8.00264	0	0	0.626	0.004
LYPD6B	7.92364	0	0	0.184	0.001
POU2AF1	7.7697	0	0	0.665	0.006
IGLC1	7.58849	0	0	0.296	0.003
TXNDC5	7.5323	0	0	0.832	0.026
ACOXL	7.44622	0	0	0.369	0.005
IGKC	7.42541	0	0	0.687	0.049
IGHGP	7.35373	7.14891e-276	1.67034e-271	0.179	0.003
IGHG3	7.30412	0	0	0.279	0.006
IGLC3	7.20335	7.96171e-241	1.86025e-236	0.156	0.002
IGLC2	7.12307	1.81991e-249	4.25221e-245	0.268	0.008
LINC03034	7.01225	0	0	0.235	0.002
DERL3	6.96475	0	0	0.391	0.005
ITGA8	6.91424	1.32879e-264	3.10472e-260	0.263	0.007
RASSF6	6.89651	2.63825e-286	6.16428e-282	0.14	0.001
ZNF215	6.86999	0	0	0.352	0.005
FBXO16	6.79853	0	0	0.218	0.002
BMP6	6.77361	0	0	0.441	0.008
IGHG4	6.74527	0	0	0.324	0.006
TMC3	6.59088	9.54678e-208	2.2306e-203	0.123	0.002
DGKI	6.49009	3.56041e-239	8.3189e-235	0.212	0.005
FCRL5	6.44223	0	0	0.609	0.006
IGHM	6.33856	4.70769e-142	1.09995e-137	0.313	0.022
CFAP54	6.24474	7.79796e-286	1.82199e-281	0.279	0.008
LINC02934	6.22749	1.83349e-155	4.28394e-151	0.19	0.007
FAM30A	6.22377	4.70166e-294	1.09854e-289	0.179	0.002
KCNN3	6.15783	0	0	0.425	0.008
TNFRSF13B	6.02924	8.54968e-297	1.99763e-292	0.162	0.002
TENT5C	5.90818	0	0	0.559	0.014
TMC3-AS1	5.82494	0	0	0.369	0.011
PNOC	5.76104	2.25155e-296	5.26076e-292	0.184	0.003
LINC02362	5.72467	0	0	0.469	0.016
JSRP1	5.57359	6.99828e-126	1.63515e-121	0.106	0.002
HID1	5.56425	3.91343e-141	9.14372e-137	0.101	0.002
MGAT3	5.55877	1.66582e-211	3.8922e-207	0.173	0.004
MYO3B	5.45853	7.98129e-54	1.86483e-49	0.123	0.009
NUGGC	5.32855	0	0	0.408	0.009
MIR193BHG	5.25674	2.14582e-233	5.01372e-229	0.196	0.004
BFSP2	5.21227	2.09231e-182	4.88867e-178	0.145	0.003
IRF4	5.17696	5.29937e-223	1.2382e-218	0.441	0.028
RAB30	5.15488	0	0	0.62	0.04
MEI1	5.13018	0	0	0.553	0.028
ARHGAP44	5.08992	2.32354e-85	5.42894e-81	0.123	0.005
PIM2	4.95851	7.91368e-284	1.84903e-279	0.374	0.015
NRG3	4.90301	5.84393e-29	1.36543e-24	0.101	0.011
COL4A4	4.90191	0	0	0.374	0.012
IL26	4.88529	0	0	0.341	0.01
C16orf74	4.81122	4.48201e-200	1.04722e-195	0.296	0.013
MOXD1	4.79685	8.70404e-108	2.0337e-103	0.134	0.005
TLCD4	4.78706	3.51e-86	8.20111e-82	0.101	0.003
COL4A3	4.76548	6.56327e-206	1.53351e-201	0.263	0.01
IFNG-AS1	4.76068	0	0	0.832	0.062
PDK1	4.70589	4.2742e-216	9.98666e-212	0.726	0.086
SLCO5A1	4.69411	2.20154e-138	5.1439e-134	0.145	0.004
SLC38A4	4.66896	5.29966e-164	1.23826e-159	0.335	0.021
WDR64	4.66394	2.17544e-105	5.08291e-101	0.162	0.008
FRK	4.64782	3.20495e-64	7.48836e-60	0.106	0.005
LINC01320	4.55939	2.4755e-38	5.78401e-34	0.134	0.015
LINC01993	4.5578	1.43788e-101	3.35961e-97	0.106	0.003
PDK1-AS1	4.51905	1.27727e-209	2.98435e-205	0.48	0.035
SLC16A14	4.4214	3.96123e-89	9.25541e-85	0.106	0.004
CLVS1	4.3503	1.1359e-66	2.65402e-62	0.123	0.007
MFF-DT	4.30358	2.56007e-72	5.9816e-68	0.173	0.013
TPTE2	4.29276	8.66781e-102	2.02523e-97	0.212	0.014
EML6	4.2279	3.50329e-65	8.18543e-61	0.218	0.022
WNT5B	4.22385	2.57939e-149	6.02675e-145	0.553	0.067
KANK1	4.17613	9.20513e-166	2.15078e-161	0.413	0.033
LINC02334	4.17379	3.34346e-108	7.81199e-104	0.235	0.016
PAIP2B	4.11953	3.40557e-72	7.95712e-68	0.162	0.011
MROH9	4.09855	8.22072e-142	1.92077e-137	0.134	0.003
PKHD1L1	4.0983	3.37399e-89	7.88332e-85	0.117	0.005
PDIA5	4.0923	7.54617e-75	1.76316e-70	0.212	0.019
CHODL	4.08723	1.57338e-91	3.67621e-87	0.207	0.014
ZDBF2	4.05968	1.22323e-46	2.85808e-42	0.101	0.007
EML5	4.05387	3.14385e-88	7.3456e-84	0.223	0.017
ANGPTL1	4.02695	4.56998e-152	1.06777e-147	0.352	0.025
XBP1	4.00501	1.57014e-119	3.66864e-115	0.547	0.081
OSBPL10	3.96175	6.45846e-268	1.50902e-263	0.536	0.034
IL5RA	3.93926	3.57632e-39	8.35606e-35	0.106	0.009
TPD52	3.93815	3.82316e-236	8.93282e-232	0.76	0.083
FBXL14	3.92684	1.04357e-102	2.4383e-98	0.358	0.039
C3orf70	3.91761	7.06794e-61	1.65142e-56	0.151	0.012
CADPS2	3.91284	3.9181e-74	9.15463e-70	0.441	0.081
EIF2AK3	3.90964	6.08602e-125	1.422e-120	0.648	0.11
TRAM2	3.8656	2.04642e-125	4.78146e-121	0.447	0.051
TSBP1-AS1	3.85308	3.96007e-92	9.25271e-88	0.24	0.019
UBE2J1	3.8241	6.85464e-128	1.60159e-123	0.542	0.075
RALGPS2	3.80965	1.05592e-226	2.46715e-222	0.777	0.093
MYO5B	3.80716	2.45807e-47	5.74329e-43	0.134	0.012
TSBP1	3.7963	1.19512e-79	2.79239e-75	0.168	0.011
ITM2C	3.79187	4.50374e-58	1.0523e-53	0.112	0.007
FZD6	3.78646	2.58906e-91	6.04935e-87	0.19	0.012
TXNDC11	3.78228	1.08617e-100	2.53783e-96	0.682	0.157
ZBP1	3.7739	2.41661e-155	5.6464e-151	0.441	0.039
GRAMD1C	3.76679	1.48121e-147	3.46084e-143	0.207	0.009
SPATS2	3.75878	9.55251e-117	2.23194e-112	0.704	0.149
CREB3L2	3.71144	4.18237e-83	9.77211e-79	0.687	0.198
DENND5B	3.70608	1.30398e-115	3.04675e-111	0.682	0.138
ATP10B	3.69512	5.64722e-20	1.31947e-15	0.112	0.018
GLCCI1	3.69463	1.90515e-105	4.45139e-101	0.838	0.256
COL24A1	3.67911	7.4927e-39	1.75067e-34	0.123	0.012
SEC24A	3.67468	5.23397e-95	1.22292e-90	0.531	0.093
BLK	3.65876	3.58134e-164	8.3678e-160	0.291	0.016
GMPPB	3.63364	2.37803e-35	5.55626e-31	0.123	0.013
IFNG	3.61138	1.93607e-66	4.52363e-62	0.128	0.008
BCL10-AS1	3.59661	8.80711e-61	2.05778e-56	0.212	0.023
SSPN	3.59558	1.24874e-52	2.91769e-48	0.218	0.027
STK33	3.58038	1.10262e-48	2.57628e-44	0.106	0.007
PARM1	3.57394	1.80602e-79	4.21977e-75	0.246	0.023
DENND2C	3.56934	1.97829e-72	4.62228e-68	0.207	0.018
LINC02384	3.56239	5.54986e-133	1.29672e-128	0.352	0.029
LRP2BP	3.55807	2.82689e-59	6.60502e-55	0.207	0.022
LINC02352	3.55394	1.68928e-55	3.94701e-51	0.151	0.013
ITGA6	3.54424	3.33386e-81	7.78955e-77	0.514	0.098
ALDH1L2	3.53982	7.32764e-56	1.7121e-51	0.24	0.031
DDAH1	3.53264	2.39008e-26	5.58442e-22	0.106	0.013
B9D1	3.52844	1.50327e-42	3.5124e-38	0.134	0.013
TAFA5	3.51814	2.58127e-35	6.03113e-31	0.112	0.011
TLE1	3.50057	4.04844e-58	9.45918e-54	0.229	0.027
FUT8	3.49733	3.53455e-92	8.25847e-88	0.743	0.207
SEL1L3	3.46628	9.38233e-153	2.19218e-148	0.844	0.168
SLC35F2	3.46485	1.89386e-64	4.42499e-60	0.218	0.022
GIPR	3.46406	9.0278e-53	2.10934e-48	0.128	0.01
LARP1B	3.45935	3.40263e-97	7.95025e-93	0.508	0.083
PXDNL	3.44815	1.44368e-36	3.37315e-32	0.19	0.029
PAX5	3.43103	1.2337e-78	2.88254e-74	0.196	0.015
TBCEL	3.42384	1.21613e-38	2.84149e-34	0.346	0.085
SDK2	3.4161	2.20085e-21	5.14228e-17	0.112	0.017
MANEA	3.40378	2.43019e-48	5.67814e-44	0.223	0.031
UAP1	3.39833	1.59097e-73	3.7173e-69	0.235	0.023
NDUFAF6	3.38296	1.55897e-66	3.64254e-62	0.609	0.177
FCRL2	3.37533	1.2184e-90	2.84679e-86	0.151	0.008
TP53INP1	3.35231	6.0291e-89	1.4087e-84	0.536	0.101
IGF2BP3	3.32581	1.28143e-25	2.99405e-21	0.106	0.013
HSP90B1	3.31509	1.08057e-64	2.52475e-60	0.665	0.214
CPNE5	3.3047	4.29912e-141	1.00449e-136	0.285	0.017
PRDM1	3.30329	9.28451e-68	2.16933e-63	0.508	0.114
LMAN1	3.29498	7.75771e-80	1.81259e-75	0.469	0.085
TET1	3.29332	2.23106e-44	5.21286e-40	0.173	0.02
CEP97	3.2894	2.33512e-45	5.456e-41	0.184	0.023
C11orf80	3.27539	9.85613e-116	2.30288e-111	0.575	0.091
SAMD12	3.26587	1.028e-78	2.40193e-74	0.363	0.051
UQCC6	3.25139	2.5293e-35	5.90971e-31	0.223	0.04
HSH2D	3.25032	2.28119e-150	5.32999e-146	0.492	0.05
SEC11C	3.24094	3.47477e-55	8.11879e-51	0.274	0.04
LINC00571	3.22504	2.64112e-83	6.17098e-79	0.402	0.059
SRM	3.21281	7.34977e-23	1.71727e-18	0.101	0.013
SLAMF7	3.21124	4.03502e-118	9.42781e-114	0.413	0.044
WHRN	3.21095	2.12392e-32	4.96254e-28	0.117	0.013
MNS1	3.20972	1.91763e-25	4.48054e-21	0.117	0.016
PLPP5	3.17647	1.37674e-72	3.21675e-68	0.279	0.032
EFHC1	3.16838	1.01204e-67	2.36464e-63	0.38	0.063
E2F5	3.16192	4.67558e-34	1.09245e-29	0.123	0.014
STARD5	3.13079	1.19842e-23	2.8001e-19	0.106	0.014
NTNG1	3.1247	6.34503e-34	1.48252e-29	0.156	0.021
LAX1	3.12244	6.72539e-75	1.57139e-70	0.307	0.037
PRKD1	3.10303	5.3476e-30	1.24947e-25	0.162	0.025
PIP5K1B	3.10273	8.02243e-81	1.87444e-76	0.547	0.112
TTLL7	3.10254	3.17426e-50	7.41665e-46	0.156	0.015
ISG20	3.1006	7.60573e-83	1.77708e-78	0.341	0.042
KCNA2	3.09727	2.1453e-45	5.01249e-41	0.117	0.009
EPB41L4A	3.08716	5.28934e-82	1.23585e-77	0.318	0.037
SLC38A4-AS1	3.08603	2.64635e-101	6.18319e-97	0.804	0.224
RRBP1	3.08588	5.39033e-55	1.25945e-50	0.553	0.163
SSR4	3.0688	7.6883e-28	1.79637e-23	0.151	0.024
KLHL6-AS1	3.06293	1.14382e-32	2.67254e-28	0.184	0.03
RAPGEF4	3.03962	2.37736e-46	5.5547e-42	0.134	0.012
CD38	3.0367	4.72306e-70	1.10354e-65	0.402	0.068
KNTC1	3.03109	5.7594e-74	1.34568e-69	0.413	0.069
SPCS2	3.02367	1.88773e-65	4.41068e-61	0.48	0.105
DIO2-AS1	3.01163	5.28601e-19	1.23508e-14	0.106	0.017
MAP3K13	3.00594	9.55575e-42	2.2327e-37	0.318	0.067
LINC02427	2.99462	2.50019e-25	5.84169e-21	0.106	0.013
CLPTM1L	2.9866	7.25596e-93	1.69535e-88	0.425	0.059
PREB	2.97374	2.54043e-27	5.9357e-23	0.128	0.018
CYTOR	2.97286	8.40852e-45	1.96465e-40	0.358	0.077
STRBP	2.96949	2.25299e-93	5.26411e-89	0.531	0.09
ZFAT	2.95782	3.66867e-46	8.57185e-42	0.385	0.088
GAB1	2.95537	1.41483e-68	3.30574e-64	0.642	0.19
DTNB-AS1	2.93922	1.65355e-27	3.86352e-23	0.106	0.012
EPN2-AS1	2.93808	2.35411e-27	5.50037e-23	0.101	0.011
FBXW7	2.9346	5.11822e-71	1.19587e-66	0.844	0.4
DDR2	2.93453	1.69713e-19	3.96534e-15	0.101	0.015
DANCR	2.91898	2.26436e-34	5.29068e-30	0.168	0.024
IFNLR1	2.91355	5.61591e-34	1.31216e-29	0.14	0.017
SELENOS	2.89506	2.85698e-50	6.67532e-46	0.302	0.051
ALDH18A1	2.88968	1.43231e-43	3.3466e-39	0.179	0.022
KCNA3	2.87693	1.86994e-60	4.36912e-56	0.223	0.025
TOR3A	2.87671	2.37024e-29	5.53807e-25	0.184	0.032
PGM3	2.87103	7.83323e-38	1.83023e-33	0.285	0.059
PARD3	2.85908	1.00403e-15	2.34591e-11	0.168	0.045
TRIM2	2.85746	2.22901e-16	5.20809e-12	0.117	0.023
CLIC5	2.85284	1.10666e-21	2.58571e-17	0.106	0.015
MDM1	2.84738	4.52826e-33	1.05803e-28	0.207	0.036
TSIX	2.81469	1.20732e-32	2.82091e-28	0.369	0.108
P2RX5	2.81164	2.59375e-41	6.06029e-37	0.134	0.013
RHEX	2.80788	2.66093e-92	6.21726e-88	0.346	0.038
CEP70	2.80735	5.91744e-30	1.38261e-25	0.156	0.024
NOPCHAP1	2.79545	5.77951e-35	1.35038e-30	0.279	0.061
ADAM19	2.78956	1.25655e-101	2.93594e-97	0.458	0.061
TXLNB	2.77757	2.57767e-42	6.02273e-38	0.196	0.026
CEP128	2.77197	3.26882e-50	7.63759e-46	0.615	0.212
SNX25	2.77077	4.90523e-64	1.14611e-59	0.436	0.085
TEX9	2.76662	2.42315e-46	5.66168e-42	0.229	0.033
CDK14	2.72523	8.89866e-86	2.07917e-81	0.76	0.226
FNDC3B	2.71975	1.90283e-65	4.44596e-61	0.855	0.448
SLC7A5	2.70244	4.21617e-18	9.85108e-14	0.145	0.031
RAPGEF5	2.69888	4.77381e-44	1.1154e-39	0.218	0.031
TSHR	2.68859	2.20334e-46	5.14809e-42	0.363	0.078
SYVN1	2.67409	3.86651e-29	9.03409e-25	0.14	0.02
MAGI3	2.66979	7.00062e-34	1.6357e-29	0.285	0.064
MAPKAPK2	2.66682	5.57969e-32	1.30369e-27	0.352	0.096
RASGRP3	2.6656	6.04248e-68	1.41182e-63	0.559	0.134
ESR2	2.6634	4.27357e-52	9.98519e-48	0.358	0.067
MANF	2.66279	2.36512e-20	5.52609e-16	0.117	0.019
MCEE	2.65585	3.17379e-49	7.41557e-45	0.346	0.068
NXPE3	2.65551	5.71654e-40	1.33567e-35	0.302	0.062
DIPK1A	2.65312	1.29934e-78	3.03592e-74	0.631	0.152
DPF3	2.65303	2.03463e-14	4.75391e-10	0.106	0.021
TMEM184B	2.64702	1.81417e-30	4.23881e-26	0.235	0.049
ABCA5	2.64356	1.31616e-51	3.07521e-47	0.402	0.086
FAAH2	2.6424	7.60064e-61	1.77589e-56	0.263	0.033
FKBP14	2.64001	9.46873e-36	2.21237e-31	0.251	0.048
ELL2	2.63562	9.69083e-65	2.26426e-60	0.732	0.257
SLC2A11	2.63427	1.19239e-31	2.78603e-27	0.151	0.021
SYTL1	2.61704	2.78041e-52	6.49643e-48	0.268	0.039
TCF3	2.60863	6.37907e-55	1.49047e-50	0.341	0.06
TSHZ2	2.60514	1.37333e-63	3.20878e-59	0.346	0.055
LRRN1	2.60191	1.34163e-19	3.13471e-15	0.112	0.018
KLHL6	2.60124	6.11871e-56	1.42964e-51	0.531	0.139
SEC24D	2.59829	6.08135e-43	1.42091e-38	0.492	0.154
GAS2	2.59638	1.01453e-19	2.37046e-15	0.117	0.02
FAM3C	2.59614	1.7265e-43	4.03397e-39	0.335	0.071
SUB1	2.59292	2.48038e-62	5.7954e-58	0.536	0.13
SLC1A4	2.58731	6.32615e-42	1.47811e-37	0.302	0.059
QPCTL	2.55756	7.30485e-15	1.70678e-10	0.112	0.023
TMEM156	2.55742	1.62848e-41	3.80495e-37	0.335	0.072
ZBTB38	2.54919	4.60314e-51	1.07552e-46	0.553	0.166
SOX5	2.53822	2.63891e-61	6.16581e-57	0.547	0.135
PRDX4	2.53499	1.98563e-20	4.63942e-16	0.117	0.019
SLC17A9	2.52673	6.73406e-43	1.57341e-38	0.251	0.041
PPM1K	2.50586	1.84472e-49	4.31018e-45	0.374	0.077
AARS1	2.50205	1.15498e-28	2.6986e-24	0.218	0.045
EAF2	2.49212	1.02477e-58	2.39437e-54	0.564	0.151
LINC02576	2.48392	2.45838e-26	5.74399e-22	0.235	0.054
HERPUD1	2.48156	5.77131e-56	1.34847e-51	0.609	0.186
TMEM263	2.47517	3.59375e-34	8.3968e-30	0.229	0.042
SCAMP5	2.45437	9.99644e-23	2.33567e-18	0.19	0.041
ERLEC1	2.4515	3.97383e-28	9.28486e-24	0.268	0.066
CACNA1C	2.44608	2.33288e-17	5.45078e-13	0.128	0.026
SH3GLB2	2.44484	7.66696e-14	1.79138e-09	0.112	0.024
HYOU1	2.44333	1.33173e-16	3.11158e-12	0.112	0.021
SEL1L	2.43889	1.1485e-42	2.68346e-38	0.553	0.195
GUCY2C-AS1	2.43626	9.53827e-27	2.22862e-22	0.257	0.062
SETBP1	2.43238	9.0872e-59	2.12322e-54	0.648	0.197
UBA6-DT	2.42592	1.29084e-49	3.01604e-45	0.358	0.07
ANKRD28	2.42334	2.07869e-60	4.85685e-56	0.581	0.156
PDIA4	2.42093	5.50796e-27	1.28693e-22	0.196	0.039
BTD	2.41605	9.04649e-36	2.11371e-31	0.475	0.154
MROH8	2.41439	3.44681e-12	8.05347e-08	0.117	0.029
TAF4B	2.41388	1.8184e-24	4.24868e-20	0.218	0.05
NDUFB3	2.40524	1.13023e-14	2.64079e-10	0.112	0.023
ATOSA	2.39984	4.40135e-54	1.02838e-49	0.67	0.234
NEDD9	2.39921	3.23351e-47	7.55509e-43	0.726	0.282
ERN1	2.39354	3.52335e-50	8.2323e-46	0.542	0.156
TMEM214	2.39267	1.9962e-16	4.66411e-12	0.123	0.025
SEMA4B	2.39189	7.95361e-29	1.85836e-24	0.201	0.038
EPN2	2.38756	9.92867e-36	2.31983e-31	0.352	0.089
LPCAT4	2.38086	9.36852e-14	2.18895e-09	0.106	0.022
CRELD2	2.36184	6.6199e-16	1.54674e-11	0.117	0.024
CPEB4	2.36142	3.38675e-35	7.91315e-31	0.67	0.339
PGRMC2	2.35728	1.22009e-18	2.85073e-14	0.145	0.03
COBLL1	2.34988	3.97351e-73	9.28411e-69	0.475	0.087
NOL3	2.34879	1.7752e-14	4.14776e-10	0.134	0.032
RAB40B	2.3472	3.47967e-18	8.13024e-14	0.112	0.02
BTLA	2.34544	3.03831e-31	7.09901e-27	0.128	0.016
ATF5	2.33338	4.95308e-15	1.15729e-10	0.184	0.053
BCL11A	2.33292	4.51051e-12	1.05388e-07	0.156	0.047
KLHL42	2.32854	6.60133e-15	1.5424e-10	0.156	0.041
MSI2	2.32731	1.38271e-70	3.2307e-66	0.749	0.245
TMEM134	2.32598	2.39351e-15	5.59245e-11	0.14	0.033
STAP1	2.3212	9.06105e-34	2.11711e-29	0.168	0.024
INSR	2.3199	7.69332e-29	1.79754e-24	0.458	0.168
ZRANB2-DT	2.31983	5.49941e-16	1.28494e-11	0.173	0.046
FNDC3A	2.31958	5.25355e-61	1.22749e-56	0.86	0.472
SAR1B	2.30656	4.43385e-27	1.03597e-22	0.302	0.083
RIOX2	2.30591	3.41476e-11	7.97858e-07	0.128	0.036
RNF122	2.30102	1.95919e-16	4.57764e-12	0.112	0.021
FBXO10	2.29793	2.39295e-18	5.59113e-14	0.156	0.035
MIR155HG	2.29552	3.66742e-15	8.56893e-11	0.134	0.031
KCNQ5	2.29415	3.24067e-58	7.57182e-54	0.374	0.067
MEX3C	2.29261	3.95103e-13	9.23158e-09	0.123	0.03
SLC15A2	2.29081	2.35104e-41	5.4932e-37	0.408	0.105
UBA5	2.28754	2.17407e-27	5.07971e-23	0.268	0.066
IFT57	2.28496	6.7645e-13	1.58052e-08	0.128	0.032
FKBP14-AS1	2.28308	1.32782e-13	3.10244e-09	0.128	0.031
EBF1	2.28181	9.25596e-25	2.16266e-20	0.257	0.066
GLT8D1	2.27096	8.52205e-16	1.99118e-11	0.123	0.026
BANK1	2.26983	2.37507e-25	5.54936e-21	0.302	0.087
CSNK1E	2.26684	1.80034e-16	4.20649e-12	0.212	0.064
CLIC4	2.26526	5.32425e-43	1.24401e-38	0.447	0.123
ATG5	2.25905	4.71739e-34	1.10222e-29	0.609	0.266
MYO1D	2.25466	1.06949e-51	2.49887e-47	0.698	0.272
BIRC3	2.25396	2.11231e-38	4.93542e-34	0.313	0.067
LARGE1	2.24993	2.46351e-49	5.756e-45	0.536	0.151
RPL36AL	2.24835	2.32666e-12	5.43625e-08	0.14	0.038
MYO6	2.24697	2.0487e-33	4.78678e-29	0.196	0.032
GARS1	2.23393	3.94565e-14	9.219e-10	0.179	0.053
MORF4L2	2.23381	2.65608e-26	6.20593e-22	0.302	0.083
KCNMB3	2.23341	8.33303e-12	1.94701e-07	0.14	0.039
DMGDH	2.22927	1.63785e-24	3.82684e-20	0.151	0.026
CBY1	2.20443	8.3529e-13	1.95165e-08	0.128	0.032
PTCH1	2.20421	1.12374e-16	2.62563e-12	0.117	0.023
FAM227B	2.20156	1.30365e-18	3.04599e-14	0.184	0.046
KIF21A	2.19973	1.41223e-35	3.29967e-31	0.229	0.04
ACTR3C	2.19358	2.33865e-27	5.46425e-23	0.151	0.024
CCDC196	2.18914	2.78658e-12	6.51086e-08	0.106	0.024
GNG7	2.1875	1.66884e-59	3.89925e-55	0.626	0.179
HMCES	2.18712	1.80683e-19	4.22165e-15	0.168	0.037
SRPRB	2.18145	5.45176e-11	1.2738e-06	0.101	0.024
SLC25A42	2.18007	1.37878e-29	3.22151e-25	0.235	0.048
AACS	2.17954	6.11991e-18	1.42992e-13	0.128	0.025
MIR4435-2HG	2.1793	1.20144e-28	2.80717e-24	0.402	0.128
ARHGAP42	2.1791	1.7532e-09	4.09635e-05	0.101	0.027
RUVBL1	2.17633	2.95121e-24	6.89551e-20	0.229	0.054
DLGAP4-AS1	2.17454	2.30583e-09	5.38756e-05	0.128	0.04
MYO5C	2.17201	3.52561e-16	8.23759e-12	0.101	0.018
SEC61B	2.16502	5.55168e-16	1.29715e-11	0.179	0.048
GFPT1	2.16418	1.35367e-27	3.16284e-23	0.391	0.129
SMARCB1	2.16298	6.48001e-30	1.51405e-25	0.352	0.101
SYNC	2.16079	5.0106e-24	1.17073e-19	0.291	0.083
LIN52	2.16048	8.20409e-26	1.91689e-21	0.374	0.124
MIAT	2.15967	1.00109e-50	2.33904e-46	0.313	0.053
PTPRS	2.15657	8.73979e-10	2.04205e-05	0.112	0.031
FCRL1	2.15628	1.92311e-36	4.49335e-32	0.134	0.015
ACKR4	2.15119	4.38525e-15	1.02461e-10	0.14	0.033
MS4A1	2.14848	2.24334e-22	5.24157e-18	0.101	0.013
AIM2	2.1476	4.02324e-27	9.40031e-23	0.184	0.034
PPOX	2.13288	3.60484e-11	8.42272e-07	0.123	0.033
SEC61A1	2.12146	2.18089e-32	5.09565e-28	0.307	0.073
KDELR2	2.11574	2.54748e-38	5.95218e-34	0.419	0.115
SSR2	2.10853	3.58411e-19	8.37428e-15	0.184	0.045
TXNDC15	2.10251	2.36686e-24	5.53018e-20	0.302	0.088
SLC41A2	2.09559	1.07049e-36	2.50121e-32	0.385	0.102
ATP2A3	2.09416	3.22623e-60	7.53808e-56	0.402	0.073
FBH1	2.09343	3.45832e-32	8.08036e-28	0.408	0.127
PPP1R9A	2.09249	6.79723e-11	1.58817e-06	0.101	0.024
ZNF827	2.09203	3.59343e-25	8.39604e-21	0.196	0.04
CASP3	2.07445	3.07939e-26	7.195e-22	0.263	0.065
LINC00910	2.06976	9.00807e-14	2.10474e-09	0.156	0.043
KIZ-AS1	2.06665	1.48062e-13	3.45948e-09	0.173	0.051
MBNL2	2.06254	6.85801e-37	1.60238e-32	0.698	0.338
EDEM1	2.06174	3.90329e-31	9.12003e-27	0.341	0.092
ORAI2	2.06001	5.47863e-22	1.28008e-17	0.229	0.058
KCNAB1	2.05732	1.12151e-13	2.62042e-09	0.106	0.022
ZNG1E	2.05276	5.97102e-22	1.39513e-17	0.263	0.074
LINC02245	2.04872	6.25416e-41	1.46128e-36	0.542	0.173
SEMA4A	2.04656	2.64632e-23	6.18312e-19	0.162	0.031
PRRC1	2.04184	1.26729e-14	2.96102e-10	0.173	0.049
LAMC1	2.03349	7.2906e-14	1.70345e-09	0.134	0.033
PDGFD	2.03334	1.39625e-23	3.26234e-19	0.212	0.048
PYGB	2.02763	2.37268e-15	5.54376e-11	0.235	0.078
AVEN	2.02565	3.02072e-17	7.0579e-13	0.207	0.058
ARL1	2.02536	1.01228e-10	2.36518e-06	0.101	0.025
MLLT3	2.02112	2.25425e-36	5.26706e-32	0.425	0.117
SERP1	2.0199	6.902e-30	1.61265e-25	0.425	0.14
SLFNL1-AS1	2.01173	1.20976e-11	2.82661e-07	0.123	0.032
LRRC4	2.00407	2.46666e-16	5.76334e-12	0.156	0.038
SPAG16	2.00377	1.0415e-07	0.00243345	0.128	0.045
HIP1R	1.99878	5.30898e-24	1.24044e-19	0.106	0.014
CALR	1.98977	5.33664e-13	1.24691e-08	0.223	0.08
DCPS	1.98476	1.41842e-17	3.31414e-13	0.179	0.045
GPSM2	1.98117	4.83968e-23	1.13079e-18	0.369	0.129
BICD1	1.98071	1.15398e-38	2.69628e-34	0.575	0.21
LINC02340	1.97793	6.83328e-15	1.59659e-10	0.184	0.053
GMDS	1.97121	4.13028e-46	9.65041e-42	0.704	0.291
CCDC167	1.9701	8.20386e-17	1.91683e-12	0.112	0.021
LINC00926	1.962	1.24348e-10	2.9054e-06	0.106	0.027
LDLRAP1	1.96051	5.74815e-17	1.34305e-12	0.19	0.051
FAM174B	1.96031	2.71934e-23	6.35374e-19	0.207	0.047
SLC7A1	1.95593	6.55483e-17	1.53154e-12	0.179	0.046
STEAP1B	1.95111	1.38396e-10	3.23362e-06	0.151	0.048
SLAMF1	1.94834	2.87113e-31	6.7084e-27	0.223	0.042
PABPC4	1.94649	3.19432e-31	7.46354e-27	0.358	0.1
IQCB1	1.92915	2.52586e-33	5.90168e-29	0.57	0.231
DNAJC1	1.91938	1.16079e-36	2.71218e-32	0.642	0.277
PDZD2	1.9174	1.05138e-17	2.45654e-13	0.19	0.049
SRP54	1.91397	3.17013e-33	7.407e-29	0.514	0.188
FKBP11	1.89711	8.48249e-17	1.98193e-12	0.179	0.046
RAD17	1.89366	6.05739e-19	1.41531e-14	0.229	0.064
BCR	1.88813	3.62801e-17	8.47684e-13	0.212	0.06
FBXL2	1.88242	1.97486e-06	0.0461425	0.106	0.038
SEC23B	1.88102	1.26683e-17	2.95995e-13	0.279	0.095
PQBP1	1.88052	4.32597e-07	0.0101076	0.106	0.036
NGLY1	1.8774	4.23133e-36	9.8865e-32	0.57	0.209
ABCA7	1.87549	2.51845e-10	5.88435e-06	0.168	0.057
COQ4	1.86779	3.40256e-11	7.95008e-07	0.179	0.061
EPRS1	1.86559	1.65667e-22	3.8708e-18	0.285	0.084
ANKRD16	1.86555	2.93598e-10	6.85992e-06	0.101	0.025
ARF4	1.86546	2.1416e-23	5.00385e-19	0.341	0.111
JMY	1.86403	2.63815e-18	6.16405e-14	0.257	0.081
LIMD1-AS1	1.85851	6.93389e-11	1.6201e-06	0.156	0.05
TIMM44	1.85754	2.83433e-07	0.0066224	0.145	0.057
ZBTB20-AS1	1.85678	1.88365e-09	4.40114e-05	0.112	0.032
TMED9	1.85462	2.00957e-10	4.69537e-06	0.112	0.03
LIN9	1.85276	2.85383e-08	0.000666797	0.106	0.032
B3GALNT2	1.85092	4.02245e-18	9.39846e-14	0.274	0.09
COL10A1	1.85053	2.92049e-16	6.82372e-12	0.229	0.07
GPR180	1.85025	1.89916e-10	4.43738e-06	0.123	0.035
SCGB2B2	1.84662	2.01691e-14	4.7125e-10	0.156	0.041
SLC44A1	1.84602	5.2126e-26	1.21792e-21	0.458	0.176
CARHSP1	1.84592	7.84043e-12	1.83192e-07	0.218	0.082
PTPN1	1.84591	9.94243e-26	2.32305e-21	0.542	0.236
PRDM15	1.84536	1.62868e-09	3.80541e-05	0.14	0.045
ITPR3	1.84526	3.14005e-14	7.33672e-10	0.117	0.025
IKZF3	1.84238	3.67176e-61	8.57906e-57	0.503	0.105
PPIB	1.83707	6.98023e-14	1.63093e-09	0.162	0.044
STT3A	1.8365	2.22775e-15	5.20513e-11	0.218	0.068
PIK3R3	1.83268	3.92683e-09	9.17503e-05	0.117	0.035
BCL2L1-AS1	1.82979	1.38245e-11	3.2301e-07	0.318	0.152
BET1	1.82932	1.63147e-16	3.81194e-12	0.184	0.049
LRIG2-DT	1.82792	1.32224e-15	3.08942e-11	0.207	0.062
RHBDD1	1.82728	3.13421e-31	7.32309e-27	0.536	0.205
EEF1B2	1.82502	6.85845e-08	0.00160248	0.117	0.039
FBXO46	1.82201	8.00458e-14	1.87027e-09	0.168	0.047
PLCG1-AS1	1.82155	3.31792e-09	7.75232e-05	0.156	0.056
PSMD14-DT	1.81209	5.13169e-08	0.00119902	0.106	0.033
CCDC69	1.80707	1.00146e-18	2.33992e-14	0.257	0.078
CLCC1	1.80694	8.04704e-22	1.88019e-17	0.352	0.122
TMEM39A	1.80653	1.64538e-22	3.84444e-18	0.385	0.141
COPB2	1.80333	1.34207e-16	3.13576e-12	0.307	0.115
PMM2	1.80079	2.1696e-24	5.06926e-20	0.425	0.159
BCL2L11	1.79959	8.19566e-10	1.91492e-05	0.168	0.059
BDNF-AS	1.79865	6.44673e-11	1.50628e-06	0.123	0.033
GNL3	1.79857	7.843e-15	1.83252e-10	0.263	0.096
MAP4K3-DT	1.79836	4.03273e-13	9.42248e-09	0.257	0.097
SPCS3	1.79661	4.86295e-16	1.13623e-11	0.313	0.122
MCFD2	1.79387	2.39041e-07	0.0055852	0.14	0.053
SEC63	1.79217	1.84872e-32	4.31952e-28	0.592	0.249
TRIB1	1.78916	1.22313e-16	2.85783e-12	0.168	0.042
TRAM1	1.78101	2.01543e-21	4.70906e-17	0.346	0.121
SEC62	1.78013	1.33423e-25	3.11743e-21	0.464	0.182
XIST	1.77944	9.36171e-21	2.18736e-16	0.525	0.263
USP11	1.7713	1.18155e-06	0.0276069	0.112	0.04
CTBP1-AS	1.75838	9.02228e-09	0.000210806	0.117	0.036
SPAG1	1.75666	8.629e-16	2.01617e-11	0.235	0.075
OGT	1.74995	1.97821e-41	4.6221e-37	0.76	0.365
FANCC	1.7488	5.75848e-15	1.34547e-10	0.235	0.077
LMTK2	1.74655	2.07008e-19	4.83673e-15	0.257	0.076
IMMP1L	1.74363	2.35331e-17	5.4985e-13	0.291	0.101
GORASP2	1.73752	3.77422e-14	8.81848e-10	0.246	0.088
HOMER2	1.73666	4.62509e-08	0.00108065	0.101	0.03
ATP5MK	1.73554	1.32757e-06	0.0310186	0.106	0.037
LINC02987	1.73248	7.20629e-09	0.000168375	0.145	0.05
PSMB4	1.73002	1.53576e-10	3.5883e-06	0.106	0.027
CRADD-AS1	1.72907	1.03838e-08	0.000242616	0.184	0.074
GNB5	1.72744	5.00034e-14	1.16833e-09	0.156	0.041
ARMCX3	1.72583	5.72459e-12	1.33755e-07	0.196	0.067
ALG9	1.72251	8.50842e-12	1.98799e-07	0.207	0.075
CLMN	1.72174	1.88879e-10	4.41315e-06	0.179	0.062
FKBP2	1.71498	5.9394e-07	0.0138774	0.101	0.033
ZRANB2-AS1	1.71441	1.31743e-12	3.07817e-08	0.168	0.05
UBE2G1	1.71242	2.8372e-26	6.62912e-22	0.52	0.217
SEC14L2	1.71	3.26461e-07	0.00762777	0.156	0.064
ZBTB20-AS5	1.70947	2.66289e-23	6.22184e-19	0.318	0.097
TMEM19	1.70816	3.16639e-07	0.00739828	0.112	0.038
ARFGAP3	1.69943	1.82413e-19	4.26207e-15	0.402	0.165
RRAS2	1.6955	2.31698e-13	5.41362e-09	0.212	0.071
ZNF664	1.68664	3.31674e-10	7.74957e-06	0.162	0.055
LY9	1.68377	6.18943e-10	1.44616e-05	0.145	0.047
GALK2	1.68213	4.73329e-21	1.10593e-16	0.419	0.167
CHRM5	1.68152	5.27585e-09	0.00012327	0.112	0.033
KAZN	1.67855	3.83611e-08	0.000896308	0.151	0.056
TMEM120B	1.67605	2.23656e-16	5.22572e-12	0.229	0.071
AGBL5	1.67071	2.77813e-11	6.4911e-07	0.229	0.09
MACC1	1.66513	6.80991e-11	1.59114e-06	0.168	0.055
TMED3	1.6637	1.0265e-13	2.39842e-09	0.173	0.05
CNPY2	1.66029	1.25441e-12	2.93094e-08	0.218	0.076
GTF2A1	1.66027	2.71322e-11	6.33944e-07	0.223	0.086
TMEM182	1.65807	3.21752e-13	7.51773e-09	0.117	0.027
UFM1	1.65797	6.89638e-14	1.61134e-09	0.279	0.11
VPS37B	1.65023	4.20392e-15	9.82246e-11	0.341	0.141
ANKRD36B	1.64983	5.81281e-16	1.35816e-11	0.251	0.083
SVIP	1.64444	1.3788e-09	3.22157e-05	0.101	0.026
PPP1R13B	1.64341	1.34752e-13	3.14848e-09	0.156	0.042
CDKN1B	1.64114	4.36574e-12	1.02006e-07	0.162	0.049
CCDC32	1.63989	8.7587e-18	2.04647e-13	0.302	0.107
OXCT1	1.63061	8.70545e-10	2.03403e-05	0.151	0.05
RALGPS1	1.62979	3.66711e-14	8.5682e-10	0.246	0.087
WAKMAR2	1.62002	9.703e-07	0.0226711	0.106	0.037
HM13	1.62001	6.97867e-28	1.63057e-23	0.575	0.253
ECE1	1.6194	6.41269e-23	1.49832e-18	0.218	0.051
DPH7	1.61699	8.85883e-07	0.0206987	0.123	0.046
USO1	1.61684	1.5049e-24	3.5162e-20	0.536	0.236
CCPG1	1.61556	1.23627e-16	2.88855e-12	0.419	0.194
RAB8A	1.61315	1.40319e-07	0.00327855	0.112	0.037
ANXA6	1.60925	8.84139e-19	2.06579e-14	0.24	0.069
PMEPA1	1.60923	7.32967e-12	1.71258e-07	0.123	0.031
WDR25	1.60537	5.09623e-07	0.0119073	0.173	0.075
GEN1	1.60418	3.0033e-13	7.0172e-09	0.201	0.065
ERC1	1.60196	2.13546e-33	4.9895e-29	0.793	0.463
ARMC2	1.60188	7.82052e-08	0.00182727	0.263	0.135
EDF1	1.59757	1.23405e-06	0.0288335	0.106	0.037
FANCA	1.59703	6.47602e-14	1.51312e-09	0.162	0.044
ACSS1	1.59426	2.24926e-15	5.2554e-11	0.296	0.113
CAV1	1.59247	1.69257e-08	0.000395469	0.112	0.034
CRYBG3	1.58837	2.47596e-10	5.78509e-06	0.302	0.147
MAN1A2	1.58788	7.91665e-28	1.84973e-23	0.575	0.254
SRP72	1.58658	5.83149e-17	1.36253e-12	0.291	0.102
DSTN	1.58553	5.67909e-12	1.32692e-07	0.19	0.063
CASP10	1.58513	2.08085e-23	4.86189e-19	0.413	0.156
P4HB	1.5851	3.41027e-15	7.96809e-11	0.24	0.08
COMMD3	1.58346	5.38838e-13	1.259e-08	0.223	0.078
PAPSS1	1.5826	2.17759e-12	5.08793e-08	0.296	0.126
USP48	1.57769	4.40303e-31	1.02877e-26	0.637	0.287
NUCB2	1.57758	8.35528e-07	0.0195221	0.134	0.052
CDRT4	1.57696	5.00986e-13	1.17055e-08	0.184	0.057
OSCP1	1.57618	2.07331e-07	0.00484429	0.117	0.04
AK3	1.57342	7.62617e-22	1.78185e-17	0.263	0.072
MEF2C-AS1	1.5728	1.83169e-22	4.27974e-18	0.408	0.149
SRPRA	1.57266	6.44486e-11	1.50584e-06	0.173	0.058
DESI1	1.57237	1.30532e-10	3.04987e-06	0.156	0.051
CALU	1.57208	6.81683e-11	1.59275e-06	0.263	0.113
TPM4	1.57017	2.65606e-10	6.20588e-06	0.307	0.148
RAD9A	1.56352	1.97829e-14	4.62227e-10	0.184	0.053
EZR	1.56289	4.99106e-25	1.16616e-20	0.358	0.113
PCDH9	1.56019	2.59877e-08	0.000607202	0.128	0.043
EIF2S2	1.56012	2.76813e-13	6.46773e-09	0.324	0.141
CCDC117	1.55839	3.96057e-07	0.00925388	0.106	0.035
CHST15	1.55725	3.76998e-36	8.80856e-32	0.547	0.194
TMTC2	1.55444	3.56283e-18	8.32455e-14	0.363	0.14
NPIPB15	1.55414	1.72698e-07	0.00403509	0.101	0.032
ECHDC2	1.55241	2.23062e-08	0.000521184	0.151	0.055
SSR3	1.55132	5.47213e-10	1.27856e-05	0.212	0.084
MRPS31	1.54999	1.66416e-14	3.88832e-10	0.296	0.115
ESR1	1.54924	4.33641e-27	1.0132e-22	0.542	0.23
ATP8B2	1.54664	2.32354e-16	5.42894e-12	0.151	0.035
SWT1	1.54389	1.12818e-10	2.63599e-06	0.24	0.098
USHBP1	1.54384	6.62455e-08	0.00154783	0.145	0.054
SIL1	1.54096	7.17654e-23	1.6768e-18	0.531	0.241
SEC31A	1.53856	8.59371e-20	2.00792e-15	0.547	0.282
CCDC134	1.53764	3.33151e-08	0.000778407	0.151	0.056
H2AC6	1.5374	2.94321e-14	6.8768e-10	0.112	0.023
AZIN1	1.53695	3.77289e-10	8.81536e-06	0.263	0.116
HDLBP	1.53601	5.95541e-21	1.39148e-16	0.492	0.218
KMT2E-AS1	1.53315	1.40983e-13	3.29407e-09	0.173	0.05
MICAL3	1.53103	6.59952e-15	1.54198e-10	0.24	0.08
TBC1D30	1.52695	4.9723e-08	0.00116178	0.128	0.044
ZRANB2	1.52346	1.63546e-30	3.82124e-26	0.749	0.43
DNAJC3	1.5226	2.84015e-20	6.63601e-16	0.492	0.225
MCC	1.51954	2.69497e-13	6.2968e-09	0.207	0.068
MOGS	1.51883	3.62918e-15	8.47958e-11	0.268	0.095
SMIM20	1.51777	1.72055e-09	4.02007e-05	0.128	0.039
GPR160	1.51458	1.75007e-11	4.08903e-07	0.173	0.056
GOLGA2	1.51072	4.9764e-09	0.000116273	0.196	0.079
FOXP2	1.5107	9.80179e-15	2.29019e-10	0.207	0.063
NADK2	1.50488	3.77832e-09	8.82805e-05	0.162	0.058
BHLHE41	1.50292	2.59382e-11	6.06046e-07	0.212	0.077
MYH10	1.5013	2.84273e-15	6.64203e-11	0.223	0.07
CCDC39	1.49322	8.69248e-10	2.031e-05	0.14	0.044
HMGN4	1.49305	6.31595e-08	0.00147572	0.123	0.041
TRIM73	1.48813	8.19293e-10	1.91428e-05	0.162	0.055
TSPYL2	1.48444	2.00352e-09	4.68123e-05	0.128	0.039
ALG14	1.48386	1.07217e-11	2.50512e-07	0.19	0.063
TTC12	1.48312	1.84973e-07	0.00432188	0.151	0.059
PRKD2	1.48266	2.09578e-18	4.89679e-14	0.335	0.12
LRGUK	1.48238	9.35624e-11	2.18608e-06	0.134	0.039
SLC30A5	1.48113	8.124e-12	1.89817e-07	0.291	0.125
ARCN1	1.47845	9.51191e-09	0.000222246	0.19	0.076
USP3-AS1	1.47778	6.13634e-14	1.43376e-09	0.469	0.249
NUDT4	1.47764	2.45889e-10	5.7452e-06	0.196	0.072
ALG5	1.47575	4.52001e-15	1.0561e-10	0.268	0.096
RPN2	1.47574	1.7692e-11	4.13374e-07	0.313	0.143
SLFN13	1.46826	4.75946e-10	1.11205e-05	0.106	0.028
TARS3	1.46335	2.21219e-09	5.16879e-05	0.274	0.129
PALS2	1.46047	3.84334e-11	8.97997e-07	0.101	0.024
PTPRB	1.46042	2.34786e-12	5.48577e-08	0.162	0.048
TCEA1	1.45791	4.94418e-19	1.15521e-14	0.369	0.139
GOLGA8B	1.45702	3.39659e-19	7.93614e-15	0.296	0.095
CCDC88C	1.45487	1.66699e-40	3.89491e-36	0.514	0.146
NEURL1	1.45387	1.58671e-07	0.00370736	0.134	0.049
DNAJC25	1.45348	8.93064e-11	2.08664e-06	0.168	0.055
EEF1G	1.44822	6.26971e-07	0.0146492	0.14	0.055
RPA3	1.44745	3.72675e-16	8.70754e-12	0.318	0.123
TMA16	1.44538	4.8712e-07	0.0113816	0.162	0.067
MAD2L1-DT	1.44341	8.12202e-08	0.00189771	0.173	0.07
HAX1	1.44285	2.0602e-07	0.00481367	0.112	0.037
TSTD3	1.44095	8.94769e-13	2.09063e-08	0.302	0.127
SNED1	1.43938	6.55214e-22	1.53091e-17	0.285	0.083
PPP1R16B	1.43903	2.39243e-25	5.58991e-21	0.313	0.086
UGDH-AS1	1.43836	6.57741e-08	0.00153681	0.19	0.08
DNAJC10	1.43057	6.51034e-13	1.52114e-08	0.285	0.116
ACTL6A	1.42894	7.70264e-07	0.0179972	0.117	0.042
MEF2C-AS2	1.42493	1.10789e-17	2.58859e-13	0.408	0.172
FOXO3	1.42227	9.03062e-17	2.11e-12	0.676	0.44
SEC14L1	1.42112	1.07676e-30	2.51585e-26	0.598	0.254
L2HGDH	1.41988	5.67407e-07	0.0132575	0.117	0.042
HEXIM1	1.41916	1.37399e-08	0.000321033	0.14	0.048
APLF	1.4148	1.24577e-06	0.0291075	0.168	0.073
SRBD1	1.41466	4.08564e-22	9.5461e-18	0.553	0.266
ENTPD4	1.41448	6.67318e-15	1.55919e-10	0.313	0.123
BTG2	1.41168	5.34567e-20	1.24902e-15	0.369	0.136
GOLGA3	1.41095	1.04987e-12	2.45302e-08	0.279	0.113
HHAT	1.40796	2.14434e-08	0.000501026	0.162	0.061
IARS1	1.40256	6.43053e-16	1.50249e-11	0.33	0.13
IQCH	1.39758	1.90154e-07	0.00444296	0.14	0.052
GTPBP1	1.39326	1.59659e-08	0.000373043	0.162	0.06
POLR3B	1.3844	1.60429e-08	0.000374843	0.156	0.057
GMDS-DT	1.37927	2.06712e-27	4.82982e-23	0.777	0.439
VCP	1.37754	7.24594e-09	0.000169301	0.24	0.108
COPG1	1.37745	3.88227e-11	9.07093e-07	0.201	0.072
EIF2A	1.37604	1.72712e-11	4.03541e-07	0.291	0.125
SND1	1.37578	8.78353e-24	2.05227e-19	0.682	0.408
XRRA1	1.37471	7.84219e-16	1.83233e-11	0.413	0.188
ZHX2	1.3712	1.15456e-19	2.69764e-15	0.447	0.183
SLC10A7	1.36707	3.50702e-12	8.19416e-08	0.369	0.182
ZNF37A	1.3656	1.07374e-12	2.5088e-08	0.341	0.153
PLEKHA8	1.36467	3.3121e-08	0.000773873	0.184	0.075
TLK1	1.36293	1.20401e-24	2.81318e-20	0.642	0.326
ACBD3	1.35943	1.09306e-18	2.55393e-14	0.408	0.167
MAST4	1.35165	2.20125e-13	5.14321e-09	0.168	0.047
GPHN	1.35054	7.67236e-15	1.79265e-10	0.464	0.231
COP1-DT	1.35024	1.33787e-06	0.0312592	0.112	0.04
USP38-DT	1.34841	7.01857e-08	0.00163989	0.112	0.035
ACAD11	1.34653	5.83145e-10	1.36252e-05	0.274	0.124
SCFD1	1.34234	5.08492e-22	1.18809e-17	0.631	0.346
DAG1	1.34116	3.50977e-07	0.00820057	0.101	0.032
OSBP2	1.34019	1.15725e-10	2.70393e-06	0.201	0.073
PRKCI	1.3354	3.88606e-12	9.07978e-08	0.218	0.078
SLC38A2	1.33087	1.83162e-12	4.27957e-08	0.318	0.139
MPRIP	1.32935	9.93217e-07	0.0232065	0.24	0.121
EIF3J	1.32234	2.84652e-14	6.6509e-10	0.341	0.144
PITPNB	1.32197	1.08349e-12	2.53158e-08	0.402	0.202
MYCBP2-AS1	1.31832	5.65382e-12	1.32102e-07	0.402	0.206
CFLAR-AS1	1.31735	3.05397e-09	7.13559e-05	0.346	0.183
TRMT11	1.3161	4.52959e-13	1.05834e-08	0.335	0.149
XPOT	1.31597	1.2562e-07	0.00293512	0.162	0.065
HIPK2	1.31591	8.51794e-21	1.99022e-16	0.581	0.284
TVP23C	1.31356	1.2267e-16	2.86618e-12	0.408	0.179
ERAP2	1.30988	1.20408e-12	2.81334e-08	0.352	0.158
ST6GAL1	1.30567	6.34793e-31	1.48319e-26	0.855	0.539
PRKD3	1.30543	2.40662e-14	5.62307e-10	0.436	0.215
AK9	1.3041	1.32568e-09	3.09745e-05	0.218	0.087
ATP8A1	1.30154	2.19757e-24	5.13463e-20	0.475	0.18
POLH	1.29861	9.45642e-07	0.0220949	0.145	0.059
FAM117A	1.29843	6.04484e-18	1.41238e-13	0.229	0.064
PRCP	1.29647	6.7562e-07	0.0157859	0.229	0.114
FDPS	1.28853	9.80682e-07	0.0229136	0.201	0.096
WRN	1.28838	7.76903e-08	0.00181523	0.33	0.186
SLC37A3	1.28811	2.51882e-08	0.000588523	0.112	0.034
KLF13	1.28715	2.31296e-10	5.40422e-06	0.279	0.124
SUN1	1.28642	1.37617e-07	0.00321543	0.229	0.109
ERCC6L2-AS1	1.28496	2.63004e-10	6.14508e-06	0.257	0.109
DTWD1	1.28422	2.04169e-07	0.00477041	0.218	0.102
SMC6	1.28279	5.93971e-12	1.38781e-07	0.296	0.127
KIZ	1.28213	1.69617e-07	0.00396311	0.24	0.117
AFDN	1.27343	2.35884e-07	0.00551144	0.179	0.077
ORC3	1.27063	3.59318e-11	8.39546e-07	0.391	0.2
MACO1	1.26924	3.4917e-11	8.15835e-07	0.352	0.17
MYDGF	1.26829	7.63278e-07	0.017834	0.162	0.069
DERL1	1.26386	3.75471e-12	8.77288e-08	0.207	0.07
CSRP1-AS1	1.26286	3.62997e-12	8.48142e-08	0.173	0.054
PPA1	1.25692	6.45991e-10	1.50936e-05	0.106	0.028
DDX18	1.25115	4.26576e-10	9.96694e-06	0.307	0.146
CDC37L1	1.24938	5.3463e-08	0.00124916	0.162	0.063
UQCRH	1.24866	1.19624e-07	0.00279501	0.151	0.057
LPIN1	1.24798	6.69964e-08	0.00156537	0.207	0.092
WDR45	1.2451	4.39302e-08	0.00102643	0.14	0.05
NFKB2	1.2425	8.73669e-09	0.000204133	0.128	0.041
PDE5A	1.24061	6.74948e-09	0.000157702	0.274	0.132
ERGIC1	1.23713	6.39897e-13	1.49512e-08	0.374	0.175
TLE3	1.23605	2.27788e-07	0.00532226	0.201	0.09
API5	1.23588	5.2131e-07	0.0121804	0.251	0.128
CD99L2	1.23445	6.34709e-08	0.001483	0.223	0.102
CACNB2	1.23272	3.36011e-08	0.00078509	0.128	0.043
HELLS	1.23142	1.48056e-06	0.0345933	0.112	0.04
RAD51-AS1	1.23079	4.87452e-08	0.00113893	0.173	0.069
WIPI1	1.22601	7.75081e-10	1.81098e-05	0.251	0.11
SEC23A	1.22165	2.5483e-10	5.95411e-06	0.313	0.147
SP140	1.22151	3.51348e-19	8.20925e-15	0.413	0.164
EFCAB7	1.22048	1.79085e-06	0.0418431	0.106	0.037
LINC02968	1.21448	1.10742e-07	0.00258749	0.101	0.031
IDE	1.21394	2.69053e-09	6.28643e-05	0.285	0.136
RPS21	1.20943	4.19294e-13	9.79679e-09	0.212	0.071
TOX2	1.20847	1.30942e-06	0.0305945	0.106	0.037
BCL2L1	1.20683	3.57005e-08	0.000834143	0.397	0.235
ATF4	1.20554	2.54115e-07	0.0059374	0.24	0.119
PDIA6	1.2054	7.82743e-07	0.0182888	0.223	0.11
RPL37A	1.20522	2.31885e-13	5.41799e-09	0.318	0.133
EDRF1	1.20281	9.02301e-07	0.0210823	0.268	0.145
NOP58	1.20144	1.25521e-11	2.93279e-07	0.33	0.15
GLO1	1.19212	4.10424e-07	0.00958955	0.134	0.05
ACTN4	1.192	2.20181e-07	0.00514454	0.229	0.108
CSGALNACT1	1.19178	1.17434e-14	2.74384e-10	0.637	0.396
IL16	1.19105	1.21172e-08	0.000283118	0.212	0.09
PLCG2	1.19089	2.35823e-26	5.51001e-22	0.799	0.48
LINC00513	1.18905	2.21451e-11	5.17421e-07	0.52	0.308
GRK6	1.18822	1.36371e-06	0.0318631	0.14	0.056
SLFN11	1.18142	7.08423e-08	0.00165523	0.207	0.091
SUDS3	1.17994	2.04729e-06	0.047835	0.212	0.106
HSPA5	1.1792	4.24832e-07	0.0099262	0.156	0.064
CALCB	1.17908	1.79198e-10	4.18695e-06	0.14	0.042
RBBP4	1.17758	3.79223e-13	8.86054e-09	0.374	0.173
ERGIC2	1.17607	3.95103e-07	0.00923159	0.263	0.136
MTDH	1.17436	4.13825e-10	9.66902e-06	0.514	0.334
EEF1D	1.17376	1.80406e-06	0.0421518	0.179	0.081
SLC33A1	1.17241	7.84657e-09	0.000183335	0.285	0.137
LRIF1	1.17232	4.00102e-07	0.00934839	0.112	0.038
ZNF587B	1.17215	1.05986e-06	0.0247635	0.173	0.076
TIMM17A	1.17019	9.89916e-09	0.000231294	0.201	0.082
GBF1	1.16904	1.24728e-18	2.91426e-14	0.57	0.295
SELENOI	1.16519	2.61167e-07	0.00610216	0.223	0.106
ASB3	1.16449	8.25647e-14	1.92912e-09	0.441	0.219
CGAS	1.16273	1.34404e-11	3.14035e-07	0.268	0.11
KLHL28	1.16166	1.56223e-10	3.65015e-06	0.358	0.18
GLS	1.16138	1.41052e-15	3.29567e-11	0.659	0.418
FOXO1	1.16057	3.25271e-13	7.59995e-09	0.492	0.265
PIN4	1.16016	1.90928e-06	0.0446103	0.218	0.107
ZNF490	1.15995	5.46147e-08	0.00127607	0.268	0.131
RIPOR1	1.15604	9.63123e-09	0.000225034	0.235	0.105
MAGT1	1.15433	8.74658e-08	0.00204364	0.257	0.128
EIF1AX	1.15388	1.97649e-08	0.000461808	0.19	0.077
RPL3	1.15303	1.02577e-12	2.39672e-08	0.279	0.109
CCNC	1.15135	4.40788e-10	1.0299e-05	0.302	0.144
RHOH	1.14657	9.0118e-26	2.10561e-21	0.419	0.135
WARS1	1.14508	8.23567e-09	0.000192427	0.24	0.106
NT5DC1	1.14336	1.47503e-11	3.44642e-07	0.346	0.164
VOPP1	1.1398	8.06375e-24	1.88409e-19	0.737	0.457
KHDC4	1.13945	1.8285e-08	0.000427229	0.296	0.15
TECPR1	1.13521	1.65366e-06	0.0386379	0.229	0.116
LARP1	1.13147	9.13163e-09	0.000213361	0.369	0.207
PVT1	1.12928	8.03731e-16	1.87792e-11	0.453	0.206
SIDT1	1.12505	2.49628e-21	5.83256e-17	0.313	0.094
SCMH1	1.12364	3.15632e-12	7.37473e-08	0.43	0.218
PDE4D	1.12286	3.88791e-28	9.08409e-24	0.715	0.347
MAP4	1.12261	2.17827e-09	5.08952e-05	0.475	0.285
SSR1	1.12203	8.11255e-12	1.8955e-07	0.313	0.136
UBE2H	1.12144	3.31381e-14	7.74273e-10	0.531	0.302
MTMR1	1.12056	5.72556e-12	1.33778e-07	0.369	0.176
GOLPH3L	1.12024	1.16087e-06	0.0271237	0.212	0.102
ZNF706	1.12014	1.13751e-08	0.000265779	0.279	0.136
SNRNP70	1.12013	1.122e-16	2.62154e-12	0.553	0.296
NAP1L1	1.12008	1.66316e-07	0.00388597	0.268	0.135
SLC16A1-AS1	1.119	2.46738e-10	5.76504e-06	0.33	0.157
PCGF3-AS1	1.11808	4.12487e-12	9.63775e-08	0.352	0.16
NCOA3	1.11778	3.56435e-19	8.32811e-15	0.743	0.509
RALY	1.11777	2.55987e-12	5.98114e-08	0.503	0.289
RINT1	1.11593	4.38867e-08	0.00102541	0.196	0.082
WDR5B-DT	1.11552	5.37736e-07	0.0125642	0.179	0.077
LYSMD3	1.10974	1.55521e-06	0.0363375	0.134	0.053
TOMM7	1.10851	1.60572e-06	0.0375176	0.117	0.043
EBLN3P	1.10714	8.75923e-08	0.00204659	0.201	0.087
ATG2B	1.1063	2.38413e-08	0.000557051	0.279	0.137
EIF3M	1.10451	1.7276e-06	0.0403653	0.218	0.107
HIBCH	1.1043	1.51199e-06	0.0353277	0.369	0.228
SEC13	1.10208	1.16255e-10	2.71631e-06	0.324	0.153
COX15	1.10137	4.17885e-09	9.76387e-05	0.201	0.08
RPL35A	1.10104	1.17049e-09	2.73486e-05	0.212	0.083
NFXL1	1.10001	9.68824e-08	0.00226366	0.184	0.078
ZCCHC7	1.09788	1.46833e-13	3.43076e-09	0.693	0.447
PATJ	1.09679	9.3801e-18	2.19166e-13	0.285	0.091
SLC38A10	1.09613	2.5306e-09	5.91276e-05	0.302	0.146
TARS1	1.09451	1.07097e-06	0.0250232	0.123	0.046
RPS2	1.09425	4.28762e-08	0.0010018	0.257	0.123
LIMD1	1.09228	9.88418e-13	2.30944e-08	0.503	0.279
AGBL3	1.09164	2.92977e-08	0.00068454	0.207	0.088
MFSD6	1.08752	1.66889e-10	3.89935e-06	0.324	0.146
FBXW8	1.08392	3.82834e-07	0.00894492	0.268	0.139
FARSB	1.08262	7.18926e-07	0.0167977	0.201	0.094
SH3BP5	1.08205	1.91486e-09	4.47407e-05	0.346	0.179
LINC02964	1.07853	2.89319e-17	6.75994e-13	0.291	0.096
NUP210	1.0781	1.86366e-12	4.35444e-08	0.291	0.117
ELK3	1.07732	5.07396e-11	1.18553e-06	0.391	0.195
TNIP1	1.07655	6.73434e-08	0.00157348	0.223	0.101
FLT3	1.0756	6.32586e-12	1.47804e-07	0.184	0.059
ALOX12-AS1	1.07554	1.2739e-06	0.0297646	0.257	0.134
SERTAD2	1.07471	1.87024e-08	0.000436982	0.346	0.186
PTK2B	1.07424	5.39984e-17	1.26167e-12	0.626	0.353
RPL23A	1.07264	8.57435e-07	0.020034	0.173	0.074
MIB1	1.06955	1.2791e-07	0.00298861	0.335	0.191
STX5	1.06913	1.13727e-07	0.00265723	0.285	0.149
RPS28	1.06906	1.21562e-07	0.00284029	0.235	0.11
UBXN4	1.06813	2.1454e-10	5.01274e-06	0.441	0.258
SLC38A1	1.06745	6.50232e-16	1.51927e-11	0.313	0.11
PDIA3	1.06705	1.49616e-06	0.0349578	0.296	0.167
EML2	1.06701	5.72702e-08	0.00133812	0.14	0.05
CALD1	1.06555	6.65189e-07	0.0155421	0.223	0.109
TEX14	1.06508	3.61779e-12	8.45296e-08	0.19	0.061
ARFGEF2	1.06359	3.63636e-14	8.49636e-10	0.531	0.292
LARP4	1.06241	5.32263e-09	0.000124363	0.397	0.222
GALNT2	1.05722	1.09694e-10	2.563e-06	0.464	0.267
ZBTB8OS	1.05536	3.84651e-12	8.98737e-08	0.352	0.16
MAPK1IP1L	1.05416	5.07725e-07	0.011863	0.24	0.119
DPH5-DT	1.05363	1.35959e-06	0.0317669	0.14	0.055
UNC13D	1.05183	6.64189e-08	0.00155188	0.173	0.069
CAMKMT	1.04585	1.02442e-10	2.39355e-06	0.503	0.307
RAPGEF2	1.04499	3.79182e-13	8.85959e-09	0.547	0.318
ANXA7	1.0446	9.9468e-07	0.0232407	0.235	0.117
ZNF248	1.04048	3.08791e-10	7.21489e-06	0.291	0.13
LINC00861	1.04044	1.69599e-09	3.96267e-05	0.229	0.093
ITGB8	1.04011	2.13197e-06	0.0498134	0.173	0.077
MBD1	1.03816	1.251e-07	0.00292296	0.173	0.07
CYTIP	1.03741	4.18708e-10	9.78311e-06	0.346	0.171
KIAA0513	1.03648	2.14889e-12	5.02089e-08	0.257	0.098
UBC	1.0356	9.22377e-08	0.00215513	0.251	0.121
SRP19	1.02938	1.96915e-06	0.0460091	0.268	0.146
AHI1	1.02647	1.62211e-07	0.00379005	0.335	0.192
ATF7IP2	1.02552	8.40924e-14	1.96482e-09	0.374	0.166
CDV3	1.02338	3.40664e-07	0.00795961	0.24	0.118
LINC01473	1.02243	1.3868e-10	3.24026e-06	0.425	0.226
COPE	1.01579	3.39109e-08	0.000792329	0.196	0.081
TULP4	1.01536	1.39558e-07	0.00326077	0.296	0.155
CRADD	1.01235	1.60382e-07	0.00374733	0.335	0.182
GOLGB1	1.00463	8.17615e-12	1.91036e-07	0.536	0.322
HIVEP2	1.00423	5.09148e-11	1.18963e-06	0.419	0.215
TOGARAM1	1.0016	1.0438e-07	0.00243884	0.318	0.169
VWA8	0.996827	4.06384e-13	9.49517e-09	0.508	0.286
LRRK1	0.99519	1.46793e-11	3.42981e-07	0.57	0.362
RORA-AS1	0.991295	5.66451e-16	1.32351e-11	0.33	0.123
CLINT1	0.988103	4.08366e-11	9.54148e-07	0.458	0.254
RPL21	0.985284	7.5564e-08	0.00176555	0.257	0.125
EOGT-DT	0.976304	8.35055e-08	0.00195111	0.196	0.083
PJA2	0.973665	1.50044e-08	0.000350577	0.408	0.242
PCMTD1	0.972158	1.47635e-10	3.44948e-06	0.542	0.338
TBC1D23	0.971473	2.1683e-07	0.00506624	0.296	0.155
BCL2	0.967197	4.15255e-13	9.70243e-09	0.654	0.406
TTC3	0.966852	5.07056e-14	1.18474e-09	0.587	0.347
UGGT2	0.963686	1.0006e-08	0.00023379	0.391	0.219
CSPP1	0.963246	1.59463e-07	0.00372584	0.324	0.177
RBM6	0.961246	3.42111e-16	7.99341e-12	0.754	0.543
GOLPH3	0.958764	5.77504e-09	0.000134934	0.363	0.195
PTOV1	0.957656	1.07056e-06	0.0250135	0.156	0.065
ADGRG5	0.95567	4.38217e-20	1.02389e-15	0.173	0.037
RPLP1	0.955096	1.17649e-09	2.74888e-05	0.302	0.142
IL6ST	0.95475	1.42168e-08	0.000332175	0.469	0.293
RPL32	0.954396	6.04101e-09	0.000141148	0.246	0.108
ASXL1	0.947365	4.80584e-08	0.00112289	0.436	0.266
CAPN2	0.947316	4.31421e-07	0.0100801	0.257	0.129
ZEB1	0.947072	1.48327e-15	3.46566e-11	0.413	0.176
BTN3A2	0.946312	6.87468e-08	0.00160627	0.162	0.062
SEC22A	0.943589	1.27709e-10	2.98391e-06	0.43	0.233
TRNT1	0.942684	1.52944e-06	0.0357353	0.24	0.121
DDOST	0.940659	6.88522e-07	0.0160873	0.162	0.067
NRDC	0.936178	3.87516e-11	9.05432e-07	0.508	0.306
RPL7A	0.932303	3.84332e-09	8.97991e-05	0.201	0.079
TOP1	0.93077	4.24229e-08	0.000991212	0.486	0.323
RPL35	0.929761	9.75565e-09	0.000227941	0.207	0.084
PTPRG	0.92509	8.85599e-16	2.0692e-11	0.307	0.111
LINC00174	0.919872	1.77513e-08	0.000414759	0.263	0.123
TMEM41B	0.919803	3.2422e-08	0.000757541	0.279	0.137
RARS2	0.918186	1.55403e-08	0.0003631	0.38	0.213
SYNE3	0.90918	4.94098e-08	0.00115446	0.285	0.143
ALMS1	0.905854	2.1992e-07	0.00513843	0.285	0.147
MIR29B2CHG	0.898348	3.85928e-09	9.0172e-05	0.48	0.288
HSD17B4	0.895838	9.37421e-07	0.0219028	0.307	0.17
RNF169	0.895032	6.7386e-07	0.0157447	0.408	0.265
PALM2AKAP2	0.891807	9.13068e-26	2.13338e-21	0.397	0.124
GOLGA8A	0.890748	6.58999e-08	0.00153975	0.268	0.129
YARS1	0.890246	4.68596e-10	1.09487e-05	0.285	0.128
ANAPC16	0.885627	5.42375e-07	0.0126726	0.279	0.146
ARID5B	0.885	2.35033e-10	5.49155e-06	0.436	0.235
ECPAS	0.883284	1.17296e-08	0.000274063	0.425	0.248
CARS1	0.881926	1.95518e-06	0.0456828	0.223	0.11
NIPAL3	0.880591	1.38211e-07	0.00322929	0.196	0.084
ORMDL1	0.879209	1.71009e-08	0.000399563	0.391	0.218
HIVEP1	0.879158	3.07849e-08	0.000719288	0.307	0.154
SREBF2	0.8788	1.44749e-13	3.38206e-09	0.531	0.282
SNHG14	0.869695	2.14058e-10	5.00147e-06	0.564	0.361
RPL27	0.865206	8.13189e-07	0.0190002	0.128	0.048
PPARA	0.863664	1.74448e-06	0.0407599	0.246	0.127
AKAP17A	0.858927	5.75072e-07	0.0134366	0.223	0.106
CCNL2	0.858677	3.78537e-07	0.00884451	0.291	0.154
SRSF3	0.857504	9.45191e-07	0.0220844	0.24	0.121
LINC01004	0.844806	1.00382e-07	0.00234543	0.38	0.219
XKR6	0.841552	2.33626e-08	0.000545867	0.413	0.234
SPOP	0.841039	1.22904e-06	0.0287164	0.363	0.223
NRCAM	0.840978	6.6651e-07	0.015573	0.101	0.033
TRAF3	0.840516	4.10989e-15	9.60276e-11	0.559	0.297
KAT6B	0.840003	1.7847e-09	4.16994e-05	0.464	0.274
SELENOF	0.83987	6.16319e-07	0.0144003	0.313	0.171
MON2	0.839625	1.01794e-10	2.37841e-06	0.654	0.464
WWOX	0.835607	6.56523e-16	1.53397e-11	0.804	0.565
MIATNB	0.834968	1.98302e-06	0.0463332	0.307	0.174
SULF2	0.83487	6.40769e-08	0.00149716	0.24	0.111
INPP4A	0.833778	5.60338e-12	1.30923e-07	0.62	0.388
EIF5B	0.832627	1.13237e-07	0.00264578	0.352	0.197
BACH2	0.8325	5.70126e-07	0.013321	0.229	0.11
BTN3A1	0.832377	7.89778e-07	0.0184532	0.279	0.146
TNKS	0.831027	3.92341e-07	0.00916706	0.48	0.324
UBE2O	0.829161	1.67254e-07	0.00390788	0.207	0.092
SGO1-AS1	0.824502	1.71678e-06	0.0401126	0.168	0.074
DDX24	0.824004	9.35955e-07	0.0218686	0.346	0.203
HERC2	0.823212	3.02855e-07	0.00707621	0.43	0.268
VPS13A	0.822708	1.57728e-07	0.00368532	0.296	0.152
XRN1	0.82152	8.70203e-11	2.03323e-06	0.631	0.452
DUSP22	0.821363	2.98513e-07	0.00697475	0.291	0.153
RABGAP1L	0.819933	7.12654e-21	1.66512e-16	0.866	0.635
RPS27	0.816281	1.51022e-10	3.52862e-06	0.33	0.152
DAP	0.816229	3.12744e-07	0.00730726	0.302	0.157
BLNK	0.813256	2.35242e-16	5.49643e-12	0.547	0.269
DCAF10	0.812557	1.19199e-06	0.027851	0.363	0.223
ZNF814	0.806772	4.10681e-07	0.00959557	0.207	0.093
HNRNPA3	0.805805	5.56591e-09	0.000130047	0.547	0.361
GLG1	0.80479	3.5925e-10	8.39389e-06	0.592	0.383
HMGB1	0.799544	7.61563e-13	1.77939e-08	0.564	0.318
MAN2A1	0.796086	4.47122e-09	0.00010447	0.503	0.326
RPL10A	0.789089	6.11448e-07	0.0142865	0.156	0.063
GTF2I-AS1	0.779155	2.11867e-06	0.0495028	0.251	0.131
PPCDC	0.773041	1.13836e-08	0.000265979	0.346	0.181
MALAT1	0.772642	2.05551e-22	4.80269e-18	1	0.997
KLF12	0.770389	2.2459e-17	5.24755e-13	0.458	0.187
TMEM241	0.769154	7.44961e-08	0.0017406	0.341	0.18
P2RX1	0.765535	1.48391e-08	0.000346715	0.212	0.088
MBD2	0.762787	3.88751e-07	0.00908316	0.419	0.262
N4BP2	0.753804	9.02868e-08	0.00210955	0.274	0.135
LLGL2	0.751747	2.01779e-07	0.00471457	0.14	0.051
UMAD1	0.750696	1.3169e-08	0.000307693	0.486	0.292
TVP23B	0.744771	1.40036e-07	0.00327195	0.173	0.069
TRIO	0.738135	5.57798e-10	1.30329e-05	0.67	0.473
UIMC1	0.73247	1.05346e-06	0.0246141	0.358	0.213
IRF1-AS1	0.722344	6.44115e-08	0.00150497	0.43	0.255
TPT1	0.719107	2.00924e-06	0.046946	0.313	0.176
TUT4	0.715971	6.92806e-09	0.000161874	0.536	0.347
PRKRIP1	0.714411	2.04813e-06	0.0478546	0.391	0.241
RPS24	0.711622	2.1189e-07	0.0049508	0.318	0.17
MAGED1	0.710421	1.1534e-07	0.00269493	0.263	0.126
C11orf65	0.70691	1.58131e-06	0.0369473	0.274	0.144
ST3GAL2	0.705828	7.01548e-07	0.0163917	0.24	0.118
PHC3	0.701698	2.67914e-07	0.00625981	0.581	0.413
DENND1B	0.69994	2.9172e-09	6.81603e-05	0.603	0.392
TMEM117	0.698594	2.60071e-08	0.000607656	0.48	0.304
EPB41	0.697663	2.60346e-13	6.08298e-09	0.542	0.278
EIF3A	0.696182	4.34941e-08	0.00101624	0.453	0.271
UBR3	0.695175	1.37855e-06	0.0322098	0.514	0.354
ADAM7-AS1	0.687357	5.21521e-13	1.21853e-08	0.492	0.248
KDM4C	0.680642	5.96634e-08	0.00139404	0.659	0.468
TMSB10	0.678623	3.58631e-07	0.00837942	0.291	0.152
MLKL	0.676455	5.88702e-08	0.0013755	0.268	0.128
KCNQ1OT1	0.675277	4.23896e-08	0.000990432	0.453	0.275
GIGYF2	0.673057	1.42048e-06	0.0331896	0.531	0.376
ITCH	0.670973	2.03744e-08	0.000476048	0.587	0.407
RPL41	0.670712	2.53007e-08	0.000591151	0.385	0.209
RPL13A	0.669707	1.45067e-06	0.033895	0.24	0.12
SECISBP2	0.667875	3.68769e-07	0.00861628	0.475	0.298
S100A6	0.664769	9.36651e-07	0.0218848	0.285	0.15
NBAS	0.658135	8.03979e-08	0.0018785	0.536	0.358
LINC00299	0.656514	2.35568e-09	5.50405e-05	0.279	0.126
RBM39	0.654089	8.08076e-07	0.0188807	0.654	0.502
PLXNC1	0.644835	9.38275e-10	2.19228e-05	0.419	0.224
LCORL	0.641355	6.01096e-07	0.0140446	0.52	0.349
SON	0.640348	1.38601e-08	0.000323841	0.631	0.441
STAG1	0.628083	1.30304e-12	3.04456e-08	0.827	0.635
ZBTB20	0.624658	4.86876e-10	1.13758e-05	0.86	0.725
PAM	0.617653	2.0049e-07	0.00468444	0.38	0.215
MCTP2	0.6148	1.39244e-18	3.25345e-14	0.441	0.171
AKAP9	0.602292	6.87943e-09	0.000160738	0.698	0.505
SYNE2	0.597137	1.47664e-17	3.45017e-13	0.469	0.194
TMEM154	0.595404	3.42582e-08	0.000800443	0.235	0.105
SPON2	0.592975	1.59557e-08	0.000372806	0.117	0.036
SETD5	0.586214	9.00251e-07	0.0210344	0.547	0.369
SIPA1L3	0.583449	2.75207e-09	6.43021e-05	0.525	0.325
UBR2	0.577919	1.23796e-07	0.00289249	0.575	0.41
SRRM2	0.567615	9.58416e-08	0.00223934	0.62	0.434
DOCK9	0.542011	1.3013e-06	0.0304049	0.201	0.091
TNFAIP8	0.532261	1.46049e-07	0.00341243	0.564	0.367
MARCHF8	0.522471	6.25761e-07	0.0146209	0.307	0.16
PTPN4	0.522314	1.42017e-07	0.00331822	0.369	0.201
EHBP1	0.518632	6.92176e-07	0.0161727	0.391	0.231
CDKAL1	0.517585	7.35193e-08	0.00171778	0.698	0.549
FCHSD2	0.504865	9.2328e-07	0.0215724	0.832	0.678
NRXN1	0.496981	8.81923e-08	0.00206061	0.318	0.163
DDX5	0.474617	1.75128e-09	4.09187e-05	0.894	0.695
EXT1	0.457343	4.10315e-08	0.000958701	0.486	0.285
MED13L	0.450417	1.11949e-06	0.0261569	0.81	0.683
SYNE1	0.44721	1.27281e-06	0.0297391	0.531	0.356
EXOC4	0.443047	4.83942e-07	0.0113073	0.804	0.626
MAN1A1	0.442311	7.61345e-07	0.0177888	0.642	0.459
DDX17	0.397652	1.10593e-07	0.00258401	0.793	0.628
TPST1	0.381378	9.53007e-09	0.00022267	0.24	0.102
TGM1	0.360897	3.01906e-09	7.05404e-05	0.939	0.816
UBE2E2	0.35881	6.57891e-08	0.00153716	0.737	0.521
MT-ND3	0.35796	1.52257e-07	0.00355749	0.536	0.331

## Sheet: Mast
gene	avg_log2FC	p_val	p_val_adj	pct.1	pct.2
CMA1	10.4351	0	0	0.1	0
LINC02469	10.3619	0	0	0.21	0
CPA3	10.2535	0	0	0.887	0.004
MS4A2	10.0963	0	0	0.785	0.002
TPSD1	10.0313	0	0	0.221	0
CDK15	9.9814	0	0	0.712	0.003
LINC02197	9.9181	0	0	0.425	0.001
HDC	9.44367	0	0	0.836	0.004
IL1RL1	9.41185	0	0	0.891	0.008
KIT	9.39697	0	0	0.866	0.006
TPSAB1	9.21198	0	0	0.365	0.001
SLC8A3	9.2047	0	0	0.616	0.003
TPSB2	8.90901	0	0	0.54	0.002
SIGLEC6	8.87777	0	0	0.402	0.002
SLC24A3-AS1	8.83059	0	0	0.111	0
RGS13	8.73219	0	0	0.684	0.005
MEIS2	8.5609	0	0	0.708	0.011
SLC24A3	8.54301	0	0	0.856	0.009
GATA2	8.51005	0	0	0.648	0.004
PRKG2-AS1	8.49578	0	0	0.107	0
CTSG	8.43247	0	0	0.299	0.001
NTM-AS1	8.34222	0	0	0.107	0
LIF	8.09193	0	0	0.178	0.001
CACNA1H	7.99349	0	0	0.337	0.002
GCSAML	7.98733	0	0	0.243	0.001
PAQR5	7.96745	0	0	0.294	0.003
HPGD	7.84152	0	0	0.734	0.018
LINC02752	7.81155	0	0	0.359	0.003
LINC02115	7.69559	0	0	0.162	0.001
TMEFF2	7.66501	0	0	0.22	0.003
MAOB	7.65618	0	0	0.441	0.005
RAB44	7.63721	0	0	0.405	0.004
GLOD5	7.63294	0	0	0.275	0.002
NTM	7.60726	0	0	0.712	0.029
COL13A1	7.50631	0	0	0.408	0.003
CAVIN2-AS1	7.46032	0	0	0.324	0.005
LINC02147	7.4545	0	0	0.711	0.015
SLC18A2	7.39468	0	0	0.781	0.023
EVPL	7.35454	0	0	0.271	0.003
PRKG2	7.34984	0	0	0.391	0.006
LINC02208	7.29208	0	0	0.454	0.015
FERMT1	7.27409	0	0	0.162	0.001
SLC38A11	7.10559	0	0	0.311	0.005
MLPH	7.07986	0	0	0.464	0.008
ENPP3	7.06886	0	0	0.61	0.013
PRSS12	7.06845	0	0	0.177	0.001
TRIM63	7.03701	0	0	0.111	0.001
VWA5A	6.90956	0	0	0.711	0.02
CRLF2	6.86804	0	0	0.184	0.002
RAB27B	6.84365	0	0	0.831	0.027
ADAMTS3	6.7853	0	0	0.17	0.004
SLC45A3	6.75581	0	0	0.211	0.002
AFF2	6.70744	0	0	0.292	0.007
LRP4-AS1	6.70433	0	0	0.114	0.002
HPSE2	6.64823	0	0	0.191	0.005
FREM1	6.58886	0	0	0.356	0.008
VWC2	6.58634	7.16674e-305	1.67451e-300	0.11	0.002
LINC02136	6.56434	2.21207e-292	5.16851e-288	0.101	0.002
CDH12	6.55048	0	0	0.383	0.016
WNK3	6.54138	0	0	0.204	0.004
PLAC4	6.53163	0	0	0.159	0.002
MYB	6.51629	0	0	0.231	0.004
CALB2	6.49166	0	0	0.148	0.002
LINC00989	6.42058	0	0	0.194	0.004
MYO16	6.36687	0	0	0.288	0.008
ATP8A2	6.30022	0	0	0.161	0.005
LRP4	6.28931	0	0	0.153	0.003
BACE2	6.19776	0	0	0.701	0.025
ANKRD31	6.16604	5.16151e-304	1.20599e-299	0.127	0.004
SCGB1A1	6.15228	1.3802e-270	3.22484e-266	0.102	0.002
SNTG1	6.09701	6.17689e-237	1.44323e-232	0.108	0.004
RHEX	5.89696	0	0	0.521	0.013
RYR3	5.8701	0	0	0.51	0.022
TMEM44	5.78216	0	0	0.349	0.011
TMEM108	5.54679	0	0	0.2	0.008
RGS17	5.49376	0	0	0.321	0.011
CADPS	5.4664	0	0	0.176	0.008
TMEM233	5.44495	1.2982e-228	3.03324e-224	0.106	0.004
MELTF	5.43223	1.9359e-268	4.52323e-264	0.132	0.006
LINC03002	5.41705	0	0	0.415	0.02
GNAI1	5.36298	0	0	0.361	0.019
ERG	5.3618	0	0	0.402	0.015
KIAA1549	5.35773	0	0	0.599	0.036
CPNE5	5.20519	0	0	0.215	0.009
PDE3A	5.16773	0	0	0.583	0.04
SOX13	5.15459	0	0	0.228	0.01
NRCAM	5.04702	0	0	0.278	0.019
TTC23L	5.04533	1.24044e-292	2.89829e-288	0.151	0.007
PTGER3	5.01312	0	0	0.257	0.011
ADAMTSL3	4.99484	8.73133e-160	2.04008e-155	0.108	0.008
MEG3	4.98057	0	0	0.322	0.018
IL5RA	4.97745	5.30659e-205	1.23988e-200	0.101	0.004
STXBP6	4.97139	0	0	0.39	0.025
EFHC2	4.97124	0	0	0.204	0.01
UPP2	4.96368	7.68101e-167	1.79467e-162	0.132	0.012
IL18R1	4.92573	0	0	0.796	0.076
KIAA1522	4.9058	3.40148e-268	7.94756e-264	0.166	0.011
STX3	4.90554	0	0	0.895	0.137
LRP1B	4.90311	0	0	0.394	0.056
TMEM150C	4.89605	0	0	0.26	0.011
CACNA2D1	4.70876	0	0	0.327	0.021
SLC27A2	4.6858	1.0705e-234	2.50122e-230	0.125	0.006
NRG1	4.6685	1.15742e-128	2.7043e-124	0.164	0.026
P2RX1	4.66415	0	0	0.635	0.057
EXTL3	4.55405	0	0	0.407	0.045
KCNMA1-AS1	4.5488	0	0	0.44	0.055
GCNT4	4.53949	7.60326e-238	1.7765e-233	0.14	0.009
HPGDS	4.51876	0	0	0.704	0.093
ADAM12	4.51321	0	0	0.293	0.013
PBX1	4.49785	0	0	0.281	0.023
AP1S3	4.48547	0	0	0.496	0.049
ZNF521	4.4576	0	0	0.38	0.028
EDARADD	4.43782	0	0	0.319	0.019
ELOVL7	4.41471	0	0	0.212	0.011
IFITM10	4.40735	0	0	0.332	0.029
SPTB	4.3921	8.28127e-182	1.93492e-177	0.116	0.008
NDST2	4.35657	0	0	0.554	0.063
MAPRE3	4.33696	1.37486e-271	3.21237e-267	0.212	0.02
PZP	4.30193	1.90298e-246	4.4463e-242	0.184	0.016
ATP6V0A2	4.28072	0	0	0.712	0.112
TMOD1	4.25403	3.56461e-293	8.3287e-289	0.255	0.028
MEG8	4.2413	1.28675e-272	3.00649e-268	0.192	0.015
ST8SIA1	4.22323	0	0	0.647	0.065
SGIP1	4.2212	1.82852e-147	4.27233e-143	0.104	0.008
DLC1	4.20097	0	0	0.598	0.072
CT69	4.17742	9.11241e-276	2.12911e-271	0.165	0.01
CYP7B1	4.15427	1.3282e-248	3.10335e-244	0.217	0.023
AGAP1	4.14035	0	0	0.87	0.213
LINC01340	4.0794	1.07672e-262	2.51574e-258	0.212	0.021
TNIK	4.05319	0	0	0.862	0.153
PKIG	4.04787	4.54275e-302	1.06141e-297	0.262	0.028
MAGI2	4.03207	0	0	0.366	0.056
PALM2AKAP2	4.02255	0	0	0.685	0.093
NIBAN2	4.02065	3.37897e-307	7.89496e-303	0.301	0.038
ZC3H12B	4.01344	2.94654e-175	6.8846e-171	0.131	0.011
KREMEN1	3.97076	5.35434e-237	1.25104e-232	0.227	0.027
SYTL2	3.88506	0	0	0.531	0.054
GNA14	3.86604	3.04214e-178	7.10795e-174	0.148	0.015
STAP1	3.8082	8.05482e-220	1.88201e-215	0.175	0.016
NKAIN2	3.79497	5.24106e-134	1.22457e-129	0.292	0.079
PLAT	3.76938	1.77798e-146	4.15424e-142	0.131	0.014
TMEM220-AS1	3.76696	4.54429e-146	1.06177e-141	0.169	0.024
LAX1	3.74429	3.74923e-289	8.76007e-285	0.253	0.027
LINGO2	3.73516	0	0	0.404	0.028
CD82	3.71094	1.80881e-288	4.22627e-284	0.299	0.04
HS6ST1	3.67995	0	0	0.412	0.066
PPM1H	3.64697	0	0	0.542	0.098
ST8SIA6	3.6073	1.51656e-221	3.54344e-217	0.182	0.018
CD69	3.60343	4.26534e-203	9.96597e-199	0.304	0.058
PRELID2	3.56966	0	0	0.396	0.069
SEPTIN8	3.5504	2.20607e-129	5.15449e-125	0.143	0.02
FERMT2	3.519	5.58177e-174	1.30418e-169	0.175	0.022
TESPA1	3.51605	0	0	0.464	0.054
STXBP5	3.51156	0	0	0.812	0.272
PRDM5	3.50281	1.22903e-146	2.87164e-142	0.141	0.017
PDE7B-AS1	3.49986	1.31738e-200	3.07805e-196	0.232	0.034
COBLL1	3.49558	0	0	0.437	0.07
OAF	3.47907	1.96261e-130	4.58565e-126	0.157	0.023
DCLK2	3.46757	6.343e-128	1.48204e-123	0.129	0.016
SYTL3	3.4665	0	0	0.707	0.163
KCNIP1	3.43108	6.21163e-246	1.45135e-241	0.309	0.05
TLDC2	3.42761	8.22071e-209	1.92077e-204	0.206	0.025
ALS2	3.4266	3.2661e-227	7.63124e-223	0.374	0.084
SYCP2L	3.41825	2.14586e-266	5.0138e-262	0.316	0.049
FER	3.39962	0	0	0.879	0.39
NDFIP2	3.38074	3.29079e-86	7.68893e-82	0.112	0.018
MALRD1	3.37636	1.19334e-105	2.78823e-101	0.131	0.02
ZNF704	3.37622	0	0	0.512	0.095
MYO10	3.34394	1.30057e-108	3.03879e-104	0.147	0.025
ST3GAL4	3.32636	4.41834e-108	1.03235e-103	0.126	0.018
CPA6	3.27106	9.8747e-164	2.30722e-159	0.209	0.033
GALNT3	3.26678	1.19185e-166	2.78477e-162	0.203	0.031
PLCL1	3.26651	0	0	0.608	0.14
PIK3R6	3.26361	0	0	0.44	0.085
CRPPA	3.24039	2.39214e-59	5.58924e-55	0.101	0.021
DIP2C	3.22205	0	0	0.635	0.154
SYN3	3.18381	7.27972e-192	1.70091e-187	0.185	0.022
CTNNBL1	3.18363	0	0	0.622	0.171
LMO4	3.18104	4.00988e-140	9.36909e-136	0.394	0.137
ZNF439	3.16179	1.91583e-212	4.47633e-208	0.303	0.056
GSTM2	3.14469	1.86603e-91	4.35998e-87	0.136	0.025
RAB38	3.14386	4.00732e-83	9.3631e-79	0.12	0.021
BATF	3.13893	1.03738e-153	2.42384e-149	0.237	0.046
MAST4	3.11879	9.47622e-136	2.21412e-131	0.208	0.039
INTS6L	3.08831	2.01761e-299	4.71416e-295	0.529	0.135
MROH7	3.0852	2.14306e-136	5.00725e-132	0.209	0.04
TSPAN7	3.0741	3.99815e-109	9.34168e-105	0.126	0.018
EPB41L4A	3.07353	3.69416e-148	8.6314e-144	0.192	0.031
GMPR	3.04153	9.19547e-107	2.14852e-102	0.141	0.023
CD22	3.03382	1.29141e-165	3.01738e-161	0.202	0.031
ACER2	3.02614	2.60655e-90	6.09021e-86	0.149	0.03
ITGA9-AS1	3.01047	3.94499e-152	9.21746e-148	0.343	0.095
RGS6	3.00958	5.03336e-72	1.17604e-67	0.107	0.019
ACOT11	3.00485	1.81607e-143	4.24324e-139	0.281	0.068
ZC4H2	2.99471	9.29384e-116	2.17151e-111	0.206	0.045
COX16	2.97671	9.8382e-55	2.2987e-50	0.178	0.06
SPAG16	2.97663	9.58823e-54	2.24029e-49	0.14	0.04
MYH10	2.97009	9.78998e-140	2.28743e-135	0.262	0.061
PALLD	2.96981	2.47727e-154	5.78814e-150	0.36	0.106
EPB41L1	2.95541	0	0	0.523	0.107
MYO6	2.95494	7.98438e-97	1.86555e-92	0.146	0.027
RAPGEF5	2.95199	1.3151e-110	3.07272e-106	0.153	0.026
LINC00987	2.94219	2.95431e-85	6.90274e-81	0.114	0.019
MCTP2	2.92414	0	0	0.76	0.139
ZFYVE9	2.87808	1.73608e-95	4.05635e-91	0.125	0.02
DCBLD2	2.87428	4.78642e-98	1.11835e-93	0.237	0.066
NCKAP1	2.86723	7.64695e-87	1.78671e-82	0.123	0.021
GRAP2	2.85623	0	0	0.543	0.108
GSE1	2.84977	4.15637e-273	9.71135e-269	0.61	0.204
ST7-AS2	2.84919	1.30487e-61	3.04882e-57	0.148	0.04
STXBP1	2.84661	3.42732e-77	8.00793e-73	0.126	0.024
NBEA	2.83676	1.19582e-270	2.79402e-266	0.635	0.231
SLC2A6	2.83073	3.88128e-73	9.06862e-69	0.107	0.019
NEO1	2.81087	2.61929e-106	6.11997e-102	0.189	0.04
SORBS1	2.80602	4.6546e-156	1.08755e-151	0.292	0.068
FAT2	2.80512	3.65613e-54	8.54254e-50	0.129	0.034
ZNRF1	2.79691	4.64004e-222	1.08414e-217	0.394	0.091
BMPR1A	2.79442	3.63056e-175	8.4828e-171	0.4	0.118
KLRG1	2.79427	0	0	0.959	0.331
PTGS1	2.794	6.33119e-152	1.47928e-147	0.301	0.074
MARCHF3	2.78051	1.89985e-253	4.439e-249	0.491	0.128
CCDC92	2.77744	2.54875e-105	5.95514e-101	0.257	0.074
CD44-AS1	2.72615	1.42059e-43	3.31921e-39	0.119	0.034
KIF26B	2.72322	4.06554e-143	9.49915e-139	0.214	0.04
NMT2	2.71893	1.32825e-189	3.10346e-185	0.387	0.101
HDHD3	2.70895	1.23574e-49	2.8873e-45	0.1	0.023
ACSL4	2.70221	1.50575e-252	3.51818e-248	0.66	0.263
SGK1	2.69944	3.94753e-274	9.2234e-270	0.593	0.184
DACH1	2.69644	4.48738e-128	1.04848e-123	0.203	0.039
PGBD5	2.69641	3.03102e-121	7.08198e-117	0.201	0.04
ANKRD27	2.68981	1.61099e-188	3.76407e-184	0.409	0.114
C4orf45	2.68855	1.17688e-57	2.74978e-53	0.145	0.04
RPS6KA5	2.68508	0	0	0.784	0.34
DNAH14	2.65159	4.68208e-54	1.09397e-49	0.123	0.031
GNB1L	2.64418	5.90769e-58	1.38033e-53	0.136	0.036
LDLRAD3	2.60943	2.11473e-57	4.94107e-53	0.198	0.069
PIK3C2B	2.6019	1.19686e-158	2.79646e-154	0.296	0.068
MSRA	2.55541	0	0	0.711	0.258
TTC39B	2.53927	1.03906e-172	2.42776e-168	0.351	0.088
TTC7B	2.5361	4.12481e-206	9.63762e-202	0.491	0.157
RAI14	2.53443	8.96233e-41	2.09405e-36	0.103	0.028
ZNF440	2.51982	1.06948e-110	2.49884e-106	0.272	0.077
CUBN	2.51892	1.63335e-51	3.81631e-47	0.122	0.032
SLC44A1	2.51218	1.29463e-181	3.0249e-177	0.477	0.161
MITF	2.48779	1.89641e-276	4.43096e-272	0.643	0.216
SMYD3	2.47924	9.9263e-283	2.31928e-278	0.84	0.478
PRKCA-AS1	2.47543	2.61347e-76	6.10637e-72	0.188	0.051
KCNMB1	2.47016	1.30226e-50	3.04273e-46	0.151	0.047
GPAT3	2.46709	1.66883e-192	3.89923e-188	0.345	0.077
RPP38	2.46317	1.08504e-102	2.5352e-98	0.31	0.103
LRIG1	2.44635	2.64454e-78	6.17897e-74	0.161	0.038
ITGA9	2.44006	7.85938e-239	1.83634e-234	0.597	0.207
ASRGL1	2.4345	1.26402e-56	2.95339e-52	0.152	0.044
EYS	2.43267	5.37844e-74	1.25667e-69	0.335	0.147
CD109	2.43021	2.21276e-58	5.17012e-54	0.129	0.032
TIMP3	2.41412	1.77324e-154	4.14318e-150	0.334	0.086
ANKRD28	2.40489	1.46536e-160	3.42382e-156	0.441	0.144
PLPP1	2.40053	1.54451e-68	3.60874e-64	0.236	0.082
SLC9A1	2.3404	4.29557e-59	1.00366e-54	0.18	0.057
ADGRL1	2.33944	1.49026e-60	3.482e-56	0.157	0.044
ZNF69	2.32256	1.25878e-78	2.94114e-74	0.212	0.063
FABP5	2.306	1.43997e-40	3.3645e-36	0.115	0.034
ADGRE2	2.30176	2.03567e-180	4.75635e-176	0.408	0.113
ANXA1	2.28941	3.78445e-130	8.84237e-126	0.528	0.24
EXT1	2.27399	1.72397e-187	4.02806e-183	0.617	0.268
RUSC2	2.26574	4.60485e-52	1.07592e-47	0.199	0.074
OTUD7B	2.26573	3.8874e-55	9.0829e-51	0.115	0.027
CLDN20	2.25937	1.14341e-36	2.67158e-32	0.109	0.033
PRAG1	2.24491	5.96061e-121	1.3927e-116	0.367	0.125
COL18A1	2.2331	5.30111e-56	1.2386e-51	0.113	0.026
A2M	2.23005	1.05487e-33	2.46471e-29	0.284	0.156
SLC2A3	2.22809	4.58061e-89	1.07026e-84	0.291	0.1
TRPC1	2.22321	2.37143e-50	5.54085e-46	0.125	0.034
SEC14L2	2.21107	2.17256e-37	5.07618e-33	0.157	0.06
[truncated: 443 more rows]

[truncated: 25 more sheets: Macro1, Macro2, Macro3, Macro4, Macro5, Macro6, Macro7, Macro8, Macro9, Macro10, Macro11, Macro12, Macro13, Macro14, Macro15, Macro16, Macro17, Macro18, cDC2_1, cDC2_2 …]
