# Supplementary material for: Multi-omic identification of perineurial hyperplasia and lipid-associated nerve macrophages in human polyneuropathies
Source: Nat Commun. 2025 Aug 23;16:7872. doi: 10.1038/s41467-025-62964-8 (PMC12375038; doi:10.1038/s41467-025-62964-8)
Supplement: Supplementary file 11 — Supplementary Data 9 [file 41467_2025_62964_MOESM11_ESM.xlsx]

## Sheet: Adipo
cell_type	gene	avg_logFC	p_val	p_val_adj	de_family	de_method	de_type
Adipo	PLCE1-AS2	6.74911	6.27078e-05	0.0276447	pseudobulk	edgeR	LRT
Adipo	DKC1	6.09221	6.82631e-05	0.0289994	pseudobulk	edgeR	LRT
Adipo	ARNT2	6.08033	0.000199404	0.0675227	pseudobulk	edgeR	LRT
Adipo	PRC1	5.93726	0.000208526	0.0686228	pseudobulk	edgeR	LRT
Adipo	IQCM	3.34089	0.000283645	0.0828421	pseudobulk	edgeR	LRT
Adipo	ODF3B	-2.04631	4.74712e-06	0.00277291	pseudobulk	edgeR	LRT
Adipo	ZNFX1	-2.09348	4.80719e-09	4.68e-06	pseudobulk	edgeR	LRT
Adipo	HDGFL2	-2.11257	1.12091e-05	0.0058016	pseudobulk	edgeR	LRT
Adipo	LUCAT1	-2.11528	0.000334274	0.0952476	pseudobulk	edgeR	LRT
Adipo	UBA7	-2.11813	1.14219e-05	0.0058016	pseudobulk	edgeR	LRT
Adipo	SHFL	-2.14695	5.99543e-06	0.00333532	pseudobulk	edgeR	LRT
Adipo	PARP12	-2.30835	9.38103e-06	0.00509739	pseudobulk	edgeR	LRT
Adipo	GCH1	-2.34921	0.000128144	0.0451058	pseudobulk	edgeR	LRT
Adipo	PLSCR1	-2.39886	9.76844e-05	0.0374163	pseudobulk	edgeR	LRT
Adipo	IFI35	-2.43197	1.39416e-08	1.25287e-05	pseudobulk	edgeR	LRT
Adipo	USP18	-2.43865	1.32384e-07	9.97793e-05	pseudobulk	edgeR	LRT
Adipo	DDX60	-2.44034	5.32733e-05	0.0239371	pseudobulk	edgeR	LRT
Adipo	SCO2	-2.48738	1.69496e-06	0.00105038	pseudobulk	edgeR	LRT
Adipo	ZC3HAV1	-2.54126	9.8134e-08	7.64301e-05	pseudobulk	edgeR	LRT
Adipo	AGRN	-2.58559	9.40263e-05	0.0371554	pseudobulk	edgeR	LRT
Adipo	LINC01821	-2.62497	0.000323129	0.0932087	pseudobulk	edgeR	LRT
Adipo	LIPA	-2.69787	1.0487e-12	2.0419e-09	pseudobulk	edgeR	LRT
Adipo	IFIH1	-2.83393	1.46075e-08	1.26409e-05	pseudobulk	edgeR	LRT
Adipo	PDE4B	-2.88705	1.07508e-05	0.00570891	pseudobulk	edgeR	LRT
Adipo	LINC01099	-2.88887	0.000244433	0.0751472	pseudobulk	edgeR	LRT
Adipo	BST2	-2.94072	7.96456e-05	0.0332307	pseudobulk	edgeR	LRT
Adipo	SAMD9	-3.03322	2.04466e-05	0.00995282	pseudobulk	edgeR	LRT
Adipo	LINC01885	-3.04749	8.70501e-05	0.0350677	pseudobulk	edgeR	LRT
Adipo	SAMD9L	-3.10023	3.49372e-12	5.83078e-09	pseudobulk	edgeR	LRT
Adipo	IFI44	-3.17408	4.96507e-14	1.28899e-10	pseudobulk	edgeR	LRT
Adipo	IRF7	-3.32416	9.38592e-08	7.56214e-05	pseudobulk	edgeR	LRT
Adipo	HELZ2	-3.37259	1.60156e-08	1.33645e-05	pseudobulk	edgeR	LRT
Adipo	IFIT1	-3.54187	1.25499e-11	1.83268e-08	pseudobulk	edgeR	LRT
Adipo	OAS2	-3.55124	7.39391e-07	0.000523511	pseudobulk	edgeR	LRT
Adipo	DDX60L	-3.58262	8.14076e-11	9.81527e-08	pseudobulk	edgeR	LRT
Adipo	OAS1	-3.5946	2.08938e-11	2.87167e-08	pseudobulk	edgeR	LRT
Adipo	PARP14	-3.62142	4.08513e-14	1.19311e-10	pseudobulk	edgeR	LRT
Adipo	LINC02506	-3.64068	0.000239603	0.0751472	pseudobulk	edgeR	LRT
Adipo	HERC5	-3.6788	2.521e-09	2.56101e-06	pseudobulk	edgeR	LRT
Adipo	CDH18	-3.7073	1.12943e-09	1.19951e-06	pseudobulk	edgeR	LRT
Adipo	XAF1	-3.88047	8.40169e-11	9.81527e-08	pseudobulk	edgeR	LRT
Adipo	OAS3	-3.9467	6.37695e-12	9.93316e-09	pseudobulk	edgeR	LRT
Adipo	ETV7-AS1	-4.00918	0.00026846	0.0804175	pseudobulk	edgeR	LRT
Adipo	LINC00487	-4.00918	0.00026846	0.0804175	pseudobulk	edgeR	LRT
Adipo	E2F2	-4.05586	0.000340351	0.0958107	pseudobulk	edgeR	LRT
Adipo	FAM131B	-4.11072	0.000236426	0.0751472	pseudobulk	edgeR	LRT
Adipo	CRISP1	-4.25108	3.26887e-05	0.0155872	pseudobulk	edgeR	LRT
Adipo	ETV7	-4.32234	1.16624e-06	0.000778549	pseudobulk	edgeR	LRT
Adipo	IFIT2	-4.36871	1.39466e-14	5.43103e-11	pseudobulk	edgeR	LRT
Adipo	CMPK2	-4.44241	3.96477e-05	0.0181641	pseudobulk	edgeR	LRT
Adipo	LINC02232	-4.45053	1.28301e-06	0.000832709	pseudobulk	edgeR	LRT
Adipo	IFIT3	-4.48114	1.11493e-15	6.51261e-12	pseudobulk	edgeR	LRT
Adipo	IFI6	-4.65965	3.40733e-14	1.13732e-10	pseudobulk	edgeR	LRT
Adipo	HERC6	-4.74721	7.67659e-14	1.79364e-10	pseudobulk	edgeR	LRT
Adipo	CXCL1	-4.75951	1.7083e-06	0.00105038	pseudobulk	edgeR	LRT
Adipo	MX1	-4.77287	1.67222e-18	1.95358e-14	pseudobulk	edgeR	LRT
Adipo	EPSTI1	-4.8279	1.87938e-13	3.99198e-10	pseudobulk	edgeR	LRT
Adipo	RSAD2	-4.86128	2.50821e-11	3.25579e-08	pseudobulk	edgeR	LRT
Adipo	IFI44L	-5.42123	8.02649e-16	6.2513e-12	pseudobulk	edgeR	LRT
Adipo	MX2	-5.4401	4.51464e-21	1.05485e-16	pseudobulk	edgeR	LRT
Adipo	NRIR	-6.27708	3.59344e-15	1.67921e-11	pseudobulk	edgeR	LRT
Adipo	OASL	-6.56962	3.34473e-12	5.83078e-09	pseudobulk	edgeR	LRT

## Sheet: artEC
cell_type	gene	avg_logFC	p_val	p_val_adj	de_family	de_method	de_type
artEC	HBB	8.53936	7.10033e-05	0.0125681	pseudobulk	edgeR	LRT
artEC	ABCA8	7.22554	0.000795076	0.0682977	pseudobulk	edgeR	LRT
artEC	LSAMP	7.051	0.000195544	0.0251038	pseudobulk	edgeR	LRT
artEC	BMPR1B	6.52926	0.000583808	0.0545627	pseudobulk	edgeR	LRT
artEC	GALNT17	6.43307	0.000869444	0.0717829	pseudobulk	edgeR	LRT
artEC	CNTN1	6.40429	0.000229031	0.028926	pseudobulk	edgeR	LRT
artEC	COL1A1	6.28096	0.00122698	0.0912913	pseudobulk	edgeR	LRT
artEC	DOK6	6.25446	0.00038212	0.0417207	pseudobulk	edgeR	LRT
artEC	COL5A1	5.89638	0.000548917	0.0523487	pseudobulk	edgeR	LRT
artEC	DENND2A	5.83907	0.000190156	0.0246833	pseudobulk	edgeR	LRT
artEC	ADAM23	5.81167	8.38952e-05	0.0137078	pseudobulk	edgeR	LRT
artEC	COL6A2	5.74018	0.00116416	0.0877439	pseudobulk	edgeR	LRT
artEC	DAAM2	5.6162	0.00109116	0.083317	pseudobulk	edgeR	LRT
artEC	DCN	5.54105	0.000735936	0.0639677	pseudobulk	edgeR	LRT
artEC	FHIP1A	5.48699	0.000251749	0.0309585	pseudobulk	edgeR	LRT
artEC	ADAM28	4.85188	0.000461249	0.0466421	pseudobulk	edgeR	LRT
artEC	LINC02935	4.71999	0.000307208	0.0358896	pseudobulk	edgeR	LRT
artEC	POLQ	4.58191	0.00119624	0.0895838	pseudobulk	edgeR	LRT
artEC	IQGAP2	4.03056	0.000172117	0.0233808	pseudobulk	edgeR	LRT
artEC	SCN9A	3.97906	0.000811315	0.0689322	pseudobulk	edgeR	LRT
artEC	EPHA6	3.28942	0.000390702	0.0422627	pseudobulk	edgeR	LRT
artEC	NCKAP5	3.23063	0.00108601	0.0831954	pseudobulk	edgeR	LRT
artEC	TTLL9	3.17669	0.000692138	0.0617244	pseudobulk	edgeR	LRT
artEC	IGSF9B	2.37164	0.000715181	0.0630574	pseudobulk	edgeR	LRT
artEC	VWA1	2.23371	0.00125884	0.0919722	pseudobulk	edgeR	LRT
artEC	SLC43A2	2.14106	0.000898567	0.0728994	pseudobulk	edgeR	LRT
artEC	CRACD	2.10941	0.000816478	0.0691196	pseudobulk	edgeR	LRT
artEC	PRC1	2.03545	0.000138911	0.0199845	pseudobulk	edgeR	LRT
artEC	JUN	-2.01237	1.88003e-05	0.00472333	pseudobulk	edgeR	LRT
artEC	SMPD3	-2.01911	0.000638316	0.0585588	pseudobulk	edgeR	LRT
artEC	BTC	-2.02049	1.4555e-05	0.00400092	pseudobulk	edgeR	LRT
artEC	IFI6	-2.05584	1.56843e-07	0.00011105	pseudobulk	edgeR	LRT
artEC	MSH4	-2.06205	9.53897e-05	0.0152656	pseudobulk	edgeR	LRT
artEC	LINC02384	-2.07517	0.000286378	0.0339656	pseudobulk	edgeR	LRT
artEC	MYADM-AS1	-2.09083	0.000139417	0.0199845	pseudobulk	edgeR	LRT
artEC	FOSL2-AS1	-2.14079	3.26824e-05	0.00700573	pseudobulk	edgeR	LRT
artEC	LINC02068	-2.15037	1.24876e-05	0.00364407	pseudobulk	edgeR	LRT
artEC	PLEKHG2	-2.15886	5.0916e-08	4.24876e-05	pseudobulk	edgeR	LRT
artEC	SAT1	-2.16128	1.15992e-09	2.08473e-06	pseudobulk	edgeR	LRT
artEC	PDK4-AS1	-2.16682	2.51359e-07	0.000172735	pseudobulk	edgeR	LRT
artEC	C17orf100	-2.18158	0.000557585	0.0527448	pseudobulk	edgeR	LRT
artEC	BMP2K-DT	-2.20068	0.00124251	0.0917791	pseudobulk	edgeR	LRT
artEC	LINC02669	-2.22237	8.15983e-10	1.73322e-06	pseudobulk	edgeR	LRT
artEC	ZNF474	-2.22426	0.000110567	0.0169961	pseudobulk	edgeR	LRT
artEC	GSG1	-2.22762	2.24722e-06	0.00109388	pseudobulk	edgeR	LRT
artEC	RSAD2	-2.25354	3.58958e-10	1.04838e-06	pseudobulk	edgeR	LRT
artEC	USP18	-2.32468	3.1356e-08	2.98827e-05	pseudobulk	edgeR	LRT
artEC	PRSS12	-2.35311	7.03873e-05	0.0125681	pseudobulk	edgeR	LRT
artEC	SLFN12L	-2.39954	3.22134e-07	0.000209074	pseudobulk	edgeR	LRT
artEC	MX2	-2.41089	5.33582e-09	6.92619e-06	pseudobulk	edgeR	LRT
artEC	VSIG10L	-2.41687	0.000974332	0.0784304	pseudobulk	edgeR	LRT
artEC	TERC	-2.42207	0.000159137	0.0220014	pseudobulk	edgeR	LRT
artEC	RTP4	-2.45741	1.60635e-05	0.00431407	pseudobulk	edgeR	LRT
artEC	GADD45B	-2.4786	6.06108e-05	0.0115136	pseudobulk	edgeR	LRT
artEC	IDO1	-2.48629	8.7767e-05	0.0142408	pseudobulk	edgeR	LRT
artEC	PDK4	-2.50236	8.01497e-08	6.45758e-05	pseudobulk	edgeR	LRT
artEC	THEMIS2	-2.62435	0.001281	0.0929517	pseudobulk	edgeR	LRT
artEC	NRIR	-2.62674	3.24e-10	1.04838e-06	pseudobulk	edgeR	LRT
artEC	IFI30	-2.63765	4.06718e-06	0.00169464	pseudobulk	edgeR	LRT
artEC	IFIT3	-2.68645	4.72177e-14	5.51621e-10	pseudobulk	edgeR	LRT
artEC	LAX1	-2.68874	2.56087e-06	0.00122112	pseudobulk	edgeR	LRT
artEC	ZFP36	-2.68931	1.75594e-05	0.00460984	pseudobulk	edgeR	LRT
artEC	TULP2	-2.69202	1.3388e-07	9.81196e-05	pseudobulk	edgeR	LRT
artEC	CDKN1A	-2.70285	0.000114821	0.0173084	pseudobulk	edgeR	LRT
artEC	LINC00114	-2.70318	0.000801357	0.068585	pseudobulk	edgeR	LRT
artEC	LINC00487	-2.73371	0.000414916	0.0442671	pseudobulk	edgeR	LRT
artEC	LINC00920	-2.77472	2.21923e-06	0.00109388	pseudobulk	edgeR	LRT
artEC	LINC02289	-2.79314	2.14711e-05	0.00506741	pseudobulk	edgeR	LRT
artEC	H1-8	-2.85785	1.08758e-05	0.00334359	pseudobulk	edgeR	LRT
artEC	MPPED2-AS1	-2.87101	1.04134e-05	0.00324411	pseudobulk	edgeR	LRT
artEC	SOCS3	-2.88866	0.000236072	0.0294963	pseudobulk	edgeR	LRT
artEC	PTGS2	-2.90554	0.000664644	0.0601915	pseudobulk	edgeR	LRT
artEC	ATF6-DT	-2.96197	3.48605e-06	0.00159709	pseudobulk	edgeR	LRT
artEC	CCL2	-2.96216	3.0443e-05	0.00658611	pseudobulk	edgeR	LRT
artEC	CARD18	-2.9976	2.9843e-08	2.98827e-05	pseudobulk	edgeR	LRT
artEC	TLDC2	-2.99833	0.000458104	0.0466421	pseudobulk	edgeR	LRT
artEC	SECTM1	-3.02103	0.000114809	0.0173084	pseudobulk	edgeR	LRT
artEC	ATF3	-3.05063	2.08675e-05	0.0050578	pseudobulk	edgeR	LRT
artEC	TEX14	-3.07686	4.42527e-13	3.44655e-09	pseudobulk	edgeR	LRT
artEC	MT2A	-3.08478	6.12623e-10	1.43139e-06	pseudobulk	edgeR	LRT
artEC	IFNA5	-3.10945	0.000144314	0.0205604	pseudobulk	edgeR	LRT
artEC	CCL8	-3.23188	3.92438e-05	0.00804326	pseudobulk	edgeR	LRT
artEC	ISG15	-3.24659	1.55242e-11	7.25444e-08	pseudobulk	edgeR	LRT
artEC	GRASLND	-3.28569	1.20071e-06	0.000684258	pseudobulk	edgeR	LRT
artEC	OR52K1	-3.43004	0.00013894	0.0199845	pseudobulk	edgeR	LRT
artEC	TNFSF18	-3.43004	0.00013894	0.0199845	pseudobulk	edgeR	LRT
artEC	THSD8	-3.43045	0.000985525	0.0788589	pseudobulk	edgeR	LRT
artEC	PLA2G4E-AS1	-3.48125	7.58656e-07	0.00044315	pseudobulk	edgeR	LRT
artEC	EGFLAM-AS2	-3.51047	0.000120165	0.0177699	pseudobulk	edgeR	LRT
artEC	SLC38A5	-3.52099	6.95761e-05	0.0125681	pseudobulk	edgeR	LRT
artEC	OR10A6	-3.80023	1.49925e-05	0.00407324	pseudobulk	edgeR	LRT
artEC	IFIT2	-3.80123	1.37941e-14	3.22299e-10	pseudobulk	edgeR	LRT
artEC	OASL	-3.80744	5.39544e-10	1.40072e-06	pseudobulk	edgeR	LRT
artEC	CXCL11	-4.10387	0.00046175	0.0466421	pseudobulk	edgeR	LRT
artEC	FOSB	-4.16211	7.67094e-05	0.0130834	pseudobulk	edgeR	LRT
artEC	CXCL10	-4.36791	6.88146e-06	0.00233022	pseudobulk	edgeR	LRT
artEC	NOX3	-4.75701	4.13414e-06	0.00169464	pseudobulk	edgeR	LRT
artEC	ZBP1	-4.83845	7.11249e-13	4.15459e-09	pseudobulk	edgeR	LRT

## Sheet: damageSC
cell_type	gene	avg_logFC	p_val	p_val_adj	de_family	de_method	de_type
damageSC	EBF2	9.5624	8.18062e-06	0.0637134	pseudobulk	edgeR	LRT
damageSC	MKLN1	9.08476	2.64627e-05	0.0749448	pseudobulk	edgeR	LRT
damageSC	LUC7L3	9.0537	3.72444e-05	0.0749448	pseudobulk	edgeR	LRT
damageSC	EXOC4	8.95811	2.1502e-05	0.0749448	pseudobulk	edgeR	LRT
damageSC	DLEU1	8.95308	4.5945e-05	0.07609	pseudobulk	edgeR	LRT
damageSC	RASAL2	8.93566	3.84908e-05	0.0749448	pseudobulk	edgeR	LRT
damageSC	NFIB	8.91017	3.37035e-05	0.0749448	pseudobulk	edgeR	LRT
damageSC	ARGLU1	8.89155	5.77501e-05	0.07609	pseudobulk	edgeR	LRT
damageSC	BIRC6	8.88419	1.89184e-05	0.0749448	pseudobulk	edgeR	LRT
damageSC	PDLIM5	8.87122	5.25174e-05	0.07609	pseudobulk	edgeR	LRT
damageSC	APOD	8.82398	6.37338e-05	0.0783758	pseudobulk	edgeR	LRT
damageSC	MACF1	8.806	3.12133e-05	0.0749448	pseudobulk	edgeR	LRT
damageSC	CDH11	8.78793	5.86184e-05	0.07609	pseudobulk	edgeR	LRT
damageSC	ASH1L	8.7455	4.69648e-05	0.07609	pseudobulk	edgeR	LRT
damageSC	ZBTB7C	8.73442	8.09231e-05	0.0858001	pseudobulk	edgeR	LRT
damageSC	SREBF2	8.69236	6.72037e-05	0.0785107	pseudobulk	edgeR	LRT
damageSC	ZFAND3	8.66869	8.90044e-05	0.0858001	pseudobulk	edgeR	LRT
damageSC	FAF1	8.66834	5.8077e-05	0.07609	pseudobulk	edgeR	LRT
damageSC	ZRANB2	8.54305	0.000111982	0.0872154	pseudobulk	edgeR	LRT
damageSC	ZCCHC7	8.49537	0.000122	0.0890792	pseudobulk	edgeR	LRT
damageSC	EIF4G3	8.46799	0.000126947	0.0898826	pseudobulk	edgeR	LRT
damageSC	ATXN1	8.41146	0.000100882	0.0861676	pseudobulk	edgeR	LRT
damageSC	ADAMTS9-AS2	4.83284	9.18041e-05	0.0858001	pseudobulk	edgeR	LRT
damageSC	NAALADL2	4.80443	0.000104597	0.0861676	pseudobulk	edgeR	LRT
damageSC	BNC2	4.42486	9.59224e-05	0.0861676	pseudobulk	edgeR	LRT
damageSC	CFAP418-AS1	-2.74257	2.68983e-05	0.0749448	pseudobulk	edgeR	LRT
damageSC	PITX1-AS1	-3.95342	2.48173e-08	0.000579856	pseudobulk	edgeR	LRT
damageSC	LVRN	-4.28155	9.03896e-05	0.0858001	pseudobulk	edgeR	LRT
damageSC	FOXP4-AS1	-4.37582	7.37278e-05	0.0820309	pseudobulk	edgeR	LRT
damageSC	LINC02646	-4.71253	2.73796e-05	0.0749448	pseudobulk	edgeR	LRT
damageSC	LINC01280	-5.59488	0.000119784	0.0890792	pseudobulk	edgeR	LRT
damageSC	TRIM71	-5.67354	0.000106949	0.0861676	pseudobulk	edgeR	LRT
damageSC	LINC01194	-5.94076	5.23584e-06	0.0611676	pseudobulk	edgeR	LRT

## Sheet: endoC
cell_type	gene	avg_logFC	p_val	p_val_adj	de_family	de_method	de_type
endoC	MT-ND6	7.70231	0.00011513	0.0233914	pseudobulk	edgeR	LRT
endoC	LIMS2	6.70637	0.00095024	0.0787318	pseudobulk	edgeR	LRT
endoC	SFRP2	6.49477	9.55762e-05	0.020605	pseudobulk	edgeR	LRT
endoC	PRDM16	6.407	0.000810042	0.0709256	pseudobulk	edgeR	LRT
endoC	ABCB1	6.39468	0.000492083	0.0527409	pseudobulk	edgeR	LRT
endoC	TNC	6.37575	1.64393e-05	0.00548719	pseudobulk	edgeR	LRT
endoC	ABLIM2	6.31664	1.3451e-05	0.00462181	pseudobulk	edgeR	LRT
endoC	UQCR10	5.90446	0.000181145	0.0285686	pseudobulk	edgeR	LRT
endoC	CHST15	5.78083	0.000489042	0.0526565	pseudobulk	edgeR	LRT
endoC	PIK3R3	5.72977	0.000697257	0.0651656	pseudobulk	edgeR	LRT
endoC	MYO16-AS1	5.72933	0.00118856	0.089295	pseudobulk	edgeR	LRT
endoC	ADAMTSL5	5.55869	0.000144514	0.0261749	pseudobulk	edgeR	LRT
endoC	LINC01950	5.52671	0.000130819	0.0250745	pseudobulk	edgeR	LRT
endoC	LINC01697	5.50074	1.12972e-05	0.00412437	pseudobulk	edgeR	LRT
endoC	PRAP1	5.46913	0.000140369	0.0257696	pseudobulk	edgeR	LRT
endoC	XACT	5.26595	0.000450984	0.0511892	pseudobulk	edgeR	LRT
endoC	CD9	5.13437	0.000533901	0.0556902	pseudobulk	edgeR	LRT
endoC	QPRT	5.09723	0.000189669	0.0289647	pseudobulk	edgeR	LRT
endoC	RAP1GAP2	5.01928	2.58472e-05	0.00741277	pseudobulk	edgeR	LRT
endoC	URB1-AS1	4.9791	0.000126647	0.0246593	pseudobulk	edgeR	LRT
endoC	FAM89A	4.96829	0.000272393	0.037438	pseudobulk	edgeR	LRT
endoC	WSCD2	4.96785	0.000977401	0.0795714	pseudobulk	edgeR	LRT
endoC	ENTPD1	4.89802	0.000365129	0.0448636	pseudobulk	edgeR	LRT
endoC	CDH1	4.8877	0.00126016	0.0925334	pseudobulk	edgeR	LRT
endoC	POU6F2	4.87214	0.00127378	0.0929297	pseudobulk	edgeR	LRT
endoC	TMEM30B	4.86729	0.00102435	0.0819658	pseudobulk	edgeR	LRT
endoC	PRR15L	4.86423	0.000105063	0.0217238	pseudobulk	edgeR	LRT
endoC	TMEM130	4.85924	0.000382451	0.0453602	pseudobulk	edgeR	LRT
endoC	CXCL14	4.78979	0.000499997	0.0531019	pseudobulk	edgeR	LRT
endoC	XIRP2	4.78836	0.000854798	0.0731491	pseudobulk	edgeR	LRT
endoC	METTL18	4.70812	0.000292475	0.0389058	pseudobulk	edgeR	LRT
endoC	TES	4.56626	5.8613e-06	0.00258395	pseudobulk	edgeR	LRT
endoC	LINC00896	4.50926	0.000819598	0.0709256	pseudobulk	edgeR	LRT
endoC	SLC2A1	4.46348	2.93343e-05	0.00815947	pseudobulk	edgeR	LRT
endoC	TSGA13	4.4364	0.000199302	0.0298505	pseudobulk	edgeR	LRT
endoC	ALKAL2	4.41972	0.000184512	0.0285686	pseudobulk	edgeR	LRT
endoC	MYO16	4.40099	5.22946e-05	0.0131383	pseudobulk	edgeR	LRT
endoC	TRMT2B-AS1	4.35765	0.000300404	0.039655	pseudobulk	edgeR	LRT
endoC	LIPC	4.33038	0.00115632	0.0882923	pseudobulk	edgeR	LRT
endoC	SMIM26	4.32367	0.00124291	0.0916108	pseudobulk	edgeR	LRT
endoC	NOTCH3	4.27207	0.00034451	0.0434944	pseudobulk	edgeR	LRT
endoC	DELEC1	4.22773	0.000645414	0.0630967	pseudobulk	edgeR	LRT
endoC	NMNAT2	4.18729	1.26852e-06	0.000740973	pseudobulk	edgeR	LRT
endoC	ALOX5	4.17138	0.000635253	0.0626274	pseudobulk	edgeR	LRT
endoC	GOLGA4-AS1	4.16188	0.00070722	0.0655722	pseudobulk	edgeR	LRT
endoC	NUDT18	4.15324	0.00128467	0.0929297	pseudobulk	edgeR	LRT
endoC	CLIC5	4.12176	0.000477243	0.0522836	pseudobulk	edgeR	LRT
endoC	LINC00911	4.10713	0.00109546	0.0861835	pseudobulk	edgeR	LRT
endoC	NPFFR1	4.05119	0.000654132	0.0633312	pseudobulk	edgeR	LRT
endoC	STX3	4.04134	0.000250635	0.0357078	pseudobulk	edgeR	LRT
endoC	LDB3	3.78261	0.000303669	0.0397827	pseudobulk	edgeR	LRT
endoC	CACNA2D3	3.71824	0.000520879	0.0546328	pseudobulk	edgeR	LRT
endoC	CCDC3	3.69519	0.000920752	0.0771089	pseudobulk	edgeR	LRT
endoC	ADM	3.69209	2.42513e-05	0.00741277	pseudobulk	edgeR	LRT
endoC	MYO1E	3.67617	5.61773e-05	0.0139636	pseudobulk	edgeR	LRT
endoC	CRACD	3.56439	0.000553646	0.0574931	pseudobulk	edgeR	LRT
endoC	ANK3	3.55316	0.000357118	0.0442306	pseudobulk	edgeR	LRT
endoC	FLNB	3.52907	9.36522e-06	0.00352933	pseudobulk	edgeR	LRT
endoC	ARIH2OS	3.52847	0.000426055	0.0495263	pseudobulk	edgeR	LRT
endoC	HEXIM2	3.4766	9.60917e-05	0.020605	pseudobulk	edgeR	LRT
endoC	SCGB1A1	3.31836	0.000967543	0.0790442	pseudobulk	edgeR	LRT
endoC	LINC03046	3.30649	0.00139474	0.0975692	pseudobulk	edgeR	LRT
endoC	NAV2	3.29944	0.000604415	0.0606101	pseudobulk	edgeR	LRT
endoC	LMCD1	3.2887	1.48963e-05	0.00504422	pseudobulk	edgeR	LRT
endoC	FZD10-AS1	3.23685	0.00143268	0.099627	pseudobulk	edgeR	LRT
endoC	ECHDC3	3.23457	0.000305117	0.0397827	pseudobulk	edgeR	LRT
endoC	PAQR5	3.20626	0.00101079	0.0811583	pseudobulk	edgeR	LRT
endoC	PTGIS	3.10293	7.42666e-05	0.0178759	pseudobulk	edgeR	LRT
endoC	MYBPHL	3.04681	0.000564854	0.0581788	pseudobulk	edgeR	LRT
endoC	IER5L	3.03976	2.50106e-05	0.00741277	pseudobulk	edgeR	LRT
endoC	ADAMTS4	3.01004	0.00123364	0.0915051	pseudobulk	edgeR	LRT
endoC	TMEM18-DT	2.97971	0.00100349	0.0808504	pseudobulk	edgeR	LRT
endoC	COL23A1	2.94694	0.000179748	0.0285686	pseudobulk	edgeR	LRT
endoC	ITGA6	2.93731	0.000161464	0.0274361	pseudobulk	edgeR	LRT
endoC	COL8A2	2.92037	0.000455697	0.0511892	pseudobulk	edgeR	LRT
endoC	SDC4	2.90644	4.03015e-06	0.00188329	pseudobulk	edgeR	LRT
endoC	ZBTB7C	2.90461	0.000100997	0.0212593	pseudobulk	edgeR	LRT
endoC	ITGA7	2.83937	0.000716175	0.0661401	pseudobulk	edgeR	LRT
endoC	PCDHAC2	2.8341	1.9237e-05	0.00624267	pseudobulk	edgeR	LRT
endoC	NEURL1B	2.77789	0.000681654	0.0642211	pseudobulk	edgeR	LRT
endoC	GNG7	2.70402	0.000847783	0.0728252	pseudobulk	edgeR	LRT
endoC	FMNL1-DT	2.6854	7.61883e-06	0.0029669	pseudobulk	edgeR	LRT
endoC	GM2A	2.6582	0.000728804	0.0665176	pseudobulk	edgeR	LRT
endoC	CSRP1	2.54363	0.000265987	0.037267	pseudobulk	edgeR	LRT
endoC	IL34	2.53304	3.07519e-05	0.00845317	pseudobulk	edgeR	LRT
endoC	LSAMP	2.52153	0.000684766	0.0642553	pseudobulk	edgeR	LRT
endoC	OLFML2A	2.51407	0.000461465	0.051562	pseudobulk	edgeR	LRT
endoC	TMC6	2.47985	4.13849e-05	0.0106259	pseudobulk	edgeR	LRT
endoC	LCMT1-AS2	2.41533	0.000597911	0.060477	pseudobulk	edgeR	LRT
endoC	ARHGAP8	2.3247	7.94229e-05	0.0183734	pseudobulk	edgeR	LRT
endoC	KIF23	2.31557	0.000230293	0.0334211	pseudobulk	edgeR	LRT
endoC	MTSS2	2.31256	0.000130926	0.0250745	pseudobulk	edgeR	LRT
endoC	NLRP1	2.30689	0.000879422	0.0744482	pseudobulk	edgeR	LRT
endoC	CABLES1	2.25797	0.000621906	0.0618333	pseudobulk	edgeR	LRT
endoC	ATP1A1	2.14105	4.64258e-06	0.00212694	pseudobulk	edgeR	LRT
endoC	WDR62	2.12444	0.000119096	0.0239886	pseudobulk	edgeR	LRT
endoC	FOXD1	2.11303	0.000193162	0.0291176	pseudobulk	edgeR	LRT
endoC	PLLP	2.07629	0.000576806	0.0588518	pseudobulk	edgeR	LRT
endoC	TUBB	2.0666	0.000790874	0.0704195	pseudobulk	edgeR	LRT
endoC	PARP14	-2.0146	3.06037e-09	6.5005e-06	pseudobulk	edgeR	LRT
endoC	IFIT3	-2.10343	6.41094e-08	6.80871e-05	pseudobulk	edgeR	LRT
endoC	JUND	-2.1105	0.000403194	0.0473398	pseudobulk	edgeR	LRT
endoC	HERC5	-2.12131	1.26803e-06	0.000740973	pseudobulk	edgeR	LRT
endoC	CCDC194	-2.16264	1.46197e-06	0.000833143	pseudobulk	edgeR	LRT
endoC	PSMB9	-2.19675	3.26552e-05	0.00876997	pseudobulk	edgeR	LRT
endoC	DDX60L	-2.20265	2.81071e-14	6.56722e-10	pseudobulk	edgeR	LRT
endoC	KLF2	-2.2448	0.000430587	0.0498053	pseudobulk	edgeR	LRT
endoC	LINC01644	-2.27771	0.000281506	0.0382407	pseudobulk	edgeR	LRT
endoC	FBXO39	-2.29044	1.30907e-07	0.000125985	pseudobulk	edgeR	LRT
endoC	HERC6	-2.31246	2.90491e-09	6.5005e-06	pseudobulk	edgeR	LRT
endoC	CSRNP1	-2.34444	0.000147038	0.0262255	pseudobulk	edgeR	LRT
endoC	NLRC5	-2.35942	4.90158e-06	0.00220241	pseudobulk	edgeR	LRT
endoC	USP27X-DT	-2.41691	0.000376902	0.0451605	pseudobulk	edgeR	LRT
endoC	GBP1	-2.41938	3.22153e-05	0.00875246	pseudobulk	edgeR	LRT
endoC	APOL6	-2.42307	5.67961e-08	6.31924e-05	pseudobulk	edgeR	LRT
endoC	SLFN13	-2.42914	2.51111e-08	3.13494e-05	pseudobulk	edgeR	LRT
endoC	HLA-E	-2.43561	0.0008051	0.0709256	pseudobulk	edgeR	LRT
endoC	OAS1	-2.47766	1.19531e-08	1.86189e-05	pseudobulk	edgeR	LRT
endoC	ATF6-DT	-2.49684	0.000357783	0.0442306	pseudobulk	edgeR	LRT
endoC	IRF7	-2.50455	6.68968e-07	0.000459719	pseudobulk	edgeR	LRT
endoC	POLG-DT	-2.51026	0.00110751	0.0864678	pseudobulk	edgeR	LRT
endoC	MX2	-2.51982	2.43094e-11	1.13598e-07	pseudobulk	edgeR	LRT
endoC	IFI6	-2.64806	6.97418e-07	0.000465576	pseudobulk	edgeR	LRT
endoC	IFIH1	-2.68745	5.55169e-13	4.32384e-09	pseudobulk	edgeR	LRT
endoC	MYLK2	-2.83782	1.30984e-05	0.00456782	pseudobulk	edgeR	LRT
endoC	LYPD4	-2.84468	0.0010004	0.0808504	pseudobulk	edgeR	LRT
endoC	OAS3	-2.89847	8.23934e-11	2.75017e-07	pseudobulk	edgeR	LRT
endoC	IFIT2	-2.91103	1.61736e-08	2.22292e-05	pseudobulk	edgeR	LRT
endoC	SLFN12L	-2.93592	8.14801e-09	1.38242e-05	pseudobulk	edgeR	LRT
endoC	OASL	-3.00281	9.19089e-05	0.0203688	pseudobulk	edgeR	LRT
endoC	IFI44L	-3.03265	4.30524e-12	2.5148e-08	pseudobulk	edgeR	LRT
endoC	CMPK2	-3.03291	3.12728e-06	0.00152227	pseudobulk	edgeR	LRT
endoC	RUFY4	-3.11791	6.46726e-06	0.00274741	pseudobulk	edgeR	LRT
endoC	MX1	-3.15699	5.68196e-11	2.21265e-07	pseudobulk	edgeR	LRT
endoC	RSAD2	-3.24961	4.23908e-13	4.32384e-09	pseudobulk	edgeR	LRT
endoC	OAS2	-3.28461	8.2833e-09	1.38242e-05	pseudobulk	edgeR	LRT
endoC	EPSTI1	-3.41915	1.34801e-07	0.000125985	pseudobulk	edgeR	LRT
endoC	PRKCG	-3.53818	2.51914e-05	0.00741277	pseudobulk	edgeR	LRT
endoC	KLF4	-3.65042	2.68345e-08	3.13494e-05	pseudobulk	edgeR	LRT
endoC	PSG6	-3.9894	7.18046e-06	0.00284358	pseudobulk	edgeR	LRT
endoC	NRIR	-4.18428	1.37218e-08	2.00381e-05	pseudobulk	edgeR	LRT
endoC	ISG15	-4.3756	1.29072e-05	0.00456782	pseudobulk	edgeR	LRT

## Sheet: epiC
cell_type	gene	avg_logFC	p_val	p_val_adj	de_family	de_method	de_type
epiC	MCOLN3	7.49472	2.15869e-05	0.0105079	pseudobulk	edgeR	LRT
epiC	ANO2	7.46355	1.58861e-07	0.000185589	pseudobulk	edgeR	LRT
epiC	PTPRZ1	6.5368	0.000308679	0.0606643	pseudobulk	edgeR	LRT
epiC	RASGEF1C	6.43668	0.000540943	0.0842502	pseudobulk	edgeR	LRT
epiC	ACTG2	6.15961	0.0002846	0.0580365	pseudobulk	edgeR	LRT
epiC	GOLPH3-DT	5.77061	2.06929e-06	0.00161163	pseudobulk	edgeR	LRT
epiC	CARD10	5.37405	0.000185375	0.0433011	pseudobulk	edgeR	LRT
epiC	LINC01753	5.35361	0.000207555	0.0459233	pseudobulk	edgeR	LRT
epiC	CBY3	5.20448	0.000534806	0.0842502	pseudobulk	edgeR	LRT
epiC	HAND2	5.12157	0.000404522	0.0716034	pseudobulk	edgeR	LRT
epiC	LPP-AS2	5.01054	0.000318834	0.0616275	pseudobulk	edgeR	LRT
epiC	LINC02552	4.98134	0.000436219	0.074943	pseudobulk	edgeR	LRT
epiC	IGFBP2	4.9019	3.05955e-05	0.0125415	pseudobulk	edgeR	LRT
epiC	NKAIN3	4.51647	0.000656561	0.0918595	pseudobulk	edgeR	LRT
epiC	TLL1	4.3745	5.66694e-07	0.000509262	pseudobulk	edgeR	LRT
epiC	RPL35	3.86847	0.000257433	0.0551827	pseudobulk	edgeR	LRT
epiC	RPL18A	3.69945	0.00063849	0.0918595	pseudobulk	edgeR	LRT
epiC	BMP7	3.64418	5.0154e-05	0.0187384	pseudobulk	edgeR	LRT
epiC	SPTB	3.58409	0.000732644	0.0967311	pseudobulk	edgeR	LRT
epiC	CYFIP2	3.57994	2.62644e-05	0.0118013	pseudobulk	edgeR	LRT
epiC	LINC01956	3.55994	0.000556389	0.0849675	pseudobulk	edgeR	LRT
epiC	CAVIN2	3.51078	0.000155399	0.037822	pseudobulk	edgeR	LRT
epiC	DDT	3.47675	0.000102197	0.0294793	pseudobulk	edgeR	LRT
epiC	PLLP	3.31556	7.54753e-05	0.0241573	pseudobulk	edgeR	LRT
epiC	B3GALT9	3.1775	0.000741478	0.0967311	pseudobulk	edgeR	LRT
epiC	HEIH	3.09574	0.000737923	0.0967311	pseudobulk	edgeR	LRT
epiC	PTN	2.9532	0.000745513	0.0967311	pseudobulk	edgeR	LRT
epiC	RPL3	2.81728	0.000329245	0.0619973	pseudobulk	edgeR	LRT
epiC	ANAPC15	2.74675	0.00050295	0.0816403	pseudobulk	edgeR	LRT
epiC	KIAA1549L	2.74062	0.000123947	0.0330274	pseudobulk	edgeR	LRT
epiC	PAQR5	2.67147	6.86854e-05	0.0232936	pseudobulk	edgeR	LRT
epiC	RPL8	2.65828	0.000655593	0.0918595	pseudobulk	edgeR	LRT
epiC	LRRC8C	2.44479	0.000308637	0.0606643	pseudobulk	edgeR	LRT
epiC	DNAJC6	2.35198	0.000126855	0.0330274	pseudobulk	edgeR	LRT
epiC	TIMM8B	2.33941	0.000319149	0.0616275	pseudobulk	edgeR	LRT
epiC	MIR3659HG	2.29416	0.000496502	0.0816403	pseudobulk	edgeR	LRT
epiC	CDS1	2.28108	0.000513358	0.0816403	pseudobulk	edgeR	LRT
epiC	MPP7	2.19788	2.12882e-05	0.0105079	pseudobulk	edgeR	LRT
epiC	AFAP1L2	2.1968	0.0007693	0.0976885	pseudobulk	edgeR	LRT
epiC	DNPH1	2.16391	0.000104043	0.0296458	pseudobulk	edgeR	LRT
epiC	PCAT1	2.15369	0.000324771	0.0616933	pseudobulk	edgeR	LRT
epiC	ZNF726	2.08737	0.000473169	0.0787615	pseudobulk	edgeR	LRT
epiC	LINC02933	-2.03132	2.37993e-05	0.0111214	pseudobulk	edgeR	LRT
epiC	ZNF229	-2.06888	0.000711939	0.0967119	pseudobulk	edgeR	LRT
epiC	IRF7	-2.14306	4.78684e-07	0.000466019	pseudobulk	edgeR	LRT
epiC	IFIH1	-2.14326	2.07133e-11	6.91379e-08	pseudobulk	edgeR	LRT
epiC	KLF2	-2.17427	9.85541e-05	0.028784	pseudobulk	edgeR	LRT
epiC	KLF4	-2.22724	2.68576e-05	0.0118402	pseudobulk	edgeR	LRT
epiC	CCL13	-2.30218	6.97862e-05	0.0232936	pseudobulk	edgeR	LRT
epiC	CMPK2	-2.33369	1.37112e-05	0.00762769	pseudobulk	edgeR	LRT
epiC	IFI6	-2.3733	9.99378e-06	0.00614486	pseudobulk	edgeR	LRT
epiC	EXOC3L1	-2.3859	0.000147502	0.0362778	pseudobulk	edgeR	LRT
epiC	GABRG3	-2.42514	0.000160254	0.0386013	pseudobulk	edgeR	LRT
epiC	MX2	-2.44681	1.80953e-10	5.28495e-07	pseudobulk	edgeR	LRT
epiC	SLFN13	-2.51949	4.40586e-10	1.02943e-06	pseudobulk	edgeR	LRT
epiC	SLFN12L	-2.52689	4.88945e-09	8.78784e-06	pseudobulk	edgeR	LRT
epiC	HERC6	-2.61998	4.96953e-12	1.93522e-08	pseudobulk	edgeR	LRT
epiC	OAS1	-2.65273	7.35153e-13	4.29421e-09	pseudobulk	edgeR	LRT
epiC	IFIT2	-2.65883	5.61738e-07	0.000509262	pseudobulk	edgeR	LRT
epiC	KEL	-2.67964	0.000723363	0.0967311	pseudobulk	edgeR	LRT
epiC	EPSTI1	-2.73472	1.04228e-08	1.62353e-05	pseudobulk	edgeR	LRT
epiC	OAS3	-2.74551	2.77938e-10	7.21557e-07	pseudobulk	edgeR	LRT
epiC	RSAD2	-2.74864	8.84422e-14	1.03323e-09	pseudobulk	edgeR	LRT
epiC	WDR86-AS1	-2.78694	0.000765949	0.0976885	pseudobulk	edgeR	LRT
epiC	PDK4	-2.80542	6.25542e-09	1.04398e-05	pseudobulk	edgeR	LRT
epiC	PRKCG	-2.85179	1.84306e-05	0.0096207	pseudobulk	edgeR	LRT
epiC	TULP2	-2.86883	0.000107145	0.0301619	pseudobulk	edgeR	LRT
epiC	MX1	-3.12556	3.76511e-12	1.75943e-08	pseudobulk	edgeR	LRT
epiC	ANXA8	-3.15118	1.75107e-05	0.00951484	pseudobulk	edgeR	LRT
epiC	LYPD4	-3.21918	0.000575734	0.0867873	pseudobulk	edgeR	LRT
epiC	IGHV3-7	-3.30412	0.000802929	0.0987392	pseudobulk	edgeR	LRT
epiC	LINC02494	-3.30412	0.000802929	0.0987392	pseudobulk	edgeR	LRT
epiC	IFI44L	-3.31038	4.35255e-13	3.38991e-09	pseudobulk	edgeR	LRT
epiC	NEFM	-3.31564	0.000645197	0.0918595	pseudobulk	edgeR	LRT
epiC	OAS2	-3.32336	5.08126e-10	1.07931e-06	pseudobulk	edgeR	LRT
epiC	OASL	-3.34346	1.04488e-05	0.00625992	pseudobulk	edgeR	LRT
epiC	KCNH1-IT1	-3.34974	0.000136135	0.0342021	pseudobulk	edgeR	LRT
epiC	LINC02420	-3.34974	0.000136135	0.0342021	pseudobulk	edgeR	LRT
epiC	THSD8	-3.85095	1.19725e-09	2.33114e-06	pseudobulk	edgeR	LRT
epiC	NRIR	-4.25787	5.89287e-17	1.37687e-12	pseudobulk	edgeR	LRT
epiC	ITLN1	-4.69768	6.95176e-08	9.02377e-05	pseudobulk	edgeR	LRT

## Sheet: LEC
cell_type	gene	avg_logFC	p_val	p_val_adj	de_family	de_method	de_type
LEC	RPL35A	6.48523	2.75622e-05	0.0585446	pseudobulk	edgeR	LRT
LEC	PDGFB	6.00494	3.91477e-05	0.0762239	pseudobulk	edgeR	LRT
LEC	RPL22	4.04347	5.67272e-05	0.0828394	pseudobulk	edgeR	LRT
LEC	JUN	-2.20884	7.29412e-06	0.0213034	pseudobulk	edgeR	LRT
LEC	TUBA1A	-2.22833	5.35143e-05	0.0828394	pseudobulk	edgeR	LRT
LEC	IFI44	-2.23446	5.29465e-07	0.00412365	pseudobulk	edgeR	LRT
LEC	RSAD2	-2.37588	4.39397e-05	0.0789732	pseudobulk	edgeR	LRT
LEC	GCH1	-2.43768	9.72243e-06	0.0227164	pseudobulk	edgeR	LRT
LEC	MX1	-2.60305	7.87516e-07	0.00460008	pseudobulk	edgeR	LRT
LEC	IFI44L	-3.08487	1.9169e-06	0.00895766	pseudobulk	edgeR	LRT
LEC	FOSB	-4.18778	3.92006e-10	4.57961e-06	pseudobulk	edgeR	LRT
LEC	NRIR	-4.87751	2.31842e-12	5.41698e-08	pseudobulk	edgeR	LRT

## Sheet: Macro2
cell_type	gene	avg_logFC	p_val	p_val_adj	de_family	de_method	de_type
Macro2	LYPLAL1-AS1	6.73718	0.000392808	0.0512735	pseudobulk	edgeR	LRT
Macro2	DTD2	6.29623	5.6687e-06	0.00228361	pseudobulk	edgeR	LRT
Macro2	IGSF10	6.08593	0.000200888	0.0304789	pseudobulk	edgeR	LRT
Macro2	IGSF11	6.08351	0.00101902	0.0915742	pseudobulk	edgeR	LRT
Macro2	AKAP1-DT	5.89395	1.09999e-05	0.00389413	pseudobulk	edgeR	LRT
Macro2	ZNF185	5.8725	0.000459447	0.0549571	pseudobulk	edgeR	LRT
Macro2	NUDT7	5.55036	0.000628067	0.0678269	pseudobulk	edgeR	LRT
Macro2	SMIM15	5.5179	0.000136012	0.0244455	pseudobulk	edgeR	LRT
Macro2	LCMT1-AS1	5.27316	0.000448036	0.0549571	pseudobulk	edgeR	LRT
Macro2	KCNN3	5.27201	0.000988536	0.0906903	pseudobulk	edgeR	LRT
Macro2	PTOV1-AS1	5.16132	0.000596304	0.0663459	pseudobulk	edgeR	LRT
Macro2	PPIL1	5.15093	0.000498175	0.0584917	pseudobulk	edgeR	LRT
Macro2	HDHD5-AS1	5.1454	0.000594971	0.0663459	pseudobulk	edgeR	LRT
Macro2	RHBDL3	4.54049	2.42972e-05	0.00737277	pseudobulk	edgeR	LRT
Macro2	GPR156	4.27314	0.000604506	0.0667941	pseudobulk	edgeR	LRT
Macro2	BDH1	3.64603	9.48096e-05	0.0194318	pseudobulk	edgeR	LRT
Macro2	GRIK2	3.47186	0.00112992	0.0978642	pseudobulk	edgeR	LRT
Macro2	FLYWCH2	3.25214	0.000739604	0.0751577	pseudobulk	edgeR	LRT
Macro2	RETREG1	2.99151	0.000316365	0.042976	pseudobulk	edgeR	LRT
Macro2	ST8SIA5-DT	2.97644	0.000332749	0.0446821	pseudobulk	edgeR	LRT
Macro2	SPCS1	2.67282	0.000626554	0.0678269	pseudobulk	edgeR	LRT
Macro2	ALAD	2.648	4.8094e-05	0.0117054	pseudobulk	edgeR	LRT
Macro2	ZNF776	2.39339	0.000704883	0.0731982	pseudobulk	edgeR	LRT
Macro2	ZCRB1	2.30157	0.000455914	0.0549571	pseudobulk	edgeR	LRT
Macro2	MRPL57	2.22052	0.000179731	0.0289615	pseudobulk	edgeR	LRT
Macro2	DTX4	2.16149	0.00100378	0.0910011	pseudobulk	edgeR	LRT
Macro2	TMEM223	2.02881	0.000609376	0.0668454	pseudobulk	edgeR	LRT
Macro2	TMEM107	-2.01363	4.98009e-06	0.0020414	pseudobulk	edgeR	LRT
Macro2	TSC22D3	-2.01774	2.20647e-06	0.00109689	pseudobulk	edgeR	LRT
Macro2	OAS2	-2.02176	4.49829e-06	0.00191096	pseudobulk	edgeR	LRT
Macro2	NUP62CL	-2.03142	0.000168817	0.0279745	pseudobulk	edgeR	LRT
Macro2	CCDC194	-2.05603	7.96427e-05	0.017072	pseudobulk	edgeR	LRT
Macro2	USP38-DT	-2.12453	1.0208e-05	0.00366939	pseudobulk	edgeR	LRT
Macro2	TRIM69	-2.13111	6.57813e-05	0.0144998	pseudobulk	edgeR	LRT
Macro2	RUFY4	-2.13455	1.46255e-05	0.00495253	pseudobulk	edgeR	LRT
Macro2	PLEKHG2	-2.19149	2.19066e-07	0.000155105	pseudobulk	edgeR	LRT
Macro2	GMPR	-2.19469	4.94867e-05	0.0118256	pseudobulk	edgeR	LRT
Macro2	MCL1	-2.19519	1.15341e-07	9.62476e-05	pseudobulk	edgeR	LRT
Macro2	MLF1	-2.19714	0.000106052	0.0211698	pseudobulk	edgeR	LRT
Macro2	GCH1	-2.23077	1.0923e-06	0.000593523	pseudobulk	edgeR	LRT
Macro2	CD83	-2.29184	0.000123964	0.0233583	pseudobulk	edgeR	LRT
Macro2	TSPOAP1	-2.30368	2.5503e-06	0.00121607	pseudobulk	edgeR	LRT
Macro2	RRP12	-2.31125	1.48944e-09	2.17505e-06	pseudobulk	edgeR	LRT
Macro2	LAG3	-2.34815	0.000146093	0.0256651	pseudobulk	edgeR	LRT
Macro2	IFI6	-2.35295	0.00055263	0.0636069	pseudobulk	edgeR	LRT
Macro2	DUSP1	-2.38005	0.00016135	0.0271218	pseudobulk	edgeR	LRT
Macro2	HESX1	-2.4019	2.21587e-08	2.15725e-05	pseudobulk	edgeR	LRT
Macro2	DNAJA1	-2.41895	3.94745e-11	7.68601e-08	pseudobulk	edgeR	LRT
Macro2	LINC02068	-2.42301	0.00045856	0.0549571	pseudobulk	edgeR	LRT
Macro2	MX1	-2.44509	2.42566e-07	0.00016193	pseudobulk	edgeR	LRT
Macro2	NAMPT	-2.4542	1.44287e-05	0.00495253	pseudobulk	edgeR	LRT
Macro2	MYADM-AS1	-2.46989	1.90738e-07	0.000143761	pseudobulk	edgeR	LRT
Macro2	MIR23AHG	-2.49081	2.83026e-09	3.67384e-06	pseudobulk	edgeR	LRT
Macro2	ZBP1	-2.50413	2.45538e-06	0.00119521	pseudobulk	edgeR	LRT
Macro2	HELZ2	-2.50473	1.77655e-07	0.000138364	pseudobulk	edgeR	LRT
Macro2	USP18	-2.53655	1.57156e-05	0.00501971	pseudobulk	edgeR	LRT
Macro2	LINC02842	-2.54423	0.00108732	0.0962324	pseudobulk	edgeR	LRT
Macro2	ADM5	-2.54862	0.000125267	0.0234148	pseudobulk	edgeR	LRT
Macro2	IFI44L	-2.56207	6.58897e-06	0.00248308	pseudobulk	edgeR	LRT
Macro2	C12orf57	-2.6116	0.000184998	0.0291246	pseudobulk	edgeR	LRT
Macro2	JUN	-2.62182	9.88226e-05	0.0199263	pseudobulk	edgeR	LRT
Macro2	VNN3P	-2.62444	0.000678184	0.0710572	pseudobulk	edgeR	LRT
Macro2	OTUD1	-2.64504	1.72258e-07	0.000138364	pseudobulk	edgeR	LRT
Macro2	KLF2	-2.64938	2.18332e-10	3.40088e-07	pseudobulk	edgeR	LRT
Macro2	DUSP6	-2.64997	7.03931e-16	5.48245e-12	pseudobulk	edgeR	LRT
Macro2	IFIT1	-2.66177	1.61165e-05	0.00502082	pseudobulk	edgeR	LRT
Macro2	PDE4B-AS1	-2.66565	0.000961157	0.0894718	pseudobulk	edgeR	LRT
Macro2	ATF3	-2.66759	3.8414e-05	0.0099727	pseudobulk	edgeR	LRT
Macro2	H2BC21	-2.67086	6.87865e-05	0.0150205	pseudobulk	edgeR	LRT
Macro2	PDK4	-2.68832	4.72182e-05	0.0116132	pseudobulk	edgeR	LRT
Macro2	MYADM	-2.69585	1.32923e-06	0.000705851	pseudobulk	edgeR	LRT
Macro2	PDK4-AS1	-2.746	3.25167e-06	0.00146106	pseudobulk	edgeR	LRT
Macro2	FBXO39	-2.75133	0.000426833	0.0542008	pseudobulk	edgeR	LRT
Macro2	STIM2-AS1	-2.78397	0.00100625	0.0910011	pseudobulk	edgeR	LRT
Macro2	KLF6	-2.79062	2.71596e-18	3.17292e-14	pseudobulk	edgeR	LRT
Macro2	IRF7	-2.81479	3.21666e-11	6.83248e-08	pseudobulk	edgeR	LRT
Macro2	ANKRD62	-2.90009	0.000198518	0.0303162	pseudobulk	edgeR	LRT
Macro2	EXOC3L1	-3.00045	7.37152e-05	0.0159477	pseudobulk	edgeR	LRT
Macro2	FFAR2	-3.00281	0.000126847	0.0235221	pseudobulk	edgeR	LRT
Macro2	CCL2	-3.04049	5.94841e-05	0.0134937	pseudobulk	edgeR	LRT
Macro2	C9	-3.07288	2.99241e-06	0.00139835	pseudobulk	edgeR	LRT
Macro2	ANXA1	-3.1028	7.07881e-14	3.30793e-10	pseudobulk	edgeR	LRT
Macro2	ASTL	-3.14572	6.57612e-05	0.0144998	pseudobulk	edgeR	LRT
Macro2	NRIR	-3.1646	1.33934e-08	1.49018e-05	pseudobulk	edgeR	LRT
Macro2	CCL8	-3.24231	1.58981e-05	0.00501971	pseudobulk	edgeR	LRT
Macro2	CD69	-3.24377	1.94923e-08	2.07017e-05	pseudobulk	edgeR	LRT
Macro2	CSRNP1	-3.25745	7.69546e-11	1.38311e-07	pseudobulk	edgeR	LRT
Macro2	EGR1	-3.27761	0.000234878	0.0345152	pseudobulk	edgeR	LRT
Macro2	LINC01220	-3.28392	2.88315e-12	9.62355e-09	pseudobulk	edgeR	LRT
Macro2	TEX14	-3.32493	8.02284e-08	7.20976e-05	pseudobulk	edgeR	LRT
Macro2	KLF4	-3.34679	2.66577e-09	3.66387e-06	pseudobulk	edgeR	LRT
Macro2	DNAJB5-DT	-3.36717	0.00075996	0.0768678	pseudobulk	edgeR	LRT
Macro2	PRKCG	-3.43946	4.455e-05	0.0112125	pseudobulk	edgeR	LRT
Macro2	RC3H1-DT	-3.44586	3.07437e-05	0.00845091	pseudobulk	edgeR	LRT
Macro2	CD109-AS1	-3.45609	0.000622123	0.0678269	pseudobulk	edgeR	LRT
Macro2	OASL	-3.649	2.42436e-07	0.00016193	pseudobulk	edgeR	LRT
Macro2	IFIT3	-3.70447	5.47699e-09	6.73526e-06	pseudobulk	edgeR	LRT
Macro2	FFAR3	-3.70657	3.60494e-05	0.00946398	pseudobulk	edgeR	LRT
Macro2	PLA2G4E-AS1	-3.78586	2.11157e-08	2.14508e-05	pseudobulk	edgeR	LRT
Macro2	IFIT2	-3.89375	1.64929e-12	6.42259e-09	pseudobulk	edgeR	LRT
Macro2	LINC02219	-3.89943	1.01574e-05	0.00366939	pseudobulk	edgeR	LRT
Macro2	CXCL10	-3.91854	3.28174e-05	0.00891602	pseudobulk	edgeR	LRT
Macro2	FOSB	-4.10661	3.53282e-05	0.00938005	pseudobulk	edgeR	LRT
Macro2	THSD8	-4.32323	1.88785e-06	0.000958906	pseudobulk	edgeR	LRT
Macro2	PPM1B-DT	-4.39158	2.88543e-07	0.000182211	pseudobulk	edgeR	LRT

## Sheet: Mast
cell_type	gene	avg_logFC	p_val	p_val_adj	de_family	de_method	de_type
Mast	LINC00278	4.77353	8.7644e-05	0.06564	pseudobulk	edgeR	LRT
Mast	TTTY14	4.61416	6.06858e-05	0.0545356	pseudobulk	edgeR	LRT
Mast	PARP14	-2.02242	1.20498e-06	0.00255948	pseudobulk	edgeR	LRT
Mast	DDX60	-2.13399	0.000168399	0.0983661	pseudobulk	edgeR	LRT
Mast	SAMD9	-2.14962	8.08878e-05	0.06564	pseudobulk	edgeR	LRT
Mast	APOL6	-2.201	0.000144297	0.0887236	pseudobulk	edgeR	LRT
Mast	SAMD9L	-2.20821	3.4903e-05	0.0370685	pseudobulk	edgeR	LRT
Mast	STAT1	-2.28119	1.20271e-05	0.0156119	pseudobulk	edgeR	LRT
Mast	ANXA1	-2.29212	5.65097e-06	0.00880234	pseudobulk	edgeR	LRT
Mast	MYADM	-2.363	0.000130579	0.0825144	pseudobulk	edgeR	LRT
Mast	TIPARP	-2.36565	8.42041e-05	0.06564	pseudobulk	edgeR	LRT
Mast	KLF6	-2.36724	1.33213e-06	0.00259377	pseudobulk	edgeR	LRT
Mast	XAF1	-2.36753	8.60526e-06	0.0125664	pseudobulk	edgeR	LRT
Mast	IRF1	-2.5844	5.6405e-06	0.00880234	pseudobulk	edgeR	LRT
Mast	DNAJA1	-2.66721	7.00002e-05	0.0605761	pseudobulk	edgeR	LRT
Mast	JUN	-2.73563	0.000130667	0.0825144	pseudobulk	edgeR	LRT
Mast	TMEM140	-2.84021	4.57457e-08	0.000133606	pseudobulk	edgeR	LRT
Mast	TNF	-3.03957	5.44179e-05	0.050859	pseudobulk	edgeR	LRT
Mast	PLEKHG2	-3.10059	0.000121398	0.0825144	pseudobulk	edgeR	LRT
Mast	IFI44L	-3.22491	1.92e-08	8.97215e-05	pseudobulk	edgeR	LRT
Mast	FOSB	-3.30062	8.98985e-05	0.06564	pseudobulk	edgeR	LRT
Mast	RSAD2	-3.36353	1.21021e-09	7.06911e-06	pseudobulk	edgeR	LRT
Mast	TRAF1	-3.51998	2.93586e-05	0.032665	pseudobulk	edgeR	LRT
Mast	LINC02645	-3.54087	4.63003e-05	0.0470351	pseudobulk	edgeR	LRT
Mast	CFAP45	-3.5491	0.000117394	0.0825144	pseudobulk	edgeR	LRT
Mast	MX1	-3.69747	4.15694e-08	0.000133606	pseudobulk	edgeR	LRT
Mast	MYADM-AS1	-3.70577	1.86958e-05	0.0229909	pseudobulk	edgeR	LRT
Mast	SLC5A4-AS1	-3.74599	1.18494e-05	0.0156119	pseudobulk	edgeR	LRT
Mast	EPSTI1	-3.75811	1.92298e-11	2.24652e-07	pseudobulk	edgeR	LRT
Mast	LIFR-AS1	-3.86248	3.98831e-06	0.00716821	pseudobulk	edgeR	LRT
Mast	MX2	-3.86516	3.70069e-15	8.64666e-11	pseudobulk	edgeR	LRT
Mast	NRIR	-3.96027	1.88302e-07	0.000488854	pseudobulk	edgeR	LRT
Mast	KLHDC7B	-4.18596	1.00807e-06	0.00235535	pseudobulk	edgeR	LRT
Mast	OASL	-5.01623	2.78396e-08	0.000108412	pseudobulk	edgeR	LRT
Mast	SYCE3	-5.52489	5.43003e-11	4.22909e-07	pseudobulk	edgeR	LRT

## Sheet: mySC
cell_type	gene	avg_logFC	p_val	p_val_adj	de_family	de_method	de_type
mySC	DCN	6.28132	2.39625e-05	0.0113083	pseudobulk	edgeR	LRT
mySC	CARMN	5.72806	0.000313636	0.0484624	pseudobulk	edgeR	LRT
mySC	HCK	5.61096	4.53838e-05	0.0167825	pseudobulk	edgeR	LRT
mySC	KCNT2	5.52264	0.000180567	0.0383542	pseudobulk	edgeR	LRT
mySC	TNXB	5.38386	0.000218466	0.0424923	pseudobulk	edgeR	LRT
mySC	RTN1	5.31471	5.54695e-07	0.00129604	pseudobulk	edgeR	LRT
mySC	CLEC2B	4.7781	5.96771e-06	0.00449792	pseudobulk	edgeR	LRT
mySC	CD53	4.74376	1.3622e-06	0.00237343	pseudobulk	edgeR	LRT
mySC	SOBP	4.67087	0.000432165	0.0566948	pseudobulk	edgeR	LRT
mySC	ADH1B	4.66234	0.00119229	0.0977468	pseudobulk	edgeR	LRT
mySC	MICA	4.57548	1.86371e-05	0.00999196	pseudobulk	edgeR	LRT
mySC	ATP10A	4.55926	0.000789262	0.0788806	pseudobulk	edgeR	LRT
mySC	PLAC9	4.5481	0.000639683	0.0685605	pseudobulk	edgeR	LRT
mySC	AGMO	4.52943	0.000247047	0.0441883	pseudobulk	edgeR	LRT
mySC	SEPHS2	4.51494	2.32404e-06	0.00301673	pseudobulk	edgeR	LRT
mySC	CYBB	4.44763	4.66878e-05	0.0167825	pseudobulk	edgeR	LRT
mySC	LINC01482	4.41119	0.000129204	0.0298895	pseudobulk	edgeR	LRT
mySC	COL1A1	4.4103	0.000440962	0.0567354	pseudobulk	edgeR	LRT
mySC	COL15A1	4.39459	5.27052e-06	0.0042464	pseudobulk	edgeR	LRT
mySC	PGGHG	4.34392	2.62638e-05	0.0120324	pseudobulk	edgeR	LRT
mySC	RUBCNL	4.33204	6.85482e-05	0.0200393	pseudobulk	edgeR	LRT
mySC	CD74	4.28106	6.25631e-07	0.0013289	pseudobulk	edgeR	LRT
mySC	IGFBP2	4.26707	0.000825816	0.0812752	pseudobulk	edgeR	LRT
mySC	ETV5	4.23123	0.000107323	0.0266766	pseudobulk	edgeR	LRT
mySC	FCHSD2	4.05563	4.76923e-11	1.11433e-06	pseudobulk	edgeR	LRT
mySC	TGFBI	4.03439	2.57227e-06	0.00309376	pseudobulk	edgeR	LRT
mySC	ADGRA2	3.99621	3.83277e-05	0.0159915	pseudobulk	edgeR	LRT
mySC	CD14	3.96549	5.59723e-05	0.0181638	pseudobulk	edgeR	LRT
mySC	HLA-DRA	3.96378	1.73463e-05	0.00988529	pseudobulk	edgeR	LRT
mySC	PID1	3.95514	0.000240744	0.0441883	pseudobulk	edgeR	LRT
mySC	HGF	3.88651	0.000551052	0.0631144	pseudobulk	edgeR	LRT
mySC	GLIPR2	3.88445	5.17321e-05	0.017689	pseudobulk	edgeR	LRT
mySC	LMOD1	3.86103	0.000802656	0.0794663	pseudobulk	edgeR	LRT
mySC	MTSS1	3.85073	6.02909e-09	4.69566e-05	pseudobulk	edgeR	LRT
mySC	F2R	3.82693	0.000103991	0.0261262	pseudobulk	edgeR	LRT
mySC	ELAPOR2	3.81357	1.32024e-05	0.00851492	pseudobulk	edgeR	LRT
mySC	NIBAN1	3.81234	6.8538e-08	0.000400348	pseudobulk	edgeR	LRT
mySC	SLIT3	3.79353	0.000398424	0.0544279	pseudobulk	edgeR	LRT
mySC	REPS2	3.79127	0.000746699	0.0775406	pseudobulk	edgeR	LRT
mySC	IL4R	3.77052	0.000441937	0.0567354	pseudobulk	edgeR	LRT
mySC	LRCH2	3.7705	0.000196468	0.0406237	pseudobulk	edgeR	LRT
mySC	STAB1	3.75746	5.79446e-05	0.0184675	pseudobulk	edgeR	LRT
mySC	ARHGAP6	3.73794	0.000291633	0.0473195	pseudobulk	edgeR	LRT
mySC	OSBPL10	3.69824	2.20386e-06	0.00301673	pseudobulk	edgeR	LRT
mySC	PLK5	3.69614	0.00030486	0.0484561	pseudobulk	edgeR	LRT
mySC	ATP8B4	3.6888	6.98928e-05	0.0200393	pseudobulk	edgeR	LRT
mySC	C8orf88	3.64594	0.000481855	0.0598858	pseudobulk	edgeR	LRT
mySC	DAB2	3.56511	0.00012846	0.0298895	pseudobulk	edgeR	LRT
mySC	ADAMTS10	3.48438	0.000629766	0.0681226	pseudobulk	edgeR	LRT
mySC	GAS6	3.46072	0.000529213	0.0624499	pseudobulk	edgeR	LRT
mySC	B4GALNT4	3.45747	0.000222198	0.0424923	pseudobulk	edgeR	LRT
mySC	ADAM19	3.45151	5.25987e-06	0.0042464	pseudobulk	edgeR	LRT
mySC	SLFN12L	3.42591	0.000400667	0.0544279	pseudobulk	edgeR	LRT
mySC	NRP1	3.41105	0.000827884	0.0812752	pseudobulk	edgeR	LRT
mySC	PLCB4	3.34111	0.00026743	0.045279	pseudobulk	edgeR	LRT
mySC	HLA-DRB1	3.2906	0.000995819	0.0888065	pseudobulk	edgeR	LRT
mySC	COL16A1	3.2683	0.000214123	0.0423983	pseudobulk	edgeR	LRT
mySC	PSD3	3.25836	3.0289e-07	0.000786337	pseudobulk	edgeR	LRT
mySC	ST8SIA4	3.23903	3.03896e-05	0.0133972	pseudobulk	edgeR	LRT
mySC	AXL	3.22904	1.73594e-06	0.00253501	pseudobulk	edgeR	LRT
mySC	ASAP3	3.22325	0.000250172	0.0441883	pseudobulk	edgeR	LRT
mySC	TCF4	3.20267	0.000243695	0.0441883	pseudobulk	edgeR	LRT
mySC	PLCL2	3.19712	0.000931416	0.0867034	pseudobulk	edgeR	LRT
mySC	NHSL1	3.18087	9.19446e-10	1.07414e-05	pseudobulk	edgeR	LRT
mySC	PCDH9-AS4	3.14392	5.4302e-05	0.0181252	pseudobulk	edgeR	LRT
mySC	DENND2A	3.09932	6.16594e-05	0.01871	pseudobulk	edgeR	LRT
mySC	COL6A1	3.09142	0.000374243	0.0530624	pseudobulk	edgeR	LRT
mySC	C1orf21	3.08671	0.000113896	0.0277206	pseudobulk	edgeR	LRT
mySC	SCN1B	3.08573	0.000504855	0.0611251	pseudobulk	edgeR	LRT
mySC	CIITA	3.07002	1.58566e-05	0.00926224	pseudobulk	edgeR	LRT
mySC	CD4	3.03839	0.000514626	0.0613481	pseudobulk	edgeR	LRT
mySC	ABCA6	3.03811	0.000447499	0.0571356	pseudobulk	edgeR	LRT
mySC	ORAI1	3.01878	0.00104825	0.0926587	pseudobulk	edgeR	LRT
mySC	MOXD1	3.01185	0.000544803	0.0627061	pseudobulk	edgeR	LRT
mySC	NLGN1	2.99122	3.99082e-06	0.00388523	pseudobulk	edgeR	LRT
mySC	MAP3K5	2.9809	9.00284e-05	0.023635	pseudobulk	edgeR	LRT
mySC	SERPING1	2.95931	0.000541744	0.0627061	pseudobulk	edgeR	LRT
mySC	MS4A7	2.95402	0.000139992	0.0311514	pseudobulk	edgeR	LRT
mySC	ROR1	2.95193	2.81839e-06	0.00309376	pseudobulk	edgeR	LRT
mySC	CDH22	2.9319	0.00117439	0.0970633	pseudobulk	edgeR	LRT
mySC	FARP1	2.93053	0.000281552	0.0465352	pseudobulk	edgeR	LRT
mySC	PDPN	2.92204	3.50162e-05	0.0151327	pseudobulk	edgeR	LRT
mySC	TLR2	2.90992	0.000117733	0.0283591	pseudobulk	edgeR	LRT
mySC	PDZRN3	2.8836	7.62181e-05	0.020951	pseudobulk	edgeR	LRT
mySC	NRP2	2.87114	1.42213e-06	0.00237343	pseudobulk	edgeR	LRT
mySC	NECAB1	2.85368	0.000561871	0.0637287	pseudobulk	edgeR	LRT
mySC	LGR5	2.85039	0.000166961	0.0361599	pseudobulk	edgeR	LRT
mySC	PMEPA1	2.84983	0.000126302	0.0298087	pseudobulk	edgeR	LRT
mySC	APBB1IP	2.83459	2.04029e-05	0.0101429	pseudobulk	edgeR	LRT
mySC	PCDHB4	2.81586	0.00109785	0.0936177	pseudobulk	edgeR	LRT
mySC	ABCA8	2.80418	0.000393238	0.0544279	pseudobulk	edgeR	LRT
mySC	SLFN11	2.75144	7.03283e-05	0.0200393	pseudobulk	edgeR	LRT
mySC	ZBTB33	2.74293	0.00107737	0.0932328	pseudobulk	edgeR	LRT
mySC	PAPPA	2.73281	1.92553e-05	0.00999196	pseudobulk	edgeR	LRT
mySC	CORO2B	2.70786	5.53605e-05	0.0181638	pseudobulk	edgeR	LRT
mySC	LZTS1	2.66337	0.000256597	0.0441883	pseudobulk	edgeR	LRT
mySC	CTSC	2.64675	6.85522e-05	0.0200393	pseudobulk	edgeR	LRT
mySC	ADIRF	2.63751	0.000957807	0.0875702	pseudobulk	edgeR	LRT
mySC	SRPX2	2.61968	0.00032269	0.0489588	pseudobulk	edgeR	LRT
mySC	CNKSR3	2.61679	1.71901e-06	0.00253501	pseudobulk	edgeR	LRT
mySC	CDH11	2.60473	0.000351891	0.0517103	pseudobulk	edgeR	LRT
mySC	ZSWIM4	2.59295	1.4137e-05	0.00869237	pseudobulk	edgeR	LRT
mySC	TSPAN32	2.57955	0.000780734	0.0788739	pseudobulk	edgeR	LRT
mySC	HEBP2	2.57024	1.4845e-05	0.00889369	pseudobulk	edgeR	LRT
mySC	CD44	2.56445	0.00117589	0.0970633	pseudobulk	edgeR	LRT
mySC	PARP8	2.56262	1.37442e-07	0.000529938	pseudobulk	edgeR	LRT
mySC	TTLL7	2.54194	4.48025e-05	0.0167825	pseudobulk	edgeR	LRT
mySC	ETS1	2.52101	2.87827e-05	0.0129329	pseudobulk	edgeR	LRT
mySC	PRELID3B	2.51485	0.000567728	0.064082	pseudobulk	edgeR	LRT
mySC	FZD4	2.50331	0.000636401	0.0685231	pseudobulk	edgeR	LRT
mySC	MBNL1-AS1	2.49838	0.000289038	0.0472264	pseudobulk	edgeR	LRT
mySC	RARRES2	2.49706	9.9883e-05	0.025367	pseudobulk	edgeR	LRT
mySC	NTNG1	2.48975	0.000123688	0.0294895	pseudobulk	edgeR	LRT
mySC	F13A1	2.48731	0.000961017	0.0875702	pseudobulk	edgeR	LRT
mySC	OSMR	2.48258	1.344e-05	0.00851492	pseudobulk	edgeR	LRT
mySC	APOBEC3C	2.44602	0.00113485	0.0957888	pseudobulk	edgeR	LRT
mySC	ITGA4	2.43733	0.000672084	0.0710554	pseudobulk	edgeR	LRT
mySC	L3MBTL4	2.42989	6.09721e-05	0.01871	pseudobulk	edgeR	LRT
mySC	AKAP12	2.40521	0.000396483	0.0544279	pseudobulk	edgeR	LRT
mySC	RBPMS	2.4008	5.70196e-06	0.00444087	pseudobulk	edgeR	LRT
mySC	MRC1	2.39511	0.000776937	0.0788739	pseudobulk	edgeR	LRT
mySC	ANKRD33B	2.37066	7.24122e-05	0.0203845	pseudobulk	edgeR	LRT
mySC	EHBP1L1	2.36502	0.000624115	0.0679984	pseudobulk	edgeR	LRT
mySC	DOCK8	2.35123	1.89095e-05	0.00999196	pseudobulk	edgeR	LRT
mySC	ARAP2	2.33942	0.00105091	0.0926587	pseudobulk	edgeR	LRT
mySC	ATP2B2	2.31327	0.000304662	0.0484561	pseudobulk	edgeR	LRT
mySC	MCC	2.30734	4.22317e-05	0.0164457	pseudobulk	edgeR	LRT
mySC	PLEKHA5	2.30212	0.000282816	0.0465352	pseudobulk	edgeR	LRT
mySC	XKR4	2.30122	3.56216e-05	0.0151327	pseudobulk	edgeR	LRT
mySC	ST3GAL1	2.30026	6.35937e-06	0.00464333	pseudobulk	edgeR	LRT
mySC	MEF2C	2.28856	1.90214e-05	0.00999196	pseudobulk	edgeR	LRT
mySC	RAB31	2.28536	3.9707e-05	0.0162764	pseudobulk	edgeR	LRT
mySC	VSIR	2.25476	0.000227229	0.0428163	pseudobulk	edgeR	LRT
mySC	SEMA6D	2.24572	0.000408667	0.0546506	pseudobulk	edgeR	LRT
mySC	CCN3	2.23293	0.000992493	0.0888065	pseudobulk	edgeR	LRT
mySC	NAT14	2.22427	0.000706978	0.0740742	pseudobulk	edgeR	LRT
mySC	PALD1	2.21742	0.00042678	0.0563374	pseudobulk	edgeR	LRT
mySC	ABR	2.20437	1.76764e-07	0.000529938	pseudobulk	edgeR	LRT
mySC	AMOTL1	2.16322	0.000178233	0.0382057	pseudobulk	edgeR	LRT
mySC	SLC35F1	2.14654	0.00040864	0.0546506	pseudobulk	edgeR	LRT
mySC	SLC52A2	2.12429	0.00114626	0.0963391	pseudobulk	edgeR	LRT
mySC	OPCML	2.08992	9.35258e-05	0.0242803	pseudobulk	edgeR	LRT
mySC	ZHX3	2.07907	0.00112289	0.0954044	pseudobulk	edgeR	LRT
mySC	SYCE1L	2.07782	0.00116499	0.0970421	pseudobulk	edgeR	LRT
mySC	TNFRSF19	2.05683	0.00102033	0.0906463	pseudobulk	edgeR	LRT
mySC	LINC01138	2.05104	0.000399042	0.0544279	pseudobulk	edgeR	LRT
mySC	ZMIZ1	2.04197	2.91302e-06	0.00309376	pseudobulk	edgeR	LRT
mySC	LINC00924	2.03775	8.69815e-05	0.0230946	pseudobulk	edgeR	LRT
mySC	NNT	2.03461	0.000595586	0.0659236	pseudobulk	edgeR	LRT
mySC	LRRK1	2.02712	5.84891e-05	0.0184675	pseudobulk	edgeR	LRT
mySC	GBP2	2.01291	0.000312671	0.0484624	pseudobulk	edgeR	LRT
mySC	SLC1A3	2.00214	0.00122574	0.0990984	pseudobulk	edgeR	LRT
mySC	ERC1	-2.05003	1.12096e-07	0.000523824	pseudobulk	edgeR	LRT
mySC	EPSTI1	-2.33625	0.00077035	0.0788739	pseudobulk	edgeR	LRT
mySC	LINC00992	-2.57103	0.000199601	0.0409094	pseudobulk	edgeR	LRT
mySC	LINC02838	-2.59993	0.000625707	0.0679984	pseudobulk	edgeR	LRT
mySC	MNX1-AS2	-2.60724	0.000625	0.0679984	pseudobulk	edgeR	LRT
mySC	PKNOX2-DT	-2.63679	0.000576059	0.0645076	pseudobulk	edgeR	LRT
mySC	FIBCD1	-2.72337	0.000222126	0.0424923	pseudobulk	edgeR	LRT
mySC	LINC02058	-2.75862	0.000311998	0.0484624	pseudobulk	edgeR	LRT
mySC	LINC02923	-2.86503	5.22381e-05	0.017689	pseudobulk	edgeR	LRT
mySC	FOSB	-3.16826	0.001074	0.0932328	pseudobulk	edgeR	LRT
mySC	IFI44L	-3.26205	4.48096e-06	0.0041879	pseudobulk	edgeR	LRT

## Sheet: nmSC
cell_type	gene	avg_logFC	p_val	p_val_adj	de_family	de_method	de_type
nmSC	CALCRL	7.55607	0.000176184	0.0300476	pseudobulk	edgeR	LRT
nmSC	SNTG2	7.43881	6.75358e-05	0.016787	pseudobulk	edgeR	LRT
nmSC	PDE3A	7.37278	0.000104399	0.0215865	pseudobulk	edgeR	LRT
nmSC	PLA2R1	6.79953	0.000803018	0.0792163	pseudobulk	edgeR	LRT
nmSC	HGF	6.53201	0.000505718	0.0615422	pseudobulk	edgeR	LRT
nmSC	AQP1	6.17574	0.00124176	0.0953916	pseudobulk	edgeR	LRT
nmSC	HRH1	6.15142	0.00107247	0.0894936	pseudobulk	edgeR	LRT
nmSC	ARRB1	6.02782	0.000568408	0.0667379	pseudobulk	edgeR	LRT
nmSC	LINC01482	6.01324	0.00097552	0.085688	pseudobulk	edgeR	LRT
nmSC	MMP16	5.67107	0.000477356	0.0590129	pseudobulk	edgeR	LRT
nmSC	C12orf75	5.54053	0.00123775	0.0953916	pseudobulk	edgeR	LRT
nmSC	DAB2	5.22823	0.00105433	0.0892554	pseudobulk	edgeR	LRT
nmSC	IL10RA	4.94632	0.000982265	0.0858266	pseudobulk	edgeR	LRT
nmSC	FGD2	4.88941	0.00110178	0.0909653	pseudobulk	edgeR	LRT
nmSC	ESCO2	4.7555	0.000818814	0.0797149	pseudobulk	edgeR	LRT
nmSC	CLVS2	4.57957	6.50385e-05	0.0164637	pseudobulk	edgeR	LRT
nmSC	TLR2	4.57579	0.000460933	0.0579016	pseudobulk	edgeR	LRT
nmSC	AFF3	4.46305	0.000184411	0.0305655	pseudobulk	edgeR	LRT
nmSC	EMB	4.46297	8.46024e-05	0.018826	pseudobulk	edgeR	LRT
nmSC	SCNN1B	4.39619	0.0013287	0.099823	pseudobulk	edgeR	LRT
nmSC	NRP1	4.30141	0.00121453	0.0952116	pseudobulk	edgeR	LRT
nmSC	NKD1	4.28986	0.000677469	0.0731861	pseudobulk	edgeR	LRT
nmSC	HLA-DPB1	4.26502	3.61144e-05	0.0106812	pseudobulk	edgeR	LRT
nmSC	ARHGAP25	4.22431	0.000522458	0.0622818	pseudobulk	edgeR	LRT
nmSC	LY75	4.14462	0.000173974	0.0298889	pseudobulk	edgeR	LRT
nmSC	SULF1	4.13981	0.000148027	0.0278913	pseudobulk	edgeR	LRT
nmSC	TGFBI	4.08481	0.0010091	0.0870027	pseudobulk	edgeR	LRT
nmSC	PPIF	3.9196	0.000353503	0.0477463	pseudobulk	edgeR	LRT
nmSC	THEMIS	3.76364	0.000997858	0.0866727	pseudobulk	edgeR	LRT
nmSC	APBB1IP	3.74837	5.48442e-05	0.0143982	pseudobulk	edgeR	LRT
nmSC	KLHL4	3.36635	4.2179e-05	0.0120184	pseudobulk	edgeR	LRT
nmSC	MAN1C1	3.25738	0.000704155	0.0741107	pseudobulk	edgeR	LRT
nmSC	RASEF	3.21322	7.18052e-05	0.0171816	pseudobulk	edgeR	LRT
nmSC	HSD11B1L	3.15374	0.000147384	0.0278913	pseudobulk	edgeR	LRT
nmSC	EMILIN2	3.11859	0.00011908	0.0241939	pseudobulk	edgeR	LRT
nmSC	MYC	3.0708	0.0012258	0.0952116	pseudobulk	edgeR	LRT
nmSC	LINC02813	2.9027	0.00126343	0.0964708	pseudobulk	edgeR	LRT
nmSC	LIMCH1	2.78929	0.00122191	0.0952116	pseudobulk	edgeR	LRT
nmSC	DGKQ	2.74036	1.85118e-05	0.00626853	pseudobulk	edgeR	LRT
nmSC	TLCD2	2.65636	6.32441e-06	0.00254776	pseudobulk	edgeR	LRT
nmSC	CDC42EP3	2.55841	6.54756e-06	0.00259294	pseudobulk	edgeR	LRT
nmSC	HMCN1	2.55653	0.000861017	0.0809549	pseudobulk	edgeR	LRT
nmSC	NUAK2	2.51994	3.28444e-05	0.00996636	pseudobulk	edgeR	LRT
nmSC	ADGRG1	2.41964	6.99702e-08	4.41852e-05	pseudobulk	edgeR	LRT
nmSC	SPECC1	2.41473	0.000645842	0.0716798	pseudobulk	edgeR	LRT
nmSC	IL13RA1	2.37741	0.000521505	0.0622818	pseudobulk	edgeR	LRT
nmSC	MRPL23	2.34118	0.000147316	0.0278913	pseudobulk	edgeR	LRT
nmSC	PRKAR1B	2.29696	5.01667e-05	0.0134729	pseudobulk	edgeR	LRT
nmSC	CSF2RA	2.29571	0.000703245	0.0741107	pseudobulk	edgeR	LRT
nmSC	COL12A1	2.25926	5.18678e-06	0.00216409	pseudobulk	edgeR	LRT
nmSC	ADAMTSL1	2.21566	0.000954403	0.0849121	pseudobulk	edgeR	LRT
nmSC	RHOBTB1	2.02263	1.16031e-05	0.00430328	pseudobulk	edgeR	LRT
nmSC	RSPH14	-2.00807	0.000283655	0.0396862	pseudobulk	edgeR	LRT
nmSC	TRIM34	-2.14217	2.01592e-08	1.47193e-05	pseudobulk	edgeR	LRT
nmSC	PNPT1	-2.19405	3.86217e-13	1.80479e-09	pseudobulk	edgeR	LRT
nmSC	FGF14-AS1	-2.21286	4.19415e-05	0.0120184	pseudobulk	edgeR	LRT
nmSC	IFIT3	-2.25312	9.95909e-10	1.01171e-06	pseudobulk	edgeR	LRT
nmSC	TUBA8	-2.27743	2.63494e-06	0.00116161	pseudobulk	edgeR	LRT
nmSC	HERC6	-2.32784	7.04027e-10	7.47709e-07	pseudobulk	edgeR	LRT
nmSC	IFIH1	-2.35459	3.05717e-12	7.93676e-09	pseudobulk	edgeR	LRT
nmSC	IFIT2	-2.37738	2.22742e-10	2.89132e-07	pseudobulk	edgeR	LRT
nmSC	BATF2	-2.40236	4.35776e-05	0.0121213	pseudobulk	edgeR	LRT
nmSC	SAMD9	-2.40821	1.767e-09	1.72025e-06	pseudobulk	edgeR	LRT
nmSC	B3GNT3	-2.46097	0.000682841	0.0731861	pseudobulk	edgeR	LRT
nmSC	HERC5	-2.46123	1.99408e-08	1.47193e-05	pseudobulk	edgeR	LRT
nmSC	KLF4	-2.49872	8.295e-05	0.018826	pseudobulk	edgeR	LRT
nmSC	PLSCR1	-2.50343	2.10172e-10	2.88863e-07	pseudobulk	edgeR	LRT
nmSC	LRP4-AS1	-2.54435	0.000918724	0.0841803	pseudobulk	edgeR	LRT
nmSC	MYOZ1	-2.5681	0.00124494	0.0953916	pseudobulk	edgeR	LRT
nmSC	TEX14	-2.5686	2.37205e-10	2.917e-07	pseudobulk	edgeR	LRT
nmSC	NLRC5	-2.6126	2.48418e-07	0.000148828	pseudobulk	edgeR	LRT
nmSC	EGR1	-2.65499	0.000880547	0.0814778	pseudobulk	edgeR	LRT
nmSC	FOS	-2.68713	0.000237102	0.0358663	pseudobulk	edgeR	LRT
nmSC	TRIM6	-2.69657	0.000242049	0.036253	pseudobulk	edgeR	LRT
nmSC	TRIM22	-2.80056	6.9812e-05	0.0169912	pseudobulk	edgeR	LRT
nmSC	TRIM5	-2.82848	4.35237e-10	4.84253e-07	pseudobulk	edgeR	LRT
nmSC	IFIT1	-2.83548	1.49414e-12	4.98724e-09	pseudobulk	edgeR	LRT
nmSC	PPP1R14D	-2.88247	0.000170653	0.029756	pseudobulk	edgeR	LRT
nmSC	IFI44	-2.91551	2.1792e-14	1.69724e-10	pseudobulk	edgeR	LRT
nmSC	LAMA1	-2.9852	0.000149215	0.0278913	pseudobulk	edgeR	LRT
nmSC	IFI6	-3.05675	8.15128e-12	1.90455e-08	pseudobulk	edgeR	LRT
nmSC	SYT5	-3.07451	0.000216142	0.0338542	pseudobulk	edgeR	LRT
nmSC	MX1	-3.08281	7.81983e-14	4.56776e-10	pseudobulk	edgeR	LRT
nmSC	USP18	-3.13564	4.23408e-10	4.84253e-07	pseudobulk	edgeR	LRT
nmSC	OR56B1	-3.1357	3.13698e-05	0.00977272	pseudobulk	edgeR	LRT
nmSC	ISG15	-3.15707	7.65804e-09	6.88193e-06	pseudobulk	edgeR	LRT
nmSC	OR52N4	-3.21007	0.000217339	0.0338542	pseudobulk	edgeR	LRT
nmSC	OR52K1	-3.32065	0.00101799	0.087165	pseudobulk	edgeR	LRT
nmSC	MX2	-3.33677	4.84347e-11	9.08185e-08	pseudobulk	edgeR	LRT
nmSC	DDX60L	-3.37201	4.70924e-16	1.10031e-11	pseudobulk	edgeR	LRT
nmSC	LINC02008	-3.3731	1.90412e-10	2.88585e-07	pseudobulk	edgeR	LRT
nmSC	OAS3	-3.41089	3.62498e-09	3.3879e-06	pseudobulk	edgeR	LRT
nmSC	CMPK2	-3.55293	6.71959e-08	4.3612e-05	pseudobulk	edgeR	LRT
nmSC	KCTD8	-3.74525	1.71858e-08	1.33849e-05	pseudobulk	edgeR	LRT
nmSC	RSAD2	-3.89283	9.93802e-13	3.87003e-09	pseudobulk	edgeR	LRT
nmSC	LINC00487	-3.92987	3.36853e-06	0.00143101	pseudobulk	edgeR	LRT
nmSC	FOSB	-4.09826	1.31479e-05	0.00461005	pseudobulk	edgeR	LRT
nmSC	OASL	-4.45037	2.42084e-12	7.07037e-09	pseudobulk	edgeR	LRT
nmSC	NRIR	-4.45055	2.95222e-15	3.44893e-11	pseudobulk	edgeR	LRT
nmSC	EPSTI1	-4.53881	5.05303e-11	9.08185e-08	pseudobulk	edgeR	LRT
nmSC	IFI44L	-4.86577	1.75114e-11	3.71958e-08	pseudobulk	edgeR	LRT

[truncated: 11 more sheets: PC1, PC2, periC1, periC2, periC3, repairSC, T_NK, ven_capEC1, ven_capEC2, venEC, VSMC]
