# Supplementary material for: Multi-omic identification of perineurial hyperplasia and lipid-associated nerve macrophages in human polyneuropathies
Source: Nat Commun. 2025 Aug 23;16:7872. doi: 10.1038/s41467-025-62964-8 (PMC12375038; doi:10.1038/s41467-025-62964-8)
Supplement: Supplementary file 12 — Supplementary Data 10 [file 41467_2025_62964_MOESM12_ESM.xlsx]

## Sheet: perineurium_lookup
sample	diagnosis	center_sample	center_stain
S01	CIDP	Münster	Münster
S19	CIDP	Essen	Leipzig
S22	CTRL	Essen	Münster
S23	CTRL	Essen	Leipzig
S24	CTRL	Essen	Münster
S38	CIDP	Leipzig	Leipzig
S48	CTRL	Essen	Leipzig
S49	CTRL	Essen	Leipzig
S50	CTRL	Essen	Leipzig
S51	CTRL	Essen	Leipzig
S52	CTRL	Essen	Leipzig
S53	CTRL	Essen	Leipzig
S54	CTRL	Essen	Leipzig
S60	CIDP	Münster	Münster
S61	CTRL	Münster	Münster
S62	CTRL	Münster	Münster
S63	CTRL	Münster	Münster
S65	CTRL	Münster	Münster
S66	CIDP	Münster	Münster
S67	CIDP	Münster	Münster
S68	CTRL	Münster	Münster
S69	CIDP	Münster	Münster
S70	CIDP	Münster	Münster
S71	CTRL	Münster	Münster
S72	CTRL	Münster	Münster
S73	CIDP	Münster	Münster
S74	CTRL	Münster	Münster
S75	CIDP	Münster	Münster
S76	CIDP	Münster	Münster
S77	CIDP	Münster	Münster
